# Supplementary material for: Integrated QTL and eQTL Mapping Provides Insights and Candidate Genes for Fatty Acid Composition, Flowering Time, and Growth Traits in a F2 Population of a Novel Synthetic Allopolyploid Brassica napus
Source: Front Plant Sci. 2018 Nov 13;9:1632. doi: 10.3389/fpls.2018.01632 (PMC6243938; doi:10.3389/fpls.2018.01632)
Supplement: Supplementary file 1 [file Table_1.XLSX]

## Sheet: Sheet1
Trait
height_Hmax
height_k
height_I
leaf_number_Hmax
leaf_number_k
leaf_number_I
lobe_number_Hmax
lobe_number_k
lobe_number_I
width_Hmax
width_k
width_delta
Crude_oil_contents
Caprylic_acid
Myristic_acid
Palmitic_acid
palmitoleic_acid
Heptadecanoic_acid
Stearic_acid
Oleic_acid
vaccenic_acid
Linoleic_acid
Arachidic_acid
cis_11_Eicosenoic_acid
Linolenic_acid
Behenic_acid
Erucic_acid
Weight_of_one_thousand_seeds
lobe_number_2015_12_28
lobe_number_2016_01_21
lobe_number_2016_02_18
lobe_number_2016_03_21
leaf_number_2015_12_28
leaf_number_2016_01_21
leaf_number_2016_02_18
leaf_number_2016_03_21
plant_height_2016_05_13
plant_weight_2016_05_13
plant_width_2015_12_18
plant_width_2016_01_20
plant_width_2016_02_17
plant_width_2016_03_16
plant_height_2015_12_18
plant_height_2016_01_20
plant_height_2016_02_17
plant_height_2016_03_16
root_weight_2016_05_13
days_to_flower
days_to_bolt
bolting_to_flowering
length_of_branch_5
length_of_branch_10
length_of_branch_15

## Sheet: Sheet2
	height_Hmax	height_k	height_I	leaf_number_Hmax	leaf_number_k	leaf_number_I	lobe_number_Hmax	lobe_number_k	lobe_number_I	width_Hmax	width_k	width_delta	Crude_oil_contents:-0.1	Caprylic_acid:NA	Myristic_acid:0.45	Palmitic_acid:0.92	palmitoleic_acid:0.86	Heptadecanoic_acid:NA	Stearic_acid:0.96	Oleic_acid:0.97	vaccenic_acid:0.99	Linoleic_acid:0.95	Arachidic_acid:0.81	cis_11_Eicosenoic_acid:0.62	Linolenic_acid:0.93	Behenic_acid:0.9	Erucic_acid:0.98	Weight_of_one_thousand_seeds	lobe_number_2015_12_28:0.99	lobe_number_2016_01_21:0.48	lobe_number_2016_02_18:0.79	lobe_number_2016_03_21:0.42	leaf_number_2015_12_28:0.65	leaf_number_2016_01_21:0.35	leaf_number_2016_02_18:0.76	leaf_number_2016_03_21:0.59	plant_height_2016_05_13:0.38	plant_weight_2016_05_13:0.13	plant_width_2015_12_18:0.62	plant_width_2016_01_20:0.16	plant_width_2016_02_17:0.47	plant_width_2016_03_16:-0.53	plant_height_2015_12_18:0.4	plant_height_2016_01_20:0.03	plant_height_2016_02_17:0.6	plant_height_2016_03_16:0.59	root_weight_2016_05_13:0.56	days_to_flower:0.6	days_to_bolt:0.8
Sample_F2_1	211.691	4.19267	150.67	24.4207	-12.2064	125.15	20.7816	1.84667	137.164	72.7523	0.892735	5.32458	38.8557	0	0.044349	3.84212	0.254499	0	1.20985	26.0011	2.68203	15.3634	10.868	0.645759	11.3103	0.398633	27.38	4.88	0	5	21	19	24	3	7	6	221	1.2	46.5	67.5	65.5	76	19	41	127	172	108.5	155	124
Sample_F2_10	192.023	4.1326	153.633	19.9521	-7.5383	146.993	15.1386	2.10141	143.773	55.0823	0.837292	4.79341	38.8804	0	0.044604	3.42701	0.237718	0	1.31198	29.0948	2.44452	14.3276	10.9845	0.644764	11.8042	0.364398	25.3139	4.38	0	1	15	11	14	16	6	8	194	0.35	36.5	49	51.5	50	20	37	102	158	60.1	155	127
Sample_F2_100	165.106	4.27872	146.402	21.6286	-5.93602	145.889	9.34663	2.1607	121.541	66.2623	0.924702	4.64201	40.6143	0	0	3.78702	0.281163	0	1.71306	29.49	2.92328	13.307	10.1259	0.717921	14.8765	0.283914	22.4942	4.35	0	9	9	9	20	12	10	9	154	0.3	48.5	60	66	61.5	14	42	110	150	136.5	148	113
Sample_F2_101	168.121	4.44605	138.061	22.379	-7.72888	144.304	11.1165	2.04921	122.685	72.8579	0.880048	5.16904	38.0578	0	0	3.18356	0.216838	0	1.12763	18.8587	2.137	13.7298	9.3623	0.670215	10.0011	0.476634	40.2363	6.16	0	10	11	7	22	14	8	8	158	0.4	46	65.5	74.5	56	18	57	146	147	61.5	138	113
Sample_F2_102	153.125	3.82636	143.737	20.822	-7.37246	121.416	11.2224	0.143189	138.439	61.8247	0.745527	5.31845	37.009	0	0	3.65752	0.273033	0	1.40524	36.589	3.14404	13.5326	10.386	0.662696	11.2168	0.324575	18.8084	4.98	3	0	5	7	14	7	6	4	143	0.15	34	44.5	60	57	11	69	81	143	18.3	131	106
Sample_F2_103	154.785	3.9631	135.497	23.0484	-7.19913	141.818	11.3576	2.08013	145.972	63.1292	1.00199	4.77903	34.8554	0	0	3.55551	0.207182	0.040713	1.31699	27.9738	2.19585	12.8195	10.4895	0.678495	12.494	0.365993	27.8626	4.97	0	0	11	9	23	10	13	12	152	0.3	54	60	60	49.5	13	81	113	130	53.6	131	110
Sample_F2_104	186.01	4.00941	151.635	21.4222	-3.10337	161.555	13.2098	2.3072	120.738	66.2446	0.968959	5.19858	38.8171	0	0	3.21941	0.219458	0	1.03742	16.8977	1.73011	12.609	10.2404	0.725541	10.2122	0.544108	42.5647	4.74	0	13	8	9	18	13	14	11	192	0.35	51	65	60.5	59	14	40	110	143	49.7	141	113
Sample_F2_105	190.976	3.94141	152.299	22.7426	-9.32301	154.442	13.0043	1.6197	127.875	65.2783	0.919735	4.15435	35.2313	0	0	3.37057	0.219649	0.032951	1.17659	23.5477	2.18429	12.8812	8.66222	0.624318	10.9937	NA	25.3132	4.41	0	9	13	9	22	21	8	10	196	0.45	49	46.5	64.5	63	24	46	102	152	162	155	124
Sample_F2_106	166.381	4.07171	152.02	28.7278	-11.1037	159.73	12.3	2.13121	145.809	63.1853	0.898158	4.25474	39.9801	0	0	4.10674	0.302861	0.03867	1.33076	25.2492	2.57827	14.1392	10.279	0.710681	11.7866	0.415628	29.0625	4.05	0	0	12	7	26	31	11	8	162	0.2	46	55	62	55.5	14	38	93	138	79.3	155	124
Sample_F2_107	207.425	4.23123	169.929	24.0542	-6.23209	192.046	14.1435	1.37183	159.686	74.5585	0.874692	3.14919	28.803	0	0	6.0726	0.491045	0.06552	2.17572	52.9687	4.61148	18.3983	12.8617	0.75913	1.02273	0.422086	0.150926	3.07	0	0	7	14	22	25	18	14	214	0.6	54	56.5	72	79	15	34	54	140	148.8	180	148
Sample_F2_109	175.096	3.75022	154.265	24.6392	-10.0224	134.795	11.0608	1.91976	147.487	64.0759	0.85687	3.7409	31.1642	0	0.044317	3.56817	0.280795	0	1.04154	17.3674	1.81111	13.1211	10.6318	0.717035	8.98822	0.622337	41.8062	4.1	0	0	10	11	26	11	6	5	181	0.3	45.5	51	63	56	17	45	92	125	73.6	148	117
Sample_F2_111	172.435	4.04758	149.894	26.6979	-10.3214	160.318	10.4097	2.04689	146.145	72.3385	0.79863	3.37381	36.8575	0	0.037529	3.65891	0.26373	0	1.22351	23.8236	2.47971	13.2552	10.2017	0.662119	11.7052	0.365843	32.323	4.57317	0	0	10	10	23	28	11	13	173	0.5	48	51	66.5	77	19	40	107	137	98	155	124
Sample_F2_112	175.837	4.05856	143.902	23.6039	-6.35035	156.067	11.8438	1.74216	149.286	69.7901	0.905165	4.54242	40.8638	0.03755	0.03755	3.4808	0.244249	0	1.39408	25.8618	2.93004	13.0755	10.9642	0.594408	15.9924	0.234268	25.1907	5.06	0	0	10	12	26	15	16	9	181	0.4	48.5	62.5	68	72.5	15	52	130	136	79.7	134	113
Sample_F2_113	205.025	4.02035	147.483	21.2695	-7.22937	133.87	8.77772	2.01719	122.511	69.8313	0.865622	4.38029	39.2127	0.043569	0.043569	3.5638	0.240161	0	1.66546	36.8924	2.75246	15.5686	10.2587	0.688998	10.7913	0.313828	17.2208	4.73	0	8	7	9	18	10	13	5	211	0.5	46	45	69.5	71.5	13	58	120	175	70.1	134	97
Sample_F2_114	188.553	3.82064	148.348	23.1763	-8.89474	135.763	13.2074	0.785583	127.511	70.0212	1.00636	4.91765	40.433	0.047378	0.047378	4.04669	0.316787	0	1.50914	34.6805	3.18702	17.0739	10.125	0.68152	10.7102	0.339468	17.2823	5.12	1	8	10	14	23	11	7	3	202	0.6	58	49	70.5	67.5	18	49	125	132	127	134	127
Sample_F2_116	164.908	4.14969	148.831	23.5081	-9.64016	156.876	12.2997	2.13091	145.716	64.3212	0.963968	4.30879	40.8203	0.036973	0.036973	3.00845	0.25688	0	1.26799	23.5346	2.0963	11.5099	9.42914	0.806666	12.5002	0.482699	35.0702	4.31	0	0	12	9	22	23	9	7	159	0.35	52	48	62.5	62.5	24	39	104	140	76.5	145	124
Sample_F2_117	160.384	3.84071	173.504	21.6875	-6.62366	166.964	9.46672	1.989	146.311	62.7286	0.647362	4.69332	33.6945	0.046338	0.046338	3.65911	0.310023	0	1.62062	26.5484	2.63613	13.8997	10.2382	0.90444	13.0808	0.470777	26.5855	3.33	0	0	9	9	19	20	12	10	160	0.2	35.5	37.5	45.5	62	22	41	43	85	42.4	166	134
Sample_F2_118	169.31	3.84485	154.779	21.8252	-8.31602	175.484	13.8771	2.0334	146.798	61.3011	0.799121	4.16368	44.661	0.048645	0.048645	3.78654	0.275224	0	1.66641	31.7788	2.53193	13.6332	9.07474	0.675405	15.4292	0.251302	20.8486	3.73	0	0	13	14	20	21	17	7	172	0.4	40	46.5	59.5	59	15	40	89	124	81.5	159	134
Sample_F2_119	137.958	3.9021	167.616	21.2401	-3.17359	170.112	10.3809	1.72996	176.068	58.8539	0.762031	5.48808	36.1022	0.060279	0.060279	4.13048	0.310349	0	1.94522	37.4356	2.86834	14.8484	9.60525	0.921634	11.3397	0.453173	16.0816	3.20463	0	0	0	9	13	14	19	12	130	0.1	30.5	48.5	52	59	16	38	39	92	42.6	180	155
Sample_F2_12	184.405	4.09192	148.94	22.2473	-8.4009	159.121	16.9716	1.7574	137.443	60.0957	0.881649	5.65469	37.797	0	0.043478	3.87571	0.264323	0	1.35026	24.6051	2.72002	13.4887	12.0144	0.583231	14.7676	0.238568	26.0486	4.34	0	4	17	13	20	21	10	8	187	0.4	39	58	55	58	20	44	114	151	119.8	155	117
Sample_F2_120	196.962	4.21288	147.102	22.9072	-9.96874	127.485	13.2476	2.16706	145.642	56.8415	0.892865	3.19648	32.2745	0.039597	0.039597	3.32424	0.232751	0	1.19199	17.8359	1.80596	12.1741	9.65257	0.751269	9.54271	0.563151	42.8857	4.92	0	0	13	13	21	7	4	8	140	0.3	45.5	48.5	50.5	51	26	56	110	190	45.7	131	106
Sample_F2_121	137.435	4.10055	159.307	20.755	-7.61247	168.436	15.1453	2.37376	120.488	59.5419	0.843743	4.69731	34.3415	0.039969	0.039969	3.97501	0.248154	0	1.31527	25.0836	2.27769	12.8344	10.6137	0.687789	12.6706	0.37833	29.8756	3.37	0	15	13	12	19	19	14	5	124	0.4	39	52	56	58.5	16	28	57	114	99.2	162	138
Sample_F2_122	187.266	4.08268	163.76	21.7674	-5.28663	178.971	9.15251	1.55313	150.843	54.9607	0.841466	4.93557	38.3612	0.037076	0.037076	2.9122	0.187587	0	1.16905	20.3919	1.85139	12.1991	11.0593	0.720093	11.1565	0.475842	37.8401	4.22	0	0	7	9	12	20	14	12	188	1	36	50	50.5	52	14	38	63	140	30.8	166	127
Sample_F2_123	169.743	4.03022	148.236	21.2571	-8.36571	153.774	9.46097	1.99524	146.394	66.1447	1.00278	4.28629	34.5716	0.049253	0.049253	3.50475	0.274313	0	1.47734	31.9429	2.83543	14.7805	3.91741	0.692992	13.7423	0.342974	26.4398	4.65	0	0	9	7	17	19	8	7	170	0.35	57.5	47	59.5	67.5	22	43	110	135	71.6	148	113
Sample_F2_124	153.845	3.9241	153.421	22.6024	-7.90629	161.644	11.0724	1.90887	147.486	62.7776	0.906195	3.82023	32.4722	0.043386	0.043386	4.0317	0.235842	0	1.54585	35.8408	2.94873	16.404	11.5577	0.575714	11.8239	0.240301	14.752	4.28	0	0	10	11	22	21	11	9	150	0.3	47.5	47	59	62	10	38	84	119	55.1	159	134
Sample_F2_125	127.522	3.8922	156.118	20.4663	-6.24831	174.894	10.1207	1.86511	147.756	57.5611	0.703061	6.37552	36.0544	0.039533	0.039533	3.7704	0.226906	0	1.27609	24.7717	2.52942	13.2983	11.6189	0.586006	14.242	0.250592	27.3902	4.61197	0	0	9	10	13	18	15	9	120	0.1	25	40	54	44	13	28	71	90	24.6	159	134
Sample_F2_126	145.252	3.87386	150.675	20.9151	-7.49433	163.122	14.2442	1.46763	163.291	64.9305	0.972611	4.40669	36.4587	0.042879	0.042879	3.89645	0.260735	0	1.51865	30.0576	2.59739	14.5738	9.79702	0.691744	14.5492	0.29541	21.7192	3.58	0	0	5	14	18	19	12	4	140	0.3	53	58.5	63.5	60.5	18	42	86	112	49.6	155	124
Sample_F2_127	188.042	4.02559	153.913	20.5871	-7.12728	139.456	12.0044	1.88708	124.353	66.8377	0.948257	3.76961	37.4486	0.043189	0.043189	3.32058	0.259917	0	1.07114	18.4742	1.7817	12.1346	9.67349	0.763458	9.01818	0.633669	42.8259	4.42	0	10	12	11	17	13	5	9	194	0.45	53.5	51	61	69	20	35	105	143	107.5	148	113
Sample_F2_128	165.946	4.2488	168.832	20.3129	-4.65838	163.85	11.6914	0.696504	127.509	59.5873	0.709585	6.95909	30.7429	0.05559	0.05559	3.78733	0.312242	0	1.27112	23.7959	2.78462	15.4957	10.9848	0.689021	10.3575	0.478976	29.9872	4.78	2	0	10	11	12	16	12	9	160	0.4	21.5	42.5	57	49.5	8	22	43	121	64.8	169	141
Sample_F2_129	131.192	4.13071	173.492	21.1621	-0.85481	151.161	9.94611	0.981298	167.421	52.7145	0.623064	6.26545	36.819	0.046435	0.046435	3.42524	0.33613	0	1.22726	15.5973	2.21548	12.0445	8.74268	0.984044	7.62488	1.02157	46.7344	3.1375	2	0	2	8	7	12	12	11	120	0.2	13.5	35	42.5	42.5	8	22	25	83	28.9	169	145
Sample_F2_13	167.715	4.45201	143.362	20.3248	-5.6652	120.172	13.7386	0.17899	121.272	66.161	0.76998	6.34021	40.9526	0	0.034436	3.04351	0.25703	0	0.980172	16.0525	1.66401	11.1507	10.6583	0.692001	9.58542	0.497248	45.3847	5.01	5	4	8	10	11	6	12	6	159	0.3	31	53	66	48.5	11	41	134	145	40.5	134	124
Sample_F2_130	167.6	4.06885	140.224	26.9705	-13.0889	151.254	11.5815	1.1979	114.675	78.3584	1.07749	6.02254	30.729	0.040628	0.040628	3.64646	0.286322	0	1.4298	34.8601	3.5714	16.7361	10.1978	0.619654	10.7834	0.279541	17.5487	4.45	3	10	11	12	18	28	1	8	164	0.9	70.5	66.5	80.5	70.5	36	58	127	142	106	131	101
Sample_F2_132	158.964	3.87	148.623	19.9988	-6.97921	148.64	13.3291	1.33807	160.719	69.5332	0.863168	4.93211	37.1505	0.056041	0.056041	4.20271	0.275725	0	1.62003	35.0241	2.89125	17.5119	10.1586	0.699339	10.6275	0.324948	16.6079	3.96	0	0	6	13	16	16	7	7	154	0.3	44	60.5	70.5	58	22	52	88	134	78.9	159	138
Sample_F2_133	202.697	3.85566	160.525	21.2312	-9.25854	150.74	13.9236	1.40651	155.627	67.3782	0.913726	4.347	30.4971	0.072234	0.072234	4.16875	0.319373	0	1.30918	22.3081	2.53318	17.3618	11.4813	0.67082	9.77312	0.447441	29.5547	5.16	0	0	9	14	17	19	6	9	215	0.5	49	38	67.5	59.5	29	35	91	137	127.5	166	124
Sample_F2_134	143.027	4.25603	144.984	19.4471	-6.22086	135.898	10.2963	0.543044	125.796	61.8468	0.697857	6.79238	31.7581	0.048612	0.048612	3.32695	0.287224	0	1.13347	19.4625	1.93014	13.2377	9.97246	0.746959	8.38814	0.717726	40.7481	5.18518	2	6	3	9	7	13	4	2	130	0.1	25.5	40	59.5	45	21	36	110	121	12.1	155	97
Sample_F2_135	188.505	3.85918	162.845	21.7411	-8.35294	156.575	13.1775	1.34136	158.556	68.9003	0.748426	3.62723	35.0497	0.050142	0.050142	3.48877	0.230347	0	1.00422	17.5678	1.73875	13.297	9.82305	0.679192	10.4538	0.491353	41.1755	3.11	0	0	7	13	18	20	9	8	192	0.4	44	45.5	60	72.5	21	52	62	137	41.9	173	138
Sample_F2_136	197.73	4.29854	146.866	23.6563	-10.7212	152.596	12.8986	0.537941	145.042	70.0798	0.813971	5.0232	36.0351	0.053896	0.053896	3.96202	0.303841	0	1.31084	21.1425	2.27767	1.70821	11.2586	0.844566	11.9566	0.637937	44.5433	5.9	0	3	8	12	22	23	6	7	200	0.5	40.5	38	71	57	24	44	133	169	40.6	155	124
Sample_F2_137	167.913	3.24393	130.048	20.9598	-6.22545	160.063	12.5748	1.45561	166.104	62.2955	0.861464	4.38989	38.3942	0.0471	0.0471	3.6739	0.309301	0	1.16475	17.7345	2.3172	14.1048	10.5135	0.691177	10.4008	0.46076	38.5822	4.8	0	0	3	12	13	18	10	10	173	0.1	42.5	53	61	52	52	95	91	131	74.8	159	127
Sample_F2_138	175.94	4.28161	143.708	20.717	-8.63959	147.357	15.4999	1.04324	116.762	70.0857	1.11486	6.63828	36.7563	0.04265	0.04265	3.49535	0.226802	0	1.24546	25.5218	2.16803	14.7748	11.9009	0.626535	10.827	0.364134	28.8064	5.06	3	13	14	17	18	17	5	5	175	0.8	69	51.5	66	68.5	29	45	135	145	77.6	131	97
Sample_F2_139	155.596	3.85357	151.097	21.1935	-7.65341	142.747	11.5872	0.401718	143.626	64.52	1.02971	4.92227	33.848	0	0	3.6718	0.269934	0	1.22537	22.4723	3.0608	16.6484	11.2861	0.563301	11.9936	0.290347	28.518	5.11	0	4	6	10	19	14	6	8	155	0.25	58	52	47	62	19	40	94	115	18.7	155	113
Sample_F2_14	184.587	4.45751	161.607	21.7617	-9.06957	122.534	14.0393	1.45535	128.208	60.7274	0.942443	3.7175	37.4922	0	0.042977	4.04236	0.229897	0	1.38025	35.7378	2.64113	16.4509	11.6501	0.619771	11.741	0.290328	15.1736	5.76	1	9	14	8	17	5	7	8	175	0.4	50	53	56.5	51	18	35	59	166	59.2	145	113
Sample_F2_142	151.674	4.01079	141.629	21.8377	-9.98291	150.242	12.4075	1.27435	159.665	65.8137	0.914109	4.8917	39.7291	0.040879	0.040879	3.14501	0.247667	0	1.10188	19.1368	1.74214	11.9355	9.80071	0.720601	10.0299	0.499893	41.599	4.56	0	0	6	12	19	20	5	12	141	0.2	46.5	61	64.5	66	24	58	104	135	45.5	162	138
Sample_F2_143	180.06	4.27672	125.638	22.0041	-7.59739	142.153	10.6983	1.49308	128.379	77.1414	0.849267	3.92785	39.4981	0.039345	0.039345	3.46361	0.25271	0	1.32233	28.5762	2.64708	15.7169	10.7697	0.627282	12.3185	0.318366	23.948	5.34	0	7	10	11	21	13	8	5	179	0.4	50.5	59.5	80	68.5	25	113	153	140	108.8	145	127
Sample_F2_144	169.918	4.71944	141.198	23.0625	-11.3036	149.627	11.074	1.77598	100.032	74.8457	1.1283	6.95021	40.6854	0.040875	0.040875	3.79555	0.2773	0	1.71441	39.785	3.23094	15.8538	10.2798	0.621948	11.6426	0.253391	12.5042	4.99	9	11	10	9	9	22	2	2	76	0.45	74.5	49.5	69.5	61.5	20	38	153	150	65.5	113	97
Sample_F2_147	164.634	4.30363	143.483	19.5227	-6.25905	141.841	14.746	0.494562	117.117	78.8478	0.758693	5.42084	36.2609	0.047818	0.047818	3.56644	0.288999	0	1.10212	18.4111	2.03543	14.1978	11.1819	0.716459	11.5524	0.450865	36.4486	4.99	4	10	9	15	11	14	6	4	159	0.45	40.5	54.5	81.5	75.5	15	44	128	127	52.8	131	106
Sample_F2_148	164.719	4.41173	150.438	23.7082	-11.6659	150.041	13.9466	0.386481	108.936	60.7355	0.946929	3.8596	38.7413	0.049571	0.049571	3.26926	0.269079	0	1.31334	23.6923	2.38559	14.6414	11.7427	0.679406	10.577	0.395882	30.9844	4.16	6	9	8	13	9	23	2	3	155	0.3	50	25	56.5	55.5	17	23	110	142	43.8	124	97
Sample_F2_15	195.582	4.11495	165.452	21.0159	-3.5852	178.222	11.6082	1.2494	161.037	59.8891	0.681411	6.73081	39.7833	0.053072	0.053072	4.11327	0.289788	0	1.36436	23.1939	2.37017	14.077	9.49762	0.789557	12.4857	0.476761	31.2888	4.65	0	0	5	11	13	16	15	12	198	0.25	25.5	36.5	56.5	50	15	46	57	145	28.9	173	138
Sample_F2_152	198.134	4.07258	145.753	21.2275	-8.08225	141.158	16.4519	1.52549	129.75	69.571	0.962551	3.70026	41.9709	0.041186	0.041186	3.52905	0.218107	0	1.36189	34.1778	2.52214	15.4893	13.3753	0.579542	10.3561	0.268066	18.0815	4.42	0	10	16	17	19	14	4	6	205	0.35	57	57	70	68	16	55	131	163	72.1	145	113
Sample_F2_153	191.852	4.18865	148.227	21.8117	-9.68127	151.28	13.0574	1.35746	156.327	73.1524	0.879563	4.60589	38.3282	0.046592	0.046592	3.47564	0.27518	0	1.12821	20.7399	2.28016	14.2938	9.86191	0.715995	12.0113	0.460615	34.7107	4.75	0	0	8	13	16	20	6	6	198	0.45	48	46.5	75	73.5	22	40	130	129	68	145	117
Sample_F2_154	120.03	3.78515	150.993	19.7848	-6.01728	157.91	11.0851	1.81579	175.337	62.0812	0.846757	6.76763	40.8535	0.039976	0.039976	3.58708	0.253839	0	1.23657	28.1844	2.68676	16.3039	10.3052	0.614463	12.715	0.30607	23.7668	2.52	0	0	0	10	13	16	11	5	106	0.05	33.5	60.5	60	49	15	48	60	99	30.2	166	124
Sample_F2_155	177.366	4.17089	144.79	21.5489	-8.01035	144.489	12.5253	0.532135	137.612	73.2457	0.895822	3.50273	39.0966	0.043719	0.043719	3.5712	0.268654	0	1.32717	25.5833	2.65935	15.2593	10.5987	0.666152	11.3028	0.387062	28.3326	5.11	0	5	0	12	20	15	6	13	178	0.6	53.5	57.5	75	69	17	48	128	145	77.4	145	113
Sample_F2_156	174.577	3.84433	148.946	19.951	-7.52924	147.089	18.5739	0.50874	118.465	68.6959	0.758144	4.65742	42.162	0.038513	0.038513	3.51499	0.229597	0	1.22701	21.5674	2.49109	14.8447	11.8354	0.559652	13.4454	0.265145	29.9811	5.45	5	0	18	15	13	16	6	7	180	0.45	38	27	62.5	72	21	48	109	130	44.6	155	113
Sample_F2_157	156.303	3.73174	153.938	20.2889	-9.37706	145.299	14.7801	0.154113	141.977	64.8242	0.804381	8.98177	30.5038	0.063764	0.063764	4.60427	0.405077	0	1.56801	28.6607	4.29672	21.037	13.1983	0.670738	9.50751	0.348351	15.6395	4.16667	5	4	4	12	4	17	1	12	155	0.1	19.5	63.5	38	36.5	15	46	79	116	6	131	97
Sample_F2_158	189.78	4.21611	145.532	20.7782	-9.51966	147.224	12.9177	1.34331	136.496	68.7531	1.03292	5.04873	39.9135	0.044673	0.044673	3.82916	0.251978	0	1.34035	34.1123	2.76896	15.8689	13.0935	0.628768	10.3644	0.334615	17.3624	6.28	1	4	12	13	16	18	3	4	196	0.9	60	56.5	66.5	70	22	44	140	150	119.3	145	113
Sample_F2_16	187.767	4.17014	152.641	21.0509	-5.31707	192.936	12.3055	2.12077	145.796	67.8938	0.779561	4.5961	25.5871	0	0	4.4286	0.325832	0	1.98499	61.2282	4.26841	16.3995	9.02501	0.702775	1.20278	0.347026	0.086799	5.19	0	0	12	10	18	19	16	14	187	0.35	40.5	49.5	68	49	16	39	100	160	51.7	162	127
Sample_F2_160	197.599	4.39414	145.677	21.1297	-8.60018	144.795	12.2534	2.27424	120.996	70.3644	0.881461	4.41128	44.5188	0.04018	0.04018	3.33896	0.265762	0	1.18325	21.5831	2.32778	12.8479	11.805	0.666905	11.19	0.403805	34.3473	5.74	0	12	11	12	19	16	4	8	202	0.7	47.5	43.5	71.5	69.5	17	42	145	138	86.5	138	113
Sample_F2_161	180.805	4.17368	150.121	20.8257	-4.48662	165.502	9.20332	1.56215	178.237	63.2455	0.767925	5.32692	32.0448	0.054587	0.054587	4.87699	0.359717	0	1.26232	19.4198	3.07686	17.3936	11.8698	0.715263	10.0034	0.491887	30.4757	2.89	0	0	0	7	18	15	13	9	176	0.1	33	51.5	56.5	65.5	9	44	40	160	29	173	127
Sample_F2_163	171.738	4.16275	145.542	24.067	-9.62781	158.664	15.6561	0.226616	128.521	65.7426	0.879773	4.95263	45.2445	0.044345	0.044345	3.50293	0.217499	0	1.5176	38.5839	2.35593	14.6603	10.1829	0.705582	11.8797	0.33478	16.0146	4.89	5	5	10	13	5	24	10	3	167	0.4	43.5	59	65	66	12	49	115	149	39.7	124	97
Sample_F2_165	172.212	3.71786	157.367	21.0043	-6.83911	155.96	13.2188	1.32802	158.588	67.7693	0.860052	5.81641	37.1997	0.051858	0.051858	3.74136	0.297282	0	1.14948	22.8435	2.60753	15.7019	11.1942	0.617304	10.6305	0.403847	30.7612	5.41	0	0	7	13	19	17	10	6	174	0.2	40	62.5	68	67.5	15	50	73	127	34.9	162	134
Sample_F2_166	177.533	4.4342	136.782	21.6713	-8.01361	139.827	13.9765	1.67185	125.454	69.2229	0.903166	4.6868	44.0617	0.034502	0.034502	3.35828	0.238312	0	1.39268	27.2573	2.31639	12.7228	9.9861	0.704789	12.0854	0.376948	29.5266	4.75	0	11	12	16	20	13	5	6	168	0.4	48	61.5	70	67	22	64	152	160	73.9	138	113
Sample_F2_169	151.539	3.9413	145.433	19.4396	-6.74329	140.101	10.4063	1.29185	131.8	63.8174	0.831238	7.89974	34.6154	0.044918	0.044918	3.79161	0.238009	0	2.55088	57.4455	3.06913	15.7475	13.0009	0.60835	2.10634	0.217944	1.17891	4.78571	1	0	10	10	14	14	4	4	150	0.15	28.5	63.5	54	61	8	49	107	115	15.7	148	113
Sample_F2_17	184.466	4.14276	142.395	23.4466	-9.70419	131.659	14.9304	1.62362	128.561	66.1692	0.951122	5.30146	39.3688	0	0.044075	3.53508	0.308988	0	1.04495	17.1664	1.89908	14.4598	12.3237	NA	2.81499	0.645974	38.6472	4.86	0	10	15	14	23	9	7	6	187	0.6	49	65	58.5	51	20	58	134	154	48.3	131	110
Sample_F2_170	167.77	3.99603	147.834	20.1297	-5.63437	148.065	12.8484	0.495067	141.543	77.279	0.816833	4.44729	41.4517	0.044392	0.044392	3.38771	0.222168	0	1.22837	19.1527	1.74718	13.012	9.76846	0.68909	11.0858	0.435864	39.2263	6.12	0	4	8	12	16	14	9	6	166	0.3	46	59.5	80	71.5	24	46	106	137	32	145	113
Sample_F2_171	169.924	4.36698	144.963	22.1142	-8.88784	139.884	18.5784	0.775783	144.213	70.0605	0.845019	4.44499	30.0115	0.040267	0.040267	3.33269	0.252034	0	1.34804	27.194	2.48727	12.9655	11.2551	0.660221	12.9487	0.324956	27.1913	5.93	1	3	14	19	21	14	1	9	164	0.45	44.5	39	69	72.5	18	39	129	144	106.3	145	113
Sample_F2_172	162.869	4.25502	146.392	21.1761	-7.78396	134.129	11.2329	1.18101	119.549	58.1019	0.832236	5.03931	35.1888	0.045786	0.045786	3.47038	0.295433	0	0.940566	15.8137	1.73307	13.5208	9.43853	0.683056	7.44102	0.67094	45.9468	5.97	2	9	8	12	18	11	3	4	153	0.2	36.5	51.5	48.5	57	20	41	110	145	83.9	155	117
Sample_F2_174	163.695	4.31031	146.575	21.7487	-8.08856	137.462	11.0693	1.80165	124.793	68.7731	0.935708	3.99077	40.0092	0.041276	0.041276	3.27377	0.249136	0	1.25847	20.5533	2.20666	13.0611	8.5839	0.719112	11.6756	0.426782	37.9509	5.48	0	9	8	12	20	12	5	4	157	0.3	52.5	60.5	63.5	72.5	16	36	119	138	68.2	145	117
Sample_F2_175	158.887	4.13364	144.265	22.6076	-9.00552	131.214	14.2498	0.499256	136.669	69.6744	0.949442	5.4245	38.542	0.041045	0.041045	3.30817	0.22245	0	1.32193	27.2114	2.17003	13.8125	11.4749	0.635862	12.3801	0.31499	27.1067	4.95	0	6	9	14	21	9	6	5	157	0.2	50.5	68.5	64	70	9	46	120	125	50.7	145	113
Sample_F2_176	160.125	4.41929	141.907	20.5195	-7.831	137.916	13.5609	0.860352	133.473	68.8943	0.908563	6.0361	43.7247	0.045431	0.045431	3.86817	0.256263	0	1.36866	36.9303	2.7837	15.2721	11.1627	0.551577	11.2644	0.240897	16.2559	5.63	0	6	11	14	17	13	1	2	149	0.3	44.5	68.5	62	49.5	9	44	133	130	52.6	138	106
Sample_F2_177	161.27	4.14729	161.877	20.3054	-7.80341	146.922	14.4196	0.743033	129.396	76.3495	0.689184	7.71959	41.3555	0.04227	0.04227	3.26011	0.221639	0	1.21274	22.9497	1.85017	13.2753	9.09262	0.681303	11.9279	0.437113	35.0492	4.87	0	9	9	16	17	16	6	6	154	0.2	35.5	38.5	77.5	72	17	28	60	128	53.5	166	138
Sample_F2_18	182.02	4.18981	158.629	22.3388	-5.17187	178.729	13.2563	2.1594	145.702	71.1563	0.872724	4.58913	35.4913	0	0.052694	3.94494	0.269122	0	1.66771	42.5957	3.04193	15.5357	9.99673	0.591316	11.5825	0.237543	10.4841	4.1	0	0	13	12	17	21	13	19	180	0.6	46.5	42.5	72.5	57.5	15	32	78	149	94.4	162	138
Sample_F2_180	141.085	4.21254	160.951	20.4261	-7.11422	152.099	8.51723	1.95475	146.576	71.6345	0.749269	6.58246	36.2648	0.050559	0.050559	3.6511	0.276416	0	1.35101	26.8032	2.42743	13.5934	10.3162	0.702898	11.6518	0.401753	28.7742	4.06	0	0	8	8	14	17	8	8	125	0.2	31	29	72.5	70.5	11	28	50	123	55.4	169	138
Sample_F2_181	128.627	3.52888	147.475	19.4678	-6.76919	139.993	9.37544	1.32176	154.405	57.414	0.776091	8.445	39.2031	0.056112	0.056112	4.02992	0.285676	0	1.42314	24.8577	2.24298	14.2118	12.0364	0.767661	11.9204	0.42576	27.7425	4.29	0	0	6	9	13	14	4	5	125	0.15	14.5	53.5	55	53.5	13	60	35	89	28	176	138
Sample_F2_186	151.89	4.15561	145.57	19.9153	-8.56591	144.067	11.168	0.60923	129.881	67.3974	0.79155	5.13454	34.675	0.050059	0.050059	3.65503	0.247513	0	1.76539	38.6241	2.65223	16.5417	10.0642	0.74194	10.6255	0.329311	14.703	3.9	2	0	9	10	15	16	2	10	144	0.25	38	53	67.5	44.5	14	42	109	126	26.8	148	127
Sample_F2_189	177.561	4.33612	144.55	20.9212	-7.84858	111.855	12.0725	0.962523	107.039	62.6973	0.973725	4.33864	37.9646	0.040995	0.040995	3.1459	0.226442	0	1.05589	15.6242	1.59699	13.1405	10.404	0.730828	7.96136	0.635103	45.4377	5.06	6	10	12	8	11	5	1	10	171	0.6	52	57	60	46.5	19	46	127	158	64.2	124	97
Sample_F2_19	163.249	4.52801	145.504	21.4022	-1.93918	158.074	9.43689	1.42432	136.48	59.4496	0.77736	5.52911	31.695	0	0.032969	2.80084	0.172254	0	0.799935	13.7479	1.10258	11.9596	10.1388	0.589754	7.0998	0.57403	50.9815	5.18	0	3	9	7	15	13	12	11	153	0.2	32.5	48	57.5	40.5	10	29	132	125	21.8	141	110
Sample_F2_191	208.745	3.96488	134.842	24.6248	-11.3534	128.64	17.0821	2.43872	120.341	77.5375	1.03731	5.28135	36.5981	0.041731	0.041731	3.59507	0.260196	0.035585	1.40204	23.6711	2.54041	14.8939	11.7663	0.61761	13.2931	0.270807	27.6121	5.04	0	17	16	17	25	7	3	11	213	1.5	65.5	14.5	80	71.5	32	27	146	194	236.2	145	110
Sample_F2_192	83.4869	3.76657	163.863	21.5305	-9.46611	93.7268	11.7689	0.902083	114.835	59.2313	0.780176	9.30492	23.2642	0	0	4.02447	0.304765	0	1.63848	40.1174	3.31352	15.3519	10.1209	0.655039	11.0242	0.299208	13.15	3.2	6	7	6	6	3	3	2	4	73	0.03	9	57	23.5	31	20	19	37	40	1.5	NA	NA
Sample_F2_197	154.494	3.98029	147.944	23.6967	-11.4665	150.514	9.46122	2.00831	146.317	61.8323	0.912066	5.3498	35.8489	0.042282	0.042282	3.38556	0.225786	0	0.946405	14.6151	1.49204	13.8298	10.8325	0.643692	8.41048	0.527196	45.0492	4.49	0	0	9	9	18	23	3	9	153	0.25	43	60	60	58.5	13	42	104	118	45.5	155	117
Sample_F2_198	146.604	3.90545	156.861	21.2665	-9.49762	149.698	11.208	1.34139	155.61	70.0136	0.817469	7.4275	25.9532	0.053743	0.053743	4.47886	0.345512	0	1.96277	58.0667	3.68019	16.2658	10.5873	0.653162	1.85434	0.308747	1.74291	3.6	0	0	7	11	15	19	5	10	135	0.2	31	65	70.5	47.5	11	49	54	126	42.7	162	134
Sample_F2_199	177.446	4.31943	143.549	21.5646	-8.11054	134.24	15.9498	1.58754	130.937	65.7334	0.855925	5.92739	39.1557	0.044727	0.044727	4.0458	0.323408	0	1.93656	59.6385	3.39226	15.7241	12.2564	0.551714	1.26094	0.227567	0.59812	5.66	0	9	16	13	19	11	2	13	175	0.45	38.5	61	65.5	53.5	16	47	135	150	74	148	113
Sample_F2_2	205.195	4.33009	149.096	21.4369	-6.55301	139.677	15.5248	1.49064	130.325	62.4747	0.883869	4.87406	45.3905	0	0	3.20144	0.198558	0	1.22204	22.3625	1.83083	11.2605	9.35926	0.690233	12.544	0.410023	36.9206	4.14	0	9	15	16	19	11	9	8	212	0.6	42.5	57	60	62	21	36	136	168	95.6	145	117
Sample_F2_20	189.354	4.72558	164.725	20.7077	-7.8001	185.757	12.3734	1.2907	159.631	58.6566	0.734454	5.98815	38.1095	0	0.041179	3.24899	0.215471	0	0.949777	13.9195	1.31413	14.219	11.8447	0.745718	6.85984	0.829321	45.8124	4.39	0	0	6	12	17	19	19	10	160	0.2	28.5	44	56	40	13	41	43	176	20.4	173	103
Sample_F2_201	172.146	3.7832	144.955	20.7658	-8.66162	149.839	10.351	1.18575	151.626	70.1903	0.768522	6.31921	35.4126	0.033234	0.033234	2.64536	0.268619	0	1.25385	22.6123	1.87085	9.00182	7.9993	NA	9.85247	0.562532	35.8027	4.83	0	1	7	10	14	18	6	11	175	0.3	32.5	55	71	51	14	64	105	139	38.8	155	124
Sample_F2_202	138.234	4.08434	143.504	21.5897	-9.46737	93.7318	9.25794	2.05162	95.0611	61.2414	0.878901	5.9344	36.6477	0	0	3.05753	0.150125	0	1.34518	28.5345	2.20222	15.3153	10.283	0.556189	14.1507	0.216469	24.1888	4.07	9	7	5	8	3	4	2	7	128	0.3	38.5	59.5	57.5	44.5	18	45	105	102	40.7	127	97
Sample_F2_207	139.024	3.82374	160.067	20.3648	-6.79251	150.67	12.7904	1.58533	151.519	73.2539	0.812897	5.28617	33.6201	0.043626	0.043626	4.14533	0.27448	0	1.40083	38.0967	3.16443	17.9932	10.6275	0.567494	10.8893	0.274763	12.5224	4.33	0	0	10	13	17	16	8	8	130	0.2	40.5	60	75	44	13	45	50	107	21	169	134
Sample_F2_208	175.839	3.91815	163.952	26.1905	-11.6092	154.582	14.9892	1.40525	158.831	76.7473	0.903331	4.51074	31.0313	0	0	3.46389	0.322946	0	1.20072	20.0442	1.91612	12.9384	9.11071	0.827684	9.43855	0.682332	40.0545	3.8	0	0	8	15	19	27	7	6	177	0.45	52	50.5	79.5	48	11	40	62	123	86.7	176	131
Sample_F2_21	180.048	4.32929	139.543	23.2355	-8.65313	135.607	11.0516	1.83687	124.798	69.068	0.921079	3.58723	36.4263	0	0	2.94991	0.270547	0	1.00521	16.4603	1.65204	11.4789	9.89524	0.711295	7.9553	0.684743	46.9364	5.96	0	9	11	9	23	10	10	8	170	0.6	53	57.5	54	72	15	63	135	170	66.8	134	97
Sample_F2_212	182.379	4.3851	142.984	21.5258	-9.0853	118.4	14.1876	2.34436	120.741	61.5959	0.806611	7.99148	41.1219	0	0	3.01195	0.205377	0	1.33653	20.2611	1.79067	11.4028	7.73511	0.876358	11.1826	0.559561	41.638	5.63	0	14	9	10	15	3	2	10	158	0.3	24	59	60	46.5	14	52	130	172	23.2	138	110
Sample_F2_214	171.907	4.11304	149.709	20.2979	-8.77234	146.638	10.9328	1.6837	149.74	67.4103	0.764993	7.14395	38.3997	0.040514	0.040514	3.55341	0.228802	0	1.49275	43.4611	2.82762	14.2753	9.39002	0.650681	11.5287	0.297881	12.2533	4.78	0	0	9	11	13	17	4	10	170	0.4	26.5	55	67.5	47	15	39	107	141	32.1	155	117
Sample_F2_217	129.524	3.90868	156.663	24.1578	-10.385	155.391	10.3976	1.88847	144.115	66.9193	0.732774	6.32501	33.7371	0.056633	0.056633	3.4341	0.269442	0	1.05818	14.0298	1.44151	13.7352	9.23131	0.739431	7.12351	0.667023	48.2138	3.33	0	1	10	10	18	24	8	8	120	0.2	31	47	66.5	42.5	13	30	67	96	33.1	155	124
Sample_F2_223	161.522	4.13461	145.184	22.3887	-10.1146	151.911	14.0501	1.35949	157.618	70.3911	0.704086	7.93642	40.3987	0.039887	0.039887	3.18236	0.24747	0	0.882866	13.5747	1.26223	11.5774	8.68285	NA	7.26506	0.631019	45.81	4.11	0	0	8	14	15	21	6	8	145	0.25	21.5	44.5	70.5	59.5	15	52	43	150	44.4	166	141
Sample_F2_224	137.806	4.13735	166.907	20.7459	-8.33355	151.253	12.9138	1.45152	154.074	60.205	0.727517	6.27903	38.6095	0.043366	0.043366	3.29146	0.256509	0	0.97322	15.4015	1.42158	11.9535	9.31496	0.718226	8.0639	0.656499	47.9053	3.75	0	0	9	13	12	18	7	10	125	0.2	27.5	44	58	44	17	29	36	105	36.6	169	141
Sample_F2_227	141.784	3.97844	150.165	21.2796	-9.55034	149.514	11.0577	1.91544	147.458	69.0778	0.789565	7.69696	40.3052	0.045171	0.045171	3.75133	0.224493	0	1.7354	42.9515	2.85156	16.2583	10.1486	0.619361	10.9596	0.252734	10.202	5.8	0	0	10	11	16	19	5	6	129	0.2	26.5	61	69.5	54	13	45	76	125	25	166	134
Sample_F2_23	171.548	4.48712	163.275	21.5801	-6.37528	173.46	12.4135	1.28941	159.653	69.5486	0.660409	5.7288	47.3329	0	0.045179	3.78201	0.256951	0	1.72456	19.6899	10.695	13.1643	8.99058	0.76123	16.1759	0.313606	24.4008	3.66	0	0	6	12	17	20	14	10	158	0.3	31	41.5	55	72.5	13	32	48	155	52.2	173	141
Sample_F2_231	154.085	4.44931	142.398	21.1468	-7.68067	129.457	12.2431	2.28861	120.962	71.3405	0.796294	6.16311	38.1549	0.050583	0.050583	4.25514	0.275148	0	1.63578	54.8015	3.63688	19.4855	12.2176	0.56849	1.78508	0.300285	0.98797	5.98	0	12	8	10	17	9	5	7	140	0.4	35	59.5	72.5	47.5	14	39	130	133	61.4	141	117
Sample_F2_234	153.292	4.4152	164.119	22.3452	-9.25118	154.769	10.0887	1.44217	148.132	69.4594	0.780716	8.00122	45.4971	0.035674	0.035674	2.97403	0.2495	0	1.38274	26.665	2.13509	11.9894	9.57834	0.812028	14.9451	0.417315	28.8158	3.98	0	1	8	10	20	21	8	8	119	0.2	24	60.5	70	69	11	28	41	137	61.1	162	141
Sample_F2_24	176.9	4.29708	145.151	20.5519	-6.96453	160.687	11.3599	2.0866	146.035	66.9281	0.809803	4.95718	38.5272	0	0.037986	3.47467	0.223603	0	1.24438	26.2945	2.32548	13.4564	11.2248	0.651936	11.5974	0.384443	29.0844	6.34	0	0	11	11	17	18	11	6	177	0.4	39	55	65	68.5	13	42	133	144	59.2	145	113
Sample_F2_25	162.989	4.38318	146.317	22.4067	-7.66897	144.224	9.31185	1.421	131.034	61.3134	0.798202	4.1521	43.3633	0	0.032989	3.29642	0.23149	0	1.08858	18.0099	1.7789	12.3581	9.53261	0.741802	9.76233	0.565779	42.6011	4.41	0	5	9	9	22	14	8	8	153	0.3	40	46.5	59.5	46	16	34	120	142	52.8	141	110
Sample_F2_26	192.001	4.39371	149.252	20.1973	-7.4365	174.718	12.0038	1.15602	131.035	63.322	0.722407	6.84262	29.2589	0	0.057706	5.14843	0.329007	0	1.94856	46.4476	4.89297	23.6923	10.9898	0.706267	2.13201	0.410233	3.24502	5.33	1	0	11	12	15	18	16	7	191	0.4	25.5	45	62	57.5	13	34	125	165	32.2	155	127
Sample_F2_27	183.876	4.42385	145.856	22.9386	-9.1272	150.44	17.914	1.71512	135.615	66.392	0.895878	5.54102	46.7374	0	0.031567	3.54445	0.282544	0	1.25063	22.065	2.16524	11.7918	9.41798	0.726094	12.2438	0.421752	36.0591	4.72	0	6	18	14	23	19	7	10	177	0.5	43.5	63	66	53	15	41	129	166	98.1	145	117
Sample_F2_28	205.584	4.06858	163.179	21.0371	-7.86641	106.778	14.2273	0.17168	130.704	55.5232	0.651041	6.08944	36.3715	0	0.048764	3.77258	0.27698	0	1.1282	17.6857	2.09625	13.8317	10.807	0.730878	8.94437	0.62508	40.0525	4.70732	6	4	5	7	9	4	9	8	213	0.5	25.5	32.5	49	44	9	38	74	150	16.5	138	100
Sample_F2_29	191.135	4.19544	150.562	20.7016	-7.61522	144.988	15.0717	1.6397	135.731	66.8471	0.864635	5.52674	39.7348	0	0.037747	4.16925	0.268764	0	1.86961	59.2961	3.75494	16.3232	11.5059	0.600474	1.35202	0.295824	0.526238	4.95	0	5	15	14	18	15	6	10	190	0.6	41	61	67	48.5	15	43	108	167	89.6	148	113
Sample_F2_3	173.807	4.42455	147.132	20.6456	-9.22883	202.948	9.74907	1.6473	177.038	73.2135	0.679085	8.76916	37.6933	0.042328	0.042328	3.46809	0.24486	0	1.24524	25.8405	2.26489	13.7333	9.82242	0.669612	12.0867	0.387996	30.1941	3.75126	0	0	0	8	15	21	24	15	149	0.2	23	36.5	73.5	60	11	38	116	162	16.5	176	148
Sample_F2_30	169.94	4.54605	144.648	21.808	-7.61846	138.692	15.9444	1.59253	130.922	62.857	0.894587	4.41683	41.4175	0	0.034167	3.82354	0.241213	0	1.55664	40.9055	3.02883	14.5769	11.2012	0.540405	11.579	0.207977	12.3046	4.41	0	9	16	12	20	12	7	5	160	0.35	45	55.5	61.5	53.5	12	33	138	147	43.2	145	110
Sample_F2_32	180.159	4.19349	147.6	21.4287	-7.11622	182.974	10.1252	1.85818	147.772	65.3946	0.874672	4.45285	40.5453	0	0.034238	3.58196	0.249225	0	1.2915	26.4139	2.73434	15.3518	11.032	0.628899	12.0821	0.325067	26.2749	5.67	0	0	9	10	21	19	18	10	182	0.3	44.5	56.5	65	47	14	40	124	145	56.4	155	127
Sample_F2_34	174.835	4.01034	148.831	21.2049	-8.00902	155.662	12.9411	0.227313	123.587	50.8007	0.664804	5.15095	20.3549	0	0	4.95131	0.327989	0	2.21803	50.7303	4.48212	22.1238	11.7221	0.720552	1.50369	0.364137	0.856022	4.25926	4	1	8	10	11	19	9	6	172	0.15	25.5	36.5	41.5	40	10	51	99	150	23.8	127	124
Sample_F2_35	174.266	4.2047	153.986	21.035	-7.5107	123.183	11.0717	0.680557	116.836	62.0696	0.778548	4.58441	31.9441	0	0	3.43896	0.210454	0	1.45406	29.7731	2.47325	14.0558	8.85578	0.721186	12.6234	0.362953	26.0311	4.46	3	8	9	11	15	7	15	7	165	0.25	38	46.5	60.5	45	12	40	82	158	33.1	155	113
Sample_F2_36	187.673	4.24805	144.933	27.4687	-11.3109	157.186	12.414	0.366377	117.689	62.4585	0.870266	6.22442	40.7435	0	0.033392	3.96739	0.222034	0	1.56675	38.1971	3.06686	18.0322	10.906	0.551492	11.0198	0.217932	12.2191	6.02	5	0	8	8	13	29	9	8	185	0.2	37.5	61	57	53.5	14	52	126	167	28.5	131	97
Sample_F2_37	185.878	4.16375	151.391	22.5338	-7.38889	140.402	13.5974	2.2494	121.361	74.7743	0.862581	4.18283	41.074	0	0	3.50817	0.218774	0	1.26505	30.7363	2.48787	14.4428	10.8435	0.585597	12.2336	0.293878	23.3845	5.29	0	13	12	14	22	11	16	9	184	0.35	49	61	77	55	18	41	103	160	66.6	159	131
Sample_F2_38	174.721	4.36184	144.105	23.3335	-8.83122	151.65	16.9567	1.58945	132.847	78.5929	0.973551	4.78882	37.9205	0	0	3.4331	0.214259	0	1.23878	20.031	1.95798	13.1668	9.69388	0.722396	11.716	0.460262	37.3656	4.32	1	0	17	16	24	19	8	11	167	0.5	59.5	72.5	81.5	48.5	24	44	129	155	96.2	145	113
Sample_F2_39	180.056	4.47336	162.092	21.955	-6.00258	184.493	9.06072	1.08945	160.292	61.3927	0.720824	5.56988	42.6364	0	0.038015	3.1125	0.260312	0	1.39803	23.5246	2.11753	12.2107	8.25645	0.793667	12.2757	0.512557	35.5	4.65838	0	0	4	8	17	21	16	12	147	0.15	32.5	41.5	59	54	29	43	50	167	21	173	131
Sample_F2_4	175.783	3.80906	135.011	23.1368	-9.70069	129.916	15.3421	0.527736	100.159	69.7694	1.06045	5.42527	40.1491	0.036533	0.036533	4.04698	0.267672	0	2.06492	59.9533	3.44773	16.1309	11.292	0.591404	1.36258	0.240484	0.565511	4.56	9	11	15	11	22	8	8	10	182	1.1	63.5	64.5	46	71.5	19	92	28	148	156.1	124	97
Sample_F2_40	176.07	4.05741	158.841	21.5557	-3.57078	156.915	13.2063	2.31954	120.733	62.6773	0.900761	4.03812	39.3839	0	0.043688	3.50196	0.262438	0	1.46704	27.0891	2.60431	12.903	9.35653	0.704484	12.4103	0.381761	29.2753	4.53	0	13	10	11	19	12	15	11	174	0.2	46.5	54	61	60	16	36	74	140	33.3	159	127
Sample_F2_41	171.942	4.29367	147.312	23.1926	-8.6303	166.884	16.0759	2.12724	143.712	61.5069	0.786379	5.09841	37.5654	0	0.039166	3.75199	0.251893	0	1.5527	29.3711	2.28857	11.1328	10.3299	0.784277	13.2899	0.3888	26.8189	3.68	1	1	16	11	21	23	14	4	164	0.2	35.5	49	60	43	17	39	115	152	72.7	141	113
Sample_F2_42	198.855	4.21547	149.434	22.6032	-9.92345	125.94	14.0817	1.52492	132.247	67.4341	0.888879	3.7916	28.623	0	0.047633	4.32171	0.297742	0	1.8639	40.5198	3.60343	16.9138	9.94738	0.638402	10.639	0.252793	10.9544	5.78	0	7	14	14	20	6	7	8	203	0.6	49	55	67.5	57	17	42	123	166	91.2	155	117
Sample_F2_45	200.153	3.75647	151.718	22.9766	-6.97046	178.51	13.3665	1.38492	162.725	68.001	0.972062	4.73891	35.5952	0	0.035896	3.34659	0.289523	0	1.25983	15.6058	1.81212	12.5578	7.86224	0.921972	7.48882	0.915924	47.9036	5.64	0	0	5	13	24	21	17	10	215	0.6	53.5	63	68	54	29	47	117	141	119.7	145	117
Sample_F2_47	162.857	3.9309	167.866	23.3076	-7.47057	170.452	9.37004	1.32571	154.485	61.2939	0.702374	6.86793	39.7422	0.039511	0.039511	3.91795	0.276264	0	1.56405	32.3038	2.58431	12.922	8.30513	0.720985	13.6721	0.350642	23.3433	3.59	0	0	6	9	20	23	14	10	162	0.2	24.5	41	59	58.5	15	35	51	105	22.1	162	134
Sample_F2_48	181.881	4.10709	158.532	21.352	-5.95674	191.137	12.6088	1.16069	159.126	59.4395	0.824273	4.17273	42.9138	0	0.043418	4.40918	0.260709	0	1.70925	40.1906	2.96946	17.9078	9.02296	0.607249	11.4751	0.248926	11.1554	4.54	0	1	6	12	20	20	17	13	179	0.4	40	48	57	57	19	38	74	150	72.6	166	131
Sample_F2_49	188.182	4.09277	158.923	24.2806	-7.72137	195.642	11.6437	0.704155	127.326	59.9467	0.749075	5.75419	37.4894	0	0.034934	4.18033	0.279895	0	1.6912	36.5998	3.30848	16.0664	11.5679	0.622938	11.5142	0.254276	13.8797	3.98	2	0	10	11	18	25	22	14	188	0.35	30.5	46	57.5	58	18	38	77	152	73.6	166	124
Sample_F2_50	176.077	4.18144	155.264	20.2469	-7.14074	184.485	13.1711	1.40943	130.896	60.6327	0.67737	5.45547	42.6974	0	0.045872	4.53612	0.304974	0	2.17215	59.9025	3.72035	16.5265	9.69516	0.603374	1.4176	0.264305	0.811148	4.54	1	0	13	13	17	18	18	10	171	0.2	32.5	36.5	53.5	58	13	34	86	150	29.7	162	127
Sample_F2_51	180.727	4.24153	138.589	23.8254	-8.7899	138.437	17.9891	1.94832	114.53	72.3601	1.08931	6.22758	36.5964	0	0.033037	3.07247	0.24234	0	1.14043	17.6047	1.74937	11.6781	10.2299	0.765589	9.77946	0.545631	43.159	3.82	3	18	10	11	24	6	14	14	172	0.5	67.5	72	68.5	61	29	66	135	169	2.9	131	110
Sample_F2_52	180.526	4.19774	124.621	22.4401	-9.3536	127.756	14.1275	2.1719	93.1712	82.8838	1.14498	7.26619	38.4836	0	0.041482	3.9918	0.335248	0	1.19669	23.3469	3.08907	12.9793	11.0956	0.638	10.8748	0.397641	32.0134	5.87	14	13	12	12	20	7	12	10	161	0.75	83.5	82.5	68	59.5	28	120	140	175	195.4	106	97
Sample_F2_53	177.138	3.91341	159.909	23.6348	-10.7131	152.572	19.9775	2.51824	120.022	58.0896	0.852848	3.28187	38.5174	0	0.042604	3.61181	0.273813	0	1.2001	21.3605	2.25172	14.3547	9.38836	0.755297	12.3735	0.493579	33.8941	5.17	0	20	14	9	17	23	6	13	179	0.3	44	46	54	51	30	37	75	130	62.7	162	131
Sample_F2_55	136.233	3.98061	140.699	21.0713	-7.8303	119.548	14.2218	0.404962	115.254	51.3163	0.834822	5.24983	43.2	0	0.040447	4.18065	0.298006	0	1.84865	39.7331	3.44393	14.0491	10.8216	0.609528	11.9457	0.2147	12.8145	4.51	5	8	13	7	14	6	12	5	113	0.1	33	48	44.5	45.5	17	60	93	122	23.1	124	100
Sample_F2_56	167.244	3.75427	149.956	20.7867	-9.34182	147.963	10.3351	1.18809	151.553	60.5448	0.847729	3.90497	45.3927	0	0	2.66892	0.18926	0	1.00638	14.4392	1.4743	12.2009	7.5771	0.751995	8.20177	0.659537	50.8307	5.33	0	1	7	10	17	18	4	9	172	0.3	42.5	50	56.5	59.5	19	48	101	121	52	155	124
Sample_F2_57	192.337	3.79144	156.688	23.5154	-9.57387	157.056	13.2511	2.16492	145.751	75.0813	0.773785	4.71433	42.7162	0	0.050723	4.25791	0.27616	0	1.93478	41.9775	3.37849	15.6548	8.88615	0.703461	11.706	0.2859	10.8881	4.2	0	0	13	11	19	23	9	11	200	0.5	43	52.5	77	59.5	22	46	89	141	77.9	162	134
Sample_F2_58	165.824	4.17414	172.653	21.8777	-7.50671	191.462	13.398	1.53326	166.277	55.8306	0.744922	4.8588	39.627	0	0.057094	4.36515	0.346674	0	1.7716	37.0952	3.03425	15.3023	10.7907	0.804678	10.9735	0.390322	15.0686	3.32	0	0	3	13	15	21	20	12	162	0.25	33	41.5	52	52	17	35	35	107	56.7	180	155
Sample_F2_59	187.906	4.40734	143.176	20.4728	-5.46973	140.625	12.4511	1.01475	127.078	59.5972	0.897968	3.68882	43.8947	0	0	2.75543	0.179554	0	1.02031	14.6593	1.27411	10.9129	8.67385	0.75132	7.51391	0.679624	51.5797	5.05	2	7	12	7	16	12	8	12	181	0.2	46	44.5	55.5	56.5	21	51	136	173	30.5	138	101
Sample_F2_6	223.797	4.45366	163.902	21.0926	-6.75173	164.891	10.1238	1.87728	147.834	63.4397	0.695395	6.22798	36.9319	0	0.04343	3.5003	0.250994	0	1.35135	27.3027	2.3212	13.2554	8.92466	0.724565	11.2	0.434428	30.691	5.62	0	0	9	10	13	19	12	8	229	0.4	28.5	41	58.5	62.5	15	32	72	180	43	155	117
Sample_F2_60	166.089	4.08898	156.063	25.3124	-9.43126	162.595	12.7719	1.79316	149.006	68.7563	0.944816	3.98749	45.8732	0	0.032646	3.61066	0.246784	0	1.50542	27.3029	2.27242	12.7619	9.26221	0.794231	12.2322	0.469484	29.5092	4.3	0	0	11	13	18	26	12	9	157	0.25	53.5	59	69	65	15	42	70	146	74.1	162	134
Sample_F2_61	176.72	4.21963	160.11	21.8494	-4.57739	187.094	11.366	2.07735	146.095	58.3348	0.869413	4.4392	39.2919	0	0	3.27666	0.220832	0	1.00575	16.9067	1.93407	13.6224	9.91964	0.641024	9.87352	0.538966	42.0604	6.38823	0	0	11	10	19	20	14	15	171	0.3	41	51.5	55.5	47	12	34	67	148	49.1	169	127
Sample_F2_62	198.705	4.1693	181.626	20.1226	-3.92053	149.051	7.58108	1.8868	146.702	49.2517	0.649515	5.74999	38.0615	0	0.050437	4.06381	0.320401	0	1.47451	22.1947	2.79551	15.2624	10.9095	0.798901	11.7122	0.459288	29.9584	2.32	0	0	7	5	13	14	9	14	204	0.1	18	38.5	36.5	37	16	28	37	90	16.8	173	145
Sample_F2_63	167.037	3.99109	161.852	19.9286	-8.11107	145.126	14.7036	0.637182	123.676	60.0532	0.823196	6.90964	44.3845	0	0.04004	3.21328	0.23769	0	1.2744	19.928	1.7044	11.4978	8.18388	0.923968	11.3303	0.682768	40.9835	3.92	3	2	14	12	14	16	4	9	164	0.45	30	57	56.5	58.5	16	37	62	126	115.8	166	134
Sample_F2_64	186.304	4.21918	156.827	21.6345	-7.59142	161.709	16.1038	2.25259	145.387	63.6917	0.820069	5.06028	33.4118	0	0.045481	3.89635	0.262264	0	1.38268	23.5886	2.69422	12.6597	11.0036	0.708025	13.4157	0.342692	30.0007	3.44	0	0	16	13	19	20	11	8	182	1	38	54	61.5	64	15	38	80	162	170.4	166	138
Sample_F2_65	199.824	4.30034	147.551	24.6605	-11.6878	127.622	14.8993	1.70814	127.024	69.103	0.942108	5.21333	38.8421	0	0.034896	3.3455	NA	0	1.11137	20.83	1.93866	11.9894	10.473	0.632023	11.9267	0.374648	35.2275	4.07	0	11	15	12	25	6	6	4	203	1.2	50	66.5	63.5	70	17	44	131	171	254.1	148	117
Sample_F2_67	180.901	4.18346	146.305	22.7452	-9.54462	129.126	14.0339	1.5597	130.664	72.0438	0.957744	3.99733	35.8959	0	0	3.44602	0.242028	0	1.35514	28.1756	2.66514	12.8974	9.56343	0.671687	12.0756	0.355754	28.5523	4.27	0	8	14	8	21	8	5	10	182	1.1	56.5	61.5	73.5	66	17	45	125	149	190.8	148	127
Sample_F2_68	161.163	3.9673	147.161	21.546	-8.048	144.347	9.44132	1.83669	144.14	61.2108	0.8155	4.40441	33.2026	0	0.038049	3.16197	0.251167	0	1.12242	19.7357	1.89009	12.5803	8.92371	0.739194	10.1997	0.537231	40.8205	3.86	0	1	9	9	20	15	6	7	157	0.65	39.5	49	59.5	58	14	50	100	134	92.3	159	124
Sample_F2_69	129.384	3.58242	153.721	21.3231	-8.65868	98.6381	12.5096	0.148158	134.257	56.4269	0.643098	6.49245	38.4587	0	0.035176	3.48565	0.257089	0	1.41145	32.1789	2.33413	11.4904	7.76208	0.717961	13.3071	0.356814	26.6632	4.96875	5	3	3	5	5	6	4	5	127	0.1	24	31	50	43.5	9	46	72	82	13.6	124	97
Sample_F2_7	178.116	4.24316	163.084	28.0754	-10.8316	159.87	17.0597	2.27084	145.225	65.6238	0.850269	2.75434	38.9075	0	0.042131	3.96249	0.239173	0	1.63402	41.6235	3.04582	15.1383	10.4564	0.531399	11.7808	0.18385	11.3621	4.36	0	0	17	15	21	30	11	10	172	0.6	49.5	46.5	52	70.5	20	40	55	147	60.8	155	117
Sample_F2_72	127.986	4.42238	138.539	21.182	-8.49257	99.1876	10.2847	0.966952	112.762	58.5912	0.669901	7.02648	38.65	0	0	3.62424	0.261866	0	1.34711	25.6559	2.25376	13.4386	9.17223	0.740312	10.8474	0.420296	32.2383	3.65	5	7	7	6	6	7	8	2	100	0.15	21.5	35	54.5	41.5	9	45	118	99	30.8	131	97
Sample_F2_73	184.156	4.00653	152.252	21.6291	-7.69444	161.378	14.198	2.19043	145.546	66.177	0.822891	4.16919	41.2929	0	0.037547	3.36725	0.213003	0	1.55057	29.9636	2.32744	13.8528	8.86602	0.757465	12.7069	0.398117	25.9592	3.94	0	0	14	11	18	20	11	7	185	0.8	43	51.5	66	59	15	45	97	152	92.7	162	138
Sample_F2_74	171.838	4.1822	149.167	22.4606	-8.65199	133.465	7.41902	2.03883	122.011	69.9738	0.857054	4.3136	43.2852	0	0	2.98896	0.270599	0	1.02009	17.5045	1.80222	10.5525	9.52788	0.688709	9.77012	0.489141	45.3853	4.01	0	7	7	7	21	10	6	6	169	0.6	46	57.5	71	53.5	14	38	110	143	117.3	148	117
Sample_F2_75	130.9	4.02162	154.42	21.0431	-7.91135	108.74	12.4099	0.432298	121.375	58.3065	0.66651	7.02761	39.2272	0	0.041307	3.68578	0.239724	0	1.62285	27.3953	2.59632	13.5917	10.4744	0.738275	14.3237	0.311633	24.9791	4.15	5	4	7	6	10	4	9	4	121	0.25	21	34.5	54	39.5	8	25	78	99	25.2	141	97
Sample_F2_76	151.42	4.25673	140.755	20.6824	-7.1427	126.857	10.1374	1.2437	110.726	66.8334	0.776147	4.61018	44.7617	0	0.031269	2.96684	0.207515	0	1.34701	22.5855	1.64726	10.0282	8.05952	0.870377	11.9283	0.530366	39.7978	4.39	4	9	10	8	15	9	4	1	131	0.4	40	48.5	66.5	50.5	12	53	117	137	46	131	101
Sample_F2_77	149.232	4.34347	148.739	22.7108	-10.3193	124.677	9.35192	2.15583	121.433	55.2788	0.764211	4.77585	36.671	0	0.039046	3.8444	0.282396	0	1.17198	32.8446	3.29722	17.9724	11.2978	0.598159	10.9978	0.341031	17.3131	4.15	0	9	8	8	20	5	11	4	108	0.2	33.5	43	51.5	39	15	29	101	134	26.9	145	113
Sample_F2_78	177.214	4.14441	151.837	21.3294	-5.39913	157.879	16.0514	1.9145	140.861	71.5544	0.787784	4.06812	44.9613	0	0.037886	3.49207	0.230217	0	1.32649	28.9528	2.31086	12.8208	10.1026	0.656821	12.9273	0.343155	26.799	4.26	0	2	16	11	21	13	13	6	174	0.6	45	49.5	72.5	55.5	16	38	99	150	80.5	155	131
Sample_F2_79	213.52	4.40922	148.809	22.6611	-6.69377	173.902	13.1869	1.64937	138.022	72.6097	0.833844	5.29736	41.7185	0	0.046576	3.4723	0.246149	0	1.09848	19.5658	2.05239	13.4479	9.21783	0.636176	10.8744	0.432306	38.9098	5.26	0	3	13	9	18	22	14	11	216	0.85	41	63.5	69	78	16	42	132	190	14.35	155	127
Sample_F2_8	181.171	4.09782	151.803	23.2518	-5.28366	183.8	10.3949	2.03997	146.088	59.5163	0.7437	5.24077	40.5447	0	0.042766	3.36285	0.241615	0	1.1603	19.7959	1.8993	11.9515	10.9472	0.670223	11.3665	0.42761	38.1343	3.98	0	0	10	10	20	23	14	20	184	0.25	33	43.5	57	52	16	35	109	142	37.9	169	138
Sample_F2_80	178.858	4.15261	148.454	22.5555	-7.84342	171.373	12.4439	1.0128	127.129	71.5433	0.762774	4.11284	34.2584	0	0.043453	3.59842	0.279354	0	1.57156	26.7095	2.53657	13.0479	9.36727	0.721778	14.2112	0.318596	27.5944	4.69	2	0	12	8	16	22	15	8	178	0.45	43.5	48.5	68	74.5	15	43	113	150	71.3	155	124
Sample_F2_81	159.978	4.1588	145.337	22.6651	-10.3351	124.726	9.34939	2.14542	121.5	62.4139	0.692052	6.57397	34.462	0	0.059926	3.98825	0.313066	0	1.01176	15.6484	1.98505	14.8321	11.293	0.698883	7.75073	0.65709	41.7617	3.90977	0	9	9	9	20	5	6	2	122	0.35	29	38	60	46	12	50	102	148	35.6	131	101
Sample_F2_82	169.2	4.25004	153.18	20.4238	-6.79284	143.949	11.3502	2.08962	145.949	61.2859	0.73221	6.32373	38.0018	0	0.048738	3.66152	0.27133	0	1.81647	41.4052	2.89853	13.4204	9.04498	0.777658	10.9377	0.361701	15.3557	4.46	0	0	11	6	17	14	7	4	163	0.35	28	45	59.5	57	12	29	95	144	51.4	155	124
Sample_F2_84	187.361	4.07321	134.786	22.5148	-9.63892	127.066	14.1821	2.35095	120.708	71.2979	1.01905	5.51448	40.3443	0	0.034683	3.35156	0.283939	0	1.23906	18.615	1.83129	11.3681	9.18975	0.851541	8.96589	0.690565	43.5786	5.3	0	14	12	12	20	7	4	13	195	0.65	59	71	62	55	20	84	150	153	84.5	131	106
Sample_F2_85	172.849	4.46685	148.535	21.2425	-4.48051	163.243	9.36368	1.32387	117.762	57.6489	0.816969	4.11422	35.8298	0	0.032528	3.20651	0.257706	0	1.34418	24.5781	2.5006	12.9569	8.78135	0.765547	13.1628	0.369171	32.0445	4.05	2	8	8	10	19	15	12	10	147	0.2	39	46.5	54.5	47.5	13	32	114	160	37.8	141	117
Sample_F2_86	200.438	3.99891	163.842	21.335	-6.84848	160.244	17.3992	1.98924	147.58	63.1735	0.876305	3.56359	35.9482	0	0.052926	3.64548	0.323981	0	1.36704	25.1597	2.56103	14.0975	8.10004	0.858623	13.3011	0.503273	30.0293	4.29	0	0	16	18	18	19	10	12	206	0.8	47	50.5	61.5	53.5	19	46	66	146	103.4	166	127
Sample_F2_87	179.053	4.0217	162.149	24.6075	-10.4246	154.95	16.0904	2.25728	145.232	65.6843	0.892449	5.8264	33.0813	0	0.046614	4.10602	0.308971	0	1.63877	24.1886	3.28716	14.8929	9.93828	0.798866	13.9298	0.36723	26.4967	3.97	0	0	16	15	25	24	8	5	180	0.6	42	63.5	65	54	14	33	69	132	166.1	162	138
Sample_F2_88	157.153	3.95435	143.379	20.1293	-5.43822	128.523	11.7667	1.39613	127.58	66.5725	0.696244	6.86506	39.7017	0	0	3.59489	0.274166	0	1.33132	26.0876	2.56959	11.3367	9.74976	0.713222	12.4442	0.393723	31.5049	3.39	0	8	7	13	13	10	7	6	155	0.2	24.5	43.5	61.5	67.5	13	56	110	126	21	134	110
Sample_F2_89	175.368	3.92189	157.767	21.3104	-6.89384	160.23	11.3537	2.08447	146.008	69.6	0.763791	5.27408	41.8823	0	0	3.99724	0.26443	0.038983	1.59273	36.485	2.97653	15.3887	8.72873	0.775378	11.8124	0.387919	17.552	4.26	0	0	11	8	18	19	10	11	177	0.6	37.5	50.5	70	59	15	35	83	130	103.4	159	127
Sample_F2_9	197.168	3.98522	154.342	21.8419	-10.2221	149.559	16.9999	1.94449	140.815	60.6799	0.857416	5.94688	37.8905	0	0.043141	3.19648	0.263574	0	0.990593	12.1886	1.55121	12.8937	9.96643	0.75234	7.61186	0.7479	49.7942	4.84	0	2	17	12	17	20	4	8	204	0.5	36.5	57.5	59	51	15	42	101	154	47.2	155	97
Sample_F2_90	171.931	3.79806	158.936	21.7319	-6.6652	171.509	9.19331	1.81101	148.044	60.6156	0.861106	4.02569	39.1822	0	0	3.9433	0.298356	0	1.63051	28.95	2.73994	12.1034	8.871	0.861418	13.0938	0.466698	27.0417	3.65	0	0	8	9	22	18	15	8	177	0.45	43	50.5	58.5	50.5	13	35	83	116	5.2	159	134
Sample_F2_91	171.497	3.8077	159.91	21.4997	-6.78692	171.551	11.9972	1.97201	147.243	58.9228	0.752632	5.51886	41.1855	0	0.052455	4.26386	0.3524	0	1.38862	25.9424	2.97588	14.6326	10.3567	0.69928	12.0211	0.379564	26.9352	3.6	0	0	11	12	18	20	14	9	174	0.45	31.5	45	56.5	48	10	40	74	120	73.4	162	138
Sample_F2_92	184.677	4.11762	165.268	24.0132	-5.69331	194.176	13.8782	2.03264	146.799	65.6462	0.843223	4.62631	42.9632	0	0.046476	3.83732	0.283611	0	1.46914	29.3268	2.54839	13.7493	8.67847	0.738842	12.6163	0.400694	26.3047	3.14	0	0	13	14	20	25	17	15	184	0.7	42	55	65.5	53.5	12	42	55	138	173.5	169	138
Sample_F2_94	171.693	4.19071	143.129	21.1689	-7.65768	129.312	11.0524	1.84812	124.719	64.0309	0.852898	3.80134	33.236	0	0.041555	3.70212	0.234989	0	1.54776	26.9394	2.70326	14.1847	9.29713	0.717022	14.4593	0.318039	25.8547	4.95	0	9	11	9	17	9	5	5	170	0.4	45	51	63	50	12	52	127	143	55	141	101
Sample_F2_95	169.656	4.28231	132.953	19.7856	-7.06277	140.487	12.6626	0.586566	107.074	65.2057	1.04637	5.23089	43.296	0	0.037897	3.53874	0.267358	0	1.38886	29.7986	2.79524	13.2136	9.15892	0.678046	13.4092	0.322991	25.3905	5.33	6	9	12	11	15	14	4	4	164	0.5	59.5	55	63	52	12	84	141	150	62	124	97
Sample_F2_96	194.861	3.80671	138.026	19.6683	-6.91944	144.577	12.0382	1.0236	112.656	74.4566	1.01265	4.84521	40.4854	0.0431	0.0431	4.25515	0.318938	0	1.52358	37.8803	3.66894	17.0836	10.9441	0.499449	11.2459	0.181925	12.355	5.39	4	10	12	11	11	15	6	4	206	0.7	61.5	68	76.5	51	24	83	136	106	100.3	127	97
Sample_F2_98	165.762	4.19081	143.577	22.5796	-8.51958	139.372	18.6081	0.467784	135.606	69.705	0.917897	4.15478	43.7358	0	0.038904	3.77621	0.250541	0	1.2646	25.237	2.41113	13.5507	10.4197	0.666429	12.2426	0.375724	29.7664	4.27	0	8	12	19	22	13	5	7	158	0.5	51	60	70.5	68	20	50	118	146	120.8	145	113
Sample_F2_99	143.564	4.16288	137.633	21.9411	-7.91793	134.633	10.3212	2.19521	121.374	64.8152	0.831524	5.47356	40.8171	0	0	2.85883	0.195323	0	0.926328	15.7683	1.55891	11.3945	10.7148	0.661625	9.10661	0.521924	46.2928	5.22	0	10	8	7	20	10	8	7	130	0.2	38	56.5	64.5	57.5	15	62	114	127	45.5	131	106
[truncated: 4 more columns]
