# Supplementary material for: Integrated QTL and eQTL Mapping Provides Insights and Candidate Genes for Fatty Acid Composition, Flowering Time, and Growth Traits in a F2 Population of a Novel Synthetic Allopolyploid Brassica napus
Source: Front Plant Sci. 2018 Nov 13;9:1632. doi: 10.3389/fpls.2018.01632 (PMC6243938; doi:10.3389/fpls.2018.01632)
Supplement: Supplementary file 3 [file Table_3.XLSX]

## Sheet: Supplementary_Table_3
id			Sample_F2_100	Sample_F2_101	Sample_F2_102	Sample_F2_103	Sample_F2_104	Sample_F2_105	Sample_F2_106	Sample_F2_107	Sample_F2_109	Sample_F2_10	Sample_F2_111	Sample_F2_112	Sample_F2_113	Sample_F2_114	Sample_F2_116	Sample_F2_117	Sample_F2_118	Sample_F2_119	Sample_F2_120	Sample_F2_121	Sample_F2_122	Sample_F2_123	Sample_F2_124	Sample_F2_125	Sample_F2_126	Sample_F2_127	Sample_F2_128	Sample_F2_129	Sample_F2_12	Sample_F2_130	Sample_F2_132	Sample_F2_133	Sample_F2_134	Sample_F2_135	Sample_F2_136	Sample_F2_137	Sample_F2_138	Sample_F2_139	Sample_F2_13	Sample_F2_142	Sample_F2_143	Sample_F2_144	Sample_F2_147	Sample_F2_148	Sample_F2_14	Sample_F2_152	Sample_F2_153
chrA01_684630	A01	0	BB	-	AA	AB	AB	AB	AB	AB	AB	AB	AB	AB	BB	BB	BB	AB	BB	BB	AB	AB	BB	AB	AB	AB	AB	AB	AB	AB	AB	AB	AB	AB	AB	AB	AB	AB	AB	BB	AB	AB	BB	BB	BB	AB	AB	AB	AB
chrA01_496502	A01	11.4387	BB	-	-	AB	AB	AB	AB	AB	AB	AB	AB	-	BB	BB	BB	AB	BB	BB	AA	AA	BB	AB	AB	AB	AA	-	AB	AA	AB	AB	AA	AB	AA	AB	AA	AB	AB	BB	AB	AA	BB	BB	BB	AB	AB	AB	AB
chrA01_77632	A01	15.9998	BB	AA	AA	AA	-	AB	-	AB	AB	AB	AB	AB	-	BB	BB	-	BB	BB	-	AA	BB	AB	-	AB	-	AA	AB	AA	AB	-	AA	AB	-	AB	AA	AB	-	BB	AB	AA	BB	BB	BB	AB	AA	AB	AB
chrA01_2539244	A01	18.3008	BB	AA	AA	AA	AB	AB	AA	AB	AB	AB	-	AB	BB	BB	BB	AB	BB	BB	AA	AA	BB	AB	-	AB	AB	AA	AB	AA	AB	AB	AA	AA	AA	AB	AA	BB	AA	BB	AB	AA	BB	BB	AB	-	AA	AB	AB
chrA01_2645645	A01	19.1232	BB	AA	AA	AA	-	AB	AA	AB	AB	AB	AB	AB	BB	BB	BB	AB	BB	BB	AA	AA	BB	AB	AB	AB	-	AA	AB	AA	AB	AB	AA	AA	AA	AB	AA	BB	AA	BB	-	AA	BB	BB	AB	AB	AA	AB	AB
chrA01_2593871	A01	19.3135	BB	AA	AA	AA	AB	AB	AA	AB	AB	AB	AB	AB	BB	BB	BB	AB	BB	BB	-	AA	BB	-	AB	AB	AA	AA	AB	AA	AB	AB	AA	AA	AA	AB	AA	BB	AA	BB	AB	AA	BB	BB	AB	AB	AA	AB	AB
chrA01_487862	A01	20.8205	BB	-	AA	AA	AB	AB	AA	AB	AB	AB	AB	AB	BB	BB	BB	AB	BB	BB	AA	AA	BB	AB	AB	AB	AA	AA	AB	AA	AB	AB	-	AA	AA	AB	AA	AB	AA	BB	AB	AA	BB	BB	BB	AB	AA	AB	AB
chrA01_487945	A01	21.4663	BB	AA	AA	AA	AB	AB	AA	AB	AB	AB	AB	AB	BB	BB	BB	AB	BB	BB	AA	AA	BB	AB	AB	AB	AA	AA	AB	AA	-	AB	AA	AA	AA	AB	AA	AB	AA	-	AB	AA	BB	BB	BB	AB	AA	AB	AB
chrA01_486386	A01	21.8778	BB	AA	AA	AA	-	AB	AA	AB	AB	AB	AB	-	-	BB	BB	-	BB	BB	AA	-	BB	AB	AB	AB	AA	AA	-	AA	AB	AB	AA	AA	-	AB	-	AB	AA	-	AB	AA	-	-	-	AB	AA	AB	AB
chrA01_615734	A01	22.1786	BB	AA	AA	AA	AB	AB	AA	AB	AB	AA	AB	AB	BB	BB	BB	AB	BB	BB	-	AA	BB	AB	AB	AB	AA	-	AB	AA	AB	AB	AA	AA	AA	AB	AA	AB	AA	BB	AB	AA	BB	BB	BB	AB	AA	AB	AB
chrA01_639732	A01	22.7883	BB	AA	AA	AA	AB	AB	AA	AB	AB	AA	AB	AB	BB	BB	BB	AB	BB	BB	AA	AA	BB	AB	AB	AB	AA	AA	AB	AA	AB	AB	AA	AA	-	AB	AA	AB	AA	BB	AA	AA	BB	BB	-	AB	AA	AB	AB
chrA01_702472	A01	22.7883	BB	AA	AA	AA	AB	-	AA	AB	AB	AA	AB	AB	-	BB	BB	-	BB	BB	-	AA	BB	AB	-	AB	AA	AA	AB	AA	AB	AB	AA	AA	AA	AB	-	-	AA	-	AA	AA	BB	BB	BB	AB	AA	AB	AB
chrA01_972699	A01	24.9031	BB	AA	AA	AA	AB	AB	AA	AB	AB	AA	AB	AB	BB	BB	BB	AB	AB	BB	AA	AA	BB	AB	AB	AB	AA	AA	AB	AA	-	AB	AA	AB	AA	AB	AA	AB	AA	BB	AA	AB	BB	BB	BB	AB	AA	AB	AB
chrA01_972093	A01	24.9031	BB	AA	AA	AA	AB	AB	AA	AB	AB	AA	AB	AB	BB	BB	BB	AB	AB	BB	AA	AA	BB	AB	AB	AB	AA	AA	AB	AA	AB	AB	AA	AB	AA	AB	AA	AB	AA	BB	AA	AB	BB	BB	BB	AB	AA	AB	AB
chrA01_1164278	A01	25.1456	-	AA	AA	AA	AB	AB	AA	AB	AB	AA	AB	AB	BB	BB	BB	AB	AB	BB	AA	AA	BB	AB	-	AB	AA	AA	AB	AA	AB	AB	AA	AB	AA	AB	AA	AB	AA	BB	AA	AB	BB	-	BB	AB	AA	AB	AB
chrA01_1043044	A01	25.4444	BB	AA	AA	AA	AB	AB	AA	AB	AB	AA	AB	AB	BB	-	BB	AB	AB	BB	AA	AA	BB	AB	AB	AB	AA	AA	AB	AA	AB	AB	AA	AB	AA	AB	-	AB	AA	BB	AA	AB	BB	BB	BB	AB	AA	AB	AB
chrA01_1270769	A01	26.6822	BB	AA	AA	AA	AB	AB	AA	AB	AB	AA	AB	AB	-	-	BB	AB	AB	BB	AA	AA	BB	AB	AB	AB	AA	AA	AB	AA	AB	-	AA	AB	AA	AB	AA	-	AA	-	AA	AB	-	BB	-	AB	AA	AB	AB
chrA01_1323308	A01	26.9736	BB	AA	AA	AA	AB	AB	AA	AB	AB	AA	AB	AB	BB	BB	BB	AB	AB	BB	AA	AA	BB	AB	AB	AB	AA	-	AB	AA	AB	AB	AA	AB	-	AB	AA	AB	AA	BB	AA	AB	BB	BB	BB	AB	AA	AB	AB
chrA01_1365341	A01	28.6599	BB	AA	AA	AA	AB	-	AA	AB	AB	AA	AB	AB	BB	BB	BB	AB	AB	BB	AA	AA	BB	AB	AB	AB	AA	AA	AB	AA	AB	AB	AA	AB	AA	AB	AA	AB	AA	BB	AA	AB	BB	BB	BB	AB	AA	AB	AB
chrA01_1411102	A01	29.3453	BB	AA	AA	AA	AB	AB	AA	AB	AB	AA	AB	AB	BB	BB	BB	AB	AB	BB	AA	AA	BB	AB	AB	AB	AA	AA	AB	AA	AB	AB	AA	AB	AA	AB	AA	AB	AA	-	AA	AB	BB	-	-	AB	AA	AB	AB
chrA01_1392606	A01	29.6038	BB	AA	AA	AA	AB	AB	AA	AB	AB	AA	AB	AB	BB	BB	BB	AB	AB	BB	AA	AA	BB	AB	AB	AB	AA	AA	AB	AA	AB	AB	AA	AB	AA	AB	AA	AB	AA	BB	AA	AB	BB	BB	BB	AB	AA	AB	AB
chrA01_1546719	A01	31.2016	BB	AA	AA	AA	AB	AB	AA	AB	-	-	AB	AB	BB	BB	BB	AB	AB	BB	AA	AA	BB	AB	AB	AB	AA	-	AB	AA	AB	AB	AA	AB	AA	AB	-	AB	AA	BB	AA	AB	BB	-	-	-	AA	AB	AB
chrA01_1572757	A01	31.4954	BB	AA	-	AA	AB	AB	AA	AB	AB	AA	AB	AB	BB	BB	-	AB	AB	BB	AA	AA	BB	AB	AB	AB	AA	AA	AB	AA	AB	AB	AA	AB	AA	AB	AA	AB	AA	BB	AA	AB	BB	BB	-	AB	AA	AB	AB
chrA01_1665575	A01	33.5396	BB	AA	AA	AA	AB	AB	AA	AB	-	AA	AB	AB	BB	BB	BB	-	AB	-	AA	-	BB	BB	-	AB	AA	AB	AB	AA	AB	AB	AA	AB	AA	AB	-	AB	AA	BB	AA	AB	BB	BB	BB	AB	AA	AB	AB
chrA01_1665566	A01	33.8532	BB	AA	AA	AA	AB	AB	AA	AB	AB	AA	AB	AB	BB	BB	BB	-	AB	-	-	AA	BB	BB	AB	AB	AA	AB	AB	AA	AB	AB	AA	AB	AA	AB	-	AB	AA	BB	AA	AB	BB	BB	BB	AB	AA	AB	AB
chrA01_1671382	A01	35.5001	BB	AA	AA	AA	AB	AB	AA	AB	AB	AA	AB	AB	BB	BB	BB	AB	AA	AB	AA	AA	BB	AB	AB	AB	AA	AA	AB	AA	AB	AB	AA	AB	AA	AB	AA	AB	AA	BB	AA	AB	BB	BB	BB	AB	AA	AB	AB
chrA01_1788047	A01	37.2751	AB	AA	AA	AA	AB	AB	AA	AB	AB	AA	AB	AB	-	AB	-	-	AA	AB	AA	AA	BB	AB	AB	AB	AA	AA	AB	AA	AB	AB	AA	AB	AA	AB	AA	AB	AA	-	AA	AB	-	BB	-	AB	AA	AB	AB
chrA01_1788178	A01	37.5059	AB	AA	AA	AA	AB	AB	AA	AB	-	AA	AB	AB	-	AB	BB	-	AA	AB	AA	AA	BB	-	AB	AB	AA	AA	AB	AA	AB	AB	AA	AB	AA	-	AA	AB	AA	BB	AA	AB	BB	BB	BB	AB	AA	AB	AB
chrA01_1789273	A01	38.1657	AB	AA	AA	AA	AB	AB	AA	AB	AB	AA	AB	AB	-	AB	BB	AB	AA	AB	AB	AA	BB	AB	-	AB	-	AA	AB	AA	AA	AB	AA	-	AA	AB	AA	AB	AA	BB	AA	AB	BB	BB	-	AB	AA	AB	AB
chrA01_2063293	A01	40.3496	AB	AA	AA	AA	AB	-	AA	AB	BB	AA	AB	-	BB	AB	BB	AB	AA	AB	-	AA	BB	AB	BB	AB	-	-	AB	AA	AA	-	AA	AB	-	BB	AB	-	-	BB	AA	AB	BB	BB	BB	-	-	AB	AB
chrA01_2106847	A01	41.6625	AB	AA	AA	AA	-	AB	AA	AB	-	AA	-	AB	BB	AB	-	AB	AA	AB	AA	AA	BB	-	-	AB	AA	AA	AB	AA	AB	AB	AA	AB	AA	BB	-	AA	AA	-	AA	AB	-	BB	-	AB	AA	AB	AB
chrA01_2062522	A01	41.9925	AB	AA	AA	AA	AB	AB	AA	AB	-	AA	AB	AB	BB	AB	BB	AB	AA	-	-	AA	BB	AB	AB	AB	AA	AA	AB	AA	AB	AB	AA	AB	AA	BB	AA	AB	AA	-	AA	AB	BB	BB	BB	AB	AA	AB	AB
chrA01_2062570	A01	42.1053	AB	AA	AA	AA	AB	AB	AA	AB	-	AA	AB	AB	BB	AB	BB	AB	AA	AB	-	AA	BB	AB	AB	AB	AA	AA	AB	AA	AB	AB	AA	AB	AA	BB	AA	AB	AA	-	AA	AB	BB	BB	BB	AB	AA	AB	AB
chrA01_2154659	A01	43.3434	AB	AA	AA	AA	AB	-	AA	AB	-	AA	AB	AB	BB	AB	-	AB	AA	AB	AA	AA	BB	AB	AB	AB	AA	AA	AB	AA	AB	AB	AB	AB	AA	BB	AA	AB	AA	-	AA	-	-	BB	-	AB	AA	AB	AB
chrA01_2150145	A01	44.027	AB	AA	-	AA	AB	AB	AA	AB	-	AA	AB	AB	-	AB	BB	AB	AA	AB	AA	AA	BB	-	AB	AB	-	AA	-	AA	AB	AB	AB	AB	-	BB	-	AB	AA	-	AA	AB	BB	BB	-	AB	AA	AB	AB
chrA01_2196893	A01	44.027	AB	AA	AA	AA	AB	AB	AA	AB	BB	AA	AB	AB	BB	AB	BB	AB	AA	AB	AB	AA	BB	AB	AB	AB	AB	AA	AB	AA	AB	AB	AB	AB	AA	BB	AB	AB	AA	BB	AA	AB	BB	BB	BB	AB	AA	AB	AB
chrA01_2196401	A01	44.4345	-	AA	AA	AA	AB	AB	AA	AB	BB	AA	AB	AB	BB	AB	BB	AB	AA	AB	-	AA	BB	AB	AB	AB	AB	AA	AB	AA	AB	AB	AB	AB	AA	BB	AA	AB	AA	BB	AA	AB	-	BB	BB	AB	AA	AB	AB
chrA01_2248131	A01	44.8374	AB	AA	AA	AA	AB	AB	AA	AB	BB	AA	AB	AB	BB	AB	BB	AB	AA	AB	AB	AA	BB	AB	AB	AB	AB	AA	AB	AA	AB	AB	AB	AB	AA	BB	-	AB	AA	BB	AA	AB	BB	BB	BB	AB	AA	AB	AB
chrA01_2251227	A01	44.8374	AB	AA	AA	AA	AB	AB	AA	AB	BB	AA	AB	AB	BB	AB	BB	AB	AA	AB	AA	AA	BB	AB	AB	AB	AB	AA	AB	AA	AB	AB	AB	AB	AA	BB	AA	AB	AA	BB	AA	AB	BB	-	BB	AB	AA	AB	AB
chrA01_2224464	A01	45.3859	AB	AA	AA	AA	AB	AB	AA	AB	BB	AA	AB	-	BB	AB	BB	AB	AA	AB	AA	AA	BB	-	-	AB	AB	-	AB	AA	-	AB	AB	AB	-	BB	AA	AB	AA	BB	AA	AB	BB	BB	BB	AB	AA	AB	AB
chrA01_2252662	A01	45.3859	AB	AA	AA	AA	AB	AB	AA	AB	BB	AA	AB	AB	BB	-	-	AB	AA	-	AA	AA	BB	AB	-	AB	AB	AA	AB	AA	AB	AB	AB	AB	AA	-	AA	AB	AA	-	AA	AB	BB	-	-	AB	AA	AB	AB
chrA01_2786808	A01	46.271	AB	AA	AA	-	-	AB	AA	AB	BB	AA	-	AB	BB	-	BB	AB	AA	AB	AA	AA	-	AB	AB	AB	AB	AA	AB	AA	AB	AB	AB	BB	AA	BB	AA	AB	AA	-	AA	AB	-	BB	BB	AB	AA	AB	AB
chrA01_2788985	A01	46.271	AB	AA	AA	AA	AB	AB	AA	AB	BB	AA	AB	AB	BB	-	-	-	AA	AB	AA	AA	BB	-	AB	AB	-	AA	AB	AA	AB	-	AB	-	AA	BB	AA	AB	AA	BB	AA	AB	BB	BB	BB	AB	AA	AB	AB
chrA01_2404407	A01	47.7998	AB	AA	AA	AA	AB	AB	AA	AB	BB	AA	AB	AB	BB	AB	BB	AB	AA	AB	-	AA	BB	AB	AB	AB	AB	AA	AB	AA	AB	AB	AB	AB	AB	BB	-	AB	AA	BB	AA	AB	BB	BB	BB	AB	AA	AB	AB
chrA01_2404392	A01	47.7998	AB	AA	AA	AA	AB	AB	AA	AB	BB	AA	AB	AB	BB	AB	BB	AB	AA	AB	AA	AA	BB	AB	AB	AB	AB	AA	AB	AA	AB	AB	AB	AB	AB	BB	-	AB	AA	BB	AA	AB	BB	BB	BB	AB	AA	AB	AB
chrA01_2368420	A01	48.8325	AB	AA	AA	AA	-	-	AA	AB	BB	AA	AB	AB	BB	-	BB	AB	AA	AB	-	AA	BB	AB	AB	AB	AB	AA	AB	AA	AB	-	AB	AB	AA	BB	AA	AB	AA	BB	AA	AB	BB	BB	-	AB	AA	AB	AB
chrA01_2170704	A01	50.1606	AB	AA	AA	AA	AB	AB	AA	AB	BB	AA	-	AB	BB	AB	BB	AB	AA	AB	-	AA	BB	-	AB	AB	AB	AA	AB	AA	AB	AB	AB	AB	AA	BB	AA	AB	AA	-	AA	AB	BB	BB	BB	AB	AA	AB	AB
chrA01_2197010	A01	52.3991	AB	AA	AA	AB	AB	AB	AB	AB	BB	AB	AB	AB	BB	AB	BB	AB	AA	AB	-	AA	BB	AB	AB	AB	AB	AA	AB	AA	AB	AB	AB	AB	AA	BB	AA	AB	-	BB	AA	AB	BB	BB	BB	AB	AA	AB	AB
chrA01_2209595	A01	54.693	-	AA	AA	-	AB	AB	AB	AB	BB	AB	AB	AB	BB	AB	BB	AB	AA	AB	AA	AA	BB	AB	AB	AB	AB	AA	AB	AA	AB	AB	AB	AB	AA	BB	AA	AB	AA	BB	AA	AB	BB	BB	BB	AB	AA	AB	AB
chrA01_4318350	A01	67.3405	AB	AB	AB	AB	-	AB	AB	AB	AB	AB	-	AB	BB	AB	BB	AB	-	AB	-	AA	BB	AB	AB	AB	AB	AA	AA	AB	AB	AB	-	BB	AB	BB	-	-	-	BB	-	AB	-	BB	BB	AB	AB	AB	AB
chrA01_4081437	A01	68.5312	AB	AB	AB	AB	AB	AB	AB	AB	AB	AB	AB	AB	AB	-	AB	AB	AA	AB	AB	AA	BB	AB	-	AB	AB	AB	AA	AB	AB	AB	AB	BB	AB	BB	AA	AA	AB	BB	AA	AB	BB	BB	-	AB	AB	AB	AB
chrA01_3969347	A01	76.1025	AB	AB	AB	AA	AB	AB	-	AB	AB	AA	AB	AB	AB	AB	AB	AB	AA	AB	-	AA	BB	-	AA	AB	AB	-	AA	AA	AB	AB	AB	BB	AA	-	AA	-	AA	-	AA	AB	BB	BB	BB	-	AA	-	AB
chrA01_3721293	A01	79.5786	AB	AB	-	AA	AB	AB	AA	AB	-	AA	AB	AB	AB	AB	AB	AB	AA	AB	AA	AA	BB	-	AA	AB	AB	-	AA	AA	AA	AB	AB	BB	AA	BB	AA	AA	AA	-	AA	AB	BB	BB	BB	AB	AA	AB	AB
chrA01_4025865	A01	80.1665	AB	AB	AB	AA	AB	AB	-	AB	AB	AA	AB	AB	AB	AB	AB	AB	AA	AB	-	AA	BB	AB	AA	AB	AB	-	AA	AA	AA	AB	AB	BB	AA	BB	AA	AA	AA	BB	AA	AB	BB	BB	BB	AB	AA	AA	AB
chrA01_4195250	A01	80.4607	AB	AB	AB	AA	AB	AB	AA	-	AB	AA	AB	AB	AB	AB	AB	AB	AA	AB	AA	AA	BB	AB	-	AB	AB	AA	AA	AA	AA	AB	AB	BB	AA	BB	AA	AA	-	BB	AA	AB	BB	BB	-	AB	AA	AA	AB
chrA01_5352789	A01	86.5469	AB	-	AB	AA	AB	AB	AA	AA	AB	AA	AB	AB	AB	AA	AB	AB	AA	AB	-	AA	AB	AB	AA	AA	AB	AA	AA	AB	AA	AB	AB	BB	AA	BB	AB	AA	AA	-	AA	AB	AB	BB	-	AB	AA	AA	AB
chrA01_5293863	A01	87.1805	AB	AB	-	AA	AB	AB	AA	AB	AB	AA	AB	AB	AB	AA	AB	AB	AA	AB	AA	AA	AB	AB	AA	AA	AB	AA	AA	AB	AA	AB	AB	BB	AA	BB	AB	AA	AA	BB	AA	AB	AB	BB	BB	AB	AA	AA	AB
chrA01_5645171	A01	89.0799	AB	AB	AB	AA	AB	AB	AA	AB	AB	AB	AB	AB	AB	AA	AB	AB	AA	AB	-	AA	AB	AB	AB	AA	AB	-	AA	AB	AA	AB	AB	BB	-	BB	AB	AA	AA	-	AA	AB	-	BB	-	AB	AA	AA	AB
chrA01_5669171	A01	89.3114	AB	AB	AB	AA	AA	-	AA	AB	AB	AB	AB	AB	-	AA	AB	-	AA	AB	AA	AA	-	-	AB	AA	-	AA	AA	AB	AA	-	AB	AB	AB	BB	-	AA	AA	BB	AA	AB	-	BB	-	AB	-	AA	AB
chrA01_5671113	A01	90.6571	AB	AB	-	AA	-	AB	AA	AA	AB	AB	AB	AB	-	AA	AB	AB	AA	AB	AA	AA	AB	AB	AB	AA	AB	AA	AA	AB	AA	AB	AB	-	AA	-	-	AA	AA	-	AA	AB	AB	AB	-	AB	AA	AA	AB
chrA01_5671234	A01	91.6049	AB	AB	-	AA	AB	AB	AA	AA	AB	AB	AB	AB	AB	AA	AB	AB	AA	AB	AA	AA	AB	-	AB	AA	AB	AA	AA	AB	AA	AB	AB	AB	AA	-	AB	AA	AA	BB	AA	AB	AB	-	BB	AB	AA	AA	AB
chrA01_5671252	A01	91.6049	AB	AB	-	AA	AB	AB	AA	AA	AB	AB	AB	AB	AB	AA	AB	AB	AA	AB	AA	-	AB	-	AB	AA	AB	AA	AA	AB	AA	AB	AB	BB	-	-	AB	AA	AA	-	AA	AB	AB	-	BB	AB	AA	AA	AB
chrA01_5913291	A01	94.5989	AB	AB	AB	AA	AB	AB	AA	AB	AB	AB	AB	AB	AB	AA	AB	AB	AA	AB	AA	AA	AB	AB	AB	AA	AB	AA	AA	AB	AA	AB	AB	BB	AA	AB	AB	AA	AA	AB	AA	AB	AB	BB	BB	AB	-	AA	AB
chrA01_5913329	A01	94.9124	AB	AB	AB	AA	-	AB	AA	AB	AB	AB	AB	AB	AB	AA	AB	AB	AA	AB	AA	AA	AB	AB	AB	AA	-	AA	AA	AB	AA	AB	AB	BB	-	AB	AB	AA	AA	-	AA	AB	AB	BB	-	AB	AA	AA	AB
chrA01_5912649	A01	95.7884	-	AB	AB	AA	AB	AB	AA	-	AB	AB	AB	AB	AB	AA	AB	AB	AA	AB	AA	AA	AB	AB	AB	AA	AB	AA	AB	AB	AA	AB	AB	BB	AA	AB	AB	AA	AA	BB	AA	AB	AB	BB	BB	AB	AA	AA	-
chrA01_5912712	A01	96.1854	AB	AB	AB	AA	AB	AB	AA	AB	AB	AB	AB	AB	AB	AA	AB	AB	AA	AB	AA	AA	AB	AB	AB	AA	AB	AA	AB	AB	AA	AB	AB	BB	AA	AB	AB	AA	AA	BB	AA	AB	AB	BB	BB	AB	AA	AA	AB
chrA01_6022086	A01	97.4749	AB	AB	AB	AA	AB	AB	AA	AB	AB	AB	AB	AB	AB	AA	AB	AB	AA	AB	-	AA	AB	AB	AB	AA	AB	AA	AB	BB	AA	AB	AB	-	AA	AB	AB	AA	-	-	AB	AB	AB	BB	-	AB	AA	AA	AB
chrA01_6174057	A01	99.0108	AB	AB	-	AA	AB	AB	AA	AB	AB	AB	AB	AB	AB	-	AB	AB	AA	AB	AA	-	AB	AB	-	AA	AB	AA	AA	BB	-	-	AB	BB	AA	AB	AB	AA	AA	BB	AB	AB	AB	BB	BB	AB	AA	AA	AB
chrA01_6082310	A01	99.6641	AB	AB	AB	AA	AB	AB	AA	AB	AB	AB	AB	AB	AB	AA	AB	AB	AA	AB	AA	AA	AB	AB	AB	AA	AB	AA	AA	BB	AA	AB	AB	BB	-	AB	AB	AA	AA	BB	AB	AB	AB	BB	BB	AB	AA	AA	AB
chrA01_6082256	A01	99.9533	AB	AB	AB	AA	AB	AB	AA	AB	AB	AB	AB	AB	AB	AA	AB	-	AA	AB	AA	AA	AB	AB	AA	AA	AB	AA	AA	BB	AA	AB	AB	BB	-	AB	AB	AA	AA	-	AB	AB	-	BB	BB	AB	AA	AA	AB
chrA01_6304462	A01	100.266	AB	AB	AB	AA	AB	AB	AA	-	AB	AB	AB	AB	-	AA	AB	AB	AA	AB	AA	AA	AB	AB	AA	AA	-	AA	AA	BB	AB	BB	AB	BB	AA	-	AB	AA	AA	-	AB	AB	AB	BB	-	-	AA	AA	AB
chrA01_6303166	A01	100.862	AB	AB	AB	AA	AB	AB	AA	AB	AB	AB	AB	AB	AB	AA	AB	-	AA	AB	AA	AA	AB	AB	-	AA	AB	AA	AB	BB	AB	BB	AB	BB	-	AB	AB	AA	AA	BB	AB	AB	AB	BB	BB	AB	AA	AA	AB
chrA01_6174379	A01	100.862	AB	AB	AB	AA	AB	-	-	AB	-	AB	AB	-	AB	-	AB	AB	AA	AB	AA	AA	AB	AB	-	AA	AB	AA	AB	BB	AA	BB	AB	BB	AA	AB	AB	AA	-	BB	AB	AB	AB	BB	BB	AB	AA	AA	AB
chrA01_6879077	A01	102.95	AB	AB	AB	AA	AB	AB	AA	AB	AB	AB	AB	AB	AB	AA	AB	AB	AA	AB	AA	AA	AB	AB	AB	AA	AB	AA	AB	BB	AA	BB	AB	BB	AA	AB	AA	AA	AA	BB	AB	AB	AB	BB	BB	AB	AA	AA	AB
chrA01_6975139	A01	104.699	AB	AB	AB	AA	AB	AB	AA	AB	AB	AB	AB	AB	AB	-	AB	AB	AA	AB	AA	AA	AB	AB	AB	AA	AB	AA	-	BB	AA	BB	AB	BB	AA	AB	AA	AA	AA	BB	AB	AB	AB	BB	BB	AB	AA	AA	AB
chrA01_6977788	A01	105.031	AB	AB	AB	-	AB	AB	AA	-	-	AB	AB	AB	AB	AA	AB	AB	AA	AB	-	AA	AB	-	AB	AA	AB	AA	-	BB	AA	BB	AB	BB	AB	AB	AA	AA	AA	BB	AB	AB	AB	BB	-	AB	AA	AA	AB
chrA01_7035244	A01	105.457	AB	AB	AB	-	AB	AB	AA	AA	AB	AB	AB	AB	AB	AA	-	-	AA	AB	-	AA	AB	AB	AB	AA	AB	-	AA	BB	AA	BB	AB	BB	AB	AB	AA	AA	AA	-	AB	AB	AB	BB	-	AB	AA	AA	AB
chrA01_7698990	A01	110.679	AB	AB	AB	AA	AB	AB	AA	AB	AB	AB	AB	AB	AB	AA	AB	AB	AA	AA	AA	AA	AB	AB	AB	AA	AB	BB	AA	BB	AA	BB	AB	-	AA	AB	AA	AA	AA	BB	AB	AB	AB	AB	-	AB	AA	AA	AB
chrA01_7987760	A01	111.274	AB	AB	AB	AA	AB	AB	AA	AB	AB	AB	AB	AB	AB	AA	AB	AB	AA	AA	AA	AA	AB	AB	AB	AA	AB	BB	AB	BB	AA	BB	AB	BB	AA	AB	AA	AA	AA	BB	AB	AB	AB	AB	BB	AB	AA	AA	AB
chrA01_8024328	A01	111.437	AB	AB	AB	AA	-	-	AA	AB	AB	AB	AB	AB	-	AA	AB	AB	AA	AA	-	AA	AB	AB	-	AA	-	BB	AB	BB	AA	BB	AB	-	-	AB	AA	AA	AA	-	AB	AB	AB	-	-	AB	AA	AA	AB
chrA01_7834264	A01	112.337	AB	AB	AB	AA	AB	-	AA	-	AB	AB	AB	AB	AB	AA	AB	AB	AA	AA	AA	AA	AB	-	AB	AA	AB	BB	-	BB	AA	-	AB	BB	AA	AB	-	AA	AA	BB	AB	AB	-	AB	BB	AB	AA	AA	AB
chrA01_8103589	A01	113.492	AB	AB	AB	AA	AB	AB	AA	AB	AB	AB	AB	AB	AB	AA	AB	AB	AA	AA	-	AA	AB	AB	AB	AA	-	BB	AB	BB	AA	BB	-	BB	-	AB	AA	AA	-	BB	AB	AB	AB	AB	BB	AB	AA	AA	AB
chrA01_8850372	A01	116.164	AB	AB	AB	AA	AB	AB	AA	AB	AB	AB	AB	AB	AB	AA	BB	AB	AA	AA	-	AA	AB	AB	AB	AA	AB	BB	AB	BB	AB	BB	AB	BB	AA	AB	AA	AA	AA	-	AB	AB	AB	-	BB	AB	AA	AA	BB
chrA01_9954905	A01	120.163	AB	AB	-	AA	AB	AB	AA	AB	AB	AB	AB	-	AB	AA	BB	AB	AA	AA	AA	AB	AB	AB	AA	AB	AB	-	-	-	AB	-	AB	BB	AA	AB	-	AA	AA	-	AB	AB	-	AB	-	-	AA	AA	BB
chrA01_9202725	A01	120.824	AB	AB	AB	AA	-	AB	AA	AB	AB	AB	AB	AB	AB	AA	BB	AB	AA	AA	AA	AB	AB	AB	-	AB	AB	-	AB	BB	AB	-	AB	BB	-	AB	AA	AA	AA	BB	AB	AB	AB	AB	BB	AB	AB	AA	BB
chrA01_9301849	A01	121.144	AB	AB	AB	AA	AB	AB	AA	AB	AB	AB	AB	AB	-	AA	BB	AB	AA	AA	AA	-	AB	AB	AB	AB	AB	BB	-	BB	-	BB	AB	BB	AA	AB	AA	AA	AA	BB	AB	AB	AB	AB	-	AB	-	AA	BB
chrA01_9202947	A01	121.573	AB	AB	AB	AA	AB	-	AA	AB	AB	AB	-	AB	AB	-	BB	-	AA	AA	-	AB	AB	AB	AB	AB	AB	BB	AB	BB	AB	BB	AB	BB	AA	AB	AA	AA	AA	BB	AB	AB	-	AB	BB	AB	AB	AA	BB
chrA01_9202803	A01	122.237	AB	AB	AB	AA	AB	AB	AA	AB	AB	AB	-	AB	AB	-	BB	BB	AA	AA	AA	AB	AB	AB	-	AB	AB	BB	AB	BB	AB	BB	-	BB	AA	AB	-	AA	-	BB	AB	AB	AB	AB	BB	AB	AA	AA	BB
chrA01_9204942	A01	122.237	AB	AB	AB	AA	AB	AB	AA	AB	AB	AB	AB	AB	AB	AA	BB	-	AA	AA	AA	-	AB	AB	AB	AB	AB	BB	AB	BB	AB	BB	AB	-	-	AB	AA	AA	AA	BB	AB	AB	AB	AB	BB	AB	AA	AA	BB
chrA01_9992646	A01	123.176	AB	AB	AB	AA	AB	AB	AA	AB	-	AB	AB	-	AB	-	BB	BB	AA	-	AA	AB	AB	-	AB	AB	-	BB	-	BB	AB	BB	-	BB	AA	AB	AA	AA	AA	BB	AB	AB	-	AB	BB	AB	AA	AA	BB
chrA01_9953372	A01	123.373	-	AB	AB	AA	AB	AB	-	AB	AB	AB	AB	AB	AB	AA	BB	BB	AA	AA	AA	AB	AB	AB	AB	AB	-	BB	AB	BB	AB	BB	AB	BB	AA	AB	AA	AA	AA	BB	AB	-	AB	AB	BB	AB	AA	AA	BB
chrA01_10421704	A01	124.581	AB	AB	AB	AA	AB	AB	AB	AB	AB	AB	AB	AB	AB	AA	BB	BB	AA	AA	AA	AB	AB	AB	AA	AB	AB	-	AB	BB	AB	BB	AB	BB	AA	AB	AA	AA	AA	BB	AB	AB	AB	AB	BB	AB	AA	AA	BB
chrA01_12990188	A01	124.876	AB	AB	AB	AA	AB	AB	AB	AB	AB	AB	AB	AB	AB	AA	BB	BB	AA	AA	-	AB	AB	AB	AA	AB	AB	BB	AB	BB	AB	BB	AB	BB	AA	AB	AA	AA	AA	BB	AB	AB	AB	AB	BB	AB	AA	AA	BB
chrA01_10917286	A01	125.179	AB	AB	AB	AA	-	AB	AB	AB	AB	AB	AB	AB	AB	AA	BB	BB	AA	AA	AA	AB	AB	AB	AA	AB	-	BB	-	BB	AB	BB	AB	BB	AA	AB	AA	AA	AA	BB	AB	AB	AB	AB	BB	AB	AA	AA	BB
chrA01_12395281	A01	125.485	AB	AB	-	AA	AB	AB	AB	AB	AB	AB	AB	AB	AB	AA	AB	BB	AA	AA	AA	AB	AB	-	AA	AB	AB	BB	-	BB	AB	BB	AB	BB	AA	AB	AA	AA	AA	BB	AB	AB	-	AB	-	AB	AA	AA	BB
chrA01_12962299	A01	125.786	AB	AB	AB	AA	AB	AB	AB	AB	AB	AB	AB	AB	AB	AA	-	BB	AA	AA	AA	AB	AB	AB	AA	AB	AB	-	AB	BB	AB	BB	AB	BB	AA	AB	AA	-	AA	BB	AB	AB	AB	AB	-	AB	AA	AA	BB
chrA01_12615720	A01	126.089	AB	AB	AB	AA	AB	AB	AB	AB	AB	AB	AB	AB	AB	AA	BB	BB	AA	AA	AA	AB	AB	AB	AA	AB	AB	BB	AB	BB	AB	BB	AB	BB	AA	AB	AA	AA	AA	BB	AB	AB	AB	AB	BB	AB	AA	AA	BB
chrA01_12645288	A01	126.391	AB	AB	AB	AA	AB	AB	AB	AB	AB	AB	AB	AB	AB	AA	BB	-	AA	AA	AA	AB	AB	AB	AA	AB	AB	BB	AB	BB	AB	BB	AB	BB	AA	AB	AA	AA	AA	BB	AB	AB	AB	AB	BB	AB	AA	AA	BB
chrA01_12414537	A01	126.953	AB	AB	AB	AA	AB	AB	AB	AB	AB	AB	AB	AB	AB	AA	BB	BB	AA	-	AA	AB	AB	AB	-	AB	AB	BB	AB	BB	AB	BB	AB	BB	AA	AB	AA	AA	-	BB	AB	AB	AB	AB	BB	AB	AA	AA	BB
chrA01_11643596	A01	127.251	AB	AB	AB	AA	-	AB	AB	AB	AB	AB	AB	AB	AB	AA	-	BB	AA	AA	AA	AB	AB	AB	AA	AB	AB	-	AB	BB	AB	BB	AB	BB	AA	AB	AA	AA	AA	BB	AB	AB	AB	AB	BB	AB	AA	AA	BB
chrA01_13985542	A01	128.44	AB	AB	AB	AA	AB	AB	AB	AB	AB	AB	AB	AB	AB	AA	BB	BB	AA	AA	-	AB	AB	AB	AA	AB	-	BB	AB	BB	AB	BB	AB	BB	AA	AB	AA	AA	AA	AB	AB	-	AB	AB	BB	AB	AA	-	BB
chrA01_14170700	A01	128.739	AB	AB	AB	AA	AB	AB	AB	AB	AB	-	AB	AB	AB	AA	-	-	AA	AA	AA	AB	AB	AB	AA	AB	AB	BB	AB	BB	AB	-	AB	BB	AA	AB	AA	AA	AA	AB	AB	AB	AB	AB	BB	AB	AA	AA	BB
chrA01_14603921	A01	129.046	AB	AB	AB	AA	AB	AB	AB	AB	AB	AB	AB	AB	AB	AA	BB	BB	AA	AA	-	AB	AB	AB	AA	AB	AB	BB	AB	BB	AB	BB	AB	BB	AA	AB	AA	AA	AA	AB	AB	AB	AB	AB	BB	AB	AA	AA	BB
chrA01_14614313	A01	129.355	AB	AB	AB	AA	AB	AB	AB	AB	AB	AB	AB	AB	AB	AA	BB	BB	AA	AA	AA	AB	AB	AB	AA	AB	AB	BB	AB	BB	AB	BB	AB	-	AA	AB	AA	AA	AA	AB	AB	AB	AB	AB	BB	AB	AA	AA	BB
chrA01_15499740	A01	130.294	AB	AB	AB	AA	AB	AB	AB	AB	AB	AB	AB	AB	AB	AA	BB	AB	AA	AA	AA	AB	AB	BB	AA	AB	AB	BB	AB	BB	AB	BB	AB	BB	AA	AB	AA	AA	AA	AB	AB	AB	AB	AB	BB	AB	AA	AA	BB
chrA01_15497558	A01	130.294	AB	AB	AB	AA	-	-	AB	AB	AB	AB	AB	AB	AB	AA	BB	-	AA	AA	AA	AB	AB	BB	AA	AB	AB	BB	AB	BB	AB	BB	-	BB	AA	AB	-	AA	AA	AB	AB	AB	AB	AB	BB	-	AA	AA	BB
chrA01_15018060	A01	131.391	AB	AB	AB	-	AB	AB	AB	AB	AA	AB	AB	AB	-	AA	BB	AB	AA	AA	-	AB	AB	BB	AA	AB	AB	-	AB	BB	AB	BB	AB	BB	AA	AB	AA	AA	AA	AB	AB	AB	AB	AB	BB	AB	AA	AA	BB
chrA01_15248297	A01	132.386	AB	AB	AB	AA	AB	AB	AB	-	AA	-	-	AB	AB	AA	-	AB	AA	AA	AB	AA	AB	-	AA	AB	AB	-	AB	BB	AB	BB	AB	BB	AA	AB	AA	AA	AA	AB	AB	AB	AB	AB	BB	AA	AA	AA	BB
chrA01_15774038	A01	133.845	AB	AB	AB	-	AB	AB	-	AB	AA	AB	AB	AB	AB	AA	-	AB	AA	AA	-	-	AB	AB	-	AB	AB	BB	AB	BB	AB	-	AB	BB	-	AB	AA	AA	AA	AB	AB	AB	-	-	BB	AA	AA	AA	BB
chrA01_18139849	A01	142.858	AB	AB	AB	AA	AB	-	AB	AB	AB	-	AB	AA	AB	AA	AB	BB	AA	AA	AB	AB	BB	AB	AA	BB	-	BB	AB	BB	AA	BB	AB	AB	AA	AB	AB	AA	AA	AB	AB	AB	AB	AB	BB	AA	AA	AA	BB
chrA01_18594252	A01	145.72	AB	AB	AB	AA	AB	AB	AB	AB	-	AB	AB	AA	-	AB	AB	BB	-	-	AB	AB	BB	AB	AB	-	-	BB	AB	BB	AA	BB	AB	AB	AA	AB	AB	AA	-	AB	AB	AB	AB	AB	BB	AB	AA	AA	BB
chrA01_18730139	A01	147.053	AB	AB	AB	-	AB	AB	AB	AB	AB	AB	AB	AA	AB	AB	AB	AB	AA	AA	-	-	BB	AB	-	BB	AB	BB	AB	BB	AA	BB	AB	AB	-	AB	-	-	-	AB	AB	AB	AB	AB	BB	AB	AA	AA	BB
chrA01_18839599	A01	147.823	AB	AB	-	AA	AB	AB	AB	AB	AB	AB	AB	AA	AB	AB	AB	AB	AB	AA	AA	AA	BB	AB	AA	BB	AB	BB	AB	BB	-	BB	AB	AB	AA	AB	AB	AA	AA	AB	AB	AB	AA	AB	BB	AB	AA	AA	BB
chrA01_19643467	A01	153.17	AB	AB	AB	AA	AB	AB	AB	AB	-	AB	AB	AA	AB	AB	AB	AB	AB	AA	AB	AA	BB	AB	AA	BB	AB	BB	AB	BB	AA	-	AB	AB	AB	AB	AB	AA	AA	AB	AA	AB	AA	AB	-	-	AA	AA	BB
chrA01_20557774	A01	159.628	AB	AB	AB	AA	AB	-	AB	AB	-	AB	AB	-	AB	AB	AB	-	AB	AA	AB	AA	BB	AB	-	BB	AB	AB	AB	BB	AA	BB	AB	AB	AB	AB	AB	-	-	AB	AA	AA	-	AB	AB	BB	AA	AA	BB
chrA01_21756942	A01	163.941	AB	AB	AB	AA	AA	AA	AB	AB	AA	AB	AB	AB	AB	BB	AB	AB	AB	AA	AB	AA	BB	AB	AA	BB	AB	AB	AB	AB	AA	BB	AB	AB	AB	AA	AB	AA	AA	AB	AA	AA	AA	AB	AB	BB	AA	AA	-
chrA02_897496	A02	0	AB	BB	AB	AB	AA	AA	AA	AB	AA	AB	AA	AB	BB	AB	AB	AA	AA	AA	-	AA	AA	AA	AA	AB	AA	-	AA	AB	AA	AA	AA	AA	AB	AB	-	-	AB	AB	AB	AB	AB	AB	-	AB	AB	AA	AB
chrA02_897487	A02	0.267277	AB	BB	AB	AB	AA	AA	AA	AB	AA	AB	AB	AB	BB	AB	-	AA	AA	AA	-	AA	AA	AA	AA	AB	AA	-	AA	AB	AA	AA	AA	AA	AB	AB	-	AA	AB	AB	AB	AB	AB	AB	-	AB	AB	AA	AB
chrA02_1175386	A02	2.84743	AB	BB	AB	AB	-	AA	AA	-	AA	AB	AB	AA	-	-	AB	AA	AA	AA	AB	AA	AB	AA	AB	AB	AA	AB	AA	AB	AA	AA	AA	AA	AB	-	AA	AA	AB	AB	AB	AB	-	AB	-	AB	AB	AA	AB
chrA02_351366	A02	4.4173	AB	BB	AB	AB	-	AA	AB	AB	AA	AB	AB	AA	BB	AB	AB	-	AA	AA	-	AA	AB	AA	AB	AB	AA	AB	AB	AB	-	AA	AA	AA	AB	AB	AA	AB	AB	AB	AB	AB	AB	-	-	AB	AB	AA	AB
chrA02_1734252	A02	5.31058	AB	BB	AB	AB	AA	AA	AB	AB	AA	AB	AB	AB	BB	AB	AB	-	AA	AA	AB	AA	AB	AA	AB	AB	AA	AB	-	AB	AA	AA	AA	AA	AB	AB	AB	AB	AB	-	AB	AB	AB	AB	-	AB	AB	AA	AB
chrA02_1166714	A02	5.93337	AB	BB	AB	AB	AA	AA	AB	AB	AA	AB	AB	AB	-	AB	AB	AA	AA	AA	-	AA	AB	AA	AB	AB	AA	BB	AB	AB	AA	AA	AA	AA	AB	AB	AB	AB	AB	AB	AB	AB	AB	AB	BB	AB	AB	AA	AB
chrA02_1175587	A02	6.54128	AB	BB	AB	AB	AB	AA	AB	AB	AA	AB	AB	AB	BB	AB	AB	AB	AA	AA	AB	AA	AB	AA	AB	AB	AA	BB	AB	AB	AA	AA	AA	AA	AB	AB	AB	AB	AB	AB	AB	AB	AB	AB	BB	AB	AB	AA	AB
chrA02_1038216	A02	6.81149	AB	BB	AB	-	-	AA	AB	AB	AA	AB	-	AB	BB	AB	AB	AB	AA	AA	AB	AA	AB	AA	-	AB	AA	BB	AB	AB	AA	AA	AA	AA	AB	AB	AB	AB	AB	AB	AB	AB	AB	AB	BB	AB	AB	AA	AB
chrA02_1170671	A02	7.18798	AB	BB	-	AB	-	AA	AB	AB	AA	-	AB	AB	BB	BB	AB	AB	AA	AA	AB	AA	AB	AA	-	AB	AA	BB	AB	AB	AA	AA	AA	AA	AB	AB	AB	AB	AB	AB	AB	AB	AB	-	BB	AB	AB	AA	AB
chrA02_1352634	A02	9.16513	AB	BB	AB	AB	AB	AA	AB	AB	AA	AB	AB	AB	BB	BB	AB	-	AA	AA	AB	AA	AB	AA	AA	AB	AA	BB	-	-	AA	AA	AA	AA	-	AB	AB	AB	-	AB	-	AB	BB	AA	-	AB	AB	AA	AB
chrA02_1290914	A02	11.8967	AB	BB	BB	AB	-	AA	AB	AB	AA	AB	AB	AB	BB	BB	BB	AB	-	AA	-	AA	AB	AA	AB	AB	AA	-	AB	-	AA	AA	AA	-	AB	AB	-	AB	-	AB	-	AB	BB	AB	BB	AB	AB	AA	AB
chrA02_1798743	A02	19.1419	AB	BB	BB	AB	-	-	AB	AB	-	BB	AB	AB	BB	BB	BB	AB	AA	-	AB	-	AB	AA	AB	AB	-	BB	AB	BB	AA	-	-	AA	BB	-	AB	AB	BB	AB	BB	AB	BB	AB	-	AB	AB	-	AB
chrA02_430509	A02	23.6401	AB	BB	AB	AB	-	AA	-	AB	AA	BB	AB	AB	BB	BB	-	AB	AA	AA	-	AA	AB	AA	-	AB	AA	-	AB	BB	AB	AA	-	AA	BB	AB	AB	AB	-	AB	BB	AB	-	AB	-	AB	AB	AA	AB
chrA02_623817	A02	24.0878	AB	BB	-	AB	AB	AA	AB	AB	-	BB	AB	AB	BB	BB	BB	AB	AA	-	-	AA	AB	AA	AB	AB	AA	BB	AB	BB	AB	AA	AA	AA	BB	AB	AB	AB	BB	AB	BB	AB	BB	AB	BB	AB	AB	AA	AB
chrA02_628048	A02	24.6068	AB	BB	AB	AB	-	AA	AB	AB	AA	BB	AB	AB	BB	BB	-	AB	AA	AA	-	AA	AB	AA	AB	AB	AA	BB	AB	BB	AB	AA	AA	AA	BB	AB	AB	AB	BB	AB	BB	AB	BB	AB	BB	AB	AB	AA	AB
chrA02_613483	A02	24.9329	AB	BB	AB	AB	AB	AA	-	AB	AA	BB	AB	AB	BB	BB	BB	AB	AA	AA	BB	AA	AB	AA	-	AB	-	BB	AB	BB	AB	-	-	AA	BB	AB	-	-	BB	AB	BB	AB	BB	AB	BB	AB	AB	AA	AB
chrA02_786289	A02	27.2	AB	BB	AB	AB	AB	AA	AB	AB	AA	BB	AB	AB	BB	AB	BB	AA	AA	AA	AB	AA	AB	AA	AB	AB	AA	BB	AB	BB	-	AA	AA	AA	BB	BB	-	AB	BB	AB	BB	AB	-	AB	BB	AB	AB	AA	AB
chrA02_1883419	A02	30.1846	AB	BB	AB	AB	-	AA	AB	AB	AA	BB	AB	AB	-	-	BB	AA	AA	AA	-	AA	AB	AA	AA	AB	AA	BB	AB	-	AA	AA	AA	AA	BB	BB	BB	AB	-	AB	BB	AB	BB	-	BB	-	AB	AA	-
chrA02_3323134	A02	38.2471	AB	BB	BB	AB	AB	-	-	AB	-	BB	AA	AB	BB	AB	BB	AB	AA	AA	AB	-	AB	AB	AA	AB	AA	BB	AB	BB	AA	AA	AA	AA	BB	BB	BB	AB	BB	AB	BB	AB	AB	AB	BB	AB	AB	AA	AB
chrA02_3398775	A02	39.3158	AB	BB	BB	AB	AB	AA	AB	AB	-	BB	AA	AB	BB	AB	BB	AB	AA	AA	AB	AA	AB	AB	AA	AA	AA	BB	AB	BB	AA	AA	AA	AA	BB	BB	BB	AB	BB	AB	BB	AB	AB	AB	BB	AB	AB	AA	AB
chrA02_3492672	A02	39.9371	AB	BB	BB	AB	AB	AA	AB	AB	AB	BB	AA	AA	BB	-	BB	-	AA	AA	-	AA	AB	AB	-	AA	AA	-	-	BB	AA	AA	AA	AA	BB	BB	BB	AB	-	AB	BB	AB	AB	AB	BB	AB	AB	AA	AB
chrA02_3772353	A02	41.7955	AB	BB	BB	AB	AB	AA	AB	AB	AB	BB	AA	AA	BB	AB	BB	AB	AA	AA	AB	AA	AB	AB	AA	AA	AA	BB	AB	BB	AA	AA	AA	AA	BB	BB	BB	AB	BB	AB	BB	AB	AB	AB	BB	AB	AB	AA	AB
chrA02_3779681	A02	42.0355	AB	BB	AB	AB	AB	AA	AB	AB	AB	BB	AA	AA	-	AB	BB	-	AA	AA	AB	-	AB	AB	AA	AA	-	AB	AB	BB	AA	AA	-	AA	BB	BB	BB	AB	-	AB	BB	AB	AB	-	BB	AB	AB	AA	AB
chrA02_3799604	A02	43.4051	AB	BB	AB	AB	AB	AA	AB	AB	AB	BB	AA	AA	BB	AB	BB	AB	AA	AA	AB	AA	AB	AB	AA	AA	AA	-	AB	BB	AA	AA	AA	AA	BB	BB	BB	AB	BB	AB	BB	AB	AB	-	BB	AB	AB	AA	AB
chrA02_3995896	A02	44.6888	AB	BB	BB	AB	AB	AA	AB	AB	AB	BB	AA	AA	BB	AB	BB	AB	AA	AA	AB	AA	AB	AB	AA	AA	AA	BB	AB	BB	AA	AA	AA	AA	BB	BB	BB	AB	BB	AB	BB	AB	AB	BB	BB	AB	AB	AA	AB
chrA02_4441901	A02	45.9223	AB	BB	BB	AB	AB	AA	AB	AB	AB	BB	AA	AA	BB	AB	BB	AB	-	AA	AB	AA	AA	AB	AB	AA	AA	BB	AB	BB	AA	-	AA	AA	BB	BB	BB	AB	BB	AB	BB	AB	AB	BB	BB	AB	AB	AA	AB
chrA02_4564694	A02	46.5241	-	BB	BB	AB	-	AA	AB	AB	AB	BB	AA	AA	AB	AB	BB	AB	AA	AA	AB	AA	AA	AB	AB	AA	AA	-	AB	BB	AA	AA	AA	AA	BB	BB	BB	AB	BB	AB	BB	AB	AB	BB	BB	AB	AB	AA	AB
chrA02_4942413	A02	47.4423	AB	BB	BB	-	AB	AA	-	AB	AB	BB	AA	AA	AB	-	BB	-	AA	AA	-	AA	AA	AB	AB	AA	-	BB	AB	-	AA	AA	AA	AA	BB	BB	-	AB	BB	AB	BB	AB	AB	BB	BB	AB	AB	AA	AB
chrA02_5212098	A02	48.3606	AB	BB	AB	AB	AB	AA	AB	AB	AB	BB	AA	AA	AB	-	-	AB	AA	AA	AB	AA	AA	AB	AB	AA	AA	BB	AB	BB	AA	AA	AA	AA	BB	BB	BB	AB	BB	AB	BB	AB	AB	BB	BB	AB	AB	AA	AB
chrA02_5389251	A02	49.6114	AB	-	AB	BB	-	AA	AB	AB	-	BB	AA	AA	AB	AB	BB	AB	AA	AA	AB	AA	AA	AB	AB	AA	AA	AB	AB	BB	AA	AA	AA	AA	BB	BB	BB	AB	-	AB	BB	AB	AB	BB	BB	AB	AB	AB	AB
chrA02_5580838	A02	49.9099	AB	BB	-	BB	AB	AA	AB	AB	AB	BB	AA	AA	AB	AB	BB	-	AA	AA	AB	AA	AA	AB	AB	AA	AA	AB	AB	BB	AA	-	AA	AA	BB	BB	BB	AB	BB	AB	BB	AB	-	-	-	AB	AB	AB	AB
chrA02_5914117	A02	51.1687	AB	BB	AB	BB	AB	-	AA	AB	AB	BB	AA	AA	AB	AB	BB	AB	AA	AA	AB	AA	AA	AB	AB	AA	AA	AB	AB	BB	AA	AA	AA	AA	BB	BB	BB	AB	BB	AB	BB	AB	AB	BB	BB	AB	AB	AB	AB
chrA02_6095814	A02	51.8473	AB	BB	-	BB	AA	AA	AA	AB	AB	BB	AA	AA	AB	AB	BB	AB	AA	AA	AB	AA	AA	AB	AB	AA	AA	AB	AB	BB	AA	AA	AA	AA	BB	BB	BB	AB	BB	AB	BB	AB	AB	BB	BB	AB	AB	AB	AB
chrA02_6233395	A02	53.2368	AB	-	-	BB	AA	AA	AA	AB	AB	BB	AA	AA	AB	AB	BB	-	AA	AA	AB	AA	AA	AB	AB	AA	AA	AB	AB	BB	AA	AA	AA	AA	BB	BB	-	AB	BB	AB	BB	AB	AB	BB	BB	AB	AB	AB	AB
chrA02_6223327	A02	53.9285	AB	BB	BB	BB	AA	AA	AA	AB	AA	BB	AA	AA	AB	AB	BB	AB	AA	AA	AB	AA	AA	AB	AB	AA	AA	AB	AB	BB	-	AA	-	AA	BB	BB	BB	AB	BB	AB	BB	AB	AB	BB	-	AB	AB	AB	AB
chrA02_6264915	A02	54.8963	AB	BB	BB	BB	AB	AA	AA	AB	AA	BB	AA	AA	AB	AB	BB	AB	AA	AA	AB	AA	AA	AB	AB	AA	AA	AB	AB	BB	-	AA	AA	AA	BB	BB	BB	AB	BB	AB	BB	AB	AB	BB	BB	AB	AB	AB	AB
chrA02_6264806	A02	60.4641	AB	BB	BB	BB	AB	AB	AB	AB	AB	BB	AB	AA	AB	AB	BB	AB	AB	-	AB	-	-	AB	AB	AB	AB	AB	AB	BB	AB	AA	AB	-	BB	BB	BB	-	BB	-	BB	AB	AB	-	BB	AB	AB	AB	AB
chrA02_6523578	A02	61.9521	AB	BB	BB	BB	AB	AB	AB	AB	AB	BB	AB	AA	AB	AB	BB	AB	AB	AA	AB	AA	AA	AB	AB	AB	AB	AB	AB	BB	AB	AA	-	AA	BB	BB	BB	AB	BB	AB	BB	AB	AB	BB	BB	AB	AA	AB	-
chrA02_6701655	A02	68.3969	AB	BB	BB	BB	AB	AA	AA	-	AB	BB	-	AA	-	AB	BB	AB	AA	AA	-	AA	AA	-	-	AA	AA	-	AB	BB	AA	AA	AA	AA	BB	BB	BB	-	BB	AB	BB	AB	AB	BB	-	AB	AA	AB	AA
chrA02_7172246	A02	69.2324	AB	BB	AB	AB	-	AA	AA	AB	AB	BB	AB	-	AB	AB	-	AB	AA	AA	AB	AA	AA	AB	-	AA	AA	-	AB	-	AA	AA	-	AA	-	BB	-	AB	BB	-	BB	AB	-	BB	AB	AB	AA	AB	AA
chrA02_7224054	A02	70.5008	AB	BB	AB	AB	AB	AA	AA	AB	AB	BB	-	AA	AB	AB	AB	AB	AA	AA	-	AA	AA	AB	AB	AA	AA	-	AB	BB	AA	AA	AA	AA	BB	BB	-	AB	-	AB	BB	AB	AB	BB	AB	AB	AA	AB	AA
chrA02_7617744	A02	71.8203	AA	AB	-	AB	AB	AA	AA	AB	AB	BB	AB	AA	AB	AB	AB	AB	AA	AA	BB	AA	AA	AB	AB	AA	AA	-	AB	BB	AA	AA	AA	AA	BB	-	BB	AB	BB	AB	BB	AB	AB	BB	AB	AB	AA	AB	AA
chrA02_10673714	A02	82.7808	AA	AB	AB	AB	AB	AB	AA	AB	AB	BB	AB	AB	AB	AB	AB	AB	AA	AA	BB	AA	AA	-	AB	AA	AA	BB	-	-	AA	AA	AA	AA	BB	BB	BB	AB	-	AB	BB	AB	-	BB	-	AB	AB	BB	AA
chrA02_17995981	A02	91.0844	AA	AB	AB	AB	-	AB	-	AB	-	BB	AB	AB	-	AB	AB	BB	AA	AA	-	AA	AA	AB	AB	AA	AA	BB	AB	AA	AB	-	-	-	BB	BB	BB	-	AB	AA	BB	AB	-	BB	-	AA	AB	BB	AA
chrA02_18320087	A02	91.0844	AA	AB	AB	AB	AB	AB	AB	AB	AB	BB	AB	AB	AB	AB	AB	-	AA	AA	-	AA	AA	AB	-	AA	AA	BB	AB	AA	AB	AA	AA	AA	BB	BB	BB	AA	BB	AA	BB	AB	AB	BB	AA	AA	AB	BB	AA
chrA02_18319702	A02	91.5303	AA	AB	AB	AB	AB	AB	AB	AB	AB	BB	AB	AB	AB	AB	AB	AB	AA	AA	AB	AA	AA	AB	AB	AA	AA	AB	AB	AA	AB	AA	AA	AA	BB	BB	BB	AA	BB	AA	BB	AB	AB	BB	AA	AA	AB	BB	AA
chrA02_18785347	A02	92.6986	AA	AB	AB	AB	AB	AB	AB	AB	-	BB	AB	AB	AB	AB	AB	AB	AA	AA	AB	AA	AA	-	AB	AA	AA	-	-	AA	AB	AA	AA	AB	BB	BB	BB	AA	BB	AA	BB	AB	AB	BB	AA	AA	AB	BB	AA
chrA02_21996467	A02	111.911	AB	AB	AB	AA	AB	AB	AB	AB	AB	BB	AB	AB	AB	BB	AB	AB	AA	AB	BB	AA	AA	BB	AB	AB	AB	-	AA	AA	BB	AA	AB	AB	AB	BB	BB	AA	BB	AB	BB	AB	BB	BB	AA	-	AB	AB	AA
chrA02_22428357	A02	115.423	AB	AB	AB	AA	AB	AB	AB	AB	AB	BB	AA	AB	AB	-	AB	AB	AA	AB	BB	AA	AA	BB	-	AB	AB	-	AA	AB	BB	AA	AB	AB	AB	BB	BB	AA	BB	AB	BB	AB	-	-	AA	AA	AB	AB	AA
chrA02_24432371	A02	130.707	AB	AB	AB	AA	AB	AB	AB	AB	AB	BB	AA	AB	AB	BB	BB	AB	AB	BB	BB	AA	AB	BB	BB	AB	BB	AB	AB	AB	BB	AA	BB	AB	AB	BB	AB	AB	BB	AB	AB	AB	BB	AA	-	AA	AB	AB	AA
chrA02_24550152	A02	131.268	AB	AB	AB	AA	AB	AB	AB	-	AB	BB	AA	AB	AB	BB	BB	AB	AB	BB	-	AA	AB	BB	BB	AB	BB	AB	AB	AB	BB	AA	-	AB	AB	BB	AB	AB	BB	AB	AB	AB	BB	AA	AA	AA	AB	AB	AA
chrA02_24550227	A02	132.501	AB	AB	AB	AA	AB	AB	AB	AB	AB	BB	AA	AB	-	-	BB	AB	AB	-	-	AA	AB	BB	-	AB	-	AA	AB	AB	AB	AA	-	AB	AB	BB	AB	-	BB	AB	AB	AB	-	AA	AA	AA	AB	AB	AA
chrA03_4891826	A03	0	BB	BB	AB	AB	AB	AB	-	AB	AB	AB	AA	BB	AA	-	AA	AB	AB	AA	-	AA	BB	AA	-	BB	BB	AB	AB	BB	BB	-	AB	AB	-	AA	AB	AB	AB	AA	AA	BB	AA	AA	AA	AB	AB	AB	AA
chrA03_4654448	A03	4.11797	BB	-	AB	AB	AB	BB	AB	AB	AB	AB	AA	-	-	AB	AA	AB	AB	AA	AB	AA	BB	AA	AB	BB	BB	AB	AB	-	BB	AB	AB	AB	AB	AA	-	AB	AB	AA	AA	BB	AB	AB	AA	AB	AB	AB	AB
chrA03_4854862	A03	5.31696	BB	BB	AB	AB	AB	BB	AB	AB	AB	AB	AA	BB	AA	AB	AA	AB	AB	AA	BB	AA	BB	AA	AB	BB	BB	BB	AB	BB	BB	AB	AB	AB	AB	-	BB	AB	AB	AA	AA	BB	AB	AB	AA	AB	AB	AB	AB
chrA03_4888540	A03	5.61972	BB	BB	AB	AB	AB	BB	AB	AB	AB	AB	AA	BB	AA	AB	AA	AB	AB	AA	BB	AA	BB	AA	AB	BB	BB	BB	AB	BB	BB	AB	AB	AB	BB	AA	BB	AB	AB	AA	AA	BB	AB	AB	AA	AB	AB	AB	AB
chrA03_5010858	A03	5.92073	BB	BB	-	AB	-	BB	AB	AB	AB	AB	-	BB	AA	AB	AA	AB	AB	-	AB	AA	BB	AA	AB	BB	BB	BB	AB	BB	BB	-	AB	AB	BB	AA	BB	AB	AB	-	AA	BB	AB	-	AA	AB	AB	AB	AB
chrA03_5065261	A03	6.71625	BB	BB	AB	AB	AB	BB	AB	AB	AB	AB	AA	BB	AA	AB	AA	-	AB	AA	-	AA	BB	AA	AB	BB	BB	BB	-	BB	BB	AB	AB	AB	BB	AA	-	AB	AB	AA	AA	BB	AB	AB	AA	AB	AB	AB	BB
chrA03_5061894	A03	7.10185	BB	BB	AB	AB	AB	BB	AB	AB	AB	AB	AA	-	AA	AB	AA	AB	AB	AA	AB	AA	BB	AA	AB	BB	BB	-	AB	BB	AB	AB	AB	AB	BB	AA	BB	AB	AB	AA	AA	BB	AB	AB	AA	AB	AB	AB	BB
chrA03_5061818	A03	7.68901	-	BB	-	AB	AB	BB	AB	AB	AB	AB	AA	BB	AA	AB	AA	AB	AB	AA	AB	AA	BB	AA	AB	BB	BB	BB	AB	BB	AB	AB	AB	AB	BB	AA	BB	AB	AB	AA	AA	BB	AB	AB	AA	AB	AB	AB	BB
chrA03_7163006	A03	17.067	BB	BB	AB	AA	-	BB	AB	AB	AB	AB	AB	BB	AA	AB	AA	AB	AB	AB	BB	AA	BB	AA	AB	BB	BB	BB	AB	BB	AB	AB	AB	AB	BB	AA	BB	BB	BB	AA	AA	BB	AB	AB	AA	AA	AB	AB	BB
chrA03_7163107	A03	17.6549	BB	BB	AB	AA	AB	BB	AB	AB	AB	AB	AB	BB	AA	AB	AA	AB	AB	AB	BB	AA	BB	AA	AB	BB	BB	BB	AB	BB	BB	AB	AB	AB	BB	AA	BB	BB	BB	AA	AA	BB	AB	AB	AA	AA	AB	AB	BB
chrA03_7145935	A03	17.9522	BB	BB	BB	AA	AB	BB	AB	AB	AB	AB	AB	BB	AA	AB	AA	AB	AB	AB	BB	AA	BB	AA	AB	BB	BB	BB	AB	BB	BB	AB	AB	AB	BB	AA	BB	BB	BB	AA	AA	BB	AB	AB	AA	AA	AB	AB	BB
chrA03_7321266	A03	19.0839	BB	BB	BB	AA	AB	BB	AB	AB	AB	AB	AB	BB	AA	AA	AA	AB	AB	AB	BB	AA	BB	AA	AB	BB	BB	BB	AB	BB	BB	AB	AB	AB	AB	AA	BB	BB	BB	AA	AA	BB	AB	AB	AA	AA	AB	AB	BB
chrA03_7293448	A03	19.6613	BB	BB	BB	AA	BB	BB	AB	AB	AB	AB	AB	BB	-	AA	-	AB	AB	AB	BB	-	BB	-	AB	BB	BB	BB	AB	BB	BB	AB	AB	AB	AB	AA	BB	BB	BB	AA	AA	BB	AB	AB	AA	AA	AB	AB	BB
chrA03_7303843	A03	19.8738	BB	BB	-	AA	BB	BB	AB	AB	AB	AB	AB	BB	-	AA	AA	AB	AB	-	BB	-	BB	AA	-	BB	BB	BB	AB	BB	BB	AB	AB	AB	AB	-	BB	BB	BB	-	AA	BB	AB	AB	-	AA	AB	AB	BB
chrA03_7628639	A03	21.0738	BB	BB	BB	AA	AB	BB	AB	AB	AB	AB	AB	BB	AA	AA	AA	AB	AB	AB	BB	AA	BB	AA	AB	BB	BB	BB	AB	BB	BB	AB	AB	AB	AB	AA	BB	BB	BB	AA	AA	BB	AB	AB	-	AA	AB	AB	BB
chrA03_7851637	A03	22.3206	-	BB	-	AA	AB	BB	AB	AB	AB	AB	AB	BB	AA	AA	AA	AB	AB	AB	BB	AA	AB	AA	AB	BB	BB	BB	AB	BB	BB	AB	AB	AB	AB	AA	BB	BB	BB	AA	AA	BB	AB	BB	AA	AA	AB	AB	BB
chrA03_8067532	A03	22.8551	BB	BB	BB	AA	AB	BB	AB	AB	AB	AB	AB	BB	AA	AA	AB	AB	AB	AB	BB	AA	AB	AA	AB	BB	BB	-	AB	BB	BB	AB	AB	AB	AB	AA	BB	BB	BB	AA	AA	BB	AB	BB	AA	AA	AB	AB	BB
chrA03_8046835	A03	22.8551	BB	BB	-	AA	-	BB	-	AB	AB	AB	AB	BB	AA	AA	AB	-	AB	-	-	AA	AB	AA	-	BB	BB	BB	AB	BB	BB	AB	AB	AB	AB	-	BB	BB	BB	AA	AA	BB	AB	BB	AA	AA	AB	AB	BB
chrA03_8047243	A03	23.6125	-	-	BB	AA	AB	BB	AB	AB	AB	AB	AB	BB	-	AA	AA	AB	AB	AB	-	AA	AB	AA	AB	BB	BB	BB	AB	BB	BB	AB	AB	AB	AB	AA	BB	BB	BB	AA	AA	BB	AB	BB	AA	AA	AB	AB	BB
chrA03_8024288	A03	23.6125	BB	BB	BB	AA	AB	BB	AB	AB	AB	AB	AB	BB	AA	AA	AA	AB	AB	AB	AB	-	AB	AA	AB	BB	BB	-	AB	BB	BB	AB	AB	AB	AB	AA	BB	BB	BB	-	-	BB	AB	BB	-	AA	AB	AB	BB
chrA03_8044803	A03	24.043	BB	BB	BB	AA	-	BB	-	AB	AB	AB	AB	BB	AA	AA	AA	AB	AB	-	AB	AA	AB	AA	AB	BB	BB	BB	AB	BB	BB	AB	AB	AB	AB	AA	-	BB	BB	AA	AA	BB	AB	-	AA	AA	-	AB	BB
chrA03_8067799	A03	24.4391	BB	BB	AB	AA	-	-	AB	AB	AB	AB	AB	-	AA	AA	AA	AB	AB	-	AB	AA	AB	AA	-	BB	-	BB	-	-	BB	AB	AB	AB	AB	AA	BB	BB	BB	AA	AA	BB	-	BB	-	AA	AB	AB	BB
chrA03_8128066	A03	25.12	BB	BB	AB	AA	AB	BB	AB	AB	AB	AB	AB	BB	AA	AA	AA	AB	-	AB	-	-	AB	AA	AB	BB	BB	BB	AB	BB	BB	AB	AB	AB	AB	AA	BB	BB	BB	AA	AA	BB	AB	BB	AA	AA	AB	AB	BB
chrA03_8395989	A03	25.348	BB	BB	AB	-	BB	BB	-	AB	AB	AB	AB	BB	AA	-	-	AB	AB	AB	BB	-	AB	-	AB	BB	BB	BB	AB	BB	BB	AB	AB	-	AB	-	BB	BB	BB	AA	AA	BB	-	BB	-	AA	AB	AB	BB
chrA03_8128522	A03	25.348	BB	BB	AB	AA	-	BB	AB	AB	AB	AB	AB	BB	AA	AA	AA	AB	AB	AB	AB	AA	AB	AA	AB	BB	BB	BB	AB	BB	BB	AB	AB	AB	AB	AA	-	BB	BB	AA	AA	BB	AB	BB	AA	AA	AB	AB	BB
chrA03_8255018	A03	25.348	BB	BB	AB	AA	BB	BB	AB	AB	AB	AB	-	BB	AA	AA	AA	AB	AB	AB	-	AA	AB	AA	AB	BB	-	AB	AB	BB	BB	AB	AB	AB	AB	AA	BB	BB	BB	AA	AA	BB	AB	BB	AA	AA	AB	AB	BB
chrA03_8470894	A03	26.1472	BB	BB	AB	AA	AB	BB	AB	AB	AB	AB	AB	BB	AA	AA	AA	AB	AB	AB	AB	AA	AB	AA	AB	BB	BB	AB	AB	BB	-	AB	AB	AB	AB	AA	BB	BB	BB	AA	AA	-	AB	BB	AA	AA	AB	AB	BB
chrA03_8430705	A03	26.1472	BB	BB	AB	AA	AB	BB	-	-	AB	AB	AB	BB	AA	AA	AA	AB	-	-	-	AA	AB	AA	AB	BB	BB	BB	AB	-	BB	AB	-	AB	AB	AA	-	BB	BB	AA	AA	-	AB	BB	AA	AA	AB	AB	-
chrA03_8502845	A03	27.1237	BB	BB	-	AA	AB	BB	AB	AB	AB	AB	AB	BB	AA	AA	-	AB	AB	AB	AB	AA	AA	-	AB	BB	BB	BB	AB	BB	BB	AB	AB	AB	AB	AA	BB	BB	BB	AA	AA	AB	AB	BB	-	AA	AB	AB	BB
chrA03_8595999	A03	28.871	BB	BB	BB	AA	AB	BB	AB	AB	AB	AB	AB	BB	AA	AA	AA	AB	AB	AB	BB	AA	AA	AA	AB	BB	BB	BB	AB	BB	-	AB	AB	AB	AB	AA	BB	BB	BB	AB	AA	AB	AB	BB	AA	AA	AB	AB	BB
chrA03_8595975	A03	29.1786	BB	BB	BB	AA	AB	BB	AB	AB	AB	AB	AB	BB	AA	AA	AA	AB	AB	AB	BB	AA	AA	AA	AB	BB	BB	BB	AB	BB	BB	AB	AB	AB	AB	AA	BB	BB	BB	AB	AA	AB	AB	BB	AA	AA	AB	AB	BB
chrA03_8740893	A03	31.0573	BB	AB	AB	AA	-	BB	AB	AB	AB	AB	AB	BB	AA	AA	AA	AB	AB	-	-	AA	AA	AA	-	AB	BB	BB	AB	BB	AB	AB	AB	AB	AB	AA	BB	BB	BB	AB	AA	AB	-	-	-	AA	AB	AB	BB
chrA03_8769610	A03	32.1993	BB	AB	AB	AA	AB	BB	AB	AB	AB	AB	AB	BB	AA	AA	AA	AB	AB	AB	AB	AA	AA	AA	AB	AB	BB	-	AB	BB	-	AB	AB	AB	AB	AA	BB	BB	BB	AB	AA	AB	AB	BB	AA	AA	AB	AB	BB
chrA03_8801066	A03	33.3288	BB	AB	AB	-	AB	BB	-	AB	AB	AB	AB	-	AA	AA	-	AB	AB	AB	-	AA	AA	AA	AB	BB	-	BB	AB	-	BB	AB	AB	-	-	-	-	-	BB	AB	AA	AB	-	BB	AA	AA	AB	AB	BB
chrA03_8810788	A03	34.3114	BB	AB	AB	AA	-	BB	AB	AB	AB	AB	AB	BB	AA	AA	AA	AB	AB	AB	AB	AA	AA	AB	AB	BB	BB	BB	-	BB	BB	AB	AB	AB	AB	AA	BB	BB	BB	AB	AA	AB	BB	BB	AA	AA	AB	AB	BB
chrA03_9291986	A03	37.2467	BB	AB	AB	AA	AB	AB	AB	AB	AB	AB	AB	BB	AA	AA	AA	AB	AB	AB	BB	AA	AA	AB	AB	BB	BB	AB	AB	BB	-	AB	AB	AB	AB	AA	BB	BB	BB	AB	AA	AB	BB	BB	-	AA	AB	AB	BB
chrA03_9298476	A03	37.4377	BB	AB	AB	AA	AB	AB	AB	AB	AB	AB	AB	BB	AA	AA	AA	AB	AB	AB	BB	AA	AA	AA	AB	BB	BB	AB	AB	BB	BB	AB	AB	AB	AB	AA	BB	BB	BB	AB	AA	AB	BB	BB	AA	AA	AB	AB	BB
chrA03_9300221	A03	37.8859	BB	AB	AB	-	AB	AB	AB	AB	AB	AB	AB	BB	AA	AA	-	AB	AB	AB	BB	AA	AA	AA	AB	BB	BB	AB	AB	BB	BB	AB	AB	AB	AB	AA	BB	BB	BB	AB	AA	AB	BB	BB	AA	AA	AB	AB	BB
chrA03_9348146	A03	38.6886	BB	AB	AB	AA	-	AB	-	AB	AB	AB	AB	BB	AA	-	AA	AB	-	AB	-	AA	AA	AA	AB	BB	-	AB	AB	BB	BB	AB	AB	AB	AB	AA	-	BB	-	AB	AA	AB	-	-	-	AA	AB	AB	BB
chrA03_9620020	A03	39.8939	BB	AB	AB	AA	AB	AB	AB	AB	AB	AA	BB	BB	AA	AA	AA	AB	AB	AB	BB	AA	AA	-	AB	BB	BB	AB	AB	BB	BB	AB	AB	AB	AB	AA	BB	BB	BB	AB	AA	AB	BB	BB	AA	AA	AB	AB	BB
chrA03_9815148	A03	40.3101	BB	AB	AB	AA	AB	AB	AB	AB	AB	AA	BB	BB	AA	-	AA	AB	AB	AB	-	AA	-	AA	-	BB	BB	-	AB	BB	BB	AB	AB	AB	AB	AA	BB	BB	BB	AB	AA	AB	BB	BB	-	-	AB	AB	BB
chrA03_9730631	A03	41.0211	BB	AB	AB	AA	-	AB	AB	AB	AB	AA	BB	-	AA	AA	AA	AB	AB	-	-	AA	AA	AA	AA	BB	-	AB	-	-	BB	AB	AB	-	AB	AA	-	BB	BB	-	AA	AB	-	BB	AA	AA	AB	AB	BB
chrA03_9723309	A03	41.3262	BB	AB	AB	AA	AB	AB	-	AB	AB	AA	BB	-	AA	-	AA	AB	-	AB	-	AA	AA	-	-	BB	BB	AB	AB	-	BB	AB	-	AB	AB	AA	AB	-	BB	AB	AA	AB	-	BB	AA	AA	AB	AB	BB
chrA03_9723699	A03	41.8584	BB	AB	AB	AA	AB	AB	AB	AB	AB	AA	BB	BB	AA	AA	AA	AB	AB	AB	BB	AA	AA	-	AA	BB	BB	AB	AB	BB	BB	AB	AB	AB	AB	AA	BB	BB	BB	AB	AA	AB	BB	BB	AA	AA	AB	AB	BB
chrA03_9873220	A03	42.7795	BB	AB	AB	AA	AB	AB	AB	AB	AB	AA	BB	BB	AA	AA	AA	-	-	AB	BB	AA	AA	-	AA	BB	BB	AB	AB	BB	BB	AB	AB	-	AB	AA	BB	BB	BB	AB	AB	AB	BB	-	AA	AA	AB	AB	BB
chrA03_9941389	A03	43.388	BB	AB	AB	-	AB	AB	-	AB	AB	AA	-	BB	AB	AA	AA	-	AB	-	-	AA	AA	AA	AA	BB	BB	AB	AB	-	BB	-	AB	AB	AB	AA	-	-	BB	AB	AB	AB	-	BB	AA	AA	AB	AB	BB
chrA03_10096527	A03	43.994	BB	AB	AB	AA	AB	AA	AB	AB	AB	AA	BB	BB	AB	AA	AA	AB	AB	AB	BB	AA	AA	AA	AA	BB	BB	AB	AB	BB	BB	AB	AB	AB	AB	AA	AB	BB	BB	AB	-	AB	BB	BB	AA	AA	AB	AB	BB
chrA03_10085973	A03	43.994	BB	AB	AB	AA	AB	-	AB	AB	-	AA	BB	BB	-	AA	AA	-	AB	AB	BB	AA	AA	AA	AA	BB	BB	AB	AB	-	BB	AB	-	AB	AB	AA	BB	BB	BB	AB	AB	AB	-	BB	-	AA	AB	AB	BB
chrA03_10325325	A03	45.8683	AB	AB	-	AA	AB	AA	AB	AB	AB	AA	BB	BB	AB	AA	AA	AB	AB	AB	BB	AA	AA	AA	AA	BB	BB	AB	AB	BB	BB	AB	AB	AB	AB	AA	BB	BB	BB	AB	AB	AB	BB	-	AA	AA	AB	AB	BB
chrA03_10325385	A03	46.1508	AB	AB	AB	AA	AB	AA	AB	AB	AB	AA	BB	BB	AB	AA	AA	AB	AB	AB	BB	AA	AA	AA	AA	BB	BB	AB	AB	BB	BB	AB	AB	AB	AB	-	-	BB	BB	AB	AB	AB	BB	BB	AA	AA	AB	AB	BB
chrA03_10299625	A03	46.2811	AB	AB	AB	AA	AB	AA	AB	AB	AB	AA	BB	BB	AB	AA	AA	AB	AB	AB	BB	AA	AA	AA	AA	BB	BB	AB	AB	BB	BB	AB	AB	AB	AB	AA	BB	BB	BB	AB	AB	AB	BB	BB	AA	AA	AB	AB	BB
chrA03_10522375	A03	47.8494	AB	AB	AB	AA	AB	AA	-	AB	AB	AA	BB	BB	AB	AA	AA	AB	AB	AB	BB	AA	AB	-	AA	BB	BB	AB	AB	BB	BB	AB	AB	AB	AB	AA	BB	BB	-	AB	AB	AB	BB	BB	AA	AA	AB	AB	BB
chrA03_10607890	A03	48.6111	AB	AB	AB	AA	AB	-	BB	AB	AB	-	BB	BB	AB	-	-	AB	AB	-	BB	AA	AB	-	-	BB	BB	AB	AB	BB	BB	AB	AB	AB	AB	-	BB	BB	BB	-	AB	AB	BB	BB	-	AA	AB	AB	BB
chrA03_10608063	A03	48.7757	AB	AB	AB	-	AB	AA	AB	AB	AB	AA	BB	BB	AB	AA	AA	AB	AB	AB	-	AA	AB	AA	AA	BB	BB	AB	AB	BB	BB	AB	AB	AB	AB	AA	BB	BB	BB	AB	AB	AB	BB	BB	AA	AA	AB	AB	BB
chrA03_10758359	A03	49.3341	AB	AB	AB	AA	-	AA	AB	AB	AB	AA	BB	BB	AB	AA	AA	-	AB	AB	BB	AA	AB	-	-	BB	BB	AB	AB	BB	BB	AB	-	AB	AB	AA	BB	BB	BB	BB	AB	AB	BB	BB	-	AA	AB	AB	BB
chrA03_10757754	A03	50.2029	AB	AB	-	AA	AB	AA	AB	AB	AB	AA	BB	BB	AB	AA	AA	AB	AB	AB	BB	AA	AB	AB	AA	BB	BB	-	AB	BB	BB	AB	AB	AB	-	AA	BB	BB	BB	-	AB	AB	BB	BB	-	AA	AB	AB	BB
chrA03_10636674	A03	50.8717	AB	AB	AB	AA	AA	AA	AB	AB	AB	AA	BB	-	AB	AA	AA	AA	AB	AB	-	AA	AB	-	AA	BB	BB	AB	-	BB	BB	AB	-	AB	AB	AA	BB	BB	BB	AB	AB	AB	-	BB	AA	AA	AB	AB	BB
chrA03_10984205	A03	53.9045	AB	AB	AB	AA	AA	AA	AB	AB	AB	AA	BB	-	AB	AA	AA	AA	AB	AB	AB	AB	AB	AB	AA	BB	BB	AB	AB	BB	-	AB	AB	AB	AB	AA	BB	BB	BB	AB	AB	AB	-	-	AA	AA	AA	AB	BB
chrA03_11615803	A03	58.0847	AB	AB	AB	AA	AB	AA	AB	AB	AB	AA	BB	AB	AB	AA	AA	-	AB	AB	BB	AB	AB	AB	AA	BB	BB	AB	AB	BB	BB	AB	AB	-	AB	AA	BB	BB	-	AB	BB	AB	BB	BB	-	AA	AA	AB	BB
chrA03_11930223	A03	59.3468	AB	AB	AB	AA	AB	AA	AB	AB	AB	AA	-	AB	AB	AA	AA	AA	AB	AB	BB	AB	AB	AB	AA	BB	BB	AB	AB	BB	BB	-	AB	AB	AB	AA	BB	BB	AB	AB	BB	AB	BB	BB	-	AA	AA	AB	BB
chrA03_11948773	A03	59.6241	AB	AB	-	AA	AB	AA	AB	AB	AB	AA	BB	AB	AB	AA	AA	AA	AB	AB	BB	AB	AB	AB	AA	BB	BB	AB	AB	BB	BB	AB	AB	BB	AB	AA	BB	BB	AB	AB	BB	AB	BB	BB	AA	AA	AA	AB	BB
chrA03_11948275	A03	59.9274	AB	AB	AB	AA	AB	AA	AB	AB	AB	AA	BB	AB	AB	AA	AA	AA	AB	AB	BB	AB	AB	AB	AA	BB	BB	AB	AB	BB	-	AB	AB	BB	AB	AA	BB	BB	AB	AB	BB	AB	BB	BB	AA	AA	AA	AB	BB
chrA03_12665783	A03	60.5368	AB	AB	AB	AA	AB	AA	AB	AB	AB	AA	BB	AB	BB	AA	AA	AA	AB	AB	BB	AB	AB	-	-	BB	BB	AB	AB	BB	BB	AB	AB	BB	AB	AA	BB	BB	AB	AB	BB	AB	BB	BB	AA	AA	AA	AB	BB
chrA03_12781099	A03	61.4644	AB	AB	AB	AA	AB	AA	AB	AB	AB	AA	BB	AB	-	AA	AA	AA	AB	AB	BB	AB	AB	AB	AA	BB	BB	AB	-	BB	BB	AB	AA	-	AB	AA	BB	BB	AB	AB	BB	AB	-	BB	AA	AA	AA	AB	BB
chrA03_13168243	A03	62.2825	AA	AB	AB	AA	AB	AA	AB	AB	AA	AA	BB	AB	BB	AA	AA	AA	AB	AB	BB	AB	AB	-	AA	BB	BB	AB	AB	BB	BB	AB	AA	BB	AB	-	BB	BB	AB	AB	BB	AB	BB	BB	AA	AA	AA	AB	BB
chrA03_13168477	A03	62.6951	AA	AB	AB	AA	-	AA	AB	AB	AA	AA	BB	AB	BB	AA	AA	AA	AB	AB	-	AB	AB	AA	AA	BB	BB	AB	AB	BB	BB	AB	AA	BB	AB	AA	BB	BB	AB	AB	BB	AB	BB	BB	AA	AA	AA	AB	BB
chrA03_13370868	A03	63.0431	AA	AB	AB	AA	AB	AA	AB	AB	AA	AA	BB	AB	BB	AA	AA	AA	AB	AB	BB	AB	AB	-	AA	BB	BB	AB	AB	BB	-	AB	AA	BB	AB	AA	BB	BB	AB	AB	BB	AB	BB	BB	AA	AA	AA	AB	BB
chrA03_13503664	A03	64.723	AA	AB	AB	AA	AB	AA	AB	AB	AA	AA	BB	AB	BB	AA	AA	-	AB	AB	BB	-	AB	-	AA	BB	BB	AB	AB	BB	AB	AB	AA	-	AB	AA	BB	BB	AB	AB	BB	BB	AB	BB	-	AB	AA	AB	BB
chrA03_13522000	A03	65.0512	AA	AB	AB	AA	AB	AA	AB	AB	AA	AA	BB	AB	BB	AA	AA	AA	AB	AB	-	AB	AB	AA	-	BB	BB	AB	AB	BB	AB	AB	AA	BB	AB	AA	BB	BB	AB	AB	BB	BB	AB	BB	-	AB	AA	AB	BB
chrA03_13632409	A03	66.1956	AA	AB	AB	AA	AB	AA	BB	AB	AA	-	BB	AB	BB	AA	AA	-	AB	AB	AB	AB	AB	AA	AA	BB	BB	AB	AB	BB	AB	AB	AA	BB	AB	AA	BB	BB	AB	AB	BB	BB	AB	BB	AB	AB	AA	AB	BB
chrA03_13698489	A03	66.9512	AA	AB	AB	-	-	AA	BB	AB	AA	AA	BB	AB	BB	AA	AA	AB	AB	AB	BB	AB	AB	-	-	BB	BB	AB	AB	BB	AB	AB	AA	BB	AB	AA	BB	BB	AB	AB	BB	BB	AB	-	AB	AB	AA	AB	BB
chrA03_13658656	A03	67.1994	AA	AB	AB	AA	AB	AA	BB	AB	AA	AA	BB	AB	BB	AA	AA	AA	AB	AB	BB	AB	AB	AA	AA	BB	BB	AB	AB	BB	AB	-	AA	BB	AB	AA	BB	BB	AB	AB	BB	BB	AB	AB	-	-	AA	AB	BB
chrA03_13740035	A03	67.9624	AA	AB	AB	AA	AB	-	BB	AB	AA	AA	BB	AB	BB	AA	AA	-	AB	-	-	AB	AB	-	-	BB	BB	-	AB	BB	AB	AB	-	BB	AB	-	BB	BB	AB	AB	BB	BB	AB	BB	AB	AB	AA	AB	BB
chrA03_13874915	A03	69.0893	AA	AB	-	AA	-	AA	BB	AB	AA	AA	BB	AB	BB	AA	AA	AA	AB	AB	AB	AB	AB	-	AA	BB	BB	AB	AB	BB	AB	AB	AA	BB	AB	AA	BB	BB	AB	AB	BB	BB	AB	BB	AB	AB	-	AB	BB
chrA03_14405303	A03	73.5495	AB	AB	AB	AA	AB	AA	BB	AB	AA	AA	BB	AB	BB	AB	AA	-	AB	AB	-	AB	AB	AA	AB	BB	BB	-	AB	BB	AB	AB	AA	BB	AB	AA	BB	BB	AB	AB	BB	BB	AB	BB	AB	AB	AA	AB	BB
chrA03_14605475	A03	74.9156	AB	AB	AB	AA	AB	AA	BB	AB	AA	AA	BB	AB	BB	AB	AA	BB	AB	AB	BB	AB	AB	AA	AB	BB	BB	-	AB	BB	AB	AB	AA	BB	AB	AA	-	BB	AB	AB	BB	BB	AB	BB	AB	AB	AA	AB	BB
chrA03_14783075	A03	76.4977	AB	-	AB	AA	AB	-	BB	AB	AA	AA	BB	AB	BB	AB	AB	BB	AB	AB	BB	AB	AB	-	AB	BB	BB	AB	AB	BB	AB	AB	AA	BB	AB	-	BB	BB	AB	AB	BB	BB	AB	BB	AB	AB	AA	AB	BB
chrA03_14806140	A03	77.6473	AB	AB	AB	AA	AB	AA	BB	AB	AA	AA	BB	AB	BB	AB	AB	AB	AB	AB	AB	AB	AB	-	AB	BB	BB	AB	AB	BB	AB	AB	AA	BB	AB	AA	BB	BB	AB	AB	BB	BB	AB	BB	AB	AB	AA	AB	BB
chrA03_14989520	A03	77.9763	AB	AB	AB	AA	-	AA	BB	AB	AA	AA	BB	AB	BB	AB	AB	AB	AB	AB	-	AB	AB	AB	-	BB	BB	AB	AB	BB	AB	AB	AA	BB	-	AA	BB	BB	AB	AB	BB	BB	-	BB	-	AB	AA	AB	BB
chrA03_15124575	A03	78.8987	AB	AB	AB	AA	AB	AA	BB	AB	AA	AA	BB	AB	BB	AB	AB	AB	AB	AB	AB	AB	AB	AB	AB	BB	BB	AB	AB	BB	AB	AB	AA	BB	AB	AA	-	BB	AB	AB	BB	BB	AB	BB	AB	AB	AA	AB	BB
chrA03_15137774	A03	79.5501	AB	AB	-	AA	AB	AA	BB	AB	AA	AA	BB	AB	-	-	AB	AB	AB	-	AB	AB	AB	AB	AB	BB	-	AA	-	BB	AB	AB	AA	BB	AB	AA	BB	BB	AB	AB	BB	BB	-	BB	AB	AB	AA	AB	BB
chrA03_15274738	A03	80.6019	-	AB	AB	AA	AB	AA	BB	AB	AA	AA	BB	AB	BB	AB	AB	-	AB	AB	AB	AB	AB	AB	AB	BB	AB	AA	AB	BB	-	AB	AA	BB	AB	AA	AB	BB	AB	AB	BB	BB	AB	BB	AB	AB	AA	AB	BB
chrA03_15443004	A03	80.7122	AB	AB	AB	AA	AB	AA	BB	AB	AA	AA	BB	AB	BB	AB	AB	AB	AB	AB	AB	AB	AB	AB	AB	BB	AB	AB	AB	BB	AB	AB	AA	BB	AB	AA	-	BB	AB	AB	BB	BB	AB	BB	AB	AB	AA	AB	BB
chrA03_15320235	A03	81.0243	AB	AB	AB	AA	AB	AA	BB	AB	AA	AA	BB	AB	BB	-	AB	AB	AB	AB	AB	AB	AB	AB	AB	BB	AB	AB	AB	BB	AB	-	AA	-	AB	AA	BB	BB	AB	AB	BB	BB	-	BB	-	AB	AA	AB	BB
chrA03_15563275	A03	82.3785	AB	AB	AB	AA	AA	AA	BB	AB	AA	AA	BB	AB	BB	AB	AB	AB	AB	-	AB	-	AB	AB	AB	BB	AB	AB	AB	BB	AB	AB	AB	BB	AB	AA	AB	BB	AB	AB	BB	BB	AB	-	AA	AB	AA	AB	BB
chrA03_15565056	A03	82.7095	AB	AB	AB	AA	AA	AA	-	AB	AA	AA	BB	AB	-	-	AB	-	AB	AB	AB	AB	-	-	-	-	-	-	AB	BB	AB	AB	AB	-	AB	AB	-	BB	-	-	-	BB	-	BB	-	AB	AA	AB	BB
chrA03_16536630	A03	87.0966	AB	AB	AB	AA	AB	AB	BB	AB	AA	AA	BB	AB	BB	AB	BB	AB	AB	AB	AB	AB	AB	AB	AB	AB	AB	AB	AB	BB	AB	AB	BB	BB	BB	AB	BB	BB	AB	AB	BB	BB	AB	BB	AB	AB	AA	AB	AB
chrA03_16536732	A03	87.4538	AB	AB	AB	AA	AB	AB	BB	AB	AA	AA	BB	-	BB	AB	BB	BB	AB	-	AB	AB	AB	AB	AB	AB	AB	AB	AB	BB	AB	-	BB	BB	BB	AB	BB	BB	-	AB	BB	BB	-	BB	AB	AB	AA	AB	AB
chrA03_16536519	A03	88.2626	AB	AB	AB	AA	AB	AB	BB	AB	AA	AA	BB	AB	BB	-	BB	BB	AB	AB	-	AB	AB	AB	-	AB	AB	AB	AB	BB	AB	BB	BB	-	BB	AB	BB	BB	AB	AB	BB	BB	AB	BB	AB	AB	AA	AB	AB
chrA03_17187059	A03	91.0758	AB	AB	AB	-	AB	-	BB	AB	AA	AA	BB	AB	BB	-	BB	BB	AB	-	AB	-	AB	AB	-	AB	AB	AB	AB	BB	AB	-	BB	-	BB	AB	BB	BB	AB	AB	BB	BB	AB	BB	AB	AB	AA	AB	AB
chrA03_17478059	A03	92.6988	BB	AA	-	AA	BB	AB	BB	AB	AA	AA	BB	AB	BB	AB	BB	BB	AB	AB	AB	AB	AB	-	AB	AB	AB	AB	AB	BB	AB	AB	BB	BB	BB	AB	BB	BB	AB	AB	BB	BB	AB	BB	AB	AB	AA	AB	AB
chrA03_17859843	A03	93.5055	BB	AA	AB	AA	BB	AB	BB	AB	-	AA	BB	-	BB	-	BB	BB	AB	AB	AB	AB	AB	-	AB	AB	AB	AB	AB	BB	AB	-	BB	BB	BB	AB	BB	BB	AB	-	BB	BB	-	BB	-	AB	AA	AB	AB
chrA03_18409006	A03	95.1633	BB	AB	AB	AA	BB	BB	BB	AB	AB	AA	BB	AA	BB	AB	BB	BB	AB	AB	AB	AB	AB	AB	AB	AB	AA	AB	AB	BB	AB	AB	-	BB	-	AB	-	BB	AB	AB	BB	BB	AB	-	-	AB	AA	AB	AB
chrA03_18363524	A03	95.4945	BB	AB	AB	AA	BB	BB	BB	AB	AB	AA	BB	AA	BB	AB	BB	AB	AB	AB	AB	AB	AB	AB	AB	AB	AA	AB	AB	BB	AB	AB	BB	BB	BB	AB	BB	BB	AB	-	BB	BB	-	BB	-	-	AA	AB	AB
chrA03_18363719	A03	95.7824	BB	AB	AB	AA	BB	BB	BB	AB	AB	AA	BB	AA	BB	AB	BB	AB	-	AB	AB	AB	AB	AB	AB	AB	AA	AB	-	BB	AB	-	BB	BB	AB	AB	BB	BB	AB	-	BB	BB	AB	BB	-	AB	AA	AB	AB
chrA03_18349010	A03	96.1114	BB	AB	AB	AA	BB	BB	BB	AB	AB	-	BB	AA	AB	AB	BB	AB	AB	AB	AB	AB	AB	AB	AB	AB	AA	AB	AB	-	AB	AB	-	-	AB	AB	BB	BB	AB	AB	BB	-	AB	-	-	AB	AA	AB	AB
chrA03_18816407	A03	98.5377	BB	AB	AB	AA	BB	BB	BB	AB	AB	AA	AB	AA	AB	AB	BB	AB	AB	AB	AB	AB	AB	AB	AB	AB	AA	AB	AB	BB	AB	AB	BB	BB	BB	AB	BB	AB	AB	AB	BB	BB	AB	-	AB	AB	AA	AB	AB
chrA03_18927149	A03	99.2908	BB	AB	AB	AA	BB	BB	BB	AB	AB	AA	AB	AA	AB	AB	BB	-	-	AB	AB	AB	AB	AB	AB	AB	AA	AB	AB	BB	AB	-	BB	BB	BB	AB	BB	AB	AB	AB	BB	BB	AB	BB	-	AB	AA	AB	AB
chrA03_18855246	A03	99.662	BB	AB	AB	AA	BB	BB	-	AB	-	AA	-	AA	AB	AB	BB	BB	AB	AB	AB	AB	AB	AB	AB	AB	AA	AB	AB	BB	AB	AB	BB	BB	BB	AB	BB	AB	AB	-	BB	BB	AB	BB	AB	AB	AA	AB	AB
chrA03_18998089	A03	100.901	BB	AB	AB	AA	BB	BB	-	AB	AB	AA	AB	-	AB	-	BB	BB	-	-	-	AB	AB	AB	AB	AB	-	-	AB	BB	AB	AB	BB	BB	BB	AB	BB	AB	AB	AB	BB	BB	AB	BB	AB	AB	AA	AB	AB
chrA03_18996566	A03	101.08	BB	AB	AB	AA	BB	BB	BB	AB	AB	-	AB	AA	AB	AB	BB	AB	AB	AB	AB	AB	AB	AB	AB	AB	AA	AB	AB	BB	AB	AB	BB	BB	BB	AB	BB	AB	AB	AB	BB	BB	AB	BB	AB	AB	AA	AB	AB
chrA03_19053748	A03	101.687	BB	AB	AB	AA	BB	BB	BB	AB	AB	AA	AB	AA	AB	AB	BB	-	AB	AB	AB	AB	AB	AB	AB	AB	AA	AB	AB	BB	AB	AB	BB	BB	BB	AB	BB	AB	AB	AB	BB	BB	AB	BB	AB	AB	AA	AB	AB
chrA03_19438618	A03	102.884	BB	AB	AB	AA	BB	BB	BB	AB	AB	AA	AB	AA	AB	AB	BB	AB	AB	AB	AB	AB	AB	AB	AB	AB	AA	AB	AB	BB	AB	AB	BB	BB	BB	AB	AB	AB	AB	AB	BB	BB	AB	BB	AB	AB	AA	AB	AB
chrA03_19438985	A03	102.884	BB	AB	AB	AA	BB	BB	BB	AB	AB	AA	AB	AA	AB	AB	BB	AB	AB	AB	AB	AB	AB	AB	-	AB	AA	AB	AB	BB	AB	-	BB	BB	BB	AB	-	AB	AB	AB	-	BB	AB	BB	AB	AB	AA	AB	AB
chrA03_19495211	A03	103.452	BB	AB	AB	AA	BB	BB	BB	AB	AB	AA	AB	AA	AB	AB	BB	-	AB	AB	AB	AB	AB	AB	AB	AB	AA	AB	AB	BB	AB	AB	BB	BB	BB	AB	BB	AB	AB	AB	BB	BB	AB	BB	AB	AB	AA	AB	AB
chrA03_19494936	A03	103.452	BB	AB	AB	AA	BB	BB	BB	AB	AB	AA	AB	AA	AB	AB	BB	AB	AB	AB	AB	AB	AB	AB	AB	AB	AA	AB	AB	BB	AB	AB	BB	BB	BB	AB	BB	AB	AB	AB	BB	BB	-	BB	AB	AB	AA	AB	AB
chrA03_19781679	A03	103.785	BB	AB	AB	AA	BB	BB	-	AB	AB	AA	AB	AA	AB	AB	BB	AB	AB	AB	AB	AB	AB	AB	AB	AB	AA	AB	AB	BB	AB	AB	AB	BB	BB	AB	BB	AB	AB	AB	BB	BB	AB	BB	AB	AB	AA	AB	AB
chrA03_20041162	A03	105.87	-	AB	AB	AA	BB	BB	BB	AB	AB	AA	AB	AA	AB	AB	BB	AB	BB	-	AB	AB	AB	AB	-	AB	AA	-	AB	BB	-	AB	AB	BB	BB	AB	-	AB	AB	-	-	BB	AB	-	-	-	AA	AB	AB
chrA03_20046128	A03	106.193	BB	AB	AB	AA	BB	BB	BB	AB	AB	AA	AB	AA	AB	AB	BB	-	BB	AB	AB	AB	AB	AB	AB	AB	AA	AB	AB	BB	AB	AB	AB	BB	BB	AB	BB	AB	AB	AB	BB	BB	AB	BB	BB	AB	AA	AB	AB
chrA03_20129804	A03	107.731	BB	AB	AB	AA	BB	BB	BB	AB	AB	AA	AB	AA	AB	AB	BB	-	BB	AB	AB	AB	AB	AB	-	AB	AA	AB	AB	BB	AB	AB	AB	BB	BB	AB	BB	AB	AB	AB	BB	BB	AB	-	BB	AB	AA	AB	AB
chrA03_20588224	A03	109.349	BB	AB	AB	AA	BB	BB	BB	AB	AB	AA	AB	AA	AB	AB	BB	AB	BB	AB	AB	AB	AB	AB	AB	AB	AA	AB	AB	BB	-	-	-	BB	BB	AB	BB	AB	AB	AB	BB	BB	-	BB	BB	AB	AA	AB	AB
chrA03_20661481	A03	111.37	BB	AB	AB	AA	BB	BB	AB	AB	AB	AA	AB	AA	AB	AB	BB	-	-	AB	-	AB	AB	AB	AB	AB	AA	AB	AB	BB	AB	AB	AB	BB	AB	AB	-	AB	AB	AB	BB	BB	AB	BB	-	AA	AA	AB	AB
chrA03_21064945	A03	113.889	BB	AB	AB	AA	BB	BB	AB	AB	AB	AA	AB	-	AB	AB	BB	AB	BB	AB	AB	AB	AB	-	AB	AB	AA	AB	AB	BB	AB	AB	-	BB	AB	AB	BB	AB	AB	AB	BB	BB	AB	BB	BB	AA	AA	AB	AB
chrA03_21076536	A03	114.275	BB	AB	AB	AA	BB	BB	AB	AB	AB	AA	AB	AA	AB	AB	BB	AB	BB	AB	AB	AB	AB	AB	AB	AB	AA	AB	AB	BB	AB	AB	AB	BB	AB	AB	-	AB	AB	AB	BB	BB	AB	BB	BB	AA	AA	AB	AB
chrA03_21090121	A03	114.671	BB	AB	AB	AA	BB	BB	AB	AB	AB	AA	AB	AA	AB	AB	BB	AB	BB	AB	AB	AB	AB	AB	AB	AB	AA	AB	BB	BB	AB	AB	AB	BB	AB	AB	BB	AB	AB	AB	BB	BB	AB	BB	BB	AA	AA	AB	AB
chrA03_21089780	A03	114.671	BB	AB	AB	AA	BB	BB	AB	AB	AB	AA	AB	AA	AB	AB	BB	AB	BB	AB	AB	AB	AB	AB	AB	AB	AA	AB	BB	BB	AB	AB	AB	BB	AB	AB	-	AB	AB	AB	BB	BB	AB	-	-	AA	AA	AB	AB
chrA03_21073628	A03	115.064	-	AB	AB	AA	BB	BB	AB	AB	AB	AA	AB	AA	AB	AB	BB	AB	BB	AB	AB	AB	AB	AB	AB	AB	AA	AB	BB	BB	-	AB	AB	BB	AB	AB	AB	AB	AB	AB	BB	BB	AB	-	BB	AA	AA	AB	AB
chrA03_21340646	A03	117.063	BB	AB	AB	AA	BB	BB	-	AB	AB	AA	AB	AA	AB	AB	BB	-	BB	AB	-	AB	AB	AB	BB	AB	-	BB	BB	BB	AB	AB	-	BB	AB	AB	BB	AB	AB	AB	BB	BB	-	BB	BB	AB	AA	AB	AB
chrA03_21669666	A03	120.364	BB	AB	AB	AA	BB	BB	AB	AB	AB	AA	AB	AA	AB	-	BB	AB	BB	AB	AB	AB	AB	AB	BB	AB	AA	BB	AB	BB	AB	AB	AB	-	AB	AB	BB	AB	-	AB	BB	BB	-	-	-	AB	AA	BB	AB
chrA03_21818125	A03	121.468	BB	AB	AB	AA	BB	BB	AB	AB	AB	AA	AB	AA	AB	AB	BB	AB	BB	AB	AB	AB	-	AB	BB	AB	AA	-	AB	BB	AB	AB	AB	BB	AB	-	BB	AB	AB	-	BB	BB	BB	BB	BB	AB	AA	BB	AB
chrA03_22619818	A03	127.253	BB	AB	AB	AA	-	-	-	AB	AB	AA	AB	AB	AB	AB	-	AB	BB	AB	AB	AB	AB	AB	-	AB	AA	AB	AB	-	AB	AB	AB	-	AB	AB	-	AB	AB	AB	BB	BB	-	-	-	AB	AA	-	AB
chrA03_22825219	A03	129.483	BB	AB	AB	AA	BB	BB	AA	AB	AB	AA	AB	AB	AB	BB	BB	AB	BB	-	AB	AB	AB	AB	BB	AB	AA	-	BB	BB	AB	AB	-	BB	AB	AB	BB	-	BB	AB	BB	BB	BB	BB	BB	AB	AA	BB	AB
chrA03_23036633	A03	130.337	-	AB	AB	AA	BB	BB	AB	AB	AB	AA	AB	AB	-	BB	BB	-	BB	-	AB	AB	AB	AB	BB	AB	AA	BB	-	BB	AB	AB	AB	BB	AB	AB	BB	AB	BB	AB	-	BB	BB	BB	BB	AB	AA	BB	AB
chrA03_23340055	A03	130.655	BB	AB	AB	AA	BB	BB	AB	AB	AB	AA	AB	AB	AB	BB	BB	AB	BB	AB	AB	AB	AB	AB	BB	AB	AA	BB	BB	BB	AB	AB	AB	BB	AB	AB	BB	AB	BB	AB	BB	BB	AB	BB	BB	AB	AA	BB	AB
chrA03_23941363	A03	132.435	BB	AB	AB	AA	BB	BB	AB	AB	AB	AA	AB	AB	AB	BB	BB	AB	BB	AB	AB	AB	AB	AB	BB	AB	AA	BB	BB	BB	AB	AB	AB	BB	AB	AB	BB	AB	BB	AB	BB	BB	AB	BB	BB	AB	AA	BB	AB
chrA03_23963689	A03	133.204	BB	AB	AB	AA	BB	BB	-	AB	AB	AB	-	AB	-	-	BB	AB	BB	AB	-	AB	AB	AB	BB	AB	-	BB	BB	BB	AB	AB	AB	BB	AB	AB	-	AB	BB	AB	BB	AB	-	BB	BB	AB	AA	BB	AB
chrA03_24088265	A03	134.599	BB	-	AB	-	BB	BB	AB	AB	AB	AB	AB	AB	AB	BB	BB	AB	BB	AB	AB	AB	AB	AB	BB	AB	-	BB	BB	BB	AB	AB	AB	BB	AB	AB	BB	AB	BB	AB	BB	AB	AB	BB	BB	AB	AA	BB	AB
chrA03_24428991	A03	135.779	BB	AB	AB	AA	BB	BB	AB	AB	AB	AB	AB	AB	AB	BB	-	AB	BB	AB	AB	AB	AB	AB	BB	AB	AB	BB	BB	BB	AB	AB	AB	BB	AB	AB	BB	AB	-	AB	BB	AB	AB	BB	BB	AB	AB	BB	AB
chrA03_24421284	A03	136.166	BB	AB	AB	AA	BB	BB	AB	AB	AB	AB	AB	AB	AB	BB	BB	AB	BB	AB	AB	AB	AB	-	BB	AB	AB	BB	BB	BB	AB	AB	AB	BB	AB	AB	BB	AB	BB	AB	BB	AB	AB	BB	BB	AB	AB	BB	AB
chrA03_24681657	A03	136.376	BB	AB	AB	AA	BB	BB	AB	AB	AB	AB	AB	AB	AB	-	BB	AB	BB	AB	AB	AB	-	AB	BB	AB	AB	BB	BB	BB	AB	AB	AB	BB	AB	AB	BB	AB	BB	AB	BB	AB	AB	BB	BB	AB	AB	BB	AB
chrA03_24432690	A03	136.376	BB	AB	AB	AA	BB	BB	AB	AB	AB	AB	AB	AB	AB	BB	BB	AB	BB	AB	-	AB	AB	AB	BB	AB	AB	BB	BB	-	AB	AB	AB	BB	AB	AB	BB	AB	BB	AB	BB	AB	AB	BB	BB	AB	AB	BB	AB
chrA03_24382741	A03	136.861	BB	AB	AB	AA	BB	BB	AB	AB	AB	AB	AB	AB	AB	BB	BB	AB	BB	AB	AB	AB	AB	AB	BB	AB	AB	-	BB	BB	AB	AB	AB	BB	AB	AB	-	AB	BB	AB	BB	AB	AB	BB	BB	AB	AB	BB	AB
chrA03_24707050	A03	137.782	BB	AB	AB	AA	BB	BB	AB	AB	AB	AB	AB	AB	AB	BB	BB	AB	BB	AB	AB	AB	BB	AB	BB	AB	AB	-	BB	BB	AB	AB	AB	BB	AB	AB	BB	AB	BB	AB	BB	AB	AB	BB	BB	AB	AB	BB	AB
chrA03_24681117	A03	138.161	BB	AB	AB	AA	BB	BB	AB	AB	-	AB	AB	AB	AB	-	-	AB	BB	-	AB	AB	-	-	BB	AB	AB	BB	BB	BB	AB	AB	AB	BB	AB	AB	-	AB	BB	AB	BB	AB	AB	BB	-	AB	AB	BB	AB
chrA03_24840007	A03	138.943	BB	AB	AB	AA	BB	BB	AB	AB	AB	AB	AB	BB	AB	BB	BB	-	BB	AB	AB	AB	BB	AB	BB	AA	AB	BB	BB	BB	AB	AB	AB	BB	AB	AB	BB	AB	BB	AB	BB	AB	AB	BB	BB	AB	AB	BB	AB
chrA03_24848208	A03	139.588	BB	AB	AB	AA	BB	BB	AB	AB	AB	AB	AB	BB	AB	BB	BB	AB	BB	AB	AB	AB	BB	AB	BB	AA	-	-	BB	BB	AB	AB	AB	-	AB	AB	-	AB	BB	AB	BB	AB	AB	BB	AB	AB	AB	BB	AB
chrA03_24714806	A03	139.588	BB	AB	AB	AA	BB	BB	AB	AB	AB	AB	AB	BB	AB	-	BB	AB	BB	AB	AB	AB	BB	AB	BB	-	AB	-	BB	BB	AB	AB	AB	BB	AB	AB	BB	AB	BB	AB	BB	AB	AB	BB	-	AB	AB	BB	AB
chrA03_25176283	A03	139.889	BB	AB	AB	AA	-	-	AB	AB	AB	AB	AB	BB	-	BB	BB	AB	BB	AB	-	AB	BB	AB	BB	AA	AB	BB	BB	BB	AB	-	AB	BB	AB	AB	-	AB	BB	AB	BB	AB	-	BB	AB	AB	AB	BB	AB
chrA03_25297691	A03	140.811	BB	AB	AB	AA	BB	BB	AB	AB	AB	AB	AB	BB	AB	BB	BB	AB	BB	AB	AB	AB	BB	AB	BB	AA	AB	BB	BB	BB	AB	AB	AB	BB	AA	AB	BB	AB	BB	AB	BB	AB	AB	BB	AB	AB	AB	BB	AB
chrA03_25298087	A03	141.109	BB	AB	AB	AA	BB	-	AB	AB	AB	AB	AB	BB	AB	BB	BB	AB	BB	AB	AB	AB	BB	AB	BB	AA	AB	BB	BB	BB	AB	AB	AB	BB	-	AB	BB	AB	BB	AB	BB	AB	AB	BB	AB	AB	AB	BB	AB
chrA03_25610310	A03	142.347	BB	AB	AB	AA	BB	BB	AB	AB	AB	AB	AB	BB	BB	BB	BB	AB	BB	-	-	AB	BB	AB	BB	AA	AB	BB	BB	BB	AB	AB	AB	BB	-	AB	BB	AB	BB	AB	BB	AA	AB	BB	-	AB	AB	BB	AB
chrA03_25969063	A03	144.523	BB	AB	AB	AA	BB	BB	AB	AB	AB	AB	AB	BB	BB	BB	BB	AB	BB	AB	-	AB	BB	AB	BB	AA	AB	BB	BB	BB	AB	AB	AB	BB	AA	AB	BB	AB	BB	AB	BB	AA	-	BB	AB	AB	AB	AB	AB
chrA03_26065532	A03	144.866	BB	AB	AB	AA	BB	BB	AB	AB	AB	AB	AB	BB	BB	BB	BB	AB	BB	AB	AB	AB	BB	AB	BB	AA	AB	BB	BB	BB	AB	AB	AB	BB	-	AB	BB	AB	BB	AB	BB	AA	AB	BB	AB	AB	AB	AB	AB
chrA03_25968528	A03	144.866	BB	AB	AB	AA	BB	BB	AB	AB	AB	AB	AB	BB	BB	BB	BB	AB	BB	AB	AB	AB	BB	AB	BB	AA	AB	BB	BB	BB	AB	AB	AB	BB	AA	AB	BB	AB	BB	AB	BB	AA	AB	BB	AB	AB	AB	AB	AB
chrA03_26660676	A03	145.482	BB	AB	AB	AA	BB	BB	AB	AB	AB	AB	AB	BB	BB	BB	BB	AB	BB	AB	AB	AB	BB	AB	BB	AA	AB	-	BB	BB	AB	BB	AB	BB	AA	AB	BB	AB	BB	AB	BB	AA	AB	BB	AB	AB	AB	AB	AB
chrA03_26680374	A03	145.779	BB	AB	AB	AA	BB	BB	AB	AB	AB	AB	AB	BB	BB	BB	BB	AB	BB	AB	-	AB	BB	-	-	AA	AB	BB	BB	BB	AB	BB	-	BB	AA	AB	BB	AB	BB	AB	BB	AA	AB	BB	AB	AB	AB	AB	AB
chrA03_26782604	A03	146.087	BB	AB	AB	AA	BB	-	AB	AB	AB	AB	AB	BB	-	-	BB	AB	BB	AB	-	AB	BB	AB	BB	AA	-	BB	BB	BB	AB	BB	AB	BB	AA	AB	-	AB	BB	AB	-	AA	-	BB	AB	AB	AB	AB	AB
chrA03_26783514	A03	146.392	BB	AB	AB	AA	BB	BB	AB	AB	AB	AB	AB	BB	BB	BB	BB	AB	BB	AB	AB	AB	BB	AB	BB	AA	AB	BB	BB	BB	AB	BB	AB	BB	AA	AB	BB	AB	BB	AB	BB	AA	AB	BB	-	AB	AB	AB	AB
chrA03_27040300	A03	147.051	BB	AB	AB	AA	BB	BB	AB	AB	AB	AB	AB	BB	BB	BB	BB	AB	BB	AB	AB	AB	BB	AB	BB	AA	AB	BB	BB	BB	-	BB	AB	BB	AA	AB	BB	AB	BB	AB	BB	AA	AB	BB	AB	AB	AB	AB	AB
chrA03_27040331	A03	147.051	BB	AB	AB	-	BB	BB	AB	AB	AB	AB	AB	BB	BB	BB	BB	AB	BB	AB	AB	-	BB	AB	BB	AA	AB	BB	BB	BB	AB	BB	AB	BB	AA	AB	BB	AB	BB	AB	BB	AA	AB	BB	AB	AB	AB	AB	AB
chrA03_27086285	A03	147.901	BB	AB	AB	AA	BB	-	-	AB	-	AB	AB	-	BB	BB	BB	AB	-	AB	-	AB	BB	AB	-	AA	AB	BB	BB	BB	AB	BB	-	BB	AA	AB	-	-	BB	AB	BB	AA	-	BB	AB	AB	AB	AB	AB
chrA03_27271787	A03	148.957	BB	AB	AB	AA	BB	BB	AB	AB	AB	AB	AB	BB	BB	BB	BB	AB	BB	AB	BB	AB	BB	AB	BB	AA	AB	BB	BB	BB	AB	BB	AB	BB	-	AB	BB	AB	BB	AB	BB	AA	-	BB	-	BB	AB	AB	AB
chrA03_27435949	A03	148.957	BB	AB	AB	AA	BB	BB	AB	AB	AB	AB	AB	BB	BB	BB	BB	AB	BB	AB	AB	AB	BB	AB	BB	AA	AB	BB	BB	BB	AB	BB	AB	BB	AA	AB	BB	-	BB	AB	BB	AA	AB	BB	AB	BB	AB	AB	AB
chrA03_27706443	A03	150.229	BB	AB	AB	AA	BB	BB	AB	AB	AB	AB	AB	-	BB	BB	BB	AB	BB	AB	AB	AB	-	AB	BB	AA	AB	BB	-	BB	AB	BB	-	BB	-	AB	-	AB	-	AB	BB	AA	-	BB	AB	BB	AB	AB	AB
chrA03_27778479	A03	150.755	BB	AB	AB	AA	BB	BB	AB	AB	AB	AB	AB	BB	BB	BB	BB	AB	BB	AB	AB	AB	BB	AB	BB	AA	AB	BB	BB	BB	AB	BB	AB	BB	AB	AB	BB	AB	BB	AB	BB	AA	AB	BB	AB	BB	AB	AB	AB
chrA03_28307197	A03	152.193	BB	-	AB	AA	BB	BB	AB	AB	AB	AB	AB	BB	BB	BB	BB	AB	BB	AB	AB	AB	BB	AB	BB	AA	AB	BB	BB	BB	AB	BB	AB	BB	AA	AB	BB	AB	BB	AB	BB	AA	AB	BB	AB	BB	AB	AB	AB
chrA03_28611476	A03	154.144	AB	AB	AB	AA	BB	BB	-	AB	AB	AB	-	BB	BB	BB	BB	AB	-	AB	AB	AB	BB	AB	-	AA	AB	-	BB	BB	AB	-	AB	BB	-	AB	AB	AB	AB	AB	BB	AA	AA	BB	AB	BB	AB	AB	AB
chrA04_78835	A04	0	AB	BB	AB	AB	AB	AB	BB	AB	AB	AA	BB	AA	AB	BB	AB	AB	AB	AA	AB	AB	AB	AA	AB	AA	AB	AA	AB	AA	AA	AB	BB	AA	AB	AA	AB	AB	AB	AB	BB	AB	-	BB	AB	AB	AA	AB	AB
chrA04_430842	A04	0.268346	AB	BB	AB	AB	AB	AB	BB	AB	AB	AA	BB	AA	AB	BB	AB	AB	AB	AA	AB	AB	AB	AA	AB	AA	AB	-	AB	AA	AA	AB	BB	AA	AB	AA	AB	AB	AB	AB	BB	AB	AB	BB	AB	AB	AA	AB	AB
chrA04_487927	A04	1.10325	AB	BB	BB	AB	AB	-	BB	AB	AB	AA	BB	AA	AB	BB	AB	BB	AB	AA	AB	AB	AB	-	AB	AA	AB	AB	AB	AA	AA	AB	BB	AA	AB	-	-	AB	AB	AB	BB	AB	AB	BB	AB	AB	AA	AB	AB
chrA04_792797	A04	3.01162	AB	BB	BB	AB	AB	AB	BB	AB	BB	AA	BB	-	AB	BB	AB	BB	AB	-	AB	AB	AB	-	AB	AA	AB	AB	AB	-	-	AB	-	-	AB	AA	AB	AB	AB	AB	BB	AB	AB	BB	AB	AB	AA	AB	AB
chrA04_728232	A04	3.79309	AB	BB	BB	AB	AB	-	BB	AB	BB	AA	BB	AA	-	BB	AB	BB	AB	AA	AB	AB	AB	AA	AB	AA	AB	AB	-	AA	AA	AB	AB	AA	AB	AA	-	AB	AB	AB	BB	AB	AB	BB	AB	AB	AA	AB	AB
chrA04_901065	A04	4.48116	AB	BB	-	-	AB	AB	BB	AB	BB	AA	BB	AA	AB	BB	AB	-	AB	AA	AB	AB	AB	AA	AB	AA	AB	AB	AB	AA	-	AB	AB	AA	AB	AA	AB	AB	AB	AB	BB	AB	AB	BB	AB	AB	AA	AB	AB
chrA04_965003	A04	5.62774	AB	BB	AB	AB	AB	AB	BB	AB	BB	AA	BB	-	AB	BB	-	-	-	-	AB	AB	AB	-	AB	-	-	AB	AB	AB	AA	AB	AB	-	BB	AA	AB	AB	AB	AB	BB	AB	-	BB	-	AB	-	AB	AB
chrA04_1204398	A04	7.10286	AB	BB	AB	AB	AB	AB	AB	-	BB	AA	-	AA	AB	-	AB	AB	AB	AA	AB	AB	AB	AA	AB	AA	AB	AB	-	-	AA	AB	AB	AA	BB	AA	AB	AB	AB	AB	BB	AB	AB	BB	-	AB	AA	AB	AB
chrA04_1220228	A04	7.71856	AB	BB	BB	AB	AB	AB	AB	AA	BB	AA	BB	AA	AB	BB	AB	AB	AB	AA	AB	AB	AB	AA	AB	AA	AB	AB	AB	AB	AA	AB	AB	AA	BB	AA	AB	AB	AB	AB	BB	AB	-	BB	AB	AB	AA	AB	AB
chrA04_1625858	A04	9.09419	AB	BB	BB	AB	-	AB	-	AB	BB	AA	BB	AA	BB	AB	AB	AB	AB	-	AB	-	AB	-	AB	-	-	-	AB	-	AA	AB	BB	-	BB	-	-	AB	AB	AB	BB	AB	AB	BB	-	AB	AA	AB	AB
chrA04_1681215	A04	10.0796	AB	BB	BB	AB	AB	AB	AB	AB	-	AA	BB	AA	-	AB	AB	AB	AB	AA	AB	AB	AB	AA	-	AA	AB	AB	AB	AB	AA	AB	-	AA	BB	AA	AB	AB	-	AB	BB	AB	AB	BB	AB	AB	AA	AB	AB
chrA04_2143558	A04	11.3005	AB	BB	-	AB	AB	AB	AB	AB	BB	AA	BB	AA	BB	AB	AB	BB	AB	AA	AB	AB	AB	-	AB	AA	-	AB	-	AB	AA	AB	AB	AA	BB	AA	AB	AB	AB	AB	BB	AB	AB	BB	AB	AB	AA	AB	AB
chrA04_2308659	A04	11.5912	AB	BB	BB	-	AB	-	-	AA	BB	AA	BB	AA	BB	AB	AB	-	AB	AA	AB	AB	AB	AA	-	AA	AB	AB	AB	AB	AA	AB	-	AA	BB	AA	AB	AB	AB	AB	BB	AB	AB	BB	AB	AB	AA	AB	AB
chrA04_2561540	A04	13.4497	AB	BB	BB	AB	AB	AB	AB	AA	BB	AA	BB	AA	BB	AB	AB	-	AB	AA	AB	AB	AB	-	AB	AA	AB	AB	AB	AB	AA	AB	AB	AA	BB	AA	-	AB	AA	AB	BB	AB	AB	BB	AB	AB	AA	AB	AB
chrA04_3148292	A04	14.0645	AB	BB	-	AB	-	AB	AB	AA	-	AA	BB	AA	-	AB	AB	BB	AB	AA	-	AB	AB	-	-	AA	AB	AB	AB	AB	AA	AB	-	-	BB	AA	AB	AB	AA	-	BB	AB	AB	BB	AB	AB	AA	AB	AB
chrA04_2899304	A04	14.9382	AB	BB	BB	AB	AB	AB	-	AB	-	AA	BB	AA	BB	-	AB	AB	AB	AA	AB	AB	AB	AA	-	AA	AB	-	-	AB	AA	AB	AA	AA	BB	AA	AB	AB	AA	-	BB	AB	AB	BB	AB	AB	AA	AB	AB
chrA04_3006437	A04	15.1384	AB	BB	-	-	AB	AB	AB	AB	BB	-	BB	AA	BB	AB	AB	AB	AB	AA	AB	AB	AB	-	AB	AA	AB	AB	AB	AB	AA	AB	AB	-	BB	AB	AB	AB	AA	-	BB	AB	AB	BB	AB	AB	AA	AB	AB
chrA04_3006554	A04	15.4444	AB	BB	BB	AB	AB	-	AB	AB	BB	AA	BB	AA	BB	AB	AB	-	AB	AA	AB	AB	AB	AB	AB	AA	AB	AB	AB	AB	-	AB	AB	AA	BB	AB	AB	AB	AA	AB	BB	AB	AB	BB	AB	AB	AA	AB	AB
chrA04_3308647	A04	16.5782	AB	BB	-	AB	AB	AB	AB	AB	BB	AA	BB	AA	BB	AB	AB	-	AB	-	AB	AB	AB	AA	AB	AA	AB	-	AB	AB	AA	-	AB	AA	-	AA	AB	AB	AA	AB	BB	BB	AB	BB	AB	AB	AA	AB	AB
chrA04_3523578	A04	17.1865	AB	BB	BB	AB	AB	AB	AB	AB	BB	AA	BB	AA	BB	AB	AB	AB	AB	AA	AB	AB	AB	AA	-	AA	AB	AB	AB	AB	AA	AB	AB	-	BB	AA	-	AB	AA	AB	BB	BB	AB	BB	AB	AB	AA	AB	AB
chrA04_3521429	A04	17.487	AB	-	BB	AB	AB	-	AB	AA	-	AA	BB	AA	BB	AB	AB	AB	AB	AA	-	AB	AB	AA	AB	AA	AB	AB	AB	AB	AA	AB	AB	AA	BB	AA	AB	AB	AA	AB	BB	BB	-	BB	-	AB	AA	AB	AB
chrA04_3524298	A04	17.8305	AB	BB	BB	-	AB	AB	AB	-	BB	AA	BB	AA	BB	AB	-	-	AB	AA	AB	-	AB	AA	AB	AA	AB	AB	AB	AB	AA	AB	-	-	BB	-	-	-	AA	AB	BB	BB	BB	BB	-	AB	-	BB	AB
chrA04_4053465	A04	19.0276	AB	BB	BB	AB	AB	AB	AB	AA	BB	AA	BB	-	-	-	AB	AB	AA	AA	-	AB	AB	AA	-	AA	AB	AB	AB	AB	-	AB	AB	AA	BB	AA	AB	AB	AA	AB	BB	BB	AB	BB	AB	AB	AA	BB	AB
chrA04_4149461	A04	20.1285	AB	BB	BB	AB	AB	-	-	AA	-	AA	BB	AA	-	AB	AB	-	AA	AA	AB	AB	AB	AA	-	AA	AB	-	AB	AB	AA	-	AB	AA	BB	AA	AB	AB	AA	AB	BB	BB	AB	BB	AA	AB	AA	BB	AB
chrA04_4149510	A04	20.933	AB	BB	BB	AB	AB	AB	AB	AA	-	AA	BB	AA	-	AB	AB	-	AA	AA	AB	AB	AB	AA	-	AA	AB	AB	AB	AB	AA	-	-	AA	BB	AA	AB	AB	AA	AB	BB	BB	AB	BB	AA	AB	AA	BB	AB
chrA04_4151014	A04	22.2923	AB	BB	-	AB	AB	AB	AB	AA	BB	AA	BB	AA	BB	AB	AB	AB	AA	AA	AB	AB	AB	AA	AB	AA	AB	AB	AB	AB	AA	AB	AB	AA	BB	AA	AB	AB	AA	AB	BB	BB	AB	BB	AB	AB	AA	BB	AB
chrA04_4150600	A04	22.6523	AB	BB	BB	AB	AB	AB	AB	AA	BB	AA	BB	AA	BB	AB	AB	AB	AA	AA	AB	AB	AB	AA	AB	AA	AB	AB	AB	AB	AA	AB	AB	AA	BB	AA	AB	AB	AA	AB	AB	BB	AB	BB	AB	AB	AA	BB	AB
chrA04_4254163	A04	22.9546	AB	BB	BB	AB	AB	AB	AB	AA	-	AA	BB	AA	-	AB	AB	AB	AA	AA	AB	AB	AB	AA	AB	AA	-	AB	-	AB	AA	AB	AB	AA	-	AA	AB	AB	AA	AB	AB	BB	AB	BB	-	AB	AA	BB	AB
chrA04_5451608	A04	23.7559	AB	BB	BB	-	-	AB	-	-	BB	AA	BB	-	BB	AB	AB	-	-	AA	-	AB	AB	AA	AB	AA	AB	AB	AB	-	AA	AB	AB	AA	BB	AA	-	AB	AA	AB	AB	BB	AB	BB	AB	AB	AA	BB	AB
chrA04_6380599	A04	24.4083	AB	BB	BB	AB	AB	AB	AB	AA	BB	AA	BB	AA	BB	AB	AB	AB	AA	AA	-	-	AB	AA	AB	AA	AB	AB	AB	AB	AA	AB	AB	AA	AB	AA	AB	AB	AA	AB	AB	BB	AB	BB	AB	AB	AA	BB	AB
chrA04_6392227	A04	24.5755	AB	BB	-	AB	AB	-	AB	-	BB	AA	BB	AA	BB	AB	-	-	AA	AA	AA	BB	AB	AA	AB	AA	AB	AB	-	AB	AA	-	AB	-	-	AA	-	AB	AA	AB	AB	BB	-	BB	AB	AB	AA	-	AB
chrA04_7746798	A04	26.2033	-	BB	BB	AB	AB	-	AB	AA	BB	AA	BB	AA	-	-	AB	AB	AA	AB	-	AB	AB	AA	-	AA	AB	AB	AB	AB	AA	AB	-	AA	AB	AA	AB	AB	AA	AB	AB	BB	AB	BB	AA	AB	AA	-	AB
chrA04_7697137	A04	26.2033	AB	BB	BB	AB	AB	AB	AB	AA	-	AA	BB	AA	BB	AB	AB	-	AA	AB	AB	-	AB	AA	AB	AA	-	AB	AB	-	AA	AB	AB	AA	AB	AA	-	AB	AA	AB	AB	BB	-	BB	-	AB	AA	BB	AB
chrA04_7936398	A04	26.5149	AB	BB	BB	AB	AB	AB	AB	AB	BB	-	BB	AA	BB	AB	AB	-	AA	AB	AB	AB	AB	-	AB	AA	AB	AB	AB	AB	AA	AB	AB	-	AB	AA	AB	AB	AA	AB	AB	BB	AB	BB	AB	AB	AA	BB	AB
chrA04_8920946	A04	27.4389	AB	BB	BB	AB	-	AB	AB	AB	BB	AA	BB	AA	BB	AB	AB	AB	AA	AB	AB	-	AB	AA	AB	AA	AB	AB	AB	AB	AA	AB	AB	AA	AB	AA	AB	AB	AA	AB	AB	BB	AB	BB	AB	AB	AA	BB	AB
chrA04_8939715	A04	27.4389	-	BB	BB	AB	AB	AB	AB	AA	BB	AA	BB	AA	BB	AB	AB	-	AA	AB	AB	AB	AB	AA	AB	AA	AB	AB	AB	AB	AA	AB	AB	AA	AB	AA	AB	AB	AA	AB	AB	BB	AB	BB	AB	AB	AA	BB	AB
chrA04_8939352	A04	27.8473	AB	BB	BB	AB	AB	-	AB	AA	-	AA	BB	AA	BB	AB	-	AB	AA	-	AB	-	AB	AA	-	AA	-	AB	-	AB	AA	AB	AB	AA	AB	AA	AB	AA	AA	AB	AB	BB	AB	BB	-	AB	AA	BB	AB
chrA04_9029079	A04	29.0353	AB	BB	BB	-	-	AB	AB	AA	AB	AA	BB	-	BB	-	AB	BB	AA	AB	-	-	AB	-	AB	AA	AB	AB	AB	-	AA	-	AB	AA	AB	AA	AB	-	AA	AB	AB	BB	-	BB	-	AB	AA	BB	AB
chrA04_10243890	A04	31.9751	AB	-	-	AB	AB	AB	AB	AA	AB	AA	BB	AA	-	AB	AB	-	AA	AB	AA	AB	AB	AA	-	AA	-	AB	AB	AB	AA	AB	AB	AB	AB	AA	AB	AB	AA	AB	AB	BB	AB	BB	AB	BB	AA	BB	AB
chrA04_10344676	A04	32.899	AB	BB	BB	AB	AB	AB	AB	AB	AB	AA	BB	AA	BB	AB	AB	AB	AA	AB	AA	AB	AB	AA	AB	AA	AB	AB	AB	AB	AA	AB	AB	AB	AB	AA	AB	AB	AA	AB	AB	BB	AB	BB	AB	BB	AA	BB	AB
chrA04_10607796	A04	33.2938	AB	BB	BB	AB	AB	AB	AB	AB	AB	AA	BB	AA	BB	AB	AB	BB	AA	AB	AA	AB	AB	AA	AB	AA	AB	AB	AB	AB	AA	AB	-	AB	AB	AB	AB	AB	AA	AB	AB	BB	AB	BB	-	BB	AA	BB	AB
chrA04_10666895	A04	34.6268	AB	BB	BB	AB	AB	AB	AB	AB	AB	AA	BB	AA	BB	AB	AB	BB	AA	AB	AA	AB	AB	AA	AB	AA	AB	AB	AB	BB	AA	AB	AB	AB	AB	AB	AB	AB	AA	AB	AB	BB	AB	BB	AB	BB	AA	BB	AB
chrA04_10741483	A04	34.7435	AB	BB	BB	AB	AB	AB	AB	AA	AB	AA	BB	AA	BB	-	AB	AB	AA	AB	AA	AB	AB	AA	AB	AA	AB	AB	AB	BB	AA	AB	AB	AB	AB	AB	AB	AB	AA	AB	AB	BB	AB	BB	AB	BB	AA	BB	AB
chrA04_10916785	A04	35.3568	AB	BB	BB	AB	AB	AB	AB	AA	-	AA	BB	AA	BB	AB	AB	-	AA	AB	AA	AB	AB	AA	AB	AA	AB	AB	AB	BB	AA	AB	AB	AB	AB	AB	AB	AB	AA	AB	AB	BB	AB	BB	AB	BB	AA	BB	AB
chrA04_10968390	A04	35.3568	AB	BB	BB	AB	AB	AB	AB	AB	AB	AA	BB	AA	BB	AB	AB	AB	AA	AB	AA	AB	AB	AA	AB	AA	AB	AB	AB	BB	-	AB	AB	AB	AB	AB	AB	AB	AA	AB	-	BB	AB	BB	AB	BB	AA	BB	AB
chrA04_11013320	A04	36.0896	AB	BB	BB	AB	AB	AB	AB	-	AB	AA	BB	AA	BB	AB	AB	BB	AA	AB	-	AB	AB	AA	-	AA	AB	AB	-	BB	AA	AB	AB	AB	BB	AB	AB	AB	AA	AB	AB	BB	AB	BB	AB	BB	-	BB	AB
chrA04_11053706	A04	36.3962	AB	BB	BB	AB	AB	AB	AA	AB	AB	AA	BB	AA	BB	AB	AB	BB	AA	AB	AB	AB	AB	-	AB	AA	AB	AB	AB	BB	AA	AB	AB	AB	BB	AB	AB	AB	-	AB	AB	BB	AB	BB	AB	BB	AA	BB	AB
chrA04_11173256	A04	36.612	AB	BB	BB	AB	AB	AB	AA	AB	AB	AA	BB	AA	BB	AB	AB	AB	AA	AB	AA	AB	AB	AB	AB	AA	AB	AB	AB	BB	AB	AB	AB	AB	BB	AB	AB	AB	AA	AB	AB	BB	AB	BB	AB	BB	AA	BB	AB
chrA04_11508753	A04	37.7448	AB	BB	BB	AA	AB	AB	AA	AB	AB	AA	BB	AA	BB	AB	AB	AB	AA	AB	AA	AB	AB	AA	AB	AA	AB	AB	AB	BB	-	AB	AB	AB	BB	AB	AB	AB	AA	AB	AB	BB	AB	BB	AB	BB	AA	BB	AB
chrA04_11508804	A04	38.0447	AB	BB	BB	AA	AB	AB	AA	AA	AB	AA	BB	AA	BB	AB	AB	AB	AA	AB	AA	AB	AB	AA	AB	AA	AB	AB	AB	BB	AA	AB	AB	AB	BB	AB	AB	AB	AA	AB	AB	BB	AB	BB	AB	BB	AA	BB	AB
chrA04_11501827	A04	38.2324	AB	BB	BB	AA	AB	AB	AA	AA	AB	AA	BB	AA	BB	AB	AB	AB	-	AB	AA	AB	AB	-	AB	AA	AB	AB	AB	BB	AA	AB	AB	AB	BB	AB	AB	AB	AA	AB	AB	BB	AB	BB	AB	BB	AA	BB	AB
chrA04_11597546	A04	38.966	AB	BB	BB	AA	AB	-	AA	-	AB	-	BB	AA	BB	AB	AB	-	AA	AB	AA	-	AB	AA	-	AA	AB	-	AB	BB	AA	AB	AB	AB	BB	AB	AB	AB	AA	AB	AB	BB	AB	BB	AB	BB	AA	BB	AB
chrA04_11590573	A04	38.966	AB	-	BB	AA	AB	AB	AA	AA	AB	AA	BB	AA	-	AB	AB	AB	AA	AB	AA	AB	AB	AA	AB	AA	-	-	AB	BB	AA	AB	AB	AB	BB	-	AB	AB	AA	AB	AB	-	AB	BB	AB	BB	AA	BB	AB
chrA04_11885197	A04	40.0712	AB	AB	BB	AA	AB	-	AA	AA	AB	AA	BB	-	BB	AB	-	AB	AA	-	AA	AB	AB	AA	-	AB	AB	-	AB	BB	AA	AB	AB	AB	BB	AB	AB	AB	-	AB	AB	BB	AA	BB	AB	BB	AA	BB	AB
chrA04_12030693	A04	40.0712	AB	BB	BB	AA	AB	AB	AA	-	AB	AA	BB	AA	BB	AB	AB	AB	AA	AB	AA	AB	AB	AA	AB	AB	AB	AA	AB	BB	AA	AB	AB	AB	BB	AB	AB	AB	AA	AB	AB	BB	AA	BB	AB	BB	AA	BB	AB
chrA04_12044508	A04	40.9467	AB	BB	BB	AA	AB	AB	AA	AB	-	AA	BB	AA	BB	AB	AB	AB	AA	AB	-	AB	AB	AA	AB	AB	AB	AA	AB	BB	AA	AB	AB	AB	BB	AB	AB	AB	-	AB	AB	BB	AA	BB	AB	BB	AA	BB	AB
chrA04_12323640	A04	41.2462	AB	BB	-	AA	-	AB	AA	AB	AB	AA	BB	AA	BB	-	AB	AB	AA	-	AA	AB	AB	-	AB	AB	AB	AA	AB	BB	AA	-	-	AB	BB	AB	AB	-	AA	AB	AB	BB	-	-	AB	BB	AA	-	AB
chrA04_12426396	A04	42.1382	AB	BB	BB	AA	AA	AB	AA	AB	AB	AA	BB	AA	-	AB	AB	AB	AA	AB	AA	AA	AB	AA	-	AB	AB	AA	AB	BB	AA	AB	AB	-	-	AB	AB	AB	AA	-	AB	BB	AA	BB	AB	BB	AA	BB	AB
chrA04_12696183	A04	42.7655	AB	BB	BB	AA	AB	AB	AA	-	AB	AA	BB	AA	BB	AB	AB	AB	AA	AB	AA	-	AB	-	AB	AB	AB	AA	AB	BB	AA	AB	AB	AB	BB	AB	AB	AB	AA	AB	AB	AB	AA	BB	AB	BB	AA	BB	AB
chrA04_12816182	A04	42.7655	AB	BB	BB	AA	AB	AB	AA	-	AB	AA	BB	AA	BB	AB	AB	AB	AA	AB	AA	AB	AB	AA	AB	AB	AB	AB	AB	BB	AA	AB	-	AB	BB	AB	AB	AB	AA	AB	AB	AB	AA	BB	AB	BB	AA	BB	AB
chrA04_12815810	A04	43.0698	AB	-	-	AA	AB	AB	AA	AB	AB	AA	BB	AA	BB	AB	AB	BB	AA	AB	AA	AB	AB	AA	AB	AB	AB	-	AB	BB	AA	AB	AB	AB	BB	AB	AB	AB	-	AB	AB	AB	AA	BB	AB	BB	AA	BB	AB
chrA04_12696297	A04	43.0983	AB	BB	BB	AA	AB	AB	AA	AA	AB	AA	BB	AA	BB	AB	AB	BB	AA	AB	AA	AB	AB	AA	AB	AB	AB	AA	AB	BB	AA	AB	AB	AB	BB	AB	AB	AB	AA	AB	AB	AB	AA	BB	AB	BB	AA	BB	AB
chrA04_12696336	A04	43.5191	AB	BB	BB	AA	AB	AB	AA	AA	AB	AA	BB	AA	BB	AB	AB	-	AA	AB	AA	AB	AB	AA	AB	AB	AB	-	AB	BB	AA	AB	AB	AB	BB	AB	AB	AB	AA	AB	AB	AB	AA	BB	AB	BB	AA	BB	AB
chrA04_12523860	A04	43.972	AB	BB	BB	AA	AB	AB	AA	AB	AB	AA	BB	AA	BB	AB	-	BB	AA	AB	AA	AB	AB	-	AB	AB	-	AB	AB	BB	AA	AB	-	AB	BB	AB	AB	AB	-	AB	AB	AB	AA	BB	-	BB	AA	BB	AB
chrA04_13149081	A04	46.5049	AB	-	BB	AA	AB	AB	AA	AB	AB	AA	BB	AA	BB	AB	AB	AB	AA	AB	AA	AB	AB	AA	AB	AB	AB	-	AB	BB	AA	AB	-	AB	BB	-	AB	AB	AA	AB	AB	AB	AA	-	AB	-	AA	BB	AB
chrA04_13223976	A04	48.2001	AB	BB	BB	-	AB	-	AA	AB	AB	AA	BB	AA	BB	-	AB	AB	AB	AB	-	-	AB	-	AB	AB	AB	AB	AB	BB	AA	AB	-	AB	BB	AB	AB	AB	AA	AB	AB	AB	-	BB	AB	BB	AA	BB	AB
chrA04_13224082	A04	48.7866	AB	BB	BB	-	-	AB	AA	AB	AB	AA	BB	AA	BB	AB	AB	AB	AB	AB	-	AB	AB	AA	AB	AB	AB	AA	AB	BB	-	-	AB	AB	BB	AB	AB	AB	AA	AB	AB	AB	AA	BB	AB	BB	AA	BB	AB
chrA04_13395365	A04	49.9672	AB	BB	BB	AA	AB	AB	AA	AB	AB	AA	BB	AA	BB	AB	AB	AB	AB	AB	AB	AB	AB	AA	AB	AB	AB	AA	AB	BB	AA	AB	AB	AB	BB	AB	AB	AB	AA	AB	AB	AB	AA	AB	AB	BB	AA	BB	AB
chrA04_14019153	A04	51.3218	AB	BB	BB	AA	AB	AB	AA	AB	AB	AA	BB	AA	BB	AB	AB	AB	AB	AB	AB	AB	AB	AA	AB	AB	AB	AA	AB	BB	AA	AB	AB	AB	BB	AB	AB	AB	AA	AB	AB	AB	AA	AB	AB	BB	AA	BB	AB
chrA04_14038215	A04	51.5877	AB	BB	BB	AA	AB	AB	AA	AB	AB	AA	BB	AA	BB	AB	AB	AB	AB	AB	AA	AB	AB	-	AB	AB	AB	AA	AB	BB	AA	AB	AB	AB	BB	AB	AB	AB	AA	AB	AB	AB	AA	AB	AB	BB	AA	BB	AB
chrA04_13770143	A04	51.5877	AB	BB	BB	AA	AB	AB	AA	AB	AB	AA	BB	AA	BB	AB	AB	AB	AB	AB	AA	AB	AB	AA	AB	AB	AB	AA	AB	BB	AA	AB	AB	AB	BB	AB	AB	AB	AA	AB	AB	AB	AA	AB	AB	BB	AA	BB	AB
chrA04_13874809	A04	51.8912	AB	BB	BB	AA	AB	AB	-	AB	-	AA	BB	AA	BB	AB	AB	-	AB	AB	-	-	AB	AA	AB	AB	-	AA	AB	BB	-	AB	-	AB	BB	AB	AB	-	-	AB	AB	AB	AA	AB	AB	BB	AA	BB	AB
chrA04_14246121	A04	52.2576	AB	BB	BB	AA	AB	AB	AA	AB	AB	AA	BB	AA	BB	AB	AB	AB	AB	AB	AA	AB	AB	AA	AB	AB	AB	AA	AB	BB	AA	AB	AB	AB	BB	AB	AB	AB	AA	AB	AB	AB	AA	AB	AB	BB	AA	BB	AB
chrA04_14335378	A04	53.1801	AA	BB	BB	AA	AB	AB	AA	AB	AB	-	BB	AA	BB	AB	AB	AB	AB	AB	-	-	AB	AA	AB	AB	AB	AA	AB	BB	AA	AB	AB	AB	BB	AB	-	AB	AA	AB	AB	AB	-	AB	AB	BB	AA	BB	AB
chrA04_14451516	A04	53.6313	AA	BB	BB	AA	AB	AB	AA	AB	AB	AA	BB	AA	BB	AB	AB	AB	AB	AB	AA	AB	AB	AA	AB	AB	AB	AB	AB	BB	AA	AB	AB	-	BB	AB	AB	AB	AA	AB	AB	AB	AA	AB	AB	BB	-	BB	AB
chrA04_14337915	A04	54.0853	AA	BB	BB	AA	AB	AB	AA	AB	AB	AA	BB	AA	BB	AB	AB	AB	AB	AB	-	AB	AB	AA	-	AB	AB	AB	AB	BB	AA	AB	AB	AA	-	AB	AB	AB	AA	AB	AB	AB	AA	AB	AB	BB	AA	BB	AB
chrA04_14611605	A04	55.0119	AA	BB	BB	-	AB	AB	AA	AB	-	AB	BB	AA	BB	AB	AB	AB	AB	AB	-	-	AB	AA	AB	AB	AB	AB	AB	BB	-	AB	AB	AA	BB	AB	AB	AB	-	AB	AB	AB	-	AB	AB	BB	-	BB	AB
chrA04_14600108	A04	55.2843	AA	BB	BB	AA	AB	AB	AA	AB	AB	AB	BB	AA	BB	AB	AB	AB	-	AB	AA	AB	AB	AA	AB	AB	AB	AA	AB	-	-	AB	AB	AA	-	AB	AB	AB	AA	AB	-	AB	AA	AB	AB	BB	AA	BB	AB
chrA04_14597967	A04	55.2843	AA	BB	BB	AA	AB	AB	AA	AB	AB	AB	BB	AA	BB	AB	AB	AB	AB	AB	-	AB	AB	AA	AB	AB	AB	AA	AB	BB	AA	AB	AB	AA	BB	AB	AB	AB	AA	AB	-	AB	AA	AB	AB	BB	AA	BB	AB
chrA04_14682899	A04	56.621	AA	BB	BB	AA	AB	AB	AA	AB	-	AB	BB	AA	BB	AB	AB	AB	-	AB	AA	AB	AB	AA	-	AB	AB	AB	-	BB	AA	AB	AB	-	BB	AB	AB	AB	AA	AB	BB	AB	-	AB	AB	BB	AA	BB	AB
chrA04_14693165	A04	56.9878	AA	BB	BB	AA	AB	AB	AA	AB	AB	AB	BB	AA	BB	AB	AB	AB	AB	AB	AA	AB	AB	AB	AB	AB	AB	-	AB	BB	AA	AB	AB	AA	BB	AB	AB	AB	AA	AB	AB	AB	AA	AB	AB	BB	AA	BB	AB
chrA04_15131406	A04	58.2237	AA	BB	BB	AA	AB	AB	AA	AB	AB	AB	BB	AA	BB	-	AB	AB	BB	AB	-	AB	-	AB	AB	AB	AB	-	-	BB	AA	AB	AB	-	BB	AB	AB	AB	AA	AB	AB	AB	-	AB	AB	BB	AA	BB	AB
chrA04_15098070	A04	58.2819	AA	BB	BB	AA	AB	AB	AA	AB	AB	AB	BB	AA	BB	AB	AB	AB	BB	AB	AA	AB	AA	AA	AB	AB	AB	AA	AB	BB	AA	AB	AB	AA	BB	AB	AB	AB	AA	AB	AB	AB	AA	-	AB	-	AA	BB	AB
chrA04_15372004	A04	61.6922	AA	BB	BB	AA	AB	AA	-	AB	AB	AB	BB	AA	BB	AB	AB	AB	BB	AB	AA	AB	AA	AA	AB	AB	AB	AB	AB	BB	AA	BB	AB	AA	BB	AB	AB	AB	AA	AB	AB	AB	AA	AB	AB	BB	AA	AB	AB
chrA04_15375826	A04	62.2853	AA	BB	BB	AA	AB	AA	AA	AB	AB	AB	BB	AA	BB	AB	AB	-	BB	AB	AA	AB	AA	AA	AB	AB	AB	AB	AB	AB	AA	BB	AB	AA	BB	AB	-	AB	AA	AB	AB	AB	AA	AB	-	BB	AA	AB	AB
chrA04_15420467	A04	63.1954	AA	BB	BB	AA	AB	AA	AA	AB	AB	AB	BB	AA	BB	AB	AB	AB	BB	AB	-	AB	AA	AA	AB	AB	AB	AA	AB	AB	AA	BB	AB	AA	BB	AB	AB	AB	AA	AB	AB	AB	AA	AB	AB	BB	AA	AB	AB
chrA04_15484777	A04	64.1635	AA	BB	BB	AA	AB	AA	AA	AB	AB	AB	BB	AA	BB	AB	AB	AB	BB	AB	-	AB	AA	AA	AB	AB	AB	AA	AB	AB	AA	BB	BB	AA	BB	AB	AB	AB	AA	AB	AB	AB	AA	AB	AB	BB	AB	AB	AB
chrA04_15484669	A04	64.821	AA	BB	BB	AA	AB	AA	AA	AB	AB	AB	BB	AA	BB	AB	AB	AB	BB	AB	-	AB	AA	-	AB	AB	AB	-	AB	AB	AB	BB	BB	AA	BB	AB	AB	AB	AB	AB	AB	AB	AA	AB	AB	BB	AB	AB	AB
chrA04_15426691	A04	64.821	-	BB	BB	AA	-	AA	AA	AB	AB	AB	BB	AA	BB	AB	AB	AB	BB	AB	AA	AB	AA	AA	-	AB	AB	AA	AB	AB	AB	BB	BB	AA	BB	AB	AB	AB	-	AB	AB	AB	AA	AB	-	BB	AB	-	AB
chrA04_16010456	A04	70.4333	AA	AB	AB	AA	AB	AA	AA	AB	AB	AB	AB	AA	BB	-	AB	AB	BB	AB	AA	AB	AA	AA	AB	AB	AB	AA	-	AB	AA	BB	BB	AA	-	AB	-	AB	AA	AB	AB	AB	AA	AB	AB	AB	AB	AB	AB
chrA04_16060198	A04	70.7869	AA	AB	AB	AA	AB	AA	AA	AB	AB	AB	AB	AA	BB	AB	AB	AB	BB	AB	-	AB	AA	-	AB	AB	AB	AA	AB	AB	AA	BB	BB	AA	BB	AB	-	AB	AA	AB	AB	AB	AA	AB	AB	AB	AB	AB	AB
chrA04_16367881	A04	73.6627	AA	AB	AB	AA	-	AA	AA	AB	AB	AB	AB	AA	BB	AB	AB	AB	BB	AB	-	AB	AA	AB	AB	AB	AB	AA	AB	AB	AA	BB	BB	AA	BB	AB	AA	AB	AA	AB	AB	AB	AA	AB	AB	AB	AB	AB	AB
chrA04_16368487	A04	73.6627	-	AB	AB	-	AB	-	AA	AB	-	AB	AB	AA	BB	AB	AB	AB	BB	AB	AB	AB	AA	AB	-	AB	-	AA	AB	AB	AA	BB	BB	-	BB	AB	AA	AB	AA	AB	AB	AB	-	AB	AB	AB	AB	AB	AB
chrA04_16525244	A04	75.8667	AA	AB	AB	AA	AB	AB	AA	AB	AB	AB	AB	AA	BB	AB	AB	AB	BB	AB	AB	BB	AA	AB	AB	AB	AB	AA	AB	AB	AA	BB	BB	AA	-	AB	AA	AB	AA	AB	AB	AB	AA	AA	AB	AB	AB	AB	AB
chrA04_16525256	A04	75.8667	AA	AB	AB	AA	AB	AB	AA	AB	AB	AB	AB	AA	BB	AB	AB	AB	BB	AB	AB	BB	AA	AB	AB	AB	AB	AA	AB	AB	AA	BB	BB	AA	AB	AB	AA	AB	AA	AB	AB	AB	AA	AA	AB	AB	AB	AB	AB
chrA04_16669217	A04	76.4928	AA	AB	-	AA	AB	AB	AA	AB	AB	AB	AB	AA	BB	AB	AB	AB	BB	AB	AB	BB	AA	AB	AB	AB	AB	AA	AB	AB	AA	BB	BB	AA	-	AB	AA	AB	AA	AB	AB	AB	AA	AA	AB	AB	AB	AB	AB
chrA04_16669585	A04	76.7905	AA	AB	AB	AA	AB	AB	AA	AB	AB	AB	-	AA	BB	AB	AB	AB	BB	AB	AA	BB	AA	-	AB	AB	-	AA	AB	AB	AA	BB	-	AA	BB	AB	-	AB	AA	AB	AB	AB	AA	AA	AB	AB	AB	AB	AB
chrA04_17561395	A04	83.0723	AA	AB	AB	AA	-	AB	AB	AB	AB	AB	-	AA	-	-	AB	-	BB	AA	AA	-	-	-	-	AB	-	AB	-	AB	AA	BB	BB	AA	BB	AB	AA	AB	AA	AA	AB	AB	AA	AA	-	AB	AB	AB	AB
chrA04_17744485	A04	84.0648	AA	AB	AB	AA	-	AB	-	AB	AB	AB	AB	AA	BB	AB	AB	AB	BB	AA	AA	BB	AA	AA	AB	AB	AB	AB	-	AB	AB	BB	BB	AA	-	AB	AA	AB	-	-	AB	AB	-	AA	-	AB	AB	AB	AB
chrA04_17849374	A04	84.3969	AA	AB	AB	AA	AB	AB	AB	AB	AB	AB	AB	AA	BB	AB	AB	AB	BB	AA	-	BB	AA	AB	AB	AB	AB	AB	AB	AB	AB	BB	BB	AA	BB	AB	AA	AB	AA	AA	AB	AB	AA	AA	AB	AB	AB	AB	AB
chrA04_17940045	A04	86.9859	AA	AB	AB	AA	AB	AA	AB	AB	AB	AB	-	AA	AB	AB	AB	AB	BB	AA	-	BB	AA	AB	AB	AB	AB	-	AB	AB	AB	BB	-	AA	BB	AB	AA	AB	AA	AA	BB	AB	AA	AA	AB	AB	AB	AB	AB
chrA04_18013607	A04	87.2858	AA	AB	AB	AA	AB	-	AB	AB	-	AB	AB	AA	AB	AB	AB	AB	BB	AA	AA	BB	AA	AB	-	AB	-	-	AB	-	AB	BB	BB	-	BB	AB	AA	AB	AA	AA	-	AB	-	AA	AB	AB	AB	AB	AB
chrA04_18184146	A04	88.5891	AA	AB	AB	AA	AB	AB	AB	AB	AB	AB	AB	AA	AB	AB	AB	AB	BB	AA	AA	BB	AA	AB	AB	AB	AB	AB	AB	AB	AB	-	BB	AA	BB	AB	-	AB	AB	AA	BB	AB	-	-	AB	AB	AB	AB	AB
chrA04_18313161	A04	88.8994	AA	AB	AB	AA	AB	AB	AB	AB	AB	-	AB	AA	AB	AB	AB	-	BB	AA	AA	BB	AA	-	-	AB	AB	AB	-	AB	AB	BB	BB	AA	AB	-	AB	AB	AB	AA	BB	AB	AA	AA	AB	AB	AB	AB	AB
chrA04_18462249	A04	89.5187	AA	AB	AB	AA	AB	AB	AB	AB	AB	AB	AB	AA	AB	AB	AB	AB	BB	AA	AB	BB	AA	AB	AB	AB	AB	AB	AB	AB	-	BB	BB	AA	AB	AB	AA	AB	AB	AA	BB	AB	AA	AA	AB	-	AB	AB	AB
chrA04_18746623	A04	89.5187	AA	AB	AB	AA	AB	AB	AB	AB	AB	AB	AB	AA	-	AB	AB	AB	BB	AA	-	BB	-	-	AB	AB	-	-	AB	AB	AB	BB	BB	AA	BB	AB	AA	AB	AB	AA	BB	AB	-	AA	-	AB	AB	AB	AB
chrA04_18729837	A04	91.4384	AA	AB	-	AA	AB	AB	AB	AB	AB	AB	AB	AA	AB	AB	AB	AB	BB	AA	AB	BB	AA	AB	AB	AB	AB	AB	AB	AB	AB	BB	BB	AA	BB	AB	AA	AB	BB	AA	BB	AB	AA	AA	AB	AB	AB	AB	AB
chrA05_113554	A05	0	BB	AB	AB	AB	AB	AB	BB	AB	AB	AB	AA	BB	AB	BB	AB	BB	BB	AB	AB	AB	AB	AA	BB	BB	BB	AB	BB	AB	AB	BB	AB	AB	AA	BB	AB	BB	AB	BB	BB	-	BB	BB	AA	AB	AB	AB	BB
chrA05_172525	A05	1.03676	BB	AB	AB	AB	AB	AB	-	AB	BB	AB	AA	BB	AB	-	AB	BB	BB	-	-	AB	AB	AA	BB	BB	-	AB	AB	AB	AB	BB	AB	AB	AA	-	-	-	AB	BB	AB	AB	-	BB	AA	AB	AB	AB	BB
chrA05_278325	A05	2.05783	BB	AB	AB	AB	AB	AB	BB	AB	-	AB	AA	BB	AB	BB	AB	-	BB	AB	-	AB	AB	AA	BB	BB	BB	AB	AB	AB	AB	BB	AB	AB	AA	BB	-	BB	AB	BB	AB	AB	BB	BB	AA	AB	AB	AB	BB
chrA05_402560	A05	2.57603	BB	AB	AB	AB	AB	AB	BB	AB	BB	AB	AA	BB	AB	BB	AB	BB	BB	AB	AB	AB	AB	AA	BB	BB	BB	AB	AB	AB	AB	BB	AB	AB	AA	BB	AB	BB	AB	BB	AB	AB	BB	BB	AA	AB	AB	AB	BB
chrA05_460401	A05	3.01605	BB	AB	AB	AB	AB	AB	BB	AB	BB	AB	AA	BB	AB	BB	AB	-	BB	AB	AB	AB	AB	AA	BB	BB	BB	AB	AB	AB	AB	BB	AB	AB	AA	BB	AB	BB	-	BB	AB	AB	BB	BB	-	-	AB	AB	BB
chrA05_589963	A05	3.95068	BB	AB	AB	AB	AB	AB	BB	AB	BB	AB	AA	BB	AB	BB	AB	BB	BB	AB	AB	AB	AB	-	-	BB	BB	AB	AB	AB	AB	BB	AB	AB	AA	BB	AB	BB	AB	BB	AB	AB	BB	-	-	AB	AB	AB	BB
chrA05_555842	A05	3.95068	BB	AB	-	AB	AB	-	BB	-	BB	AB	AA	BB	AB	BB	AB	-	BB	-	-	-	AB	AA	AB	BB	-	AB	AB	AB	AB	BB	-	AB	AA	BB	AB	BB	AB	BB	AB	AB	BB	BB	AA	AB	AB	AB	-
chrA05_769374	A05	6.05603	BB	AB	-	AB	AB	AB	AB	AB	BB	AB	AA	BB	AB	BB	AB	BB	BB	AB	AA	AB	AB	AA	-	BB	-	AB	AB	AB	AB	-	AB	AB	AA	BB	AB	BB	AB	BB	AB	AB	BB	BB	AA	AB	AB	AB	BB
chrA05_854949	A05	9.75836	BB	BB	BB	-	AB	AB	AB	AB	AB	AB	AA	BB	-	BB	AB	BB	-	AB	BB	-	AB	AA	-	BB	BB	AB	AB	AB	AB	BB	AB	AB	AB	-	AB	BB	AB	BB	AB	AB	BB	BB	-	AB	AB	AA	BB
chrA05_858006	A05	10.018	BB	BB	-	AB	AB	AB	BB	-	-	AB	AA	BB	AB	BB	AB	BB	BB	AB	-	AB	AB	AA	-	BB	-	-	AB	-	-	BB	AB	-	AB	BB	AB	BB	-	BB	AB	AB	BB	BB	-	AB	AB	AA	BB
chrA05_907712	A05	10.2694	BB	BB	BB	AB	AB	AB	BB	-	AB	AB	AA	BB	AB	BB	AB	BB	BB	-	AB	AB	AB	AA	-	BB	BB	AB	AB	AB	AB	BB	AB	AB	AB	BB	AB	BB	-	BB	AB	AB	-	BB	AA	AB	AB	AA	BB
chrA05_918521	A05	10.7842	BB	BB	AB	AB	AB	AB	BB	AB	-	AB	AA	BB	AB	BB	AB	BB	BB	AB	AB	AB	AB	-	AB	BB	BB	AB	AB	AB	AB	BB	AB	AB	AB	BB	AB	AB	AB	BB	AB	AB	BB	BB	AA	AB	AB	AA	BB
chrA05_922639	A05	10.7842	BB	BB	AB	AB	-	AB	BB	AB	AB	AB	AA	BB	AB	BB	AB	-	BB	AB	AB	AB	AB	-	AB	BB	BB	AB	AB	AB	AB	BB	AB	AB	AB	BB	AB	AB	AB	BB	AB	AB	BB	BB	AA	AB	AB	AA	BB
chrA05_922938	A05	11.2646	BB	BB	BB	AB	AB	AB	BB	AB	BB	AB	AA	BB	AB	BB	AB	BB	BB	AB	AB	AB	AB	AA	-	BB	BB	AB	AB	AB	AB	BB	AB	AB	-	BB	AB	AB	AB	BB	AB	AB	BB	BB	AA	AB	AB	AA	BB
chrA05_946366	A05	12.9223	AB	BB	BB	-	AB	-	BB	AB	BB	AB	AA	BB	AB	BB	AB	BB	BB	AB	AB	AB	AB	-	AB	BB	-	AB	AB	AB	AB	BB	AB	AB	AB	BB	AB	AB	AB	BB	AB	AB	BB	-	-	AB	AB	AA	BB
chrA05_1059241	A05	14.4727	AB	BB	AB	AB	-	AB	BB	AB	BB	AB	AA	BB	AB	BB	AB	BB	BB	AB	-	AB	AB	AA	AB	BB	BB	AB	AB	AB	AB	-	AB	AB	AB	BB	AB	AB	AB	BB	AB	AB	BB	-	-	AB	AB	AA	BB
chrA05_1058116	A05	14.8655	AB	BB	-	-	AB	AB	BB	AB	AB	AB	AA	BB	AB	BB	AB	BB	BB	AB	AB	AB	AB	AA	AB	-	BB	AB	AB	AB	AB	BB	AB	AB	AB	-	AB	AB	AB	BB	-	AB	BB	BB	AA	AB	AB	AA	BB
chrA05_1061046	A05	15.3943	AB	BB	AB	AB	AB	AB	BB	AB	AB	AB	AA	BB	AB	BB	AB	BB	BB	AB	AB	AB	AB	AA	AB	BB	BB	AB	AB	AB	AB	BB	AB	AB	AB	BB	AB	AB	AB	BB	AB	AB	BB	BB	AA	AB	AB	AA	BB
chrA05_1057592	A05	15.5305	AB	BB	AB	AB	AB	AB	BB	AB	AB	BB	AA	BB	AB	BB	AB	BB	BB	AB	-	AB	AB	AA	AB	BB	-	AB	AB	AB	-	BB	AB	AB	AB	BB	AB	AB	AB	BB	AB	AB	BB	BB	AA	AB	AB	AA	BB
chrA05_1270840	A05	16.7559	AA	-	AB	AB	AB	AB	BB	AB	AB	BB	AA	BB	AB	-	AB	BB	BB	AB	AB	AB	AB	-	AB	-	BB	AB	-	AB	AB	BB	AB	AB	AB	-	AB	AB	AB	-	AB	AB	BB	BB	-	AB	AB	AA	BB
chrA05_1292006	A05	17.4991	AA	BB	AB	AB	AB	AB	BB	AB	BB	AB	AA	BB	-	BB	AB	BB	BB	AB	AB	AB	AB	AA	AB	BB	BB	AB	AB	AB	AB	BB	AB	AB	AB	BB	AB	AB	AB	BB	AB	AB	BB	BB	AA	AB	AB	AA	BB
chrA05_1446937	A05	19.6829	AA	BB	AB	AB	AB	AB	BB	AB	BB	AB	AA	BB	AB	BB	AB	BB	BB	AB	AB	AB	AB	AA	AB	-	BB	AB	AB	AB	AB	BB	AB	AB	AB	BB	AB	AB	AB	BB	AB	AB	-	BB	AA	AB	AB	AA	BB
chrA05_1446721	A05	19.8606	AA	AB	AB	AB	AB	AB	-	AB	BB	AB	AA	-	AB	-	AB	BB	BB	AB	AB	AB	AB	-	-	BB	BB	-	AB	AB	AB	BB	AB	AB	AB	BB	AB	AB	AB	BB	AB	AB	BB	BB	AA	AB	AB	AA	BB
chrA05_1421184	A05	20.1628	AA	-	AB	-	AB	AB	BB	AB	AB	AB	AA	BB	AB	BB	AB	BB	BB	AB	-	AB	AB	AA	AB	BB	BB	AB	AB	AB	AB	BB	AB	AB	AB	-	AB	AB	AB	BB	AB	AB	BB	BB	AA	AB	AB	AA	BB
chrA05_1382553	A05	20.565	AA	AB	-	AB	AB	AB	-	-	AB	AB	AA	BB	AB	-	AB	BB	BB	AB	AB	AB	AB	AA	AB	BB	BB	AB	AB	AB	AB	BB	AB	AB	AB	BB	AB	AB	AB	BB	AB	AB	BB	BB	AA	AB	AB	AA	BB
chrA05_1622031	A05	21.6632	AA	BB	BB	AB	AB	AB	BB	AB	AB	AB	AA	BB	-	BB	-	BB	BB	AB	AB	AB	AB	AA	-	BB	BB	AB	AB	AB	AB	BB	AB	AB	AB	BB	AB	AB	AB	BB	AB	AB	BB	-	AA	AB	AB	AA	BB
chrA05_1933083	A05	24.4731	AA	BB	BB	AB	AB	AB	BB	AB	-	AB	AA	BB	AB	-	AB	BB	-	AB	-	AB	BB	-	AB	BB	BB	AB	AB	AB	AB	BB	AB	AB	AB	BB	AB	AB	AB	BB	AB	AB	BB	BB	-	AB	AB	AA	BB
chrA05_1840700	A05	25.1071	AA	BB	BB	AB	AB	-	BB	AB	BB	AB	AA	BB	AB	BB	AB	BB	BB	AB	-	AB	BB	-	AB	BB	BB	AB	BB	-	AB	BB	-	-	AB	BB	AB	AB	AB	BB	AB	AB	BB	BB	AA	AB	AB	AA	BB
chrA05_1917511	A05	26.6155	AA	BB	BB	AB	AB	AB	BB	AB	-	AB	AB	BB	-	BB	AB	BB	BB	AB	-	AB	BB	-	AB	BB	BB	AB	BB	AB	-	BB	AB	AB	AB	BB	-	AB	AB	BB	AB	AB	BB	BB	-	AB	AB	AA	BB
chrA05_1992855	A05	29.2476	-	BB	BB	AB	-	AB	BB	AB	BB	AB	AB	-	AB	BB	AB	BB	BB	AB	-	AB	BB	-	AB	BB	BB	AB	-	AB	AB	BB	AB	AB	AB	BB	AB	AB	-	BB	AB	AB	BB	BB	AA	AB	AB	AB	BB
chrA05_1290344	A05	34.2615	AA	BB	-	AB	AB	AB	BB	AB	BB	AB	AB	-	AB	BB	AB	BB	BB	AB	-	AB	AB	-	-	BB	BB	AB	-	-	AB	BB	-	-	AB	BB	AB	AB	-	BB	AB	AB	BB	BB	-	-	AB	AB	BB
chrA05_15870095	A05	44.7425	AA	-	AB	AA	-	-	-	-	-	AB	AA	AB	-	-	AB	-	-	AB	AA	AB	AB	AA	AB	AB	-	AB	AB	AB	AB	-	AA	AB	AB	AB	AB	AB	AB	-	AB	AB	BB	-	AA	AB	AB	AB	-
chrA05_3222197	A05	49.9065	AA	BB	BB	AA	AB	AB	BB	AB	-	AB	AA	AB	AB	BB	AB	BB	BB	AB	AA	AB	BB	-	AB	AB	BB	BB	AB	AB	-	BB	-	AB	AB	AB	AB	AB	AB	BB	AB	AB	BB	BB	-	AB	AB	AB	BB
chrA05_3221998	A05	51.2196	AA	BB	-	AA	AB	AB	BB	AB	-	-	AA	AB	AB	BB	AB	BB	BB	AB	AA	AB	BB	AA	AB	AB	BB	BB	AB	AB	AB	BB	AB	AB	AB	AB	AB	AB	AB	BB	AB	AB	BB	BB	AA	AB	AB	AA	BB
chrA05_3391376	A05	53.2464	AA	BB	BB	AA	AB	AB	BB	-	AB	-	AA	AB	AB	BB	AB	AB	BB	AB	AA	BB	BB	-	AB	AB	BB	BB	AB	AB	AB	BB	AB	AB	AB	AB	AB	AB	AB	BB	AB	AB	BB	BB	-	AB	AB	AA	BB
chrA05_3614904	A05	54.6741	AA	-	AB	AA	AB	AB	-	AB	AB	BB	AA	AB	AB	BB	AB	AB	BB	AB	AA	BB	BB	AA	AB	AB	BB	BB	AB	AB	AB	BB	AB	AB	AB	AB	AB	AB	AB	BB	AB	AB	BB	BB	AA	AB	AB	AA	BB
chrA05_3628665	A05	56.477	AA	BB	-	AA	AB	AB	BB	AB	-	BB	AA	AB	AB	BB	AB	AB	BB	AB	AA	BB	AB	AA	AB	AB	BB	BB	AB	AB	AB	BB	AB	AB	AB	AB	AB	AB	AB	BB	AB	AB	BB	BB	AA	AB	AB	AB	BB
chrA05_3705662	A05	57.1895	AA	BB	BB	AA	AB	AB	BB	AB	BB	BB	AA	AB	AB	BB	AB	AB	BB	AB	-	-	AB	AA	AB	AB	BB	AB	AB	AB	AB	BB	AB	AB	AB	AB	-	AB	AB	BB	AB	AB	BB	-	AA	AB	AB	AB	BB
chrA05_3705488	A05	57.4159	AA	BB	BB	AA	AB	AB	BB	AB	BB	BB	AA	AB	AB	BB	AB	AB	BB	AB	AA	BB	BB	AA	AB	AB	BB	AB	AB	AB	AB	BB	AB	AB	AB	AB	AB	AB	AB	BB	AB	AB	BB	-	AA	AB	AB	AB	BB
chrA05_3628341	A05	58.5225	AA	BB	AB	AA	AB	AB	-	AA	AB	-	AA	AB	AB	BB	AB	AB	BB	AB	AA	BB	BB	AA	AB	AB	BB	-	AB	AB	AB	-	AB	AB	AB	AB	AB	AB	AB	BB	AB	AB	-	BB	-	AB	AB	AB	BB
chrA05_3628364	A05	58.5225	AA	BB	AB	AA	AB	AB	-	AA	AB	BB	AA	-	AB	BB	AB	AB	BB	AB	AA	BB	BB	AA	AB	AB	BB	-	AB	AB	AB	-	AB	AB	AB	AB	-	AB	AB	BB	AB	AB	-	BB	AA	AB	AB	AB	BB
chrA05_3704072	A05	58.7465	AA	BB	AB	AA	AB	AB	-	AA	-	BB	AA	AB	AB	BB	AB	BB	BB	AB	-	BB	BB	AA	AB	AB	BB	AB	AB	-	AB	BB	AB	AB	AB	AB	AB	AB	AB	BB	AB	AB	BB	BB	-	AB	AB	AB	BB
chrA05_3980112	A05	61.7668	AA	BB	AB	AA	AB	AB	BB	AA	AB	BB	AA	AB	AB	BB	AB	-	AB	AB	AA	BB	BB	AA	AB	AB	BB	AB	AB	AB	AB	BB	-	AB	AB	AB	AB	AB	AB	BB	AB	BB	BB	BB	AA	BB	AB	AB	BB
chrA05_5994216	A05	70.0565	AA	AB	BB	-	AB	AB	BB	AB	BB	AB	-	-	-	BB	AB	AB	AB	AB	-	BB	BB	-	-	AA	BB	-	-	AB	AB	BB	AB	AB	BB	AB	-	AB	AB	BB	BB	BB	BB	BB	-	BB	BB	AB	AB
chrA05_5868771	A05	71.2493	AB	-	BB	AA	AB	AB	BB	AB	BB	AB	AA	AB	AB	BB	AB	AB	AB	AB	AA	BB	BB	AB	AB	AA	BB	BB	AB	AB	AB	BB	AB	AB	BB	AB	AB	AB	AB	BB	BB	BB	BB	BB	AA	BB	BB	AB	AB
chrA05_5854875	A05	72.0705	-	BB	BB	AA	AB	AB	BB	AA	BB	AB	AA	AB	AB	BB	AB	AB	AB	AB	AA	BB	BB	-	AB	AA	BB	BB	AB	AB	-	BB	AB	AB	BB	AB	AB	AB	AB	BB	BB	BB	BB	BB	AA	BB	BB	AB	AB
chrA05_6361719	A05	74.0679	AA	BB	BB	AA	AB	AB	BB	AA	BB	AB	AA	AB	AB	BB	AB	AB	AB	AB	AA	BB	BB	-	AB	AA	BB	-	AB	AB	AB	BB	AB	AB	BB	AB	AB	AB	AB	BB	BB	BB	BB	BB	-	BB	AB	AB	AB
chrA05_6631331	A05	76.0693	AA	BB	BB	AA	AB	AB	BB	AA	AB	AB	AA	AB	AB	BB	AB	AB	AB	AB	AA	BB	BB	AA	AB	AA	BB	-	BB	AB	AA	BB	AB	AB	BB	AB	AB	AB	AB	BB	BB	BB	BB	BB	AA	BB	AB	AB	AB
chrA05_6631351	A05	76.3537	AA	BB	BB	AA	AB	AB	BB	AA	AB	AB	AA	AB	AB	BB	AB	AB	AB	AB	AA	BB	BB	AA	AB	AA	BB	-	BB	AB	AA	BB	AB	AB	BB	AB	AB	AB	AB	BB	BB	BB	BB	BB	AA	BB	AB	AB	AB
chrA05_6696573	A05	77.0747	AA	BB	BB	AA	AB	AB	-	AA	AB	AB	AA	AB	AB	BB	AB	AB	AB	AB	AA	-	BB	AA	-	AA	BB	AB	-	AB	AA	BB	AB	AA	BB	AB	AB	AB	AB	BB	-	BB	BB	BB	-	BB	AB	AB	AB
chrA05_8126514	A05	79.2395	AA	BB	BB	AA	AB	AB	BB	AA	AB	AB	AA	AB	AB	BB	AB	AB	AB	BB	AA	BB	BB	-	AB	AA	AB	-	BB	AB	AA	BB	AB	AA	BB	AB	AB	AB	AB	BB	BB	BB	BB	BB	AA	BB	AB	AB	AB
chrA05_15951868	A05	86.9943	BB	BB	AB	-	AB	AB	BB	AA	AB	AB	AA	BB	-	AB	AB	AB	BB	-	AA	BB	BB	AA	-	AA	-	AB	-	-	AA	-	AB	AA	AB	AB	AB	AB	-	BB	BB	BB	BB	BB	-	BB	AB	AB	AB
chrA05_18925199	A05	101.373	BB	BB	AB	BB	AB	BB	BB	AA	AB	AB	AA	BB	AB	AB	AB	AB	BB	AA	AB	BB	BB	AA	AA	AB	AB	AB	AB	BB	AA	AB	AA	AA	AB	BB	-	AB	AB	BB	BB	BB	BB	BB	-	BB	AB	AB	BB
chrA05_19024795	A05	101.373	BB	BB	AB	AB	AB	-	BB	AA	AB	AB	AA	-	AB	-	AB	AB	-	AA	-	-	BB	AA	AA	AB	-	AB	AB	AB	AA	AB	AA	AA	AB	-	AA	-	AB	-	BB	BB	-	-	AA	BB	AB	AB	-
chrA05_19032583	A05	101.789	BB	BB	-	AB	AB	AB	BB	AA	-	AB	AA	BB	AB	-	AB	AB	BB	AA	AB	BB	BB	AA	-	AB	AB	-	BB	AB	AA	AB	AA	AA	AB	BB	AA	AB	AB	BB	BB	BB	BB	BB	AA	BB	AB	AB	BB
chrA05_19174050	A05	103.243	BB	BB	AB	AB	-	AB	BB	AA	AB	AB	AA	BB	-	AB	AA	AB	BB	-	AB	BB	-	AA	AA	AB	AB	AB	BB	AB	AA	AB	AA	AA	AB	-	AA	AB	AB	BB	BB	BB	BB	BB	AA	BB	AB	AB	BB
chrA05_19188343	A05	103.243	BB	BB	AB	AB	AB	AB	BB	AA	-	AB	-	BB	AB	AB	AA	AB	BB	-	AB	BB	BB	-	-	AB	AB	AB	BB	AB	AA	AB	AA	-	AB	BB	AA	AB	AB	BB	BB	BB	BB	-	-	BB	AB	AB	BB
chrA05_19213625	A05	104.488	BB	-	AB	AB	AB	-	-	AA	AB	AB	AA	BB	AB	AB	AA	-	BB	AA	AB	BB	BB	AA	AA	AB	AB	AB	BB	AB	AA	AB	-	AA	AB	-	AA	AB	AB	BB	BB	BB	BB	-	-	-	AB	AB	BB
chrA05_19230344	A05	104.903	BB	BB	-	AB	AB	AB	-	AA	AB	AB	AA	BB	AB	AB	AB	AB	BB	-	-	BB	BB	AA	-	AB	AB	AB	BB	AB	AA	AB	AA	AA	AB	BB	AA	-	AB	BB	BB	BB	BB	BB	AA	BB	AB	AB	BB
chrA05_19341845	A05	106.55	BB	BB	AB	AB	AB	AB	BB	AA	AB	AB	AA	BB	AB	AB	AB	-	BB	AA	AB	BB	BB	-	AA	AB	AB	AB	AB	AB	AA	AB	AA	AA	AB	BB	AA	AB	AB	BB	-	BB	BB	-	AA	BB	AB	AB	BB
chrA05_19372634	A05	108.06	BB	BB	-	-	-	AB	BB	AA	AB	AB	AA	BB	-	AB	AB	AB	BB	AA	AB	BB	BB	AA	AA	AB	-	AB	AB	AB	AA	AB	AA	AA	AB	AB	AA	AB	AB	BB	BB	BB	-	BB	AA	BB	AB	AB	BB
chrA05_19436269	A05	109.323	BB	BB	AB	AB	AB	AB	BB	AA	AB	AB	AA	BB	AB	AB	AB	-	BB	AA	AB	-	-	AA	AA	AB	AB	AB	BB	AB	AA	AB	AA	AA	AB	AB	AA	AB	AB	BB	BB	BB	BB	-	AA	-	AB	AB	BB
chrA05_19437864	A05	109.668	BB	BB	AB	AB	AB	AB	BB	AA	-	AB	AA	BB	AB	AB	AB	AB	BB	AA	AB	BB	BB	AB	AA	AB	AB	AB	BB	AB	AA	AB	AA	AA	AB	BB	AA	AB	AB	BB	-	BB	BB	BB	AA	BB	AB	AB	BB
chrA05_19427538	A05	109.972	BB	BB	-	AB	AB	AB	BB	AA	AB	AB	AA	BB	AB	AB	AB	AB	BB	AA	AB	BB	BB	AB	AA	AB	AB	AB	BB	AB	AA	AB	AA	AA	AB	BB	AA	AB	AB	BB	BB	BB	BB	BB	AA	BB	AB	AB	BB
chrA05_19436378	A05	109.972	BB	BB	AB	AB	AB	AB	BB	AA	AB	AB	AA	BB	AB	AB	AB	AB	BB	AA	AB	BB	BB	AA	AA	AB	AB	AB	BB	AB	AA	AB	AA	AA	AB	-	AA	AB	AB	BB	BB	BB	-	BB	AA	BB	AB	AB	BB
chrA05_19476140	A05	110.476	BB	BB	AB	AB	AB	AB	-	AA	AB	AB	AA	BB	AB	AB	-	AB	BB	-	AB	BB	BB	-	-	AB	AB	-	-	AB	AA	-	AA	-	AB	BB	AA	AB	AB	BB	BB	BB	BB	BB	-	BB	AB	AB	BB
chrA05_19473690	A05	111.513	BB	BB	AB	AB	AB	AB	BB	AA	AB	AB	AA	BB	AB	AB	AB	AB	BB	BB	AB	BB	BB	AA	AA	AB	AB	AB	BB	AB	AA	AB	AA	AA	AB	BB	AA	AB	AB	BB	BB	BB	BB	-	AA	BB	AB	AB	BB
chrA05_19568321	A05	111.823	BB	BB	AB	AB	AB	AB	BB	AA	AB	AB	AA	BB	AB	AB	AB	AB	BB	BB	AB	BB	BB	AA	AA	AB	AB	AB	BB	AB	-	AB	-	AA	AB	BB	AA	AB	AB	BB	BB	BB	BB	BB	AA	BB	AB	AB	BB
chrA05_19541336	A05	112.03	BB	BB	AB	-	-	AB	-	AA	AB	AB	AA	BB	AB	AA	AB	-	BB	-	AB	BB	BB	AA	AA	AB	-	AB	BB	AB	AA	AB	AA	AA	AB	-	AA	AB	-	-	BB	BB	-	BB	AA	BB	AB	AB	BB
chrA05_20647875	A05	121.585	AB	BB	AB	-	AB	AB	BB	AB	AB	AB	AB	BB	-	-	-	-	BB	-	AB	BB	AB	AB	-	AB	AB	-	AB	AB	AA	AA	AA	AA	AB	BB	AA	BB	AB	BB	BB	AB	-	BB	AA	AB	AB	AB	BB
chrA05_20648246	A05	122.767	AB	BB	-	AB	AB	AB	BB	AB	AB	AB	AB	BB	AB	AB	AB	AB	BB	BB	AB	BB	AB	AB	AA	AB	AB	AB	AB	AB	AA	AA	AA	AA	AB	BB	AA	BB	AB	BB	BB	AB	BB	BB	AA	AB	AB	AB	BB
chrA05_20648216	A05	123.178	AB	BB	BB	AB	AB	AB	BB	AB	AB	AB	AB	BB	AB	AB	AB	AB	BB	BB	AB	BB	AB	AB	AA	AB	AB	AB	AB	AB	AA	AA	AA	AA	AB	BB	AA	BB	AB	BB	BB	AB	BB	BB	AA	AB	AB	AB	BB
chrA05_20620097	A05	123.843	AB	BB	BB	AB	-	AB	BB	AB	AB	AB	AB	BB	AB	AB	AB	AB	BB	-	AB	BB	AB	AB	-	AB	AB	AB	AB	AB	AA	AA	AA	AA	AB	-	AA	BB	AB	BB	BB	AB	BB	BB	AA	BB	AB	AB	BB
chrA05_20622493	A05	123.843	AB	BB	-	AB	AB	AB	-	AB	AB	AB	AB	BB	AB	AB	AB	AB	BB	-	AB	BB	AB	-	AA	AB	AB	AB	AB	AB	AA	AA	AA	AA	AB	-	AA	BB	AB	BB	BB	AB	-	BB	AA	BB	AB	AB	BB
chrA05_20590785	A05	124.453	AB	BB	AB	AB	AB	AA	BB	AB	AB	AB	AB	BB	-	AB	-	AB	BB	BB	AB	BB	AB	AB	-	AB	AB	AB	AB	AB	AA	AA	AA	AA	-	BB	AA	-	-	BB	BB	AB	BB	BB	AA	BB	AB	AB	BB
chrA05_20794020	A05	127.08	AB	BB	AB	AB	AB	AA	BB	AB	-	AB	AB	BB	AB	AB	AB	AB	BB	BB	AB	BB	AA	AB	AA	AB	AB	AB	AB	AB	AA	AA	AA	AB	AB	AB	AA	BB	AB	BB	BB	AB	BB	BB	AA	AB	AB	AB	BB
chrA05_20877787	A05	129.226	AB	BB	-	-	-	AA	BB	AB	BB	AB	AB	BB	AB	AB	AB	AA	BB	-	AB	BB	AA	AB	AA	AB	-	AB	-	AB	AA	AA	-	AB	AB	AB	AA	BB	AB	-	BB	AA	BB	BB	AA	AB	AB	AB	BB
chrA05_20878316	A05	129.885	AB	BB	BB	AB	AB	AA	BB	-	-	AB	AB	BB	AB	AB	AB	AA	BB	-	AB	BB	-	AB	AA	AB	AB	-	AB	AB	AA	AA	AA	AB	AB	AB	AA	BB	AB	BB	BB	AA	-	BB	AA	AB	AB	AB	BB
chrA05_20940979	A05	130.483	AB	BB	-	-	-	AA	-	AB	AB	AB	AB	BB	AB	AB	AB	AB	BB	-	-	BB	AA	AB	AA	AB	AB	AB	AB	AB	AA	AA	AA	AB	-	AB	AA	BB	AB	-	BB	AA	-	BB	-	AB	AB	AB	BB
chrA05_21021717	A05	130.811	AB	BB	AB	AB	AB	AA	BB	AB	BB	AB	AB	BB	AB	AB	AB	AB	BB	BB	AB	BB	AA	AB	AA	AB	AB	AB	AB	AB	AA	AA	AA	AB	AB	AB	AA	BB	AB	BB	BB	AA	BB	BB	AA	AB	AB	AB	BB
chrA05_21039420	A05	131.67	AB	BB	BB	AB	-	AA	BB	AB	BB	AB	AB	BB	AB	AB	AB	AB	BB	BB	AB	BB	AA	AB	AA	AB	AB	AB	AB	-	AA	AA	AA	AB	AB	AB	AA	BB	AB	BB	BB	AA	BB	BB	-	AB	AB	AB	BB
chrA05_21208045	A05	133.881	AB	BB	BB	AB	AB	AA	BB	AB	-	AB	AB	BB	AB	AB	AB	AB	BB	BB	AB	BB	AA	AB	AA	AB	AB	AB	AB	AB	AB	AA	AA	AB	AB	AB	AA	BB	AB	BB	BB	AA	BB	BB	AA	AB	AB	AB	AB
chrA05_21429271	A05	135.18	AB	BB	AB	AB	-	AA	BB	AB	AB	BB	AB	BB	AB	AB	AB	AB	BB	-	AB	BB	AA	AB	AA	AB	AB	AB	AB	AB	AB	AA	AA	AB	AB	AB	AA	BB	AB	BB	BB	AA	BB	-	AA	AB	AB	AB	AB
chrA05_21435105	A05	135.365	AB	BB	-	AB	AA	AA	BB	AB	AB	BB	AB	BB	AB	AB	AB	AB	BB	BB	AB	BB	AA	AB	AA	AB	AB	AB	AB	AB	AB	AA	AA	AB	AB	AB	AA	BB	AB	BB	BB	AA	BB	BB	AA	AB	AB	AB	AB
chrA05_21505613	A05	136.007	AB	BB	BB	AB	AA	-	BB	AB	-	-	AB	-	-	AB	AB	AB	BB	BB	-	BB	AA	AB	AA	AB	AB	AB	AB	AB	AB	AA	AA	AB	AB	AB	AA	BB	-	BB	BB	AA	AB	BB	AA	-	AB	AB	AB
chrA05_21639320	A05	136.423	AB	BB	-	AB	-	-	BB	AB	BB	BB	AB	BB	AB	AB	AB	AB	BB	BB	AB	BB	AA	AB	-	AB	AB	AB	AB	AB	AB	-	-	AB	AB	AB	-	BB	AB	BB	BB	AA	AB	BB	-	AB	AB	AB	AB
chrA05_21503615	A05	137.094	AB	BB	BB	AB	AB	AA	BB	AB	-	BB	AB	BB	AB	AB	AB	-	BB	-	AB	BB	AA	-	AA	AB	AB	AB	AB	-	AB	AA	AA	AB	AB	AB	AA	BB	AB	BB	BB	AA	-	BB	AA	AB	AB	AB	AB
chrA05_21863981	A05	139.224	AB	BB	-	AB	AB	AA	BB	AB	AB	BB	AB	BB	AB	AB	AB	AB	BB	BB	AB	BB	AA	AB	-	AB	AB	AB	AB	AB	AB	-	-	AB	AB	AB	-	BB	AB	BB	BB	AA	AB	BB	AB	AB	BB	AB	AB
chrA05_21935542	A05	140.381	AB	BB	-	AB	AB	AA	BB	AB	AB	BB	AB	BB	AB	AB	AB	AB	BB	BB	AB	BB	AA	AB	AA	AB	AB	AB	AB	AB	AB	AA	AA	AB	AB	AB	AA	BB	AB	BB	-	AA	AB	BB	AB	AB	BB	BB	AB
chrA05_22508914	A05	141.43	AB	BB	BB	AB	AB	AA	BB	AB	AB	BB	AB	BB	AB	AB	AB	AB	BB	BB	AB	BB	AA	AB	AB	AB	AB	AB	AB	BB	AB	AA	AA	AB	AB	AB	AA	BB	AB	BB	BB	AA	AB	BB	AB	AB	BB	BB	AB
chrA05_22546115	A05	141.846	AB	BB	BB	AB	AB	AA	BB	AB	-	BB	AB	BB	AB	-	AB	AB	BB	BB	AB	BB	AA	-	-	AB	AB	AB	AB	BB	AB	AA	AA	AB	AB	AB	AA	BB	AB	BB	BB	AA	AB	BB	AB	AB	BB	BB	AB
chrA05_22374707	A05	143.372	AB	BB	BB	AB	-	AA	BB	AB	AB	BB	AB	BB	AB	AB	AB	AB	BB	BB	-	BB	AA	-	AB	AB	AB	AB	AB	BB	AB	AA	AA	AB	-	AB	AA	BB	AB	BB	BB	AA	AB	BB	AB	AB	BB	BB	AB
chrA05_22683138	A05	154.156	AB	BB	AB	AB	AB	AB	BB	AB	AB	-	AB	BB	AB	AB	AB	AB	BB	BB	AB	-	AA	AB	-	AB	AB	AB	AB	BB	AB	AB	AA	AB	AB	-	AB	BB	AB	-	BB	AA	AB	BB	AB	AB	-	BB	AB
chrA05_22648583	A05	154.736	AB	BB	-	-	AB	AB	BB	AB	AB	BB	AB	BB	AB	-	AB	AB	BB	BB	AB	BB	AA	-	-	AB	AB	-	AB	BB	AB	AB	AA	AB	AB	AB	AB	BB	AB	BB	BB	AA	BB	BB	-	AB	BB	BB	AB
chrA05_22807723	A05	155.41	AB	BB	BB	-	AB	AB	BB	AB	AB	BB	-	BB	-	-	AB	AB	BB	BB	AB	BB	AA	AB	-	AB	-	AB	AB	BB	AB	AB	AA	AB	-	AB	AB	BB	-	BB	BB	AA	BB	BB	-	AB	BB	BB	AB
chrA05_23029100	A05	155.827	AB	BB	BB	-	AB	AB	BB	AB	AB	BB	AB	BB	AB	AB	AB	AB	BB	BB	-	BB	AA	AB	AB	AB	-	AB	AB	BB	-	AB	AA	AB	AB	AB	AB	BB	AB	BB	BB	-	AB	BB	-	AB	BB	BB	AB
chrA06_1093897	A06	0	AB	AA	AB	AB	AB	BB	AA	AB	AB	BB	AA	AB	AB	BB	AB	AA	AA	AB	AB	AB	BB	-	AB	AA	AA	AB	AB	AB	AB	AB	AB	AB	AA	AA	BB	AB	BB	AB	AB	AB	AB	AA	AB	AA	-	BB	AA
chrA06_814007	A06	7.35302	AB	AB	AB	AB	AA	AA	AB	AB	AB	-	AA	AB	AB	-	AB	AB	AA	AB	AB	AB	BB	AB	AB	AA	AA	AB	AB	AB	AB	AA	AB	AB	AB	AA	BB	AB	-	AB	AB	AB	AB	AA	AB	AA	AB	-	AA
chrA06_813949	A06	8.3819	BB	AB	AB	AB	AA	AA	AB	AB	AB	BB	AA	AB	AB	BB	AB	AB	AA	AB	AB	AB	BB	AB	AB	AA	AA	AB	-	AB	AB	AA	-	AB	AB	AA	BB	AB	BB	AB	-	AB	-	AA	AB	AA	BB	BB	AA
chrA06_844997	A06	9.74792	BB	AB	AB	AB	AA	AA	AB	AB	AB	BB	AA	AB	AB	BB	AB	AB	AA	AB	AB	AB	BB	AB	AB	AA	AA	AB	AB	AB	AB	AA	AB	AB	AB	AA	BB	AB	BB	AB	AB	AB	AB	AA	AB	AA	BB	BB	AA
chrA06_249116	A06	10.4587	BB	AB	AB	-	AA	AA	AB	-	AB	BB	AA	AB	AB	BB	AB	-	AA	AB	AB	AB	BB	AB	-	AA	AA	AB	AB	AB	BB	AA	AB	AB	AB	AA	BB	AB	-	AB	AB	AB	-	AA	-	AA	BB	BB	AA
chrA06_263436	A06	10.6886	BB	AB	AB	AB	AA	AA	AB	AB	AB	BB	AA	AB	AB	BB	AB	-	AA	AB	AB	AB	BB	AB	AB	AA	AA	AB	AB	AB	BB	AA	AB	AB	AB	AA	BB	AB	BB	AB	AB	AB	AB	AA	AB	AA	BB	BB	AA
chrA06_263386	A06	10.9841	BB	AB	AB	AB	AA	AA	AB	AB	AB	BB	AA	AB	AB	BB	AB	AB	AA	AB	AB	AB	BB	AB	AB	AA	AA	AB	AB	AB	BB	AA	AB	AB	AB	-	BB	AB	BB	AB	AB	AB	AB	AA	AB	AA	BB	BB	AA
chrA06_612738	A06	12.7847	BB	AB	AB	AB	AB	AB	AB	AB	AB	BB	AA	AB	AB	BB	AB	AB	AA	AB	AB	AB	BB	AB	AB	AA	-	AB	-	AB	AB	AA	AB	AB	AB	AA	BB	AB	BB	AB	AB	AB	AB	AA	AB	AA	BB	BB	AA
chrA06_470680	A06	12.7847	BB	AB	AB	-	-	AB	-	BB	AB	BB	AA	AB	-	-	-	AB	AA	AB	AB	-	BB	AB	AB	AA	AA	AB	AB	-	AB	AA	AB	AB	AB	AA	-	AB	-	AB	AB	AB	AB	AA	-	AA	BB	BB	AA
chrA06_1020948	A06	13.9185	BB	AB	AB	AB	AB	BB	AB	BB	AB	BB	AA	AB	AB	BB	AB	AB	AA	AB	AB	AB	BB	AB	AB	AA	AA	AB	AB	AB	AB	AA	AB	AB	AB	AA	AB	AB	-	AB	AB	AB	AB	AA	AB	AA	BB	BB	AA
chrA06_778373	A06	14.1208	BB	AB	AB	AB	AB	BB	-	AB	AB	BB	AA	AB	AB	BB	AB	AB	AA	AB	AB	AB	BB	AB	AA	AA	AA	-	AB	AB	AB	AA	AB	AB	AB	-	AB	AB	AB	-	AB	AB	-	AA	AB	AA	BB	BB	AA
chrA06_778367	A06	14.3127	BB	AB	AB	AB	AB	BB	-	AB	AB	BB	AA	AB	AB	BB	AB	AB	AA	AB	AB	AB	BB	AB	AA	AA	AA	-	AB	AB	AB	AA	AB	AB	AB	-	BB	AB	-	-	AB	AB	-	AA	AB	AA	BB	BB	AA
chrA06_973988	A06	15.0835	BB	AB	AB	-	AB	BB	AB	AB	AB	BB	AA	AB	AB	BB	AB	AB	AA	AB	AB	AB	BB	-	-	AA	AA	AB	-	AB	AB	-	AB	-	AB	AA	-	AB	BB	-	AB	AB	-	AA	AB	AA	BB	BB	AA
chrA06_973813	A06	15.455	BB	AB	AB	AB	AB	BB	AB	AB	AB	BB	AA	AB	AB	BB	AB	AB	AA	AB	AB	AB	BB	AB	AB	AA	AA	AB	AB	AB	AB	AA	AB	AB	AB	AA	BB	AB	BB	AB	AB	AB	AB	AA	AB	AA	BB	BB	AA
chrA06_973936	A06	15.7857	BB	AB	AB	-	AB	BB	-	AB	AB	BB	AA	AB	AB	BB	AB	AB	AA	AB	AB	AB	BB	BB	-	AA	AA	AB	-	AB	AB	-	AB	AB	AB	AA	BB	AB	-	AB	AB	AB	-	AA	-	AA	BB	BB	AA
chrA06_973884	A06	16.2417	BB	AB	AB	AB	AB	BB	AB	-	AB	BB	AA	AB	AB	BB	AB	AB	AA	AB	AB	AB	BB	BB	AB	AA	AA	AB	BB	AB	AB	AA	AB	AB	AB	AA	BB	AB	BB	AB	AB	AB	AB	AA	AB	AA	BB	BB	AA
chrA06_1006459	A06	17.0878	BB	AB	AB	AB	AB	BB	AB	BB	AB	BB	AA	AB	AB	BB	AB	AB	AA	AB	AB	AB	BB	AB	AB	AA	-	AB	BB	AB	AB	AA	AB	AB	AB	AA	-	AB	BB	AB	AB	AB	AB	AA	AB	AA	BB	BB	AA
chrA06_1340841	A06	19.955	BB	AB	AB	AB	AB	BB	AB	AB	AB	BB	AA	AB	-	BB	AB	AB	AA	AB	AB	AA	BB	AB	AB	AA	AA	AB	AB	AB	AB	AA	AB	BB	AB	AA	AB	AB	BB	-	AA	AB	AB	AA	-	AA	-	BB	AA
chrA06_1431810	A06	20.3089	BB	AB	AB	AB	AB	BB	AB	AB	AB	BB	AA	AB	AB	BB	AB	AB	AA	AB	AB	AA	BB	AB	AB	AA	AA	AB	AB	AA	AB	AA	AB	BB	AB	AA	BB	AB	BB	AB	AA	AB	AB	AA	AB	AA	BB	BB	AA
chrA06_1569462	A06	21.8685	BB	AB	AB	BB	AB	BB	-	-	AB	BB	-	AB	AB	BB	AB	AB	AA	AB	-	AA	BB	AB	AB	AA	AA	AB	AB	AA	AB	AA	AB	BB	AB	AA	BB	AB	BB	-	AA	AB	-	AA	AB	AA	BB	BB	AA
chrA06_1569090	A06	21.8685	BB	AB	AB	BB	AB	BB	AB	AB	AB	BB	AA	AB	AB	BB	AB	AB	AA	AB	AB	AA	BB	AB	AB	AA	AA	AB	-	AA	AB	AA	AB	BB	AB	AA	BB	AB	BB	AB	AA	AB	AB	AA	AB	AA	BB	BB	AA
chrA06_1638596	A06	22.2115	BB	AB	AB	-	AB	-	AB	AB	AB	BB	AA	AB	AB	BB	AB	AB	AA	AB	AB	AA	BB	-	-	AA	AA	AB	AB	AA	AB	AB	AB	BB	AB	AA	-	AB	BB	AB	AA	AB	-	AA	AB	AA	BB	BB	AA
chrA06_1745745	A06	24.2027	BB	AB	-	BB	AB	BB	AB	AB	AB	BB	AA	AB	AB	BB	AB	AB	AA	AB	AB	AA	BB	AB	AB	AA	AA	AB	AB	AA	-	AB	AB	BB	AB	AA	BB	AB	BB	AB	AA	AB	AB	AA	-	AA	BB	BB	AA
chrA06_1937876	A06	27.1114	BB	AB	AB	BB	AB	BB	AB	AB	-	BB	AA	AB	AB	BB	AB	-	AA	AB	AB	AA	BB	AB	-	AA	AA	AB	AB	AA	AB	AB	BB	BB	AB	AA	BB	AB	BB	AB	AA	AB	AB	AA	BB	AA	BB	BB	AA
chrA06_2214751	A06	28.6376	BB	AB	AB	BB	AB	-	AB	AB	AB	BB	AA	AB	AB	BB	AB	AB	AA	AB	-	AA	BB	AB	AB	AA	AA	BB	-	AA	AB	AB	BB	BB	AB	AA	-	AB	BB	AB	AA	AB	AB	AA	BB	AA	BB	BB	AA
chrA06_2237184	A06	29.0703	BB	AB	AB	BB	AB	BB	AB	-	AB	BB	AA	AB	AB	-	AB	AB	AA	AB	AB	AA	BB	AB	AB	AA	AA	-	BB	AA	AB	AB	BB	BB	AB	-	BB	AB	BB	AB	AA	AB	AB	AA	BB	AA	BB	BB	AA
chrA06_2243770	A06	30.3487	BB	AB	AB	BB	AB	BB	AB	BB	AB	BB	AA	AB	AB	BB	AB	AB	AA	AB	-	AA	BB	AB	AB	AA	AA	BB	-	AA	AB	AB	BB	BB	AB	AA	BB	AB	BB	AB	AA	AB	AB	AA	BB	AA	BB	BB	AA
chrA06_2535636	A06	31.4231	BB	-	AB	BB	AB	BB	AB	BB	-	BB	AA	AB	AB	BB	AB	AB	-	-	AB	AA	BB	BB	AB	AA	-	BB	BB	-	AB	AB	BB	BB	AB	AA	BB	AB	BB	AB	AA	AB	AB	AA	BB	AA	BB	BB	AA
chrA06_2535832	A06	32.5359	BB	AB	AB	BB	AB	BB	AB	AB	AB	BB	AA	AB	AB	BB	AB	AB	AA	AB	AB	AA	BB	BB	AB	AA	AA	-	AB	AA	AB	AB	BB	-	AB	-	BB	AB	BB	AB	AA	AB	AB	AA	BB	AA	BB	BB	AA
chrA06_2617126	A06	34.7852	BB	AB	AB	BB	AB	BB	AB	AB	AA	BB	AA	AB	AB	-	AA	AB	AA	AB	-	AA	BB	-	AB	AA	AA	BB	AB	AA	AB	AB	BB	BB	AB	AA	BB	AB	BB	AB	AA	AB	AB	AA	BB	AA	BB	BB	AA
chrA06_2637891	A06	35.3586	BB	AB	AB	BB	-	BB	AB	BB	-	BB	AA	AB	AB	BB	AA	AB	AA	-	AB	AA	BB	BB	AB	AA	AA	BB	-	AA	AB	AB	BB	BB	AB	AA	BB	AB	BB	AB	AA	AB	-	AA	BB	AA	BB	BB	AA
chrA06_2730241	A06	37.4838	BB	AB	AB	BB	AB	BB	AB	BB	AB	BB	AA	AB	AB	BB	AA	AB	AA	AB	AB	AA	BB	BB	AB	AA	AA	-	-	AA	AB	AB	BB	BB	AB	-	BB	AB	BB	AB	AA	AB	-	-	BB	AA	BB	BB	AA
chrA06_2733963	A06	37.9032	BB	AB	AB	BB	AB	BB	AB	BB	AB	BB	AA	AB	AB	BB	AB	AB	AA	AB	AB	AA	BB	BB	AB	AA	AA	BB	BB	AA	AB	AB	BB	BB	AB	AA	BB	AB	BB	AB	AA	AB	AB	AA	BB	AA	BB	BB	AA
chrA06_2793782	A06	38.4669	BB	AB	AB	BB	AB	BB	AB	AB	-	BB	AA	AB	AB	BB	AB	AB	AA	AB	-	AA	BB	BB	AB	AA	AA	BB	BB	AA	AB	AB	BB	-	AB	-	BB	AB	BB	AB	AA	AB	AB	AA	BB	AA	BB	BB	AA
chrA06_2843229	A06	39.1715	BB	AB	AB	-	AB	BB	AB	AB	-	-	AA	AB	AB	-	AB	AB	AA	AB	AB	AA	BB	BB	AB	AA	AA	-	-	AA	AB	AB	BB	-	AB	AA	BB	AB	-	AB	AA	AB	AB	AA	-	AA	BB	BB	AA
chrA06_2736294	A06	40.0965	BB	-	AB	BB	AB	BB	AB	AB	AA	BB	AA	AB	AB	BB	AA	AB	AA	AB	-	AA	BB	BB	-	AA	AA	-	BB	AA	AB	AB	BB	BB	AB	AA	BB	AB	BB	AB	AA	AB	AB	AA	BB	AA	BB	BB	AA
chrA06_2716769	A06	40.3696	BB	AB	AB	BB	-	BB	AB	AB	AB	BB	AA	AB	-	BB	AA	AB	AA	AB	-	AA	BB	BB	BB	AA	AA	BB	-	AA	AB	-	BB	BB	AB	AB	BB	AB	BB	AB	AA	AB	-	AA	BB	AA	BB	BB	-
chrA06_2832212	A06	41.594	BB	AB	AB	BB	AB	BB	AB	AB	AB	BB	AA	AB	AB	BB	-	AB	AA	AB	AB	AA	BB	BB	AB	AA	AA	BB	BB	AA	AB	AB	BB	BB	AB	AB	BB	AB	BB	AB	AA	AB	AB	AA	BB	-	BB	BB	AA
chrA06_2862411	A06	42.9561	BB	AB	AB	BB	AB	BB	AB	-	AB	BB	AA	AB	AB	BB	AA	AB	AA	AB	AB	AA	BB	BB	AB	AA	AA	BB	BB	AA	AB	AB	BB	BB	AB	-	BB	AB	BB	AB	AA	AB	AB	AA	BB	AA	BB	BB	AA
chrA06_3203848	A06	45.1363	BB	AB	AB	BB	AB	BB	AB	-	AB	BB	AA	-	AB	BB	AA	AB	AA	AB	AB	AA	BB	BB	AB	AA	AA	BB	BB	AA	AB	AB	BB	BB	AB	AA	BB	AB	BB	AB	AA	AB	AB	AA	BB	AA	BB	BB	AA
chrA06_2942766	A06	45.4937	BB	AB	AB	BB	AB	BB	AB	BB	AB	BB	AA	AB	AB	BB	AB	AB	AA	-	AB	AA	BB	BB	AB	AA	-	BB	BB	-	AB	AB	BB	BB	AB	AA	BB	AB	BB	AB	AA	AB	-	AA	BB	AA	BB	BB	AA
chrA06_2887820	A06	46.59	BB	AB	AB	BB	AB	BB	AB	BB	AB	BB	AA	AB	AB	BB	AB	-	AA	AB	AB	AA	BB	-	AB	AA	AA	BB	AB	AA	AB	AB	BB	BB	AB	AA	BB	AB	BB	AB	-	AB	AB	AA	-	AA	BB	BB	AA
chrA06_2843052	A06	47.9379	BB	AB	AB	BB	AB	BB	AB	AB	AB	BB	AA	AB	AB	BB	AA	AB	AA	AB	AB	AA	BB	BB	AB	AA	AA	BB	AB	AA	-	AB	BB	BB	AB	AA	BB	AB	BB	AB	AA	AB	AB	AA	BB	AA	BB	BB	AA
chrA06_2926554	A06	48.5603	BB	AB	AB	BB	AB	BB	AB	AB	AB	-	AA	-	AB	BB	AA	AB	AA	AB	-	-	BB	BB	-	AA	AA	-	-	AA	-	AB	BB	BB	AB	-	BB	AB	BB	AB	AA	AB	AB	AA	BB	AA	BB	BB	AA
chrA06_2935961	A06	48.5603	BB	AB	AB	BB	AB	BB	AB	-	AB	BB	AA	AB	AB	BB	AA	AB	AA	AB	AB	AA	BB	BB	AB	AA	AA	BB	AB	AA	-	AB	BB	BB	AB	AA	BB	AB	BB	AB	AA	AB	AB	AA	BB	AA	BB	BB	AA
chrA06_3025008	A06	49.7746	BB	AB	AB	BB	AB	BB	AB	AB	AB	BB	AA	AA	AB	BB	AA	AB	AA	AB	AB	AA	BB	BB	AB	AA	AA	BB	AB	AA	AB	AB	BB	BB	AB	AA	BB	AB	BB	AB	AA	AB	AB	AA	BB	AA	BB	BB	AA
chrA06_3028531	A06	49.7746	BB	AB	AB	BB	AB	BB	-	AB	AB	BB	AA	AA	AB	BB	AA	AB	AA	AB	AB	AA	BB	BB	AB	AA	AA	BB	AB	AA	AB	AB	BB	BB	AB	AA	BB	AB	BB	AB	AA	AB	AB	AA	BB	AA	BB	BB	AA
chrA06_3194852	A06	49.7746	BB	AB	AB	-	AB	BB	-	AB	AB	BB	AA	AA	AB	-	AA	AB	AA	-	-	-	BB	BB	AB	AA	AA	-	-	AA	AB	-	BB	BB	AB	AA	BB	AB	BB	AB	AA	AB	AB	AA	-	AA	BB	BB	-
chrA06_3207505	A06	51.0932	BB	AB	-	-	-	BB	AB	-	AA	BB	AA	AA	AB	-	AA	-	AA	AB	AB	AA	BB	BB	AB	AA	AA	AB	BB	AA	AB	AA	BB	BB	AB	AA	BB	AB	BB	AB	AA	AB	-	-	-	-	BB	BB	AA
chrA06_3363530	A06	52.5795	-	-	AB	BB	AB	BB	AB	-	-	-	AA	AA	AB	BB	AA	AA	AA	AB	AB	AA	BB	BB	AB	AA	AA	AB	AB	AA	AB	AB	BB	BB	AB	AA	BB	AB	BB	AB	AA	AB	AB	AA	BB	AA	BB	BB	AA
chrA06_3368305	A06	53.6515	BB	AB	AB	BB	-	BB	AB	-	AA	BB	AA	AA	AB	BB	AA	AB	AA	AB	AB	AA	BB	BB	AB	AA	-	BB	AB	AA	AB	AB	BB	BB	AB	-	BB	BB	BB	AB	AA	AB	-	AA	BB	AA	-	BB	AA
chrA06_3591742	A06	55.1388	BB	AB	AB	BB	AB	BB	AB	-	AA	BB	AA	AA	AB	BB	AA	AB	AA	BB	AB	AA	BB	BB	AB	AA	AA	BB	AB	AA	AB	AB	BB	BB	AB	AA	BB	BB	BB	AB	AA	AB	AB	-	BB	AA	BB	BB	AA
chrA06_3484494	A06	55.5359	BB	AB	AB	BB	BB	BB	AB	-	AA	BB	AA	AA	AB	BB	AA	AB	AA	BB	AB	AA	BB	BB	-	AA	AA	BB	-	AA	AB	AB	BB	BB	AB	AA	BB	BB	BB	AB	AA	AB	AB	AB	BB	AA	BB	BB	AA
chrA06_3484641	A06	56.011	BB	AB	AB	BB	-	BB	AB	AB	AB	BB	AA	AA	AB	BB	AA	AB	AA	BB	AB	AA	BB	-	AB	AA	AA	BB	BB	AA	AB	AB	BB	BB	AB	AA	BB	BB	-	AB	AA	AB	AB	AB	BB	AA	BB	BB	AA
chrA06_3484941	A06	56.5271	BB	AB	AB	BB	-	BB	AB	AB	-	BB	AA	AA	AB	BB	AA	AB	AA	BB	AB	AA	BB	BB	AB	AA	AA	AB	BB	AA	AB	AB	-	BB	AB	AA	BB	BB	BB	AB	AA	AB	AB	AB	BB	AA	BB	BB	AA
chrA06_3558917	A06	57.1011	BB	AB	AB	BB	AB	BB	-	-	AB	BB	AA	-	AB	BB	AA	AA	-	BB	AB	AA	BB	AB	AB	AA	AA	AB	-	AA	AB	AB	BB	BB	AB	-	BB	BB	BB	AB	AA	AB	AB	AB	BB	AA	BB	BB	AA
chrA06_3729998	A06	58.6886	BB	AB	AB	BB	AB	BB	AB	AB	-	BB	AA	AA	AB	BB	AA	AA	AA	BB	AB	AA	BB	AB	AB	AA	AB	AB	AB	AA	AB	AB	BB	BB	AB	AA	BB	BB	BB	AB	AA	AB	AB	AB	-	AA	BB	BB	AB
chrA06_3743087	A06	59.5656	BB	AB	AB	BB	AB	BB	AB	AB	AB	BB	AA	AA	-	BB	AA	AA	AA	BB	AB	-	BB	BB	AB	AA	AB	BB	BB	AA	AB	AB	BB	BB	AB	AA	BB	BB	BB	AB	AA	AB	AB	AB	BB	AB	BB	BB	AB
chrA06_3763099	A06	59.8581	BB	AB	AB	BB	-	BB	AB	-	AB	BB	AA	AA	AB	BB	-	AA	AA	BB	AB	AA	BB	BB	AB	AA	AB	-	BB	AA	AB	AB	BB	BB	AB	AA	BB	BB	BB	AB	AA	AB	AB	AB	BB	AB	BB	BB	AB
chrA06_3789195	A06	60.477	BB	AB	AB	BB	AB	BB	-	AB	-	BB	AA	AA	AB	BB	AA	-	AA	BB	AB	AA	BB	-	AB	AA	-	BB	BB	AA	AB	-	-	BB	AB	-	-	BB	BB	AB	AA	AB	AB	AB	-	AB	BB	BB	AB
chrA06_3874511	A06	60.9673	BB	AB	AB	BB	AB	BB	AB	AB	AA	BB	AA	AA	AB	BB	AA	AA	AA	BB	AB	AA	BB	-	AB	AA	AB	-	AB	AA	AB	AB	BB	-	AB	AA	-	BB	-	AB	AA	AB	-	AB	BB	AB	BB	BB	AB
chrA06_3865583	A06	61.9029	BB	AB	AB	BB	AB	BB	AB	AB	AB	-	AA	AA	AB	BB	-	AA	AA	BB	AB	AA	BB	BB	AB	AA	AB	BB	AB	AA	AB	AB	BB	BB	AB	AA	BB	BB	BB	AB	AA	AB	BB	AB	BB	AB	BB	BB	AB
chrA06_4056142	A06	62.6257	-	AB	AB	BB	AB	BB	AB	AB	-	BB	AA	AA	AB	BB	AA	AA	AA	BB	AB	AA	BB	BB	AB	AA	AB	BB	AB	AA	AB	AB	BB	BB	AB	AA	BB	BB	BB	AB	AA	AB	BB	AB	BB	AB	BB	BB	AB
chrA06_4039811	A06	63.4969	BB	AB	AB	BB	-	BB	AB	AB	-	BB	AA	AA	AB	BB	AA	AA	-	BB	-	AA	BB	BB	AB	AA	AB	-	BB	AA	-	AB	BB	BB	AB	AA	BB	BB	AB	AB	AA	AB	BB	AB	BB	AB	BB	BB	AB
chrA06_4280456	A06	65.5073	BB	AB	AB	BB	AB	BB	AB	AB	AB	BB	AA	AA	-	BB	AA	AA	AA	BB	AB	AA	BB	-	-	AA	AB	BB	BB	AA	AB	AB	-	-	AB	AB	BB	AB	AB	AB	AA	AB	BB	AB	BB	AB	BB	BB	AB
chrA06_4320926	A06	66.1308	BB	AB	AB	BB	AB	BB	AB	AB	AB	BB	AA	AA	BB	BB	AA	AA	AA	BB	AB	AA	BB	BB	AB	AA	AB	BB	AB	AA	AB	AB	BB	BB	AB	AB	BB	AB	BB	AB	AA	AB	BB	AB	BB	AB	BB	BB	AB
chrA06_4297782	A06	68.0323	BB	AB	AB	BB	AB	BB	AB	AB	AB	BB	AA	-	BB	BB	AB	-	AA	BB	AB	AB	BB	BB	AB	AA	-	BB	-	-	AB	AB	BB	BB	AB	AB	BB	AB	BB	AB	AA	AB	BB	AB	BB	AB	BB	BB	AB
chrA06_4039366	A06	69.2711	BB	AB	AB	BB	AB	BB	AB	AB	-	BB	-	-	-	BB	AB	AA	AA	BB	AB	AB	BB	BB	AB	AA	AA	BB	-	AA	AB	AB	BB	BB	AB	AB	BB	-	BB	AB	-	AB	BB	AB	BB	AB	BB	BB	AB
chrA06_4988328	A06	74.511	AB	AB	AB	-	AB	-	AB	AB	AA	BB	AA	AA	BB	-	AA	AA	AA	-	-	AA	-	-	-	AA	AA	-	-	AA	AB	AB	-	BB	-	AB	BB	AB	-	AB	AA	AB	AB	AB	-	AB	-	-	AB
chrA06_4983912	A06	75.7044	-	-	AB	BB	AB	BB	AB	AB	AA	BB	AA	AA	BB	BB	AA	AB	AA	BB	AB	AA	BB	BB	AB	AA	AB	AB	AB	AA	AB	-	BB	BB	AB	AB	BB	AB	BB	AB	AA	AB	-	AB	-	AB	BB	BB	AB
chrA06_4440000	A06	76.7196	BB	AB	-	BB	AB	BB	AB	-	AB	BB	AA	AA	-	BB	AA	AB	AA	BB	AB	AA	BB	-	AB	-	-	AB	AB	AA	AB	AA	BB	BB	AB	AB	BB	AB	BB	AB	AA	AB	BB	AB	-	-	BB	BB	AB
chrA06_4913647	A06	77.7103	BB	AB	AB	BB	BB	-	-	AB	AB	BB	-	AA	-	BB	-	AA	AA	BB	AB	AA	BB	BB	AB	AA	AB	BB	AB	AA	-	BB	BB	BB	-	AB	BB	AB	BB	AB	AA	AB	BB	-	-	-	BB	BB	AB
chrA06_4909854	A06	77.8881	BB	AB	AB	-	BB	BB	AB	AB	AB	BB	AA	AA	BB	BB	AA	AA	AA	BB	AB	AA	BB	BB	-	AA	AB	BB	AB	-	AB	BB	BB	BB	AB	AB	BB	AB	BB	AB	AA	AB	BB	AB	BB	AB	BB	BB	AB
chrA06_5078022	A06	78.5042	BB	AB	AB	BB	-	BB	AB	AB	AB	BB	AA	-	BB	BB	-	-	AA	BB	AB	AA	BB	BB	AB	AA	AB	BB	AB	AA	AB	BB	BB	BB	AB	AB	BB	AB	BB	AB	AA	-	BB	AB	BB	AB	BB	BB	AB
chrA06_4927135	A06	78.5042	BB	AB	AB	BB	BB	BB	AB	AB	AB	BB	AA	AA	BB	BB	AA	AA	AA	BB	-	AA	BB	BB	AB	AA	AB	BB	AB	AA	AB	BB	BB	BB	AB	AB	BB	AB	BB	AB	AA	AB	BB	AB	BB	AB	BB	BB	AB
chrA06_4979029	A06	78.9622	BB	-	AB	BB	AB	BB	-	AB	-	BB	AA	AA	BB	BB	-	AA	AA	BB	AB	AA	BB	BB	AB	AA	AB	-	AB	AA	AB	BB	BB	BB	AB	AB	BB	AB	BB	AB	AA	AB	BB	AB	-	AB	BB	BB	AB
chrA06_4929640	A06	79.4148	BB	AB	AB	BB	AB	BB	AB	AB	AB	BB	AA	AA	BB	BB	AA	AA	AA	BB	AB	AA	BB	BB	AB	AA	AB	BB	AB	AA	-	BB	BB	BB	AB	AB	BB	AB	BB	AB	AA	AB	BB	AB	BB	AB	BB	BB	AB
chrA06_5078100	A06	80.2824	BB	AB	AB	BB	AB	-	AB	AB	-	BB	AA	AA	BB	BB	AA	AA	AA	-	AB	AA	BB	-	AB	AA	AB	AB	AB	AA	AB	BB	BB	BB	AB	AB	-	AB	-	AB	AA	AA	-	AB	BB	AB	BB	BB	AB
chrA06_5116691	A06	80.8965	BB	AB	AB	BB	-	BB	AB	AB	AB	BB	AA	AA	BB	BB	AA	AA	AA	BB	AB	AA	AB	BB	AB	AA	AB	AB	AB	AA	AB	BB	BB	BB	AB	AB	BB	AB	BB	AB	AA	AA	BB	AB	BB	AB	BB	BB	AB
chrA06_5115482	A06	81.4465	BB	AB	AB	BB	-	BB	AB	-	AB	BB	AA	AA	BB	BB	-	AA	-	BB	AB	AA	AB	BB	AB	AA	AB	BB	AB	AA	AB	BB	BB	BB	AB	AB	BB	AB	BB	AB	AA	AA	BB	AB	BB	AB	BB	BB	AB
chrA06_5099134	A06	81.7527	BB	AB	AB	BB	AB	BB	AB	-	AB	BB	AA	-	BB	BB	AA	AB	AA	BB	AB	AA	AB	-	AB	AA	AB	BB	AB	AA	AB	BB	BB	BB	AB	AB	BB	AB	BB	-	AA	AA	BB	AB	BB	AB	BB	BB	-
chrA06_5160916	A06	82.3775	BB	-	AB	BB	-	BB	AB	-	AB	BB	AA	AA	BB	BB	AA	AB	AA	BB	AB	AA	AB	AB	AB	AA	AB	BB	AB	-	AB	BB	BB	BB	AB	-	BB	AB	BB	AB	AA	AA	BB	AB	-	AB	BB	BB	AB
chrA06_5179245	A06	82.6824	BB	AB	AB	BB	AB	BB	AB	AB	AB	BB	AA	AA	BB	BB	AA	AB	AA	-	AB	AA	AB	-	AA	AA	AB	-	AB	AA	AB	-	BB	BB	-	AB	-	-	-	AB	AA	AA	BB	AB	-	-	BB	BB	AB
chrA06_5249213	A06	84.2049	BB	AB	AB	BB	-	BB	-	AB	AB	BB	AA	AA	-	BB	AA	-	AA	-	AB	AA	AB	BB	-	AA	-	BB	AB	AA	AB	BB	BB	BB	AB	AB	BB	AB	BB	-	AA	AA	-	AB	-	AB	BB	BB	AB
chrA06_5298147	A06	84.5663	BB	AB	AB	BB	AB	BB	AB	AB	-	BB	AA	AA	BB	-	AA	AA	AA	BB	AB	AA	AB	BB	AB	AA	AB	AB	AB	AA	AB	BB	BB	BB	AB	AB	-	AB	-	AB	AA	AA	-	AB	-	AB	BB	BB	AB
chrA06_5298580	A06	84.8626	BB	AB	AB	BB	AB	BB	AB	AB	AA	BB	AA	AA	BB	BB	AA	AA	AA	-	AB	AA	AB	BB	-	AA	AB	AB	AB	AA	AB	BB	BB	BB	-	AB	BB	AB	BB	AB	AA	AA	BB	AB	-	AB	BB	BB	AB
chrA06_5297660	A06	84.8626	BB	AB	AB	BB	AB	BB	AB	AB	AB	BB	AA	AA	BB	BB	AA	AA	AA	BB	AB	AA	AB	BB	AB	AA	AB	BB	AB	AA	AB	BB	BB	BB	AB	AB	BB	AB	BB	AB	AA	AA	BB	AB	BB	AB	BB	BB	AB
chrA06_5303030	A06	85.167	BB	AB	AB	BB	AB	BB	AB	AB	AB	BB	AA	AA	BB	BB	AA	AA	AA	BB	AB	AA	AB	BB	AB	AA	AB	BB	AB	AA	AB	BB	BB	BB	AB	AB	BB	AB	BB	AB	AA	AA	BB	AB	BB	AB	BB	BB	AB
chrA06_5282250	A06	85.2981	BB	AB	AB	BB	BB	BB	AB	-	AB	BB	AA	AA	BB	BB	AA	-	AA	BB	AB	AA	AB	BB	AB	AA	AB	BB	AB	AA	AB	BB	BB	BB	-	AB	BB	AB	-	AB	AA	AA	BB	AB	BB	AB	BB	BB	AB
chrA06_5386411	A06	85.91	BB	AB	AB	BB	BB	BB	AB	AB	AB	BB	AA	AA	BB	BB	-	AA	AB	BB	AB	AA	AB	BB	AB	AA	AB	BB	AB	-	AB	BB	BB	BB	-	AB	BB	-	BB	AB	AA	AA	BB	AB	BB	AB	BB	BB	AB
chrA06_5371542	A06	86.2835	BB	AB	AB	BB	-	BB	AB	AB	AB	BB	AA	AA	BB	BB	AA	-	AB	BB	AB	AA	AB	BB	AB	AA	AB	BB	AB	AA	AB	BB	BB	BB	AB	AB	BB	AB	BB	AB	-	AA	BB	AB	BB	AB	BB	BB	AB
chrA06_5480492	A06	86.6588	BB	AB	AB	BB	AB	BB	AB	AB	AB	BB	AA	AA	BB	BB	AA	AA	AB	BB	AB	AA	AB	BB	AB	AA	AB	BB	AB	AA	AB	BB	BB	BB	AB	AB	BB	AB	BB	AB	AA	AA	BB	-	BB	AB	BB	BB	AB
chrA06_5477557	A06	86.8752	BB	AB	AB	-	AB	BB	BB	AB	AA	BB	AA	AA	-	BB	AA	AA	AB	BB	AB	-	AB	BB	AB	AA	-	BB	-	AA	AB	BB	BB	BB	AB	AB	BB	-	BB	AB	AA	AA	BB	AB	-	AB	BB	BB	AB
chrA06_5485410	A06	87.3412	BB	AB	AB	BB	AB	BB	-	AB	AA	BB	AA	AA	BB	BB	AA	-	AB	-	AB	AA	AB	BB	AB	AA	AB	AB	AB	AA	AB	BB	BB	BB	AB	AB	BB	AB	BB	AB	-	AA	BB	AB	BB	AB	BB	BB	AB
chrA06_5596217	A06	88.6475	BB	AB	AB	BB	-	BB	AB	AB	AB	BB	AA	AA	BB	BB	AA	AA	AB	BB	AB	AA	AB	BB	AB	AA	AB	AB	AB	AA	AB	-	BB	-	AB	AB	BB	AB	BB	AB	AA	AA	BB	AB	-	AB	BB	BB	BB
chrA06_5596022	A06	89.5037	BB	AB	AB	BB	AB	BB	AB	AB	AB	BB	AA	AA	BB	BB	AA	AA	AB	BB	AB	AA	AB	BB	AB	AA	AB	BB	AB	AA	-	BB	BB	BB	AB	AB	BB	AB	BB	AB	AA	AA	BB	AB	BB	AB	BB	BB	BB
chrA06_5887690	A06	89.8426	BB	AB	AB	BB	-	BB	AB	AB	AB	BB	AA	AA	-	BB	AA	AA	AB	BB	-	AA	AB	BB	AB	AA	-	BB	AB	AA	AB	BB	BB	BB	AB	AB	BB	AB	BB	AB	AA	AA	-	AB	-	AB	BB	BB	BB
chrA06_5912609	A06	90.5434	BB	AB	AB	BB	AB	BB	AB	AB	AB	BB	AA	AA	BB	BB	AA	AA	AB	BB	AB	AA	AB	BB	AB	AA	AB	BB	AB	AA	AB	BB	BB	BB	AB	AB	BB	AB	BB	AB	AA	AA	BB	AB	BB	AB	BB	BB	BB
chrA06_6055017	A06	91.8985	BB	AB	AB	BB	-	BB	-	AB	AB	-	AA	AB	BB	BB	AA	AA	-	BB	-	AA	AB	BB	AB	AA	AB	-	AB	AA	AB	BB	BB	BB	-	AB	-	AB	BB	AB	AA	AA	-	-	-	AB	BB	BB	BB
chrA06_6035974	A06	92.2577	BB	AB	AB	BB	AB	BB	AB	AB	-	BB	AA	AB	BB	-	AA	AA	AB	BB	AB	AA	AB	-	AB	AA	AB	BB	AB	AA	AB	BB	BB	BB	AB	AB	BB	AB	BB	AB	AA	AA	BB	AB	-	AB	BB	BB	BB
chrA06_6055926	A06	93.4567	BB	AB	AB	BB	AB	-	AB	AB	-	BB	AA	AB	BB	-	AA	AA	AB	BB	AB	AA	AB	BB	AB	AA	-	-	-	AA	AB	BB	BB	-	AB	AB	-	AB	AB	AB	AA	AA	-	-	-	AB	BB	BB	BB
chrA06_6141891	A06	94.0513	-	AB	AB	BB	AB	-	AB	AB	AB	-	AA	AB	BB	BB	AA	AA	AB	BB	AB	AA	AB	AB	AB	AA	AB	-	AB	AA	AB	BB	BB	BB	AB	AB	BB	AB	AB	AB	AA	AA	BB	AB	BB	AB	BB	BB	BB
chrA06_6265176	A06	95.4884	BB	AB	AB	BB	BB	BB	AB	AB	AB	BB	AA	AB	BB	BB	-	AA	AB	BB	AB	AA	AB	AB	AB	AA	AB	BB	AB	AA	AB	BB	BB	BB	AB	AB	BB	AB	BB	AB	AB	AA	BB	AB	BB	AB	BB	BB	BB
chrA06_6265214	A06	95.9712	BB	AB	AB	BB	BB	BB	AB	AB	AB	BB	AA	AB	BB	BB	AB	AA	AB	BB	AB	AA	AB	BB	AB	AA	AB	BB	AB	AA	BB	BB	BB	BB	AB	AB	BB	AB	BB	AB	AB	AA	BB	AB	BB	AB	BB	BB	BB
chrA06_6428438	A06	96.6259	BB	AB	AB	AB	AB	BB	AB	AB	AB	BB	AA	AB	BB	BB	AA	AA	AB	-	AB	AA	AB	BB	AB	AA	AB	BB	AB	AA	BB	BB	BB	BB	AB	AB	BB	AB	-	BB	AB	AA	BB	AB	-	AB	BB	BB	BB
chrA06_6439527	A06	97.1564	BB	AB	AB	-	-	BB	-	-	-	BB	AA	AB	BB	BB	AA	-	AB	BB	-	AA	AB	-	-	AA	-	-	-	AA	AB	-	BB	BB	AB	AB	BB	AB	BB	BB	AB	AA	BB	AB	BB	AB	BB	AB	BB
chrA06_6654257	A06	99.014	BB	AB	AB	BB	-	BB	AB	AB	AB	BB	AA	AB	BB	BB	-	AB	AB	BB	-	AA	BB	AB	AB	AA	AB	BB	AB	-	AB	BB	BB	BB	AB	AB	BB	AB	BB	BB	AB	AA	BB	-	-	AB	BB	AB	BB
chrA06_6654266	A06	99.4403	BB	AB	AB	BB	BB	BB	AB	-	AB	BB	AA	AB	BB	BB	-	-	AB	BB	-	AA	BB	BB	AB	AA	AB	BB	AB	-	AB	BB	BB	BB	AB	AB	BB	AB	BB	BB	AB	AA	BB	-	BB	AB	BB	AB	BB
chrA06_6809883	A06	100.266	BB	AB	-	BB	-	-	AB	AB	AB	BB	AA	AB	-	BB	AA	AA	AB	BB	AB	AA	-	-	AB	AA	AB	BB	AB	AA	AB	BB	BB	BB	AB	AB	BB	AB	BB	BB	AB	AA	AB	AB	-	AB	BB	AB	BB
chrA06_7061891	A06	102.057	BB	AB	AB	BB	BB	BB	AB	-	AB	BB	AA	AB	BB	BB	AA	AA	AB	BB	AB	AA	BB	AB	AB	AA	AB	BB	AB	AA	AB	BB	-	BB	AB	AB	BB	AB	BB	BB	AB	AA	-	AB	BB	AB	BB	AB	BB
chrA06_7657842	A06	103.169	BB	-	AB	-	-	BB	AB	AB	AB	BB	AA	AB	BB	BB	AA	-	AB	BB	-	AA	BB	BB	AB	AA	AB	BB	AB	AA	AB	BB	BB	BB	AB	AB	BB	AB	BB	BB	AB	AA	BB	AB	BB	AB	BB	AB	BB
chrA06_7835975	A06	103.478	BB	AB	-	BB	BB	BB	AB	AB	AB	BB	-	AB	BB	BB	AA	AA	AB	BB	AB	AA	BB	BB	AB	AA	AB	-	-	AA	AB	-	BB	BB	AB	AB	BB	AB	BB	BB	AB	AA	BB	BB	BB	AB	BB	AB	BB
chrA06_7674736	A06	104.117	BB	AB	AB	BB	AB	BB	AB	-	AB	BB	AA	AB	BB	BB	AA	AA	AB	BB	AB	AA	BB	BB	AB	AA	AB	BB	AB	AA	AB	BB	BB	BB	AB	AB	BB	AB	BB	BB	AB	AA	BB	BB	BB	AB	BB	AB	BB
chrA06_10300230	A06	107.773	BB	AB	AB	BB	AB	BB	BB	AB	AA	BB	AA	AB	BB	BB	AA	AA	AB	BB	AB	AA	BB	BB	AB	AA	-	BB	AB	-	-	BB	BB	BB	AB	AB	-	AB	AB	BB	AB	AA	-	BB	BB	AA	BB	AB	BB
chrA06_9556523	A06	108.064	BB	AB	AB	BB	AB	BB	-	AB	AA	BB	AA	-	BB	BB	AA	AA	AB	-	AB	AA	BB	-	AB	AA	AB	-	AB	AA	AB	BB	-	-	AB	AB	-	AB	-	-	AB	AA	-	BB	BB	AA	BB	AB	BB
chrA06_7647707	A06	111.039	BB	AB	AB	BB	AB	BB	AB	AB	AA	BB	AA	AB	BB	BB	AA	AA	AB	BB	AB	AA	BB	BB	AB	AA	AB	BB	AB	AA	AB	BB	BB	BB	AB	AB	BB	AB	BB	BB	-	AA	BB	AB	BB	AB	BB	AB	BB
chrA06_7722561	A06	111.638	BB	AB	AB	BB	AB	BB	AB	AB	AB	BB	AA	AB	BB	BB	-	AA	AB	BB	AB	AA	BB	BB	AB	AA	AB	BB	AB	-	AB	BB	BB	BB	AB	AB	BB	AB	BB	BB	AB	AA	BB	AB	BB	AB	BB	AB	BB
chrA06_6449458	A06	112.204	BB	AB	AB	BB	AB	BB	AB	AB	AB	BB	AA	AB	BB	BB	AA	AA	AB	BB	AB	AA	-	BB	AB	AA	-	-	AB	AA	AB	BB	BB	BB	AB	AB	BB	AB	BB	-	AB	AA	BB	AB	BB	AB	BB	AB	-
chrA06_8541127	A06	112.819	BB	AB	AB	BB	-	BB	-	-	AB	BB	AA	AB	BB	BB	AA	AA	AB	BB	AB	AA	BB	BB	AB	-	-	BB	AB	AA	AB	BB	BB	BB	AB	AB	BB	AB	BB	BB	AB	AA	BB	AB	BB	AB	BB	AB	BB
chrA06_8011238	A06	113.121	BB	AB	AB	BB	AB	BB	AB	AB	AB	BB	AA	AB	BB	BB	AA	AA	AB	BB	AB	AA	BB	BB	AB	AA	AB	BB	AB	AA	AB	BB	BB	BB	AB	AB	BB	AB	BB	BB	AB	AA	BB	AB	BB	AB	BB	AB	BB
chrA06_8286090	A06	113.739	BB	AB	AB	BB	-	BB	AB	-	AB	BB	AA	AB	BB	BB	AA	AB	AB	BB	AB	AA	BB	BB	AB	AA	AB	BB	AB	AA	AB	BB	BB	BB	AB	AB	BB	AB	BB	BB	AB	AA	BB	AB	BB	AB	BB	AB	BB
chrA06_8488466	A06	114.022	BB	AB	AB	BB	-	BB	AB	AB	AA	BB	AA	AB	BB	BB	-	AB	AB	BB	AB	AA	BB	BB	AB	AA	AB	BB	AB	AA	AB	BB	BB	BB	AB	AB	BB	AB	BB	BB	AB	AA	BB	AB	BB	AB	BB	AB	BB
chrA06_13132698	A06	117.162	BB	AB	AB	AB	-	BB	AB	AB	-	BB	AA	AB	BB	BB	AA	AB	AB	BB	-	AA	BB	BB	AB	AA	-	BB	AB	AB	AB	BB	BB	BB	AB	AB	-	AB	BB	BB	AB	AA	BB	BB	BB	AA	BB	AB	BB
chrA06_14486335	A06	117.904	BB	AB	AB	AB	AB	BB	AB	AB	AA	BB	AA	AB	BB	BB	AA	AA	AB	BB	AB	AA	BB	-	AB	AA	AB	AB	AB	AB	AB	BB	BB	BB	AB	AB	BB	AB	BB	BB	AB	AA	BB	-	-	AA	BB	AB	BB
chrA06_10730392	A06	118.164	BB	AB	AB	BB	AB	BB	AB	AB	AA	BB	AA	AB	BB	BB	AA	AA	AB	BB	AB	AA	BB	BB	AB	AA	AB	-	AB	AB	-	BB	BB	BB	AB	AB	BB	AB	BB	BB	AB	AA	BB	BB	-	AA	BB	AB	BB
chrA06_9844447	A06	118.775	BB	AB	AB	BB	AB	BB	AB	AB	AA	BB	AA	AB	-	-	AA	AA	AB	BB	-	AA	-	-	AB	AA	AB	AB	AB	AB	AB	BB	BB	BB	AB	AB	BB	AB	BB	BB	AB	AA	-	BB	-	AA	BB	AB	BB
chrA06_10218964	A06	118.901	BB	AB	AB	BB	-	BB	AB	AB	AA	BB	AA	AB	BB	BB	AA	AA	AB	BB	AB	AA	BB	BB	AB	AA	AB	BB	AB	AB	AB	BB	BB	BB	AB	AB	BB	AB	BB	BB	AB	AA	BB	BB	BB	AA	BB	AB	BB
chrA06_10009004	A06	119.205	BB	AB	AB	BB	AB	BB	AB	AB	AB	BB	AA	AB	BB	BB	AA	-	AB	BB	AB	AA	BB	-	AB	AA	AB	-	AB	AB	AB	BB	BB	BB	AB	AB	BB	AB	BB	BB	AB	AA	BB	BB	BB	AA	BB	AB	BB
chrA06_10612142	A06	119.505	BB	AB	AB	BB	AB	BB	AB	AB	AB	BB	AA	AB	BB	BB	AA	AA	AB	BB	AB	AA	BB	BB	AB	AA	AB	-	AB	AB	AB	BB	BB	BB	AB	AB	BB	AB	-	BB	AB	AA	BB	BB	BB	AA	BB	AB	BB
chrA06_14788164	A06	120.433	BB	AB	AB	AB	AB	BB	AB	AB	AB	BB	AA	AB	BB	BB	AA	AA	AB	BB	AB	AA	BB	BB	AB	AA	AB	BB	AB	AB	AB	BB	BB	BB	AB	AB	BB	AB	BB	BB	AB	AA	BB	BB	BB	AA	BB	AB	BB
chrA06_14645803	A06	120.496	BB	AB	AB	AB	BB	BB	AB	BB	-	BB	AA	AB	BB	BB	AA	AB	AB	BB	AB	-	BB	BB	AB	-	AB	BB	AB	AB	AB	BB	BB	BB	AB	AB	BB	-	BB	BB	AB	AA	-	BB	BB	AA	BB	AB	BB
chrA06_14841935	A06	120.9	BB	AB	AB	AB	-	BB	AB	BB	AB	BB	AA	AB	BB	BB	AA	-	AB	BB	AB	AA	BB	BB	AB	AA	AB	BB	AB	AB	AB	BB	BB	BB	AB	AB	BB	AB	BB	BB	AB	AA	BB	BB	BB	AA	BB	AB	BB
chrA06_14899855	A06	121.424	BB	AB	AB	AB	AB	-	AB	AB	-	BB	AA	AB	BB	BB	AA	AA	AB	BB	AB	AA	BB	BB	AB	AA	AB	AB	AB	AB	AB	BB	BB	-	AB	AB	BB	AB	BB	BB	AB	AA	BB	BB	-	AA	BB	AB	BB
chrA06_15467394	A06	121.574	BB	AB	AB	-	AB	-	-	AB	AB	BB	AA	AB	BB	-	AA	AA	AB	BB	-	-	BB	BB	-	AA	AB	AB	AB	AB	AB	BB	BB	BB	AB	AB	BB	AB	BB	BB	AB	AA	BB	BB	-	AA	BB	AB	BB
chrA06_14900436	A06	121.785	BB	AB	AB	AB	AB	BB	-	-	AB	BB	AA	AB	BB	BB	AA	AA	AB	BB	AB	AA	BB	BB	AB	AA	AB	BB	AB	AB	AB	BB	BB	BB	AB	AB	BB	AB	BB	BB	AB	AA	BB	BB	BB	AA	BB	AB	BB
chrA06_14645337	A06	122.242	BB	AB	AB	AB	AB	BB	AB	AB	AB	BB	AA	AB	BB	BB	-	AA	AB	BB	AB	AA	BB	BB	AB	AA	AB	-	AB	AB	AB	BB	BB	BB	AB	AB	BB	AB	BB	BB	AB	AA	BB	BB	BB	AA	BB	AB	-
chrA06_15266410	A06	123.168	BB	AB	AB	AB	AB	AB	AB	AB	AA	BB	AA	AB	BB	BB	AA	AA	AB	BB	AB	AA	BB	BB	AB	AA	AB	BB	AB	AB	AB	BB	BB	BB	AB	AB	BB	AB	BB	BB	AB	AA	BB	-	BB	AA	BB	AB	BB
chrA06_15440070	A06	123.359	BB	AB	AB	AB	AB	AB	AB	AB	AA	BB	AA	AB	BB	-	AA	AA	AB	BB	AB	AA	BB	AB	AB	AA	AB	BB	AB	AB	AB	BB	BB	BB	AB	AB	BB	AB	BB	BB	AB	AA	BB	BB	BB	AA	BB	AB	BB
chrA06_15439980	A06	123.982	BB	AB	AB	AB	AB	AB	AB	AB	AA	BB	AA	AB	-	BB	AA	AA	AB	BB	AB	AA	BB	AB	AB	AA	AB	BB	AB	AB	AB	BB	BB	BB	AB	AB	BB	AB	BB	BB	AB	AA	BB	BB	BB	AA	BB	AB	BB
chrA06_15467958	A06	124.354	BB	AB	AB	-	-	-	AB	AB	AA	BB	AA	AB	BB	BB	AA	-	AB	BB	-	AA	BB	-	BB	AA	-	BB	AB	-	AB	BB	BB	BB	AB	AB	-	BB	BB	BB	AB	AA	BB	BB	-	AA	BB	AB	BB
chrA06_15405536	A06	124.63	BB	AB	AB	AB	AB	AB	-	AB	-	BB	-	AB	-	-	AA	AA	AB	BB	-	AA	BB	BB	-	AA	AB	BB	-	AB	AB	BB	BB	BB	AB	AB	BB	BB	BB	BB	AB	AA	-	BB	BB	AA	BB	AB	BB
chrA06_16046426	A06	125.208	BB	AB	AB	AB	AB	AB	AB	AB	-	BB	AA	AB	BB	-	-	-	AB	BB	AB	AA	BB	BB	AB	AA	AB	-	AB	AB	AB	BB	BB	BB	AB	AB	BB	AB	BB	BB	AB	AA	BB	BB	BB	AA	BB	AB	BB
chrA06_16096921	A06	125.489	BB	AB	AB	AB	-	AB	-	AB	AB	BB	AA	AB	BB	BB	AA	AA	AB	BB	AB	AA	BB	BB	AB	AA	AB	BB	AB	AB	AB	BB	BB	BB	AB	AB	-	AB	BB	BB	AB	AA	BB	BB	BB	AA	BB	AB	BB
chrA06_16059424	A06	126.217	BB	AB	AB	AB	AB	AB	AB	AB	-	BB	AA	AB	BB	BB	AA	AA	AB	BB	AB	AA	BB	BB	AB	AA	-	BB	AB	AB	AB	BB	BB	BB	AB	-	BB	AB	BB	-	AB	AA	BB	BB	-	AA	BB	AB	BB
chrA06_16448816	A06	128.299	BB	AB	AB	AB	AB	AB	AB	AB	AA	BB	AA	AB	BB	BB	AA	AA	AB	BB	AB	AA	BB	BB	AB	AA	BB	BB	AB	AB	AB	BB	BB	BB	AB	AB	BB	AB	BB	BB	AB	AA	BB	BB	BB	AA	BB	AB	BB
chrA06_17029551	A06	129.934	BB	AB	AB	AB	AB	AB	-	-	AB	BB	AA	AB	BB	BB	AA	AA	AB	BB	AB	AA	BB	-	-	AA	BB	BB	AB	AB	AB	-	BB	BB	-	AB	BB	AB	BB	BB	AB	AA	AB	-	BB	AA	BB	AB	BB
chrA06_17029520	A06	130.13	BB	AB	AB	-	-	-	-	AB	AB	BB	AA	AB	BB	BB	AA	AA	AB	BB	AB	AA	BB	-	-	AA	BB	-	AB	AB	AB	-	BB	BB	AB	AB	BB	AB	BB	BB	AB	AA	AB	BB	BB	AA	BB	AB	BB
chrA06_16735879	A06	130.444	BB	AB	AB	AB	AB	AB	AB	-	-	BB	AA	AB	BB	BB	AA	AA	AB	BB	AB	AA	BB	BB	AB	AA	BB	BB	AB	AB	AB	BB	BB	BB	AB	AB	BB	AB	BB	BB	AB	AA	AB	BB	BB	AA	BB	AB	BB
chrA06_17147624	A06	131.244	BB	AB	-	AB	AB	AB	AB	AB	AB	BB	AA	AB	BB	BB	AA	AA	AB	BB	-	AA	BB	BB	AB	AA	BB	-	AB	AB	AB	BB	BB	BB	AB	AB	BB	AB	BB	BB	AB	AA	AB	BB	BB	AA	BB	AB	BB
chrA06_17141424	A06	131.547	BB	AB	AB	AB	AB	AB	AB	AB	AA	BB	AA	AB	BB	-	AA	AA	AB	BB	AB	AA	BB	BB	AB	AA	BB	AB	AB	AB	AB	BB	BB	BB	AB	AB	-	AB	BB	-	AB	AA	AB	BB	-	AA	BB	AB	BB
chrA06_17140329	A06	131.854	BB	AB	AB	AB	AB	AB	AB	BB	AA	BB	AA	AB	-	BB	AA	AA	AB	BB	AB	AA	BB	-	AB	AA	BB	-	-	AB	AB	BB	BB	BB	AB	AB	BB	AB	-	BB	AB	AA	AB	BB	BB	AA	BB	AB	BB
chrA06_17138460	A06	131.854	BB	AB	AB	AB	AB	AB	AB	BB	AA	BB	AA	AB	BB	BB	AA	AA	AB	BB	AB	AA	-	-	AB	AA	BB	BB	AB	AB	AB	BB	BB	BB	AB	AB	BB	AB	BB	BB	AB	AA	AB	BB	-	AA	BB	AB	BB
chrA06_17155741	A06	132.651	BB	AB	AB	-	-	AB	-	BB	-	BB	AA	AB	BB	BB	AA	-	AB	BB	BB	AA	BB	BB	-	AA	BB	BB	AB	AB	AB	BB	BB	BB	AB	AB	BB	AB	BB	BB	AB	AA	-	BB	BB	AA	BB	AB	BB
chrA06_17271839	A06	134.413	BB	AB	AB	AB	AB	AB	AB	BB	AA	BB	AA	AB	BB	BB	AA	AA	AB	BB	BB	-	BB	BB	AB	AA	BB	-	AB	AB	AB	BB	BB	BB	AB	AB	BB	AB	BB	BB	AB	AA	AB	BB	BB	AA	BB	AB	BB
chrA06_17271858	A06	135.191	BB	AB	AB	AB	AB	AB	AB	AB	AA	BB	AA	AB	BB	BB	AA	AA	AB	BB	BB	AA	BB	BB	AB	AA	BB	AB	AB	AB	AB	BB	BB	-	AB	AB	BB	AB	-	BB	AB	AA	-	BB	BB	AA	BB	AB	BB
chrA06_18133240	A06	136.632	BB	AB	-	AB	AB	AB	AB	AB	AA	BB	-	AB	BB	BB	AA	AA	AB	BB	-	AA	BB	BB	AB	AA	BB	BB	AB	AB	AB	BB	BB	BB	AB	AB	BB	AB	BB	BB	AB	AA	AB	BB	BB	-	BB	AB	BB
chrA06_18133284	A06	137.378	BB	AB	-	AB	AB	-	AB	AB	AA	BB	AA	AB	BB	BB	AA	AA	AB	BB	-	AA	BB	BB	-	AA	BB	BB	AB	AB	AB	BB	BB	BB	AB	AB	BB	AB	BB	BB	AB	AA	AB	BB	BB	AA	BB	AB	BB
chrA06_18133309	A06	138.389	BB	AB	-	AB	AB	AB	AB	AB	AA	BB	AA	AB	BB	-	AA	AA	AB	-	-	AA	BB	-	AB	AA	BB	BB	AB	AB	AB	BB	BB	BB	AB	AB	AB	AB	BB	BB	AB	AA	AB	BB	BB	AA	BB	AB	BB
chrA06_17588294	A06	139.265	-	AB	AB	AB	AB	AB	AB	AB	AA	BB	AA	AB	-	-	AA	AA	AB	BB	-	AA	-	AB	-	AA	-	-	AB	AB	AB	-	BB	BB	AB	AB	AB	AB	-	BB	AB	AA	AB	BB	-	AA	BB	AB	BB
chrA06_17346416	A06	139.462	BB	AB	AB	AB	AB	AB	AB	AB	-	BB	AA	AB	BB	BB	AA	AA	AB	-	BB	AA	AB	-	AA	AA	BB	BB	AB	-	AB	BB	BB	BB	AB	AB	BB	AB	BB	BB	AB	AA	-	-	BB	AA	BB	AB	BB
chrA06_17588537	A06	140.056	BB	AB	AB	AB	-	AB	AB	AB	AA	BB	AA	AB	BB	BB	AA	AA	AB	BB	-	AA	BB	BB	AB	AA	BB	BB	AB	AB	AB	-	BB	-	AB	AB	BB	AB	-	BB	AB	AA	AB	BB	BB	AA	BB	AB	BB
chrA06_17853807	A06	140.056	BB	AB	AB	AB	AB	-	AB	AB	-	BB	AA	AB	BB	BB	AA	AA	AB	BB	BB	AA	BB	BB	AB	AA	BB	BB	AB	AB	AB	BB	BB	-	AB	AB	BB	AB	BB	BB	AB	AA	AB	BB	-	AA	BB	AB	BB
chrA06_17962500	A06	140.372	BB	AB	AB	AB	AB	AB	AA	-	AA	BB	AA	AB	BB	BB	AA	AA	AB	BB	BB	AA	BB	-	-	AA	BB	-	AB	AB	AB	BB	BB	BB	AB	AB	BB	AB	BB	BB	AB	AA	AB	BB	BB	AA	BB	AB	BB
chrA06_18192275	A06	141.297	BB	AB	AB	AB	AB	AB	-	AB	AA	BB	AA	AB	BB	BB	AA	AA	AB	BB	BB	AA	BB	BB	AB	AA	BB	-	AB	AB	AB	BB	BB	BB	AB	AB	BB	AB	BB	BB	AB	AA	AB	BB	BB	AA	BB	AB	BB
chrA06_18192626	A06	141.661	BB	AB	AB	AB	AB	AB	-	AB	AA	BB	AA	AB	BB	BB	AA	AA	AB	BB	BB	AA	BB	BB	AB	AA	BB	-	AB	AB	AB	BB	BB	BB	AB	AB	BB	AB	BB	BB	AB	AA	AB	BB	BB	AA	BB	AB	BB
chrA06_18448204	A06	142.559	BB	AB	AB	AB	AB	AB	AB	AB	AA	BB	AA	AB	BB	BB	AA	-	AB	BB	BB	AA	BB	BB	-	AA	BB	BB	AB	AB	AB	BB	BB	BB	AB	AB	BB	AB	BB	BB	AB	AA	AB	BB	BB	AA	BB	AB	BB
chrA06_18429321	A06	142.559	BB	AB	AB	AB	-	AB	-	-	-	BB	AA	AB	BB	BB	AA	AA	AB	BB	BB	AA	BB	BB	AB	AA	BB	BB	AB	AB	AB	BB	BB	BB	AB	AB	BB	AB	BB	BB	AB	AA	AB	BB	BB	AA	BB	AB	BB
chrA06_18663091	A06	143.176	BB	AB	AB	AB	AB	AB	AB	AB	AA	BB	AA	AB	BB	BB	AA	AA	AB	BB	BB	AA	BB	BB	AB	AA	BB	BB	AB	AB	AB	BB	BB	BB	AB	AB	BB	AB	BB	BB	AB	AA	AB	AB	BB	AA	BB	AB	BB
chrA06_18757037	A06	144.663	BB	AB	AB	AB	AB	AB	AB	AB	-	BB	-	AB	BB	BB	AA	AA	AB	BB	BB	AA	BB	BB	AB	AA	BB	AB	AB	AB	AB	BB	BB	BB	AB	AB	BB	AB	BB	BB	AB	AA	AB	AB	BB	AA	BB	AB	BB
chrA06_18954950	A06	145.281	BB	AB	AB	AB	AB	AB	AB	AB	-	BB	AA	AB	BB	BB	AA	AA	AB	BB	-	AA	BB	BB	AB	AA	-	-	-	AB	AB	BB	BB	-	AB	AB	BB	AB	BB	BB	AB	AA	AB	AB	-	AA	BB	AB	BB
chrA06_18954842	A06	145.281	BB	AB	AB	AB	AB	AB	-	AB	AB	BB	AA	AB	BB	BB	AA	AA	AB	BB	BB	AA	BB	BB	AB	AA	BB	-	AA	AB	AB	BB	-	BB	AB	AB	-	AB	BB	BB	AB	AA	AB	AB	BB	AA	BB	AB	BB
chrA06_19091965	A06	146.252	BB	AB	AB	AB	AB	AB	AB	AB	AA	BB	AA	AB	BB	BB	AA	-	AB	BB	BB	AA	BB	BB	AB	AA	BB	AB	AB	AB	AB	BB	BB	BB	AB	AB	BB	AB	BB	BB	AB	AA	AB	AB	BB	AA	BB	AB	BB
chrA06_19092142	A06	146.252	BB	AB	AB	AB	AB	AB	AB	AB	AA	-	AA	AB	BB	BB	AA	AA	AB	BB	-	AA	BB	BB	AB	AA	BB	AB	AB	AB	AB	BB	BB	BB	AB	AB	BB	AB	BB	BB	AB	AA	AB	AB	BB	AA	BB	AB	BB
chrA06_19223724	A06	148.513	AB	-	AB	AB	AB	AB	AB	AB	AB	BB	AA	AB	BB	BB	AA	AB	AB	BB	BB	AA	BB	BB	AB	AA	BB	AB	AB	AB	AB	BB	BB	BB	AB	BB	BB	AB	BB	BB	AB	AA	AB	AB	BB	AA	BB	AB	BB
chrA06_19453642	A06	149.636	AB	AA	AB	AB	AB	AB	AB	AB	AB	BB	AA	AB	BB	BB	AA	AB	AB	BB	BB	AA	AB	BB	AB	AA	BB	AB	AB	AB	AB	BB	BB	BB	AB	BB	BB	AB	BB	BB	AB	AA	AB	AB	AB	AA	BB	AB	BB
chrA06_19453736	A06	149.877	BB	AA	-	AB	AB	AB	AB	-	AB	BB	AA	AB	BB	BB	AA	-	AB	BB	BB	AA	AB	BB	AB	AA	BB	-	AB	AB	AB	BB	BB	BB	AB	BB	BB	AB	BB	BB	AB	AA	AB	AB	AB	AA	BB	AB	BB
chrA06_19440518	A06	150.46	BB	AA	AB	AB	AB	AB	AB	AB	AA	BB	AA	AB	BB	BB	-	AB	AB	BB	BB	AA	AB	BB	AB	AA	BB	AB	AB	AB	AB	BB	BB	BB	AB	BB	BB	AB	BB	BB	AB	AA	AB	AB	AB	AA	BB	AB	BB
chrA06_19302528	A06	151.064	BB	AA	AB	AB	AB	AB	-	-	AA	BB	AA	AB	-	BB	AA	AA	-	BB	BB	AA	-	-	AB	AA	BB	-	-	AB	AB	BB	BB	BB	AB	BB	BB	-	BB	BB	AB	AA	AB	AB	-	AA	BB	AB	BB
chrA06_19501703	A06	151.505	BB	AA	AB	AB	AB	AB	AB	AB	AA	BB	AA	AB	BB	BB	AA	AA	AB	BB	AB	AA	AB	BB	AB	AA	BB	AB	AB	AB	AB	BB	BB	BB	AB	BB	BB	AB	BB	BB	AB	AA	AB	AB	AB	AA	BB	AB	BB
chrA06_19310695	A06	153.08	BB	AA	-	AB	AB	AB	AB	AB	AA	BB	AA	AB	-	-	AB	AA	AB	BB	-	AA	AB	BB	-	AA	-	AB	AB	BB	AB	BB	BB	-	AB	BB	-	AB	-	-	AB	AA	AB	AB	AB	AA	-	AB	-
chrA06_20109092	A06	154.728	BB	AA	AB	AB	-	AB	BB	-	AB	BB	AA	AB	BB	BB	-	-	AB	BB	BB	AA	AB	BB	AB	AA	BB	-	AB	BB	AB	BB	BB	BB	AB	BB	BB	AB	BB	BB	AB	AA	AB	AB	AB	AA	BB	AB	BB
chrA06_19840356	A06	155.405	BB	AA	AB	AB	AB	AB	BB	AB	AB	BB	AA	AB	BB	BB	AA	AA	AB	BB	BB	AA	AB	BB	AB	AA	BB	AB	AB	BB	AB	BB	BB	BB	AB	BB	BB	AB	BB	BB	AB	AA	AB	AB	AB	AA	BB	AB	BB
chrA06_20195717	A06	155.405	BB	AA	-	AB	AB	AB	BB	AB	AB	BB	AA	AB	BB	BB	AA	AA	AB	BB	BB	AA	AB	BB	AB	AA	BB	AB	AB	BB	AB	BB	BB	BB	AB	BB	BB	AB	BB	BB	AB	AA	AB	AB	AB	AA	BB	AB	BB
chrA06_20390639	A06	156.609	BB	AA	AB	AB	AB	AB	BB	AB	AB	BB	AA	AB	BB	BB	AA	AA	AB	BB	BB	AA	AB	BB	AB	AA	BB	AB	AB	BB	AB	BB	BB	BB	-	-	BB	AB	BB	BB	AB	AA	AB	-	-	AA	BB	AB	BB
chrA06_20487705	A06	156.609	BB	AA	AB	-	AB	AB	BB	-	AB	BB	AA	AB	BB	-	AA	AA	-	BB	BB	AA	AB	BB	-	AA	BB	AB	AB	BB	AA	BB	BB	BB	AB	-	BB	AB	BB	-	AB	AA	-	AB	AB	AA	BB	AB	BB
chrA06_20510471	A06	157.489	BB	AA	AB	AB	AB	AB	BB	AB	AB	-	AA	AB	BB	BB	AA	AA	AB	BB	BB	AA	AB	BB	AB	AA	BB	AB	AB	BB	-	BB	BB	BB	AB	BB	BB	AB	BB	BB	AB	AA	AB	AB	AB	AA	BB	AB	BB
chrA06_20512814	A06	157.875	BB	AA	AA	AB	AB	AB	BB	AB	-	BB	AA	AB	-	-	AA	AA	AB	BB	-	AA	AB	-	AB	AA	BB	AB	AB	BB	AB	BB	-	BB	AB	BB	BB	AB	-	BB	AB	AA	-	AB	AB	AA	BB	AB	BB
chrA06_20510225	A06	158.477	BB	AA	AA	AB	AB	AB	BB	AB	AB	BB	AA	AB	BB	BB	AA	AA	AB	BB	AB	AA	AB	BB	AB	AA	BB	AB	AB	BB	AB	BB	BB	BB	AB	BB	BB	AB	BB	BB	AB	AA	AB	AB	AB	AA	BB	AB	BB
chrA06_20672542	A06	161.245	BB	AA	AB	AB	AB	AB	BB	AB	AB	BB	AA	AB	BB	BB	AA	AB	AB	BB	AB	AA	AB	BB	AB	AA	BB	AB	AB	BB	AB	AB	BB	BB	AB	BB	BB	AB	BB	BB	AB	AA	AB	AB	AB	AA	BB	AB	BB
chrA06_20672613	A06	161.36	BB	AA	AB	AB	AB	AB	BB	AB	AB	BB	AA	AB	BB	BB	AA	AB	AB	BB	AB	AA	AB	BB	AB	AA	BB	AB	AB	BB	AB	AB	BB	BB	AB	BB	BB	AB	BB	BB	AB	AA	AB	AB	-	AA	BB	AB	BB
chrA06_20604590	A06	162.441	BB	AA	AB	AB	AB	AB	BB	AB	AB	BB	AA	AB	BB	BB	AA	-	AB	BB	-	AA	AB	BB	AB	AA	BB	AB	AB	BB	AB	AB	BB	BB	AB	BB	BB	AB	BB	BB	AB	AA	AB	AB	AB	AA	BB	AB	BB
chrA06_20670929	A06	162.818	BB	AA	-	AB	AB	AB	-	AB	AB	BB	AA	AB	-	BB	AA	AA	AB	BB	-	AA	AB	-	-	AA	BB	AB	AB	BB	AB	AB	BB	-	AB	-	-	AB	-	-	AB	AA	-	AB	-	AA	BB	AB	BB
chrA06_20857744	A06	163.707	BB	AA	AA	AB	AB	AB	BB	AB	AB	BB	AA	-	BB	BB	AA	-	AB	BB	-	AA	AB	BB	AB	AA	BB	AB	AB	BB	AB	AB	BB	BB	AB	BB	BB	AB	BB	BB	AB	AA	AB	AB	AB	AA	BB	AB	BB
chrA06_20883091	A06	164.831	BB	AA	AB	AB	AB	AB	-	AB	-	BB	AA	AB	BB	BB	AA	AA	AB	BB	AB	AA	AB	-	AB	AA	-	AB	AB	BB	AB	AB	BB	BB	AB	BB	BB	AB	BB	BB	AB	AA	-	AB	AB	AA	BB	AB	BB
chrA06_20924129	A06	165.521	BB	AA	AB	AB	-	BB	BB	AB	AB	BB	AA	AB	BB	BB	-	-	AB	BB	-	AA	AB	-	-	AA	AB	AB	AB	BB	AB	AB	BB	BB	AB	BB	BB	AB	BB	BB	AB	AA	AB	AB	-	AA	BB	AB	BB
chrA06_21102725	A06	167.278	BB	AA	-	AB	AB	BB	-	AB	AB	BB	AA	AB	BB	BB	AA	AB	AB	BB	BB	AA	AB	AB	-	AA	AB	AB	AB	BB	AB	AB	BB	BB	AA	BB	BB	AB	BB	BB	AB	AA	-	AB	-	AA	BB	AB	BB
chrA06_21318791	A06	169.252	BB	AA	AB	AB	AB	BB	BB	AB	AB	BB	AA	AB	BB	BB	AA	AB	AB	BB	-	AB	AB	BB	AB	AA	AB	AB	AB	BB	AB	AB	-	BB	AA	-	BB	AB	BB	BB	AB	AA	AB	AB	AB	AA	BB	AB	BB
chrA06_21318830	A06	169.595	BB	AA	AB	AB	AB	BB	BB	AB	AB	BB	AA	AB	BB	BB	AA	AB	AB	BB	BB	AB	AB	BB	AB	AA	AB	AB	AB	BB	AB	AB	BB	BB	AA	BB	BB	AB	BB	BB	AB	AA	AB	AB	AB	AA	BB	AB	BB
chrA06_21318806	A06	169.906	BB	AA	AB	AB	AB	BB	BB	AB	AB	BB	AA	AB	BB	BB	AA	AB	AB	BB	-	AB	AB	BB	AB	AA	AB	AB	AB	BB	AB	AB	BB	BB	AA	BB	BB	AB	BB	BB	AB	AA	AB	AB	AB	AA	BB	AB	BB
chrA06_21271163	A06	171.102	BB	AA	AB	AB	-	BB	BB	AB	-	BB	AA	AB	BB	BB	-	AB	AB	BB	BB	AB	AB	BB	AB	AA	AB	AB	AB	BB	AB	AB	BB	BB	AA	BB	BB	AB	BB	BB	AB	AA	AB	AB	AB	-	BB	AB	BB
chrA06_21271070	A06	171.261	BB	AA	-	AB	AB	BB	BB	AB	-	BB	AA	AB	BB	BB	-	AA	AB	BB	BB	AB	AB	BB	AB	AA	-	AB	AB	BB	AB	AB	BB	BB	AA	BB	BB	AB	BB	BB	AB	AA	AB	-	AB	AA	BB	AB	BB
chrA06_21242564	A06	171.754	BB	AA	AB	AB	AB	BB	BB	AB	AB	BB	AA	AB	BB	BB	AA	AA	AB	-	BB	AB	AB	BB	AB	AA	AB	AB	AB	BB	AB	AB	BB	BB	AA	BB	BB	AB	BB	BB	AB	AA	AB	AB	AB	AA	BB	AB	BB
chrA06_21271255	A06	172.61	BB	AA	AB	AB	-	BB	BB	AB	AB	BB	-	AB	BB	BB	-	AB	AB	BB	BB	-	AB	BB	-	AA	-	AB	AB	BB	AB	AB	BB	BB	AA	BB	BB	AB	BB	BB	AB	AA	-	AB	AB	-	BB	AB	BB
chrA06_21242234	A06	177.852	BB	-	AB	AB	AB	BB	BB	AB	AB	BB	AB	AB	BB	BB	AA	AB	AB	BB	BB	AB	AB	-	AB	AB	AB	AB	AB	BB	AB	AB	BB	BB	AA	BB	-	AB	-	BB	AB	AA	AB	AB	AB	-	BB	AB	BB
chrA06_21272734	A06	178.887	BB	-	AA	AB	AB	BB	BB	AB	AB	BB	AB	AB	BB	BB	AA	AB	AB	BB	BB	AB	AB	BB	AB	AB	AB	AB	AB	BB	AB	AB	BB	BB	AA	BB	BB	AB	BB	BB	AB	-	AB	AB	AB	AB	BB	AB	BB
chrA06_21284058	A06	186.033	BB	AA	AA	AB	AB	BB	BB	AB	AB	BB	AA	AB	BB	BB	AA	AA	AB	BB	-	AB	AB	BB	AB	AA	AB	AB	AB	BB	AB	-	BB	BB	AA	-	BB	AB	BB	-	AB	AA	-	AB	-	-	BB	AB	BB
chrA06_21661548	A06	189.503	BB	AA	AB	AB	AB	AB	BB	AB	AB	BB	AA	AB	BB	BB	AA	AA	AB	BB	-	AB	AB	BB	AB	AA	AB	AB	AB	BB	AB	AB	AB	-	AA	BB	BB	AB	BB	BB	AB	AA	AB	AB	AA	AB	BB	AB	BB
chrA06_21661299	A06	190.176	BB	AA	AB	-	AB	AB	BB	AB	AB	BB	AA	AB	-	BB	AA	AA	AB	BB	-	AB	AB	BB	AB	AA	AB	AB	AB	BB	AB	AB	AB	-	AA	BB	BB	AB	BB	BB	AB	AA	-	-	AA	AB	BB	AB	BB
chrA06_21632341	A06	190.561	BB	AA	-	AB	AB	AB	-	AB	AB	BB	AA	AB	BB	BB	-	-	AB	-	BB	AB	AB	-	AB	AA	AB	AB	AB	BB	AB	AB	AB	BB	AB	-	-	AB	BB	BB	AB	AA	AB	AB	-	-	BB	AB	BB
chrA06_21720435	A06	192.172	BB	AA	AB	AB	AB	AB	BB	AB	-	BB	AA	AB	BB	BB	AA	AB	AB	BB	BB	AB	AB	BB	-	AA	AB	-	AB	BB	AB	AB	AB	BB	AB	BB	BB	AB	BB	BB	AB	AA	AB	AB	-	AB	BB	AB	BB
chrA06_21769311	A06	194.035	BB	AA	-	AB	AB	AB	BB	AB	AB	BB	AA	AB	BB	BB	AA	AB	AB	BB	BB	AB	AB	BB	AB	AA	AB	AB	AB	BB	-	AA	AB	BB	AB	BB	BB	AB	BB	BB	AB	AA	AB	AB	AA	AB	BB	AB	BB
chrA06_21769989	A06	195.424	BB	-	AB	-	AB	AB	BB	AB	AB	BB	AA	AB	BB	BB	AA	AA	AB	BB	-	AB	AB	BB	AB	AA	AB	AB	AB	BB	AB	AA	AB	BB	AB	BB	BB	AB	BB	BB	-	AA	AB	AB	AA	AB	BB	AB	BB
chrA06_21765685	A06	197.569	BB	AA	AB	AB	AB	AB	BB	AB	AB	BB	AA	AB	BB	AB	AA	AA	AB	BB	BB	AB	AB	BB	AB	AA	AB	AB	AB	BB	AB	AA	AB	AB	AB	-	AB	AB	BB	BB	AB	AA	AB	AB	AA	AB	BB	AB	BB
chrA06_21764086	A06	198.243	BB	AA	AA	AB	AB	AB	-	AB	AB	-	AA	AB	-	AB	AA	-	AB	BB	AB	AB	AB	-	AB	AA	AB	AB	AB	-	AB	AA	AB	AB	AB	BB	AB	AB	-	-	AB	AA	AB	AB	-	AB	-	AB	-
chrA06_21765865	A06	198.833	BB	AA	AA	AB	AB	AB	BB	AB	AB	BB	AA	AB	BB	BB	AA	AA	AB	BB	-	AB	AB	BB	AB	AA	AB	AB	-	BB	AB	AA	AB	AB	AB	BB	BB	AB	AB	BB	AB	AA	AB	AB	AA	AB	BB	AB	BB
chrA06_21764728	A06	199.8	AB	AB	AA	AB	AB	AB	BB	AB	-	BB	AA	AB	BB	BB	AA	AA	AB	BB	BB	AB	AB	BB	AB	AA	AB	AB	AB	BB	AB	AA	AB	BB	AB	BB	-	AB	BB	BB	AB	AA	AB	AB	AA	AB	BB	AB	BB
chrA06_21764806	A06	200.106	-	AB	AB	AB	AB	AB	BB	AB	AB	BB	AA	AB	BB	BB	AA	AA	AB	BB	BB	AB	AB	BB	AB	AA	AB	AB	AB	BB	AB	AA	AB	BB	AB	BB	BB	AB	BB	BB	AB	AA	AB	AB	AA	AB	BB	AB	BB
chrA06_21761780	A06	200.922	BB	AA	-	AB	AB	AB	BB	AB	AB	BB	AA	AB	BB	BB	AA	AA	AB	BB	BB	AB	AB	BB	AB	AA	AB	AB	AB	-	AB	AA	AB	BB	AB	BB	BB	AB	BB	BB	AB	AA	AB	AB	AA	AB	BB	AB	BB
chrA06_21960271	A06	201.852	-	AA	AB	AB	AB	AB	BB	AB	AB	BB	AA	AB	BB	BB	AA	AA	AB	BB	BB	AB	AB	BB	AB	AA	AB	AB	AB	BB	AB	AA	AB	BB	AB	BB	BB	AB	BB	BB	AB	AA	AB	AB	AA	AB	BB	AB	BB
chrA06_21982285	A06	202.466	BB	AA	AB	AB	-	AB	BB	AB	-	BB	AA	AB	-	BB	-	AA	AB	BB	BB	AB	AB	-	AB	AA	AB	AB	AB	BB	-	AA	AB	BB	AB	BB	-	AB	BB	BB	AB	AA	AB	AB	AA	AB	BB	AB	BB
chrA06_21973591	A06	203.016	BB	AA	AA	AB	AB	-	BB	AB	AB	BB	AA	-	BB	BB	AA	-	AB	BB	-	-	AB	BB	AB	AA	-	AB	-	BB	AB	AA	-	BB	AB	BB	BB	AB	BB	BB	AB	AA	-	AB	AA	AB	BB	AB	BB
chrA06_21982545	A06	203.317	BB	AA	-	AB	AB	AB	BB	AB	AB	BB	AA	AB	BB	BB	AA	AA	AB	BB	BB	AB	AB	BB	AB	AA	AB	AB	AB	BB	AB	AA	AB	BB	AB	BB	BB	AB	BB	BB	AB	AA	AB	AB	AA	AB	BB	AB	BB
chrA06_22437366	A06	203.932	BB	AA	AA	AB	AB	AB	BB	AB	AB	BB	AA	AB	BB	BB	AA	AA	AB	BB	BB	AB	AB	BB	AB	AA	AB	AB	AB	BB	AB	AA	AB	BB	AB	BB	BB	AB	BB	BB	AB	AA	AB	AB	AA	AB	BB	AB	BB
chrA06_22522750	A06	204.235	BB	AA	AA	AB	AB	AB	BB	AB	AB	BB	AA	AB	BB	BB	AA	AA	AB	BB	BB	AB	AB	BB	AB	AA	AB	AB	AB	BB	AB	AA	AB	BB	AB	BB	BB	AB	BB	BB	AB	AA	AB	AB	AA	AB	BB	AB	BB
chrA06_22447350	A06	204.843	BB	AA	AA	AB	AB	AB	BB	AB	AB	BB	AA	AB	BB	BB	AA	AA	AB	BB	BB	AB	AB	BB	-	AA	AB	AB	AB	BB	AB	AA	AB	BB	AB	BB	BB	AB	BB	BB	AB	AA	AB	AB	AA	AB	BB	AB	BB
chrA06_22568988	A06	205.257	BB	-	AA	AB	AB	AB	BB	AB	AB	BB	AA	AB	BB	BB	AA	-	-	BB	BB	AB	AB	BB	AB	AA	AB	AB	AB	BB	-	AA	AB	BB	AB	BB	BB	AB	BB	BB	AB	AA	AB	AB	AA	AB	AB	AB	BB
chrA06_22569825	A06	205.965	BB	AA	AB	AB	AB	AB	BB	AB	AB	BB	-	AB	BB	BB	AA	-	AB	BB	BB	AB	AB	BB	-	AA	-	AB	-	BB	AB	AA	AB	-	AB	BB	BB	-	BB	BB	AB	AA	AB	AB	AA	AB	AB	AB	BB
chrA06_22637585	A06	206.283	BB	AA	-	AB	AB	AB	BB	AB	AB	BB	AA	AB	BB	BB	AA	AA	AB	BB	AB	AB	AB	-	AB	AA	AB	AB	AB	BB	AB	AA	AB	BB	AB	BB	BB	AB	BB	BB	AB	AA	AB	AB	-	AB	AB	AB	BB
chrA06_22644132	A06	207.205	BB	AA	AB	AB	AB	AB	BB	AB	AB	BB	AA	AB	BB	BB	AA	AA	AB	BB	AB	AB	AB	BB	AB	AA	AB	AB	AB	BB	AB	AA	AB	BB	AB	BB	BB	AB	BB	BB	AB	AA	AB	AB	AA	AB	AB	AB	BB
chrA06_22962218	A06	208.359	BB	AA	AB	AB	AB	AB	BB	AB	AB	BB	AA	AB	-	AB	-	-	AB	BB	BB	AB	AB	BB	AB	AA	AB	AB	AB	BB	AB	AA	AB	BB	AB	BB	BB	AB	BB	BB	AB	AA	AB	AB	AA	AB	AB	AB	BB
chrA06_23010491	A06	208.894	BB	-	AB	AB	AB	AB	BB	AB	AB	BB	AA	AB	BB	AB	AA	-	AB	BB	BB	AB	AB	BB	AB	AA	AB	AB	AB	BB	AB	AA	AB	BB	AB	BB	BB	AB	BB	BB	AB	AA	AB	AB	AA	AB	AB	AB	BB
chrA06_23010383	A06	209.578	BB	AA	-	AB	AB	AB	BB	AB	AB	BB	AA	AB	BB	AB	AA	AA	AB	BB	-	AB	AB	BB	AB	AA	AB	AB	AB	BB	AB	AA	AB	BB	AB	BB	BB	AB	BB	BB	AB	AA	AB	AB	AA	AB	AB	AB	BB
chrA06_22712817	A06	210.403	BB	AA	AA	AB	AB	AB	-	AB	-	BB	AA	-	BB	-	AA	-	AB	BB	BB	-	AB	-	AB	AA	AB	AB	AB	-	AB	AA	AB	-	AB	BB	-	AB	-	BB	AB	AA	AB	AB	AA	AB	AB	AB	BB
chrA06_22890171	A06	213.442	BB	AA	-	BB	AB	AB	BB	AB	AB	BB	-	AB	BB	AB	AA	AB	AB	BB	BB	BB	AB	BB	AB	AB	AB	AB	BB	BB	AB	AB	AB	BB	AB	BB	BB	AB	BB	BB	AB	AA	-	-	AB	-	AB	AB	BB
chrA06_22890149	A06	213.633	BB	AA	AB	BB	AB	AB	BB	AB	AB	BB	AA	AB	BB	AB	AA	AB	AB	BB	BB	BB	AB	BB	AB	AB	AB	AB	BB	BB	AB	AB	AB	BB	AB	BB	BB	AB	BB	BB	AB	AA	-	-	AB	-	AB	AB	BB
chrA06_22843842	A06	217.04	BB	AA	AA	AB	AB	AB	BB	AB	AB	BB	-	AB	BB	AB	AA	AB	AB	BB	AB	AB	AB	BB	AB	AA	AB	AB	AB	BB	-	-	AB	BB	AB	BB	BB	AB	BB	BB	AB	AA	AB	AB	AA	AB	AB	AB	BB
chrA06_23103510	A06	218.477	-	AA	AA	AB	AB	AB	BB	AB	AB	-	AA	AB	BB	AB	AA	AB	AB	BB	-	AB	AB	BB	AB	AA	AB	AB	AB	BB	AB	AA	AB	-	AB	BB	BB	AB	BB	BB	AB	AB	-	AB	AA	AB	AB	AB	BB
chrA06_23212985	A06	218.787	BB	AA	AA	AB	-	AB	BB	AB	AB	BB	AA	AB	BB	AB	AA	-	-	BB	AB	AB	AB	BB	AB	AA	AB	AB	AB	BB	AB	AA	AB	BB	AB	BB	BB	AB	-	BB	AB	AB	AB	-	-	AB	AB	AB	BB
chrA06_23194949	A06	219.079	BB	AA	AA	AB	AB	AB	-	AB	AB	BB	AA	AB	BB	AB	AA	AB	AB	-	BB	AB	AB	-	AB	AA	AB	AB	AB	BB	AB	AA	AB	BB	-	BB	BB	AB	BB	BB	AB	AB	AB	AB	AA	AB	AB	AB	BB
chrA06_23307418	A06	220.533	BB	AA	-	AB	AB	AB	BB	AB	AB	AB	AA	-	BB	AB	AA	AB	AB	BB	BB	AB	AB	BB	AB	-	AB	AB	AB	BB	AB	AA	-	BB	AB	BB	BB	AB	BB	BB	AB	AB	-	AB	AA	AB	AB	AB	BB
chrA06_23324204	A06	223.123	BB	AA	AA	AB	-	-	BB	AB	AB	AB	AB	AA	BB	-	AA	-	AB	BB	BB	AB	AB	BB	-	AA	AA	AB	AB	BB	AB	AA	AB	AB	AB	-	-	AB	BB	-	AB	AB	AB	AB	AA	AB	AB	AB	BB
chrA06_23410673	A06	224.246	BB	AA	AA	AB	AB	AB	BB	AB	AB	AB	AB	AA	BB	AB	AA	AB	AB	BB	AB	AB	AB	BB	AB	AA	AA	AB	AB	BB	AB	AA	AB	AB	AB	-	BB	AB	BB	BB	AB	AB	AB	AB	AA	AB	AB	AB	-
chrA06_23592890	A06	225.558	BB	AA	AA	AB	AB	AB	BB	AB	AB	AB	AB	AA	BB	AB	AA	-	AB	BB	AB	AB	AB	BB	AB	AA	AA	AB	AB	BB	AB	AA	AB	AB	AB	BB	BB	AB	BB	BB	AB	AB	AB	-	AA	AA	AB	AB	BB
chrA06_23504792	A06	226.005	BB	AA	AB	-	AB	AB	BB	AB	AB	AB	AB	AA	BB	AB	AA	-	AB	BB	-	AB	AB	BB	AB	AA	-	AB	AB	BB	AB	AA	AB	AB	AB	BB	BB	AB	BB	BB	AB	AB	AB	AB	AA	AA	AB	AB	BB
chrA06_23742225	A06	227.901	BB	AA	AB	AB	AB	AB	-	AB	AB	AB	-	AA	BB	AB	AA	AA	AB	-	AB	AB	AB	-	AB	AA	AA	AB	AB	-	AB	AA	AB	AB	AB	BB	BB	AB	BB	BB	AB	AB	AB	AB	AA	AA	AB	AB	AB
chrA06_23783592	A06	232.494	BB	AA	AB	AB	AB	AB	-	AB	AB	AB	AB	AA	-	AA	AA	-	AB	BB	AB	AB	AB	BB	AB	AA	AA	AB	AB	BB	AB	AA	AA	AB	AB	BB	BB	AB	BB	BB	AB	AB	AB	AB	AA	AA	AB	AB	AB
chrA06_23816162	A06	232.958	BB	AA	-	AB	AB	AB	BB	AB	AB	AB	AB	AA	BB	AA	AA	AA	AB	BB	AB	AB	AB	BB	AB	AA	AA	AB	AB	-	-	AA	AA	AB	AB	BB	BB	AB	BB	BB	AB	AB	AB	AB	AA	AA	AB	AB	AB
chrA06_24330011	A06	236.636	BB	AA	AB	AB	AB	AB	BB	AB	AB	AB	AB	AA	BB	AA	AA	AB	AB	AB	AB	BB	AB	AB	AB	AA	AA	AB	AB	BB	AB	AA	AA	AB	AB	BB	BB	AB	AB	BB	AB	AB	AB	AB	-	AA	AB	AB	AB
chrA06_24357784	A06	236.877	BB	AA	AB	AB	AB	AB	BB	AB	AB	AB	AB	AA	BB	AA	AA	AB	AB	AB	AB	BB	AB	AB	AB	AA	AA	AB	-	BB	AB	AA	AA	AB	AB	BB	BB	AB	AB	BB	AB	AB	AB	AB	AA	AA	AB	AB	-
chrA06_24357227	A06	236.88	BB	AA	AA	AB	AB	AB	-	AB	AB	AB	AB	AA	BB	AA	-	AB	AB	AB	-	BB	AB	AB	AB	AA	AA	AB	AA	BB	AB	AA	AA	-	AB	BB	BB	AB	AB	BB	AB	AB	AB	AB	AA	AA	AB	-	AB
chrA06_24371593	A06	240.224	BB	AA	-	AB	AB	-	BB	AB	AB	AB	AB	AA	-	AA	AA	AA	AB	AB	AB	BB	AB	AB	AB	AA	AA	AA	-	BB	AB	AA	AA	AB	-	AB	AB	AB	AB	-	AB	AB	AB	-	AA	AA	AB	AB	AB
chrA07_1463997	A07	0	BB	BB	BB	AB	AB	AB	AA	AB	AB	AB	AA	AA	-	-	-	AB	AB	AB	AB	-	AB	-	AB	AB	-	AA	AA	AB	BB	AB	AA	AA	-	AB	AB	AA	AB	BB	AB	-	AB	AA	AB	AB	-	AB	BB
chrA07_6529513	A07	7.83237	AB	AB	AB	AB	AB	-	-	AB	AA	AB	AA	AA	AB	-	-	-	AB	-	-	-	AB	-	AB	AB	-	AA	-	AB	AB	AB	-	AB	BB	AB	AB	AA	AB	BB	AB	AA	AB	AA	AB	AB	AB	AB	BB
chrA07_6480493	A07	8.57855	AB	AB	AB	AB	AB	AB	AA	AB	AA	AB	AA	AA	AB	-	-	AB	-	AB	AB	BB	AB	AB	AB	AB	-	AA	AA	AB	AB	AB	AA	AB	AB	AB	AB	AA	AB	BB	AB	AA	AB	AA	AB	-	AB	AB	BB
chrA07_6875359	A07	9.58156	AB	AB	AB	AB	AB	AB	AA	AB	-	AB	AA	AA	AB	BB	BB	-	AB	AB	AB	BB	AB	AB	AB	AB	-	AA	AA	-	AB	AB	AA	AB	AB	-	-	AA	AB	BB	AB	AA	AB	AA	AA	AB	AB	-	BB
chrA07_6874491	A07	9.77974	-	AB	AB	AB	AB	AB	AA	AB	-	AB	AA	AA	AB	BB	BB	AB	AB	-	AB	BB	AB	AB	AB	AB	BB	AA	AA	AB	AB	AB	AA	AB	BB	AB	AB	AA	AB	BB	AB	AA	AB	AA	AA	AB	AB	AB	BB
chrA07_7144147	A07	10.8084	AB	AB	AB	AB	AB	AB	AA	AB	AA	AB	AA	AA	AB	-	-	AB	-	AB	AB	BB	AB	AB	AB	AB	BB	AA	AA	AB	AB	AB	AA	AB	BB	AB	-	AB	AB	BB	-	AA	-	AA	-	AB	AB	AB	BB
chrA07_7144601	A07	11.4337	AB	AB	AB	AB	AB	AB	AA	AB	-	-	AA	AA	AB	BB	BB	AB	AB	AB	AB	BB	AB	AB	AB	AB	BB	AA	AA	AB	AB	AB	AA	AB	BB	AB	AB	AB	AB	BB	AB	-	AB	-	-	AB	AB	AB	BB
chrA07_7673516	A07	12.6934	AB	AB	AB	-	AB	-	AA	AB	AA	AB	AA	AA	AB	-	BB	AB	AB	-	AB	-	AB	AB	AB	AB	BB	-	AA	AB	AB	AB	AA	AB	BB	AB	AB	AB	AB	BB	AB	AA	-	AA	AB	AB	AB	AB	BB
chrA07_8476277	A07	13.6735	AB	AB	AB	AA	AB	AB	AA	AB	AA	AB	AA	AA	AB	BB	BB	AB	AB	AB	AB	AB	AB	AB	-	AB	BB	AA	AA	AB	-	AB	AA	AB	-	AB	AB	AB	AB	BB	AB	AA	-	AA	AB	AB	AB	AB	BB
chrA07_8661875	A07	15.3689	AB	AB	AB	AA	AB	AB	AA	AB	AB	AB	AA	AA	AB	BB	BB	AB	AB	-	-	AB	AB	AB	AB	AB	BB	AA	AB	AB	AB	-	AA	AB	BB	AB	AB	AB	-	BB	AB	AA	AB	AA	AB	AB	AB	AB	BB
chrA07_9252040	A07	17.0975	-	AB	AB	AA	AB	AB	AA	AB	AB	AB	AA	AA	-	BB	BB	AB	AB	AB	AB	AB	AB	-	-	-	BB	AA	AB	AB	AB	BB	AA	AB	BB	AB	-	AB	-	BB	AB	AA	AB	AA	AB	AB	AB	AB	BB
chrA07_9175999	A07	18.2086	AB	AB	AB	AA	AB	AB	AA	AB	AA	AB	AA	AA	-	BB	BB	AB	AB	AB	BB	AB	AB	AB	AB	AB	BB	AA	AB	AB	AB	BB	AA	AB	BB	AB	BB	AB	AB	BB	AB	AA	AB	AA	AB	AB	AB	AB	BB
chrA07_9592409	A07	19.6852	AB	AB	AB	AA	AB	AB	-	AB	-	AB	AA	-	AB	BB	AB	AB	AB	AB	-	AB	AB	AB	AB	AB	BB	AA	-	AB	AB	BB	-	AB	BB	AB	BB	-	AB	BB	AB	AA	-	AA	AB	AB	AB	AB	BB
chrA07_10004148	A07	22.3487	AB	AB	-	AB	AB	AB	AA	AB	AA	AB	AA	AA	AB	BB	AB	AB	AB	AB	BB	AB	AB	AB	AB	AB	BB	AA	AB	AB	-	BB	AA	AB	BB	AB	AB	AB	AB	BB	AB	AA	AB	AA	AB	AB	AB	AB	BB
chrA07_10476835	A07	23.0314	AB	AB	BB	AB	AB	AB	AA	AB	-	AB	AA	AA	AB	BB	AB	AB	AB	-	BB	AB	AB	AB	AB	AB	BB	AA	AB	AB	-	BB	AA	AB	BB	AB	AB	AB	AB	BB	AB	AA	AB	AA	AB	AB	AB	AB	BB
chrA07_10601525	A07	24.2178	AB	AB	AB	AB	AB	AB	AA	AB	-	AB	AA	AA	AB	BB	AB	AB	AB	AB	BB	AB	AB	-	-	AB	-	AA	-	AB	AB	-	AA	AB	-	AB	-	AB	-	BB	AB	AB	-	-	-	AB	AB	AB	BB
chrA07_10616930	A07	25.1292	AB	-	AB	AB	-	AB	AA	AB	AA	AB	AA	AA	AB	BB	AB	AB	AB	AB	-	AB	AB	AB	AB	AB	BB	AA	AB	AB	AB	BB	AA	AB	BB	AB	AB	AB	AB	BB	AB	AB	AB	AA	AB	-	AB	AB	BB
chrA07_11191923	A07	26.9313	BB	AB	AB	AB	AB	AB	AA	AB	AB	AB	AA	AA	AB	BB	AB	AB	AB	AB	BB	-	AB	AB	AB	AB	BB	AA	AB	AB	AB	BB	AA	AB	BB	AB	AB	AB	AB	BB	AB	AB	AB	-	-	-	AB	AB	BB
chrA07_11306900	A07	27.0917	BB	AB	AB	-	AB	AB	AA	AB	AB	AB	AA	AA	AB	BB	AB	-	AB	AB	BB	AB	AB	AB	-	AB	BB	AA	-	AB	AB	BB	-	AB	BB	AB	AB	AB	AB	BB	AB	AB	AB	AA	-	AB	AB	AB	BB
chrA07_11072499	A07	27.325	AB	AB	AB	AB	AB	AB	AA	AB	AB	AB	-	AA	AB	-	AB	AB	AB	AB	BB	AB	AB	AB	AB	AB	BB	AA	AB	AB	AB	BB	AA	AB	BB	AB	AB	AB	AB	BB	AB	AB	AB	AA	AB	AB	AB	AB	BB
chrA07_11106756	A07	27.6245	AB	AB	AB	AB	AB	AB	AA	AB	AB	AB	AA	AA	AB	BB	AB	AB	AB	AB	AB	AB	AB	AB	AB	AB	BB	AA	AB	AB	AB	BB	AA	AB	BB	AB	AB	AB	AB	BB	AB	AB	AB	AA	AB	AB	AB	AB	BB
chrA07_11059584	A07	28.06	AB	AB	AB	AB	AB	AB	AA	AB	AA	AB	AA	AA	AB	BB	AB	AB	AB	AB	-	AB	AB	AB	AB	AB	BB	AA	-	AB	AB	BB	AA	AB	BB	AB	AB	AB	AB	BB	AB	AB	AB	AA	AB	AB	AB	AB	BB
chrA07_11106735	A07	28.6188	AB	AB	AB	AB	AB	AB	AA	AB	AA	AB	AA	AA	AB	-	AB	AB	AB	AB	AB	AB	AB	AB	AB	AB	BB	AA	AA	AB	AB	-	AA	AB	-	AB	AB	AB	AB	-	AB	AB	AB	AA	AB	AB	AB	AB	BB
chrA07_11375893	A07	30.262	BB	AB	AB	BB	AB	AB	AA	AB	-	AB	AA	AA	AB	BB	AB	AB	AB	AB	AB	AB	AB	AB	AB	AB	BB	AA	AA	AB	AB	BB	AA	AB	BB	AB	AB	AB	AB	BB	AB	AB	AB	AA	AB	AB	AB	AB	BB
chrA07_11264223	A07	31.1266	BB	-	AB	BB	AB	AB	AA	AB	AA	AB	AA	AA	AB	BB	AB	AB	AB	AB	BB	AB	AB	AB	AB	AB	BB	AA	-	AB	AB	BB	AA	AB	BB	AB	AB	AB	AB	BB	AB	AB	-	AA	-	AB	AB	AB	BB
chrA07_11581498	A07	31.9911	BB	AB	AB	-	AB	AB	AA	AB	AA	AB	AA	AA	AB	BB	AB	AB	AB	AB	BB	AB	AB	AB	-	AB	BB	AA	AA	AB	AB	BB	AA	AB	BB	AB	AB	AA	AB	BB	AB	AB	AB	AA	AB	AB	AB	AB	BB
chrA07_11581391	A07	32.2831	BB	AB	AB	BB	AB	AB	AA	AB	AA	AB	AA	AA	AB	-	AB	AB	AB	AB	BB	AB	AB	AB	AB	AB	BB	AA	AB	AB	AB	BB	AA	AB	BB	AB	AB	-	AB	BB	AB	AB	-	AA	-	-	AB	AB	BB
chrA07_11667893	A07	33.8494	BB	AB	AB	BB	AB	AB	AA	AB	AA	AB	AA	AA	AB	BB	AB	AB	AB	AB	BB	AB	AB	AB	AB	AB	BB	AA	AB	AB	AB	BB	AA	AB	BB	AB	AB	AB	AB	AB	AB	AB	AB	AA	AB	AB	AB	AB	BB
chrA07_11667887	A07	33.8494	BB	AB	AB	BB	AB	AB	AA	AB	AA	AB	AA	AA	AB	BB	AB	AB	AB	AB	BB	AB	AB	AB	AB	AB	BB	AA	AB	AB	AB	BB	AA	AB	BB	AB	AB	AB	AB	AB	AB	AB	AB	AA	AB	AB	AB	AB	BB
chrA07_11739886	A07	34.1606	BB	AB	AB	BB	AB	AB	AA	AB	-	AB	AA	AA	AB	BB	AB	AB	AB	AB	-	AB	AB	-	AB	AB	BB	AA	-	AB	AB	-	AA	AB	-	AB	AB	AB	AB	AB	AB	AB	AB	AA	AB	AB	AB	AB	BB
chrA07_11741430	A07	34.1606	BB	AB	AB	BB	AB	AB	AA	AB	AB	AB	AA	AA	AB	BB	AB	AB	AB	AB	BB	AB	AB	-	AB	AB	BB	AA	AB	AB	-	BB	AA	AB	BB	AB	AB	AB	AB	AB	AB	AB	AB	AA	AB	AB	AB	AB	BB
chrA07_12223939	A07	35.6456	BB	AB	AB	BB	AB	AB	AA	AB	-	AB	AA	AA	AB	BB	AB	AB	AB	AB	-	AB	AB	AB	AB	AB	BB	AA	AB	AB	AB	BB	AA	AB	AB	AB	AB	AB	AB	AB	AB	AB	AB	AA	AB	AA	AB	AB	BB
chrA07_12529787	A07	36.002	BB	-	AB	BB	AB	AB	AA	AB	AB	AB	AA	AA	AB	BB	AB	AB	AB	AB	-	AB	AB	AB	AB	AB	BB	AA	AA	AB	AB	BB	AA	AB	AB	AB	AB	AB	AB	AB	AB	AB	AB	AA	AB	AA	AB	AB	BB
chrA07_11931969	A07	36.002	BB	AB	AB	BB	AB	AB	AA	AB	AA	AB	AA	AA	AB	BB	AB	AB	AB	AB	AB	AB	AB	AB	AB	AB	BB	AA	AA	AB	AB	BB	AA	AB	AB	AB	AB	AB	AB	AB	AB	AB	AB	AA	AB	AA	AB	AB	BB
chrA07_11925459	A07	36.2923	BB	AB	AB	BB	AB	AB	AA	AB	AA	AB	AA	AA	AB	-	AB	AB	AB	AB	-	AB	AB	AB	AB	AB	BB	AA	AA	AB	AB	BB	AA	AB	AB	AB	AB	AB	AB	AB	AB	AB	AB	AA	AB	AA	AB	AB	-
chrA07_12175790	A07	36.8936	BB	AB	AB	BB	AB	AB	AA	AB	AA	AB	AA	AA	AB	BB	AB	AB	AB	AB	AB	AB	AB	AB	AB	AB	BB	AA	AA	AB	-	BB	AA	AB	AB	AB	AB	AB	AB	AB	AB	AB	-	AA	AB	AA	AB	AB	BB
chrA07_12759578	A07	39.4233	-	AB	AB	BB	AB	AB	AA	AB	AA	AB	AA	AA	AB	BB	AB	AB	AB	AB	BB	AB	AA	AB	AB	AA	BB	AA	AA	AB	AB	BB	AA	AB	AB	AB	AB	AB	AB	AB	AB	AB	AB	AA	AB	AA	AB	AB	BB
chrA07_12818166	A07	40.2674	BB	AB	AB	BB	AB	AB	AA	AB	-	AB	AA	AA	-	BB	AB	AB	AB	AB	BB	AB	AA	-	AB	AA	BB	AA	AB	AB	AB	BB	AA	AB	AB	AB	AB	AB	AB	AB	AB	AB	AB	AA	-	AA	AB	AB	BB
chrA07_12819961	A07	40.2674	BB	AB	AB	BB	AB	AB	AA	AB	AA	AB	AA	AA	AB	-	AB	AB	AB	AB	AB	AB	AA	AB	-	AA	BB	AA	AB	AB	AB	BB	AA	AB	AB	AB	AB	AB	AB	AB	AB	AB	AB	AA	AB	AA	AB	AB	BB
chrA07_12891589	A07	40.8239	BB	AB	AB	BB	-	AB	AA	AB	AA	AB	AA	-	-	BB	AB	-	AB	AB	AB	AB	AA	AB	-	AA	BB	AA	AB	AB	AB	BB	AA	AB	AB	AB	-	AB	AB	AB	AB	AB	AB	AA	-	AA	AB	AB	BB
chrA07_12891415	A07	40.8239	BB	AB	AB	BB	AB	AB	-	AB	AA	AB	AA	-	AB	BB	AB	AB	AB	-	BB	-	AA	AB	-	AA	BB	-	AB	AB	AB	BB	AA	-	AB	-	BB	AB	AB	AB	AB	AB	AB	-	-	AA	AB	AB	BB
chrA07_13075694	A07	42.718	BB	AB	AB	BB	AB	AB	AA	AB	AA	AB	AA	AA	AB	BB	AB	AB	AB	AB	BB	AB	AA	AB	AB	AA	BB	AB	AB	AB	AB	BB	AA	AB	AB	AB	AB	AB	AB	AB	AB	AB	AB	AA	AB	AA	AB	AB	BB
chrA07_13271350	A07	42.718	BB	AB	AB	BB	AB	AB	AA	AB	AA	AB	AA	AA	-	BB	AB	AB	AB	-	BB	AB	AA	AB	-	AA	BB	-	AB	AB	AB	BB	AA	AB	AB	AB	AB	AB	AB	AB	AB	AB	AB	AA	AB	AA	AB	AB	BB
chrA07_13401549	A07	43.3351	BB	AB	AB	BB	AB	AB	AA	AB	-	AB	-	-	AB	BB	-	AB	AB	BB	BB	AB	-	AB	AB	AA	BB	-	AB	AB	AB	BB	-	AB	AB	AB	AB	AB	AB	AB	AB	AB	AB	AB	-	-	AB	AB	BB
chrA07_13398788	A07	43.3351	BB	AB	AB	BB	AB	AB	AA	AB	AA	AB	AA	AA	AB	BB	AB	AB	AB	BB	-	AB	AA	AB	AB	AA	-	AA	AB	AB	AB	BB	AA	AB	AB	AB	AB	AB	AB	AB	AB	AB	AB	AB	AB	AA	AB	AB	-
chrA07_13401879	A07	43.6464	-	AB	BB	BB	AB	AB	AA	AB	AA	AB	AA	AA	AB	-	AB	-	AB	BB	BB	AB	AA	AB	AB	AA	-	AA	AB	AB	AB	BB	AA	AB	AB	AB	AB	AB	AB	AB	AB	AB	AB	AB	AB	AA	AB	AB	BB
chrA07_13402620	A07	43.9503	BB	AB	BB	BB	AB	AB	AA	AB	AA	AB	AA	AA	AB	BB	AB	AB	-	BB	BB	AB	AA	AB	AB	AA	BB	AA	AA	AB	AB	BB	AA	AB	AB	AB	AB	AB	AB	AB	AB	AB	AB	AB	AB	AA	AB	AB	BB
chrA07_13399950	A07	43.9503	BB	AB	AB	BB	AB	AB	AA	AB	AA	AB	AA	AA	AB	BB	AB	-	AB	BB	BB	AB	AA	AB	AB	AA	BB	AA	AA	AB	AB	-	AA	AB	AB	AB	AB	AB	AB	AB	AB	AB	AB	AB	AB	AA	AB	AB	BB
chrA07_13469705	A07	46.0567	BB	AB	AB	-	AB	AB	AA	AB	AA	AB	AA	AA	AB	-	AB	AB	AB	AB	-	AB	AA	AB	AB	AA	BB	AA	AA	-	AB	BB	AA	-	-	AB	AB	AB	AB	AB	AB	AB	AB	AB	AB	AA	AB	AB	BB
chrA07_13561839	A07	47.1265	BB	AB	AB	-	AB	AB	AA	AB	AA	AB	AA	AA	AB	BB	-	-	AB	-	-	AB	AA	AB	-	AA	-	AA	AA	AB	AB	BB	AA	AB	AA	AB	AB	AB	AB	AB	AB	AB	-	AB	-	AA	AB	AB	BB
chrA07_13562109	A07	47.8075	BB	AB	AB	BB	-	AB	AA	AB	AA	AB	AA	AA	AB	-	AB	-	AB	BB	BB	AB	AA	AB	AA	AA	BB	AA	AB	AB	AB	BB	AA	AB	AA	AB	AB	AB	AB	AB	AB	AB	AB	AB	AB	AA	AB	AB	BB
chrA07_13618463	A07	48.5575	BB	AB	AB	BB	AB	AB	AA	AB	AA	AB	AA	AA	AB	BB	AB	AB	AB	BB	AB	AB	AA	AB	AB	AA	BB	AA	AB	AA	AB	BB	AA	AB	AA	AB	AB	AB	AB	AB	AB	AB	AB	AB	AB	AA	AB	AB	BB
chrA07_13618475	A07	48.6759	BB	AB	AB	BB	AB	AB	AA	AB	AA	AB	AA	AA	AB	BB	AB	AB	AB	BB	AB	AB	AA	AB	AB	AA	BB	AA	AB	AA	AB	BB	AA	AB	AA	AB	AB	AB	AB	AB	AB	AB	AB	AB	AB	AA	AB	AB	BB
chrA07_13618616	A07	49.3748	BB	AB	AB	BB	AB	AB	AA	AB	AA	AB	AA	AA	AB	BB	AB	AB	AB	BB	BB	AB	AA	AB	AB	AA	BB	AA	-	AA	AB	BB	AA	AB	AA	AB	AB	AB	AB	AB	AB	AB	AB	AB	AB	AA	AB	AB	BB
chrA07_13897389	A07	50.6203	BB	AB	AB	BB	AB	AB	AA	AB	AA	AB	AA	AA	AB	AB	AB	AB	AB	BB	BB	AB	AA	AB	AB	AB	-	AA	AA	AA	AB	-	AA	AB	AA	AB	AB	AB	AB	AB	AB	AB	AB	AB	-	AA	AB	AB	BB
chrA07_13825525	A07	51.0584	BB	AB	AB	BB	AB	AB	AA	AB	AA	AB	AA	AA	AB	AB	AB	AB	AB	BB	BB	AB	AA	AB	AB	AB	BB	AA	AB	AA	AB	BB	AA	AB	AA	AB	AB	AB	AB	AB	AB	AB	AB	AB	AB	AA	AB	AB	BB
chrA07_13978036	A07	51.6881	BB	AB	AB	BB	AB	AB	AA	AB	AA	AB	AA	AA	AB	AB	AB	AB	AB	-	-	AB	AA	AB	-	AB	BB	AA	AB	AA	AB	BB	AA	-	AA	AB	AB	AB	AB	AB	AB	AB	-	AB	-	AA	AB	AB	BB
chrA07_13982613	A07	51.6881	BB	AB	AB	BB	AB	AB	AA	AB	-	AB	AA	AA	AB	AB	AB	AB	AB	BB	BB	AB	AA	AB	-	AB	BB	AA	AB	AA	-	BB	AA	AB	-	AB	AB	AB	AB	AB	AB	AB	-	-	AB	-	AB	AB	BB
chrA07_14116143	A07	52.2811	BB	AB	AB	BB	AB	AB	AA	AB	AA	BB	AA	AA	AB	AB	AB	AB	AB	BB	-	AB	AA	AB	AB	AB	BB	AB	AB	AA	AB	BB	-	AB	AA	AB	AB	AB	AB	AB	AB	AB	AB	AB	AB	AA	AB	AB	BB
chrA07_14636742	A07	53.3378	BB	AB	AB	BB	AB	AB	AA	AB	AA	BB	AA	AA	-	-	AB	AB	AB	BB	-	-	AA	-	AB	AB	BB	-	-	AA	AB	BB	AA	AB	AA	AB	AB	AA	-	AB	AB	AB	-	-	-	AA	AB	AB	BB
chrA07_14837690	A07	54.9823	BB	AB	AB	BB	AB	AB	AA	AB	AA	BB	AA	AA	AA	AB	AB	AB	AB	BB	BB	AB	AA	AB	AB	AB	BB	AA	AB	AA	AB	BB	AA	AB	AA	AB	AB	AA	AB	AB	AA	AB	-	AB	AB	AA	AB	AB	BB
chrA07_14838704	A07	55.3352	BB	AB	AB	BB	AB	AB	AA	AB	AA	BB	AA	AA	AA	AB	AB	AB	AB	BB	BB	AB	AA	AB	AB	AB	BB	AA	AB	AA	AB	BB	AA	AB	AA	AB	AB	AA	AB	AB	AA	AB	AB	AB	AB	AA	AB	AB	BB
chrA07_14406489	A07	56.2414	BB	AB	AB	BB	AB	-	AA	AB	AA	-	AA	AA	AA	AB	AB	AA	AB	-	-	-	AA	-	AA	AB	-	AA	-	AA	AB	-	AA	AB	-	AB	AB	AA	AB	AB	AB	AB	-	AB	-	AA	AB	AB	BB
chrA07_15078558	A07	59.0816	BB	AB	AB	BB	-	AB	AA	AB	AA	BB	AA	AA	AA	AB	-	AA	AB	AB	BB	AB	AA	AB	-	AB	BB	AA	AA	AA	AB	BB	AA	-	AA	AB	AB	AA	AB	AB	AB	AB	AB	AB	-	-	AB	AB	BB
chrA07_15078605	A07	59.6807	BB	AB	AB	BB	AB	-	AA	AB	AA	BB	AA	AA	AA	AB	AB	AB	AB	BB	BB	-	AA	AB	-	AB	-	AA	AA	AA	AB	-	-	AA	AA	AB	AB	AA	AB	AB	AB	AB	AB	AB	-	AA	AB	AB	BB
chrA07_15116913	A07	60.5729	BB	AB	AB	BB	AB	AB	AA	AB	AA	-	AA	AA	AA	AB	AB	AB	AB	BB	BB	AB	AA	AB	AB	AB	-	AA	-	AA	AB	BB	AA	AB	AA	AB	AB	AA	AB	AB	AB	AB	AB	AB	AB	AA	AB	AB	BB
chrA07_15115245	A07	62.212	BB	AB	AB	BB	AB	AB	AA	AB	AA	BB	AA	AA	AA	BB	AB	AB	AB	BB	BB	AB	AA	AB	-	AB	BB	AB	AB	AA	AB	BB	AA	AB	AA	AB	AB	AA	AB	AB	AB	AB	AB	AB	-	AA	AB	AB	BB
chrA07_15115221	A07	62.7311	BB	AB	AB	BB	AB	AB	-	AB	-	BB	AA	-	-	BB	AB	AB	AB	BB	BB	AB	AA	AB	-	AB	BB	-	AB	-	AB	BB	-	-	-	AB	AB	AA	AB	AB	AB	AB	AB	-	-	AA	AB	AB	BB
chrA07_15233845	A07	64.3044	BB	AB	AB	BB	AB	AB	AA	AB	AA	BB	AA	AA	AA	AB	AB	AB	AB	BB	BB	-	AA	AB	-	AB	BB	AA	AB	AA	BB	BB	AA	AB	AA	AB	-	AA	AB	AB	AB	AB	AB	AB	AB	AA	AB	AB	BB
chrA07_15264448	A07	64.7929	BB	AB	AB	BB	AB	AB	AA	AB	AA	BB	AA	AA	AA	AB	AB	AB	AB	BB	BB	AB	AA	AB	AB	AB	BB	AA	AB	AA	BB	BB	AA	AB	AA	AB	AB	AA	AB	AB	AB	AB	AB	AB	AB	AA	AB	AB	BB
chrA07_15497707	A07	65.8355	BB	AB	AB	BB	AB	AB	AA	AB	AA	BB	AA	AA	AA	AB	AB	AB	AB	BB	BB	AB	AA	AB	AB	AB	BB	AA	AB	AA	BB	BB	AA	AB	AA	AB	AB	AA	AB	AB	AB	AB	AB	BB	-	-	AB	AB	BB
chrA07_15556934	A07	67.1709	BB	AB	AB	BB	AB	AB	AA	AB	AA	BB	AA	AA	AA	-	AB	-	AB	BB	-	AB	AA	AB	AB	AB	BB	AA	-	AA	BB	BB	AA	AB	AA	-	AB	AA	AB	AB	AB	AB	AB	BB	-	-	AB	AB	BB
chrA07_15657825	A07	67.8489	BB	AB	AB	-	AB	AB	AA	AB	AA	BB	AA	AA	AA	AB	AB	AB	AB	-	-	-	AA	AB	AB	AB	BB	AA	AB	AA	BB	BB	AA	AB	AA	AB	AB	AA	AB	AB	AB	AB	AB	BB	AB	AB	AB	AB	BB
chrA07_15657756	A07	67.8489	BB	AB	AB	-	AB	AB	AA	AB	AA	BB	AA	AA	AA	AB	AB	-	AB	BB	BB	AB	AA	AB	AB	AB	BB	AA	AB	AA	-	BB	AA	AB	AA	AB	AB	AA	AB	AB	AB	AB	AB	-	AB	AB	AB	AB	BB
chrA07_15684536	A07	68.4544	BB	AB	AB	BB	AB	AB	AA	AB	AA	BB	AA	AA	AA	AB	AB	AB	AB	BB	BB	AB	AA	-	AB	AB	BB	AA	AB	AA	AB	BB	AA	AB	AA	AB	AB	AA	AB	AB	AB	AB	AB	BB	AB	AB	AB	AB	BB
chrA07_15727409	A07	69.6532	BB	AB	-	BB	AB	AB	AA	AB	-	BB	AA	AA	AA	-	AB	AB	AB	BB	BB	AB	AA	AB	AB	AB	BB	AA	AB	AA	AB	AB	AA	AB	AA	AB	AB	-	AB	AB	AB	AB	-	BB	AB	AB	AB	BB	BB
chrA07_15797822	A07	71.5285	BB	AB	AB	BB	AB	AB	AA	AB	AA	BB	AA	AA	AA	AB	AB	AB	AB	BB	BB	AB	AA	AB	-	AB	AB	AA	AB	AA	-	AB	AA	AB	AA	AB	AB	AA	AB	-	AB	AB	-	BB	AB	AB	AB	BB	BB
chrA07_16002541	A07	71.9566	BB	AB	AB	BB	AB	AB	AA	AB	AA	BB	AA	AA	AA	AB	AB	AB	AB	BB	AB	AB	AA	AB	AB	AB	AB	AA	AB	AA	AB	AB	AA	AB	AA	AB	AB	AA	AB	AB	AB	AB	AB	BB	AB	AB	AB	BB	BB
chrA07_16166626	A07	72.3937	BB	AB	AB	BB	AB	AB	AA	AB	AA	BB	AA	AA	AA	AB	AB	AB	AB	BB	-	AB	AA	-	AB	AB	AB	AA	-	AA	AB	AB	AA	AB	AA	AB	AB	AA	AB	AB	AB	AB	-	-	-	AB	AB	BB	BB
chrA07_16195236	A07	73.0019	BB	AB	AB	BB	AB	AB	AA	AB	AA	BB	AA	AA	AA	AB	AB	AB	AB	BB	AB	AB	AA	AB	AB	AB	AB	AA	AB	AA	AB	AB	AA	AB	AA	AB	AB	AA	AB	AB	AB	AB	AB	BB	AB	AB	AB	BB	BB
chrA07_16397608	A07	74.2726	BB	AB	AB	BB	AB	AB	AA	AB	AA	BB	AA	AA	AA	AB	AB	AB	AB	BB	AB	AB	AA	AB	AB	AB	AB	AA	AB	AA	AB	AB	AA	AB	AA	AB	AB	AA	AB	AB	AB	AB	AB	BB	AB	AB	AB	BB	BB
chrA07_16644623	A07	75.8653	BB	AB	AB	BB	AB	AB	AA	AB	AA	BB	AA	AA	AA	AB	AB	AB	AB	BB	-	AB	AA	AB	-	AB	AB	AA	AA	AA	AB	AB	AA	AB	AA	AB	AB	AA	AB	AB	AB	AB	AB	BB	AA	AB	AB	BB	BB
chrA07_16693819	A07	77.0479	BB	AB	AB	BB	AB	BB	AB	AB	-	BB	AA	AA	AA	-	AB	AB	AB	BB	AB	AB	AA	AB	AB	AB	AB	-	AA	AA	AB	-	AA	AB	-	AB	-	AA	AB	AB	AB	AB	-	BB	-	AB	AB	BB	BB
chrA07_16794762	A07	77.5023	BB	AB	AB	BB	AB	BB	AB	AB	AA	BB	AA	AA	AA	AA	AB	AB	AB	BB	AB	AB	AA	AB	AB	AB	AB	AA	-	AA	AB	AB	AA	AB	AA	AB	AB	AA	AB	AB	AB	AB	AB	BB	AB	AB	AB	BB	BB
chrA07_16911532	A07	78.8421	BB	AB	AB	BB	AB	BB	AB	AB	AA	BB	AA	AA	AA	AA	AB	-	AB	BB	AA	-	AA	AB	BB	AB	-	AA	-	AA	AB	-	AA	AB	AA	AB	AB	AA	-	AB	AB	AB	AB	BB	-	AB	AB	-	BB
chrA07_16909287	A07	79.2857	BB	AB	AB	BB	-	BB	-	AB	AA	BB	AA	AA	-	AA	AB	AB	AB	-	-	AB	AA	AB	BB	AB	AB	AA	AB	AA	AB	AB	AA	-	-	AB	AB	AA	AB	AB	AB	AB	AB	BB	-	AB	AB	BB	BB
chrA07_17077776	A07	79.6654	BB	-	AB	BB	AB	BB	AB	AB	-	BB	AA	AA	AA	AA	AB	AB	AB	BB	AB	AB	AA	AB	BB	AB	AB	AA	AB	AA	AB	AB	AA	AB	AA	AB	AB	AA	AB	AB	AB	AB	AB	BB	AB	AB	AB	BB	BB
chrA07_17077689	A07	79.9762	-	AB	AB	BB	AB	BB	AB	AB	AA	BB	AA	AA	AA	AA	AB	AB	AB	BB	AB	AB	AA	AB	BB	AB	AB	AA	AB	-	-	AB	AA	AB	AA	AB	AB	AA	AB	AB	AB	AB	AB	BB	AB	AB	AB	BB	BB
chrA07_17184250	A07	80.2897	BB	AB	AB	BB	AB	BB	AB	AB	AA	BB	AA	AA	AA	AA	AB	AB	AB	BB	AB	AB	AA	AB	BB	AB	AB	AA	AB	AA	AB	AB	AA	AB	AA	AB	AB	AA	AB	AB	AB	AB	AB	BB	AB	AB	AB	BB	BB
chrA07_17183724	A07	80.3554	BB	AB	AB	BB	AB	BB	AB	AB	-	BB	-	AA	-	-	AB	AB	AB	BB	AB	AB	AA	-	BB	AB	AB	AA	AB	AA	AB	AB	-	AB	AA	AB	AB	AA	AB	AB	AB	AB	AB	BB	AB	AB	AB	BB	BB
chrA07_17479409	A07	82.138	BB	AB	AB	BB	AB	BB	AB	AB	AB	BB	AA	AA	AA	AA	AB	AB	AB	BB	AB	AB	AA	AB	BB	AB	AB	AA	AA	AA	AB	-	AB	AB	AA	AB	AB	AA	AB	AB	AB	AB	AB	BB	-	AB	AB	BB	BB
chrA07_17719256	A07	82.4896	BB	AB	-	BB	AB	BB	AB	AB	AB	BB	AA	AA	AA	AA	AB	AB	AB	BB	AB	AB	AA	AB	BB	AB	AB	AA	AA	AA	-	AB	AB	AB	-	AB	AB	AA	AB	AB	AB	-	AB	-	AB	AB	AB	BB	BB
chrA07_17707682	A07	82.7229	BB	AB	AB	-	AB	-	AB	AB	AA	-	AA	AA	AA	AA	AB	-	AB	-	-	AB	AA	-	-	AB	AB	AA	AA	AA	AB	AB	-	AB	AA	AB	AB	AA	AB	AB	AB	AB	AB	BB	AB	AB	AB	BB	BB
chrA07_17707499	A07	83.0247	BB	AB	AB	BB	-	BB	AB	AB	AA	BB	AA	AA	AA	AA	-	AB	AB	BB	AB	AB	AA	AB	BB	AB	AB	AA	AA	AA	AB	-	AB	AB	-	AB	-	-	-	-	AB	AB	AB	BB	AB	AB	AB	BB	BB
chrA07_17731572	A07	83.6186	BB	AB	AB	BB	AB	BB	AB	AB	AA	BB	AA	AA	AA	AA	AB	AB	AB	BB	-	AB	AA	AB	BB	AB	AB	AA	AA	AA	AB	AB	AB	AB	AA	AB	AB	AA	AB	AB	AB	AB	AB	BB	AB	AB	AB	BB	BB
chrA07_18120805	A07	87.047	BB	AB	AB	BB	AB	BB	AB	AB	AB	BB	AA	AA	AA	AA	AB	AB	AB	BB	AB	AA	AA	AB	BB	AB	AB	AA	AA	AA	AB	AB	AB	AB	AA	AB	-	AA	AB	AB	AB	AB	-	BB	BB	AB	BB	BB	BB
chrA07_19045969	A07	92.6571	AB	AB	-	BB	BB	BB	AB	AB	AB	BB	AA	-	AA	-	AB	AB	AB	BB	AB	AA	AA	AB	BB	AB	AB	AA	AB	-	AB	-	-	AB	AB	-	AB	-	AB	AB	AB	AB	AB	BB	BB	AB	BB	BB	AB
chrA07_19050674	A07	93.3544	AB	AB	AB	BB	BB	BB	AB	AB	AA	BB	AA	AA	-	-	AB	AB	-	BB	-	AA	AA	AB	BB	AB	AB	AA	AB	AA	AB	-	AB	-	-	-	-	-	AB	AB	AB	AB	AB	BB	BB	AB	BB	BB	AB
chrA07_19139302	A07	94.4624	AB	AB	AB	BB	BB	BB	-	AB	AA	BB	AA	AA	AA	AA	AB	AB	AB	BB	AA	AA	AA	AB	BB	AB	-	AA	AB	AA	AB	AB	AB	AB	AB	AB	AB	AA	AB	-	AB	AB	-	BB	BB	-	BB	BB	AB
chrA07_19141292	A07	94.7581	AB	AB	AB	BB	AB	BB	AB	AB	AA	BB	AA	AA	AA	AA	AB	AB	AB	BB	AA	AA	AA	AB	-	AB	AB	AA	AB	AA	AB	AB	AB	AB	AB	AB	AB	AA	AB	AB	AB	AB	AB	BB	BB	AB	BB	BB	AB
chrA07_19304748	A07	95.6732	AB	AB	AB	BB	AB	BB	AB	AB	AA	BB	AA	AA	AA	AA	AB	AB	AB	BB	AA	AA	AA	AB	BB	AB	AB	AA	AB	AA	AB	AB	AB	AB	AB	AB	AB	AA	AB	AB	AB	AB	AB	BB	BB	AB	BB	BB	AB
chrA07_19704160	A07	97.5754	AB	AB	AB	BB	AB	BB	AB	AB	AA	BB	AA	-	AA	AA	AB	AB	AB	BB	-	AA	AA	AB	BB	AB	AB	AA	AB	-	AB	AB	AB	AB	AB	AB	AB	AA	AB	AB	AB	AB	AB	BB	BB	AB	BB	BB	AB
chrA07_19767163	A07	98.6555	AB	AB	-	BB	AB	BB	-	AB	AA	BB	AA	AA	AA	AA	AB	AB	AB	BB	AA	AA	AA	AB	BB	AB	AB	AA	AB	AA	AB	-	BB	AB	AB	AB	AB	AA	-	AB	AB	AB	AB	-	-	AB	BB	BB	AB
chrA07_19885371	A07	99.012	AB	AB	AB	BB	-	BB	AB	AB	AB	BB	AA	AA	AA	AA	AB	AB	AB	BB	AA	AA	AA	AB	BB	AB	AB	AA	AB	AA	AB	AB	-	AB	AB	AB	AB	AA	AB	AB	AB	AB	AB	-	-	-	BB	BB	AB
chrA07_20250627	A07	100.448	AB	AB	AB	BB	BB	BB	-	AB	-	BB	AA	AA	-	-	AB	AB	AB	BB	-	AA	AA	AB	BB	AB	AB	-	AB	AA	AB	AB	AB	AB	-	AB	AB	AA	AB	AB	AB	AB	-	BB	BB	AB	BB	BB	AB
chrA07_20473470	A07	100.751	AB	AB	-	BB	-	BB	AB	AB	AA	BB	AA	AA	AA	AA	AB	AB	AB	BB	AA	AA	AA	AB	BB	AB	-	AA	AB	AA	AB	AB	AB	AB	AB	AB	AB	AA	AB	AB	AB	AB	AB	BB	BB	AB	BB	BB	AB
chrA07_20791790	A07	101.373	AB	AB	AB	BB	AB	-	AB	AB	AA	BB	AA	AA	AA	AA	AB	AB	AB	-	AA	AA	AA	AB	-	AB	AB	AA	AB	AA	AB	AB	AB	AB	AB	AB	AB	AA	AB	AB	AB	AB	AB	AB	-	AB	BB	BB	AB
chrA07_20899843	A07	101.983	AB	AB	AB	BB	AB	BB	AB	AB	AA	BB	AA	AA	AA	AA	AB	AB	AB	BB	AA	AA	AA	AB	BB	AB	AB	AA	AB	AA	-	AB	AB	AB	AB	AB	AB	AA	AB	AB	AB	AB	-	-	BB	AB	BB	BB	AB
chrA07_20961540	A07	102.291	AB	AB	AB	-	AB	-	AB	AB	-	BB	AA	AA	AA	AA	AB	-	AB	BB	AA	AA	AA	AB	-	AB	AB	AA	AB	AA	-	AB	AB	AB	AB	AB	AB	AA	AB	AB	AB	AB	AB	AB	-	AB	BB	BB	AA
chrA07_21052149	A07	102.597	AB	AB	-	BB	AB	BB	AB	AB	AB	BB	-	-	-	AA	AB	-	AB	BB	-	AA	-	AB	BB	AB	AB	AA	AB	-	AB	AB	AB	AB	-	AB	AB	-	AB	AB	AB	AB	-	AB	BB	AB	BB	BB	AA
chrA07_21231323	A07	103.218	AB	AB	AB	BB	AB	BB	AB	AB	AA	BB	AA	AA	AA	AA	AB	AA	AB	BB	AA	AA	AA	AB	BB	AB	AB	AA	AB	AA	AB	AB	AB	AB	AB	AB	AB	AA	AB	AB	AB	AB	AB	AB	BB	AB	BB	BB	AA
chrA07_21251511	A07	103.524	AB	AB	-	BB	-	BB	AB	AB	AA	BB	AA	AA	AA	AA	AB	-	AB	BB	AA	AA	AA	AB	BB	AB	AB	AA	AB	AA	AB	AB	AB	AB	AB	AB	AB	AA	AB	AB	AB	AB	AB	-	-	AB	BB	BB	AA
chrA07_21297040	A07	103.83	AB	AB	AB	-	AB	BB	-	AB	-	BB	AA	AA	AA	AA	AB	AB	AB	-	AA	AA	AA	-	BB	AB	AB	AA	AB	AA	AB	AB	-	AB	AB	AB	AB	AA	AB	-	AB	AB	AA	AB	-	AB	BB	BB	AA
chrA07_21558107	A07	104.373	AB	AB	AB	BB	AB	BB	AB	AB	AA	BB	AA	AA	AA	AA	AB	AB	AB	BB	AB	AA	AA	AB	BB	AB	AB	AA	AB	AA	AB	AB	AB	AB	AB	AB	AB	AA	AB	AB	AB	AB	AA	AB	BB	AB	BB	BB	AA
chrA07_21565725	A07	104.373	AB	AB	AB	BB	AB	BB	AB	AB	-	BB	AA	AA	AA	AA	AB	AB	AB	BB	AB	AA	AA	AB	BB	AB	AB	AA	-	AA	-	AB	AB	AB	AB	AB	AB	AA	AB	AB	AB	AB	AA	AB	BB	AB	BB	BB	AA
chrA07_21373694	A07	105.207	AB	AB	AB	BB	AB	BB	AB	AB	AA	BB	AA	AA	AA	AA	AB	AB	-	BB	AA	AA	AA	AB	-	AB	AB	AA	-	AA	AB	AB	AB	AB	AB	AB	AB	AA	AB	AB	AB	AB	AA	AB	-	AB	BB	BB	AA
chrA07_21370963	A07	105.207	AB	AB	AB	BB	AB	-	AB	AB	AA	-	AA	AA	AA	AA	AB	AB	AB	BB	AA	AA	AA	AB	BB	AB	-	AA	AB	AA	AB	-	AB	AB	AB	AB	-	AA	AB	AB	AB	AB	AA	AB	BB	AB	-	BB	AA
chrA07_21615434	A07	106.321	AB	AB	AB	-	-	BB	AB	AB	AB	BB	AA	-	-	AB	AB	AB	-	BB	-	-	-	AB	BB	AB	AB	AA	AB	-	-	AB	AB	AB	AB	AB	-	-	AB	AB	AB	AB	AB	AB	BB	AB	BB	BB	-
chrA07_21952185	A07	110.13	AA	BB	BB	BB	AB	BB	AB	AB	AB	BB	AA	AA	AA	-	AB	AB	AB	BB	-	AA	AA	-	BB	AB	AB	-	BB	AA	AB	AB	-	AB	AB	AB	AB	AA	AB	AB	AB	AB	-	-	-	AB	BB	BB	AA
chrA07_21981191	A07	112.753	AA	BB	BB	AB	-	BB	AB	-	AB	-	AA	AA	AA	AA	AB	AB	AB	BB	AB	AA	AA	AA	-	AB	AB	AA	BB	AA	AB	AB	AB	AB	AA	AB	-	AB	AB	AB	-	AB	AA	AB	BB	AB	BB	BB	AA
chrA07_22106382	A07	114.264	AA	BB	AB	AB	BB	BB	AB	-	AB	BB	AA	AA	AA	AA	AB	AB	AB	BB	AA	AB	AA	AB	BB	AB	AB	-	BB	AA	AB	AB	AB	AB	AA	AB	BB	AB	AB	AB	AB	AB	AA	AB	BB	AB	BB	BB	AA
chrA07_22231023	A07	115.593	AA	BB	AB	AB	AB	BB	-	AB	-	BB	AA	AA	AA	-	AB	AB	AB	BB	-	AB	AA	AB	BB	AB	-	AA	BB	-	AB	AB	AB	AB	AA	AB	AB	AB	AB	AB	AB	AB	-	AB	BB	AB	BB	BB	AA
chrA07_22236843	A07	116.292	AA	BB	AB	-	-	BB	-	AB	AA	BB	-	AA	AA	AA	AB	-	AB	-	AA	AB	AA	-	-	AB	-	AA	BB	AA	AB	-	AB	AA	AA	AB	AB	AB	AB	AB	AB	AB	-	AB	BB	AB	BB	BB	AA
chrA07_22236555	A07	116.901	AA	BB	AB	AB	AB	BB	AB	AB	AA	BB	AA	AA	AA	AA	AB	AB	-	BB	AA	AB	AA	AB	BB	AB	AB	AA	AB	AA	AB	AB	AB	-	AA	AB	-	AB	-	AB	AB	AB	-	AB	BB	AB	BB	BB	AA
chrA07_22282709	A07	117.526	AA	BB	AB	AB	-	BB	AB	AB	-	BB	AA	AA	AA	AA	AB	-	-	BB	AA	AB	AA	AB	BB	AB	AB	AA	AB	AA	AB	AB	AB	AA	AA	AB	-	AB	AB	AB	AB	AB	AA	AB	BB	AB	-	BB	AA
chrA07_22539198	A07	119.741	AA	BB	AB	AB	AB	BB	AB	AB	AA	-	AA	AA	AA	AA	AB	AB	AB	BB	AA	AB	AA	AB	BB	AB	AB	AA	AB	AA	AB	AB	AB	AA	AA	AB	AB	AB	AB	AB	AB	AB	AA	AB	BB	AB	BB	BB	AA
chrA07_22539630	A07	120.579	AA	BB	AB	AB	-	-	AB	AB	AA	BB	AA	AA	AA	AA	AB	-	AB	-	AA	AB	AA	AB	-	AB	AB	AA	AB	AA	AB	AB	-	AA	AA	AB	AB	AB	AB	AB	BB	AB	AA	AB	BB	AB	-	-	AA
chrA07_22644636	A07	121.194	AA	BB	AB	AB	AB	BB	AB	AB	AA	-	AA	AA	AA	AA	AB	-	-	AA	AA	-	AA	AB	BB	AB	AB	AA	AB	AA	AB	AB	AB	AA	AA	AB	-	AB	AB	AB	BB	AB	AB	AB	BB	AB	BB	BB	AA
chrA07_22628107	A07	122.031	AA	BB	AB	AB	AB	BB	AB	AB	AA	BB	AA	AA	AA	AA	AB	AB	AB	AB	AA	AB	AA	AB	BB	AB	AB	AA	AB	AA	AB	AB	AB	AA	AA	AB	AB	AB	AB	AB	BB	AB	AB	AB	BB	AB	BB	BB	AA
chrA07_22697006	A07	122.338	AA	BB	-	AB	AB	BB	-	AB	AA	BB	AA	AA	AA	AA	AB	AB	AB	-	AA	AB	AA	AB	BB	AB	-	AA	BB	AA	AB	AB	-	AA	AA	-	AB	AB	AB	AB	BB	AB	-	-	-	AB	BB	BB	AA
chrA07_22540188	A07	122.649	AA	BB	AB	AB	-	BB	AB	AB	AB	BB	AA	AA	AA	AA	AB	AB	AB	BB	AA	-	AA	AB	BB	AB	AB	AA	-	AA	AB	AB	AB	AA	AA	AB	AB	AB	AB	AB	BB	AB	-	AB	BB	AB	BB	BB	AA
chrA07_22541949	A07	122.954	AA	BB	-	AB	AB	BB	AB	AB	-	BB	AA	AA	AA	AA	AB	AB	AB	BB	-	AB	AA	AB	BB	AB	AB	AA	BB	AA	AB	AB	AB	AA	AA	AB	AB	AB	AB	AB	BB	AB	AA	AB	BB	AB	BB	BB	AA
chrA07_22852539	A07	123.252	AA	BB	AB	-	-	BB	AB	AB	AB	BB	AA	AA	-	-	AB	AB	AB	AB	-	AB	AA	AB	BB	AB	AB	AA	-	AA	AB	AB	-	AA	AA	AB	AB	AB	AB	AB	BB	AB	AB	AB	BB	AB	BB	BB	AA
chrA07_22904659	A07	123.56	AA	BB	AB	AB	AB	BB	AB	AB	AB	BB	AA	AA	AA	AA	AB	AB	AB	AB	AA	AB	-	AB	BB	AB	AB	AA	BB	AA	AB	AB	AB	AA	AA	AB	AB	AB	AB	AB	BB	AB	AB	AB	BB	AB	BB	BB	AA
chrA07_23076269	A07	124.681	AA	BB	AB	AB	AB	BB	AB	-	-	-	AA	AA	AA	AA	AB	AB	AB	AB	AA	AB	AA	AB	BB	AB	AB	AA	BB	AA	-	AB	AB	AA	AA	AB	AB	AB	AB	AB	-	AB	AB	AB	-	AB	BB	BB	AA
chrA07_23216954	A07	125.807	AA	BB	AB	AB	AB	BB	AB	AB	AB	BB	AA	AA	AA	AB	AB	AB	AB	AB	AA	AB	AA	AB	BB	AB	AB	AA	AB	AA	AB	AB	AB	AA	AA	AB	-	AB	AB	AB	BB	AB	AB	AB	BB	AB	BB	BB	AA
chrA07_23217050	A07	125.99	AA	BB	AB	AB	AB	-	AB	AB	-	BB	AA	AA	AA	AB	AB	AB	AB	AB	AA	AB	AA	AB	BB	AB	AB	AA	-	AA	AB	AB	AB	AA	AA	AB	AB	AB	AB	AB	BB	AB	AB	AB	-	AB	BB	BB	AA
chrA07_23069578	A07	126.741	AA	BB	AB	AB	AB	BB	AB	-	-	BB	AA	AA	AA	AA	AB	AB	AB	AB	AA	AB	AA	AB	BB	AB	AB	AA	AB	AA	AB	-	AB	AA	AA	-	-	AB	AB	AB	BB	AB	AB	-	-	AB	BB	BB	AA
chrA07_23076239	A07	127.051	AA	BB	AB	AB	AB	BB	AB	AB	AB	BB	AA	AA	AA	AA	AB	AB	AB	AB	AA	AB	AA	AB	BB	AB	AB	AA	AB	AA	AB	AB	AB	AA	AA	AB	AB	AB	AB	AB	BB	AB	AB	AB	BB	AB	BB	BB	AA
chrA07_22990776	A07	127.43	AA	BB	-	AB	AB	BB	AB	AB	AB	BB	AA	AA	-	-	AB	-	AB	AB	-	AB	AA	AB	BB	AB	AB	AA	-	AA	AB	AB	AB	-	AA	AB	-	AB	AB	AB	BB	AB	AB	AB	BB	AB	BB	BB	AA
chrA07_23075458	A07	128.107	AA	BB	AB	AB	BB	BB	AB	AB	AB	BB	AA	AA	AA	AA	AB	AB	AB	AB	AA	AB	AA	AB	BB	AB	AB	AA	AB	AA	AB	AB	AB	-	AA	AB	AB	AB	AB	AB	BB	AB	AB	AB	BB	AB	BB	BB	AA
chrA07_23360475	A07	129.373	AA	BB	-	AB	BB	BB	AB	AB	AB	BB	AA	AA	-	AB	AB	AB	AB	AB	-	AB	AA	-	BB	AB	BB	-	AB	AA	AB	AB	AB	AB	-	AB	AB	AB	AB	AB	BB	AB	AB	AB	BB	AB	BB	BB	AA
chrA07_23360907	A07	129.847	AA	BB	AB	AB	-	BB	AB	AB	AB	BB	AA	AA	AA	AB	AB	AB	AB	AB	AA	AB	AB	AB	BB	AB	BB	AA	-	AA	AB	AB	AB	-	AA	AB	AB	AB	AB	AB	BB	AB	AB	AB	BB	AB	BB	BB	AA
chrA07_23360853	A07	130.253	AA	BB	AB	-	-	BB	AB	AB	AB	BB	AA	AA	-	AB	AB	AB	AB	AB	AA	AB	AB	AB	BB	AB	BB	-	BB	AA	AB	AB	AB	AB	AB	AB	AB	AB	AB	AB	BB	AB	AB	AB	BB	AB	BB	BB	AA
chrA07_23336755	A07	131.407	AA	BB	-	AB	-	BB	AB	AB	-	BB	AA	AA	AA	AB	AB	AB	AB	AB	AA	AB	AA	AB	BB	AB	BB	AA	BB	AA	AB	AB	AB	AA	AB	AB	AB	AB	AB	AB	BB	AB	AB	AB	BB	AB	BB	BB	AA
chrA07_23576873	A07	134.229	AA	BB	AB	AB	BB	BB	AB	-	AB	BB	AA	AA	AA	AB	AB	AB	AB	AB	AA	AB	AA	AB	BB	AB	BB	AA	BB	AA	-	AB	AB	AA	AA	AB	AB	AB	AB	AB	BB	AB	AA	AB	BB	AB	BB	BB	AA
chrA07_23603969	A07	134.641	AA	BB	-	AB	BB	BB	AB	AB	-	BB	AA	AA	AA	AB	AB	-	AB	AB	AA	AB	AA	AB	BB	AB	BB	AA	AB	AA	-	AB	AB	AA	AA	AB	AB	AB	AB	AB	BB	AB	AA	-	BB	AB	BB	BB	AA
chrA07_23578749	A07	135.06	AA	BB	AB	AB	AB	BB	AB	AB	AA	BB	AA	AA	AA	AB	AB	AB	AB	AB	AA	AB	AA	AB	BB	AB	BB	AA	AB	AA	AB	AB	AB	AA	AA	AB	AB	AB	AB	AB	BB	AB	AA	AB	BB	AB	BB	BB	AA
chrA07_23673230	A07	135.359	AA	BB	AB	AB	-	BB	AB	AB	AA	BB	AA	AA	AA	AB	AB	AB	AB	AB	AA	AB	AA	AB	-	AB	BB	AA	-	AA	AB	AB	AB	AA	-	AB	AB	AB	AB	AB	BB	AB	AA	AB	BB	AB	BB	BB	AA
chrA07_23513030	A07	135.889	AA	BB	AB	AB	AB	-	AB	AB	AB	BB	AA	AA	AA	AB	AB	AB	AB	AB	-	AB	AA	AB	BB	AB	-	AA	AB	AA	-	AB	AB	AA	AA	AB	AB	AB	AB	AB	BB	AB	-	AB	BB	AB	BB	BB	AA
chrA07_23528921	A07	137.202	-	BB	AB	AB	AB	BB	AB	AB	AB	BB	AA	AA	AA	AB	AB	AB	AB	AB	AA	AB	AA	AB	BB	AB	BB	AA	BB	AA	AB	AB	AB	AB	AA	AB	AB	AB	AB	AB	BB	AB	AA	AB	BB	AB	BB	BB	AA
chrA07_23513009	A07	142.892	-	BB	AB	AB	AB	BB	AB	AB	AB	BB	-	AA	AA	AB	AB	AB	AB	-	AB	AB	AB	AB	BB	AB	BB	-	-	AB	AB	AB	AB	AB	AA	AB	AB	AB	AB	AB	BB	AB	-	AB	BB	AB	BB	BB	-
chrA07_22742338	A07	149.822	AB	BB	AB	BB	-	BB	AB	-	AB	BB	-	AB	-	AB	AB	AB	AB	AB	AB	AB	AB	AB	BB	AB	AB	AA	BB	AB	AB	-	AB	AB	AA	-	-	-	-	-	BB	AB	AB	-	-	-	BB	BB	AB
chrA07_21099019	A07	162.345	AB	AB	AB	BB	AB	BB	-	AB	AB	BB	-	AB	-	-	AB	AB	-	BB	AB	AB	AB	AB	BB	AB	AB	-	AB	AA	AB	AB	AB	AB	AB	AB	AB	AA	AB	AB	AB	AB	AB	-	BB	AB	BB	BB	-
chrA07_19858273	A07	164.496	AB	AB	AB	BB	-	BB	AB	AB	AB	BB	AA	AB	AB	AB	AB	AB	AB	BB	AB	AB	AB	AB	BB	AB	AB	AA	AB	AA	AB	AB	AB	AB	AB	AB	AB	AB	AB	-	AB	AB	AB	BB	-	AB	-	BB	AB
chrA07_19858417	A07	167.254	AB	AB	BB	BB	BB	BB	AB	AB	AB	BB	AA	AB	AB	AB	AB	AB	AB	BB	AB	-	AB	AB	BB	AB	AB	AA	AB	AA	-	BB	AB	AB	AB	AB	AB	AB	AB	AB	AB	AB	AB	BB	BB	BB	BB	BB	AB
chrA08_359676	A08	0	BB	AA	AA	AB	AB	AB	AB	AB	-	AB	AB	BB	AA	AB	AB	-	AB	AB	AA	AB	AB	AB	AB	BB	AB	AB	AB	AA	-	AB	AA	AB	AA	AA	AB	BB	AA	BB	AA	AA	-	BB	AB	AB	BB	AB	AA
chrA08_360303	A08	1.82496	BB	AA	AA	AB	AB	AB	AB	BB	AA	AB	AB	BB	AA	AB	AB	AB	AB	AB	AB	AB	AB	AB	AB	BB	AB	AB	AB	AA	BB	AB	AA	AB	AA	AA	AB	BB	AA	BB	AA	AA	-	BB	AB	AB	BB	AB	AA
chrA08_642767	A08	2.61491	BB	AA	AA	AB	-	-	AB	BB	AA	AB	AB	BB	AA	AB	-	AB	AB	AB	AB	AB	AB	AB	-	BB	AB	-	AB	-	BB	AB	-	AB	AA	-	AB	BB	AA	BB	AA	AA	-	BB	AB	AB	-	AB	AA
chrA08_632944	A08	3.98331	BB	AA	AA	AB	AB	AB	-	-	-	AB	AB	BB	AA	AB	AB	AB	AB	AB	AA	AB	AB	BB	AB	-	AB	AB	AB	AA	BB	AB	-	AB	AA	AA	AB	BB	AA	BB	AA	AA	BB	BB	AB	AB	BB	AB	AA
chrA08_928977	A08	5.13719	BB	AA	-	AB	AB	-	AB	BB	AA	AB	AB	BB	AA	AB	AB	AB	AB	AB	AA	AB	AB	BB	AB	BB	AB	-	AB	AA	BB	AB	AB	AB	AA	AA	AB	BB	AA	BB	-	AA	BB	BB	-	AB	BB	AB	AA
chrA08_1652608	A08	9.92629	BB	AA	AA	-	AB	AB	AB	BB	-	AB	AB	BB	AA	AB	AB	AB	-	-	AA	AB	AB	AB	-	BB	AB	AB	AB	AA	BB	AB	AB	AB	-	AA	AB	BB	AA	BB	AA	AA	BB	BB	-	AB	BB	AB	AA
chrA08_1874875	A08	10.9395	BB	AA	AA	AB	-	AB	AB	BB	AA	AB	AB	BB	AA	AB	AA	AB	AB	AB	AA	AB	AB	AB	AB	BB	AB	AB	AB	AA	BB	AB	AB	AB	AA	AA	AB	BB	AA	BB	AA	AA	BB	-	AB	AB	BB	AB	AA
chrA08_2100919	A08	11.5844	BB	AA	AA	AB	AB	AB	AB	BB	AA	AB	AB	BB	AA	AB	AA	-	AB	AB	AB	AB	AB	AB	AB	BB	AB	AB	AB	AA	BB	AB	AB	AB	-	AA	AB	BB	AA	BB	AA	AA	-	BB	AB	AB	BB	AB	AA
chrA08_2384271	A08	12.1746	BB	AA	AA	AB	AB	AB	AB	BB	AA	AB	AB	BB	AA	AB	AA	AB	AB	AB	AB	AB	AB	AB	AB	BB	AB	AB	AB	AA	-	AB	AB	AB	AA	AA	AB	BB	AA	BB	AA	AA	BB	BB	AB	AB	BB	AB	AA
chrA08_2338399	A08	12.558	BB	AA	AB	AB	AB	AB	AB	BB	-	AB	-	BB	AA	AB	AA	AB	AB	AB	-	AB	AB	-	AB	BB	AB	-	-	AA	BB	AB	AB	AB	AA	-	AB	BB	AA	BB	AA	AA	BB	BB	AB	AB	BB	AB	AA
chrA08_2842067	A08	14.8404	BB	-	AB	AB	AB	AB	AB	BB	AB	AB	AB	BB	AB	AB	AA	-	AB	AB	AB	AB	AB	AB	AB	BB	AB	AB	AB	AA	BB	AB	AB	AB	-	AA	AB	-	AA	BB	AA	AA	BB	BB	AB	AB	BB	AB	AA
chrA08_2980704	A08	16.5088	-	AA	-	AB	AB	AB	AB	BB	AB	AB	AB	BB	AB	AB	AA	AB	AB	AB	AA	AB	AB	AB	AB	BB	AB	AB	AB	AA	-	AB	AB	AB	AA	AA	AB	AB	AB	BB	AA	AA	BB	BB	AB	AB	BB	AB	AA
chrA08_3278492	A08	17.6473	BB	-	AB	AB	AB	AB	AB	BB	-	AB	AB	BB	AB	AB	AA	-	AB	AB	AA	AB	AB	AB	AB	BB	AB	AB	AB	AA	BB	AB	AB	AB	AA	AA	AB	AB	AB	BB	AA	AA	BB	BB	AB	AB	BB	AB	AA
chrA08_3279569	A08	18.0959	BB	AA	-	AB	AB	AB	-	BB	AA	AB	AB	BB	-	AB	AA	AB	AB	AB	-	AB	AB	AB	AB	BB	AB	AB	AB	AA	BB	AB	AB	AB	-	AA	AB	AB	AB	BB	AA	AA	BB	BB	-	AB	BB	AB	-
chrA08_3532927	A08	18.9238	BB	AA	AB	AB	AB	AB	AB	BB	AA	AB	AB	BB	AB	AB	-	AB	BB	AB	AB	AB	AB	AB	AB	BB	BB	AB	AB	AA	BB	AB	AB	AB	AA	-	-	AB	AB	BB	AA	AA	BB	BB	AB	AB	BB	AB	AA
chrA08_7290113	A08	21.0661	BB	AA	AB	AB	AB	AB	AB	BB	AA	AB	AB	BB	AB	AB	AA	AB	BB	AB	-	AB	AB	AB	AB	BB	BB	AB	AB	AA	BB	AB	AB	AB	AA	AA	AB	AB	AB	BB	-	AA	BB	BB	AB	AB	BB	AA	AA
chrA08_4356499	A08	21.7641	BB	AA	-	AB	-	-	AB	BB	AA	AB	AB	BB	AB	AB	AA	AB	-	AB	AB	AB	AB	AB	AB	BB	AB	AB	-	AA	BB	AB	AB	AB	AA	-	AB	AB	AB	BB	AA	AA	BB	BB	-	AB	BB	AA	AA
chrA08_4356733	A08	22.8772	BB	AA	AB	AB	AB	AB	AB	BB	AA	AB	AB	BB	AB	AB	AA	-	AB	AB	AB	AB	AB	AB	AB	AB	-	AB	AB	AA	BB	AB	AB	AB	AA	AA	AB	AB	AB	BB	AA	AA	BB	BB	AB	AB	BB	AA	AA
chrA08_4356720	A08	23.1861	BB	AA	AB	AB	AB	AB	AB	BB	AA	AB	AB	BB	AB	AB	AA	BB	AB	AB	AB	AB	AB	AB	AB	AB	AA	AB	AB	AA	-	AB	AB	AB	AA	AA	AB	AB	AB	BB	AA	AA	BB	BB	AB	AB	BB	AA	AA
chrA08_4523415	A08	23.9951	BB	AA	AB	AB	-	AB	AB	BB	-	AB	AB	BB	AB	AB	AA	AB	AB	AB	AA	AB	AB	AB	-	-	AB	AB	AB	AA	BB	AB	AB	AB	AA	AA	AB	AB	AB	BB	AA	AA	BB	BB	-	AB	BB	AA	AA
chrA08_4357447	A08	24.387	BB	AA	AB	AB	AB	AB	AB	BB	AA	AB	AB	BB	AB	AB	AA	AB	BB	AB	AA	AB	AB	AB	AB	BB	AB	-	AB	AA	BB	AB	AB	AB	AA	AA	AB	AB	AB	BB	AA	AA	BB	BB	AB	AB	BB	AA	AA
chrA08_4357117	A08	24.387	BB	AA	-	AB	AB	AB	AB	BB	AA	AB	AB	BB	AB	AB	AA	AB	BB	AB	AA	AB	AB	AB	AB	BB	-	AB	AB	AA	BB	AB	AB	AB	AA	AA	AB	AB	AB	BB	AA	AA	BB	BB	AB	AB	BB	AA	AA
chrA08_6827068	A08	25.0548	BB	AA	AA	AB	-	AB	AB	-	AA	-	-	BB	AB	AB	-	AA	BB	AB	AA	-	AB	AB	AB	BB	-	AB	AB	AA	BB	AB	AB	AB	-	-	AB	AB	AB	BB	AA	AA	BB	-	-	AB	BB	AA	AA
chrA08_7053250	A08	25.0548	BB	AA	AB	AB	AB	AB	AB	BB	AA	AB	AB	BB	AB	AB	AA	AA	BB	AB	-	AB	AB	AB	AB	BB	BB	AB	AB	AA	BB	AB	AB	AB	AA	AA	AB	AB	AB	BB	AA	AA	BB	BB	AB	AB	BB	AA	AA
chrA08_7918063	A08	26.8273	BB	AB	AB	AB	AB	AB	AB	BB	AA	AB	AB	BB	AB	AB	AA	AB	BB	AB	AA	AB	AB	AB	AB	BB	AB	AB	AB	AA	BB	AB	AB	-	AA	AA	AB	AB	AB	BB	AA	AA	BB	BB	AB	AB	-	AA	AA
chrA08_7738999	A08	27.0904	BB	AB	AB	AB	AB	AB	AB	BB	AA	AB	AB	BB	AB	AB	AA	-	BB	AB	AB	AB	AB	AB	AB	BB	AB	AB	AB	AA	BB	AB	AB	AB	AA	AA	AB	AB	AB	BB	AA	AA	BB	BB	AB	AB	BB	AA	AA
chrA08_7739366	A08	27.4826	BB	AB	AB	AB	-	AB	AA	BB	AA	AB	-	BB	AB	AB	AA	AB	BB	AB	AB	AB	AB	-	-	BB	AB	-	AB	AA	BB	AB	AB	AB	AA	AA	AB	AB	AB	BB	AA	AA	BB	BB	-	AB	BB	AA	AA
chrA08_5598769	A08	29.0535	BB	AB	AB	AB	AB	AB	AA	BB	-	AB	AB	BB	AB	AB	AA	-	BB	AB	AA	AB	AB	AB	AB	BB	AB	AB	AA	AA	BB	AB	AB	AB	AA	AA	AA	AB	AB	BB	AA	AA	-	BB	AB	AB	BB	AA	AA
chrA08_5598684	A08	29.1117	BB	AB	AB	AB	AB	AB	AB	BB	AA	AB	AB	BB	-	AB	AA	-	BB	AB	AA	AB	AB	AB	-	BB	AB	AB	-	AA	BB	AB	AB	AB	AA	AA	AA	AB	AB	BB	AA	AA	-	BB	-	AB	BB	AA	AA
chrA08_8065817	A08	31.9354	BB	AB	AB	AB	AB	AB	AB	BB	AA	-	AB	BB	AB	AB	AA	AB	BB	AB	AB	AB	AB	AB	BB	BB	AB	AB	AB	-	BB	AB	AB	AB	-	AA	-	AB	AB	BB	AA	AA	BB	BB	AB	AB	BB	AB	AA
chrA08_8409348	A08	32.75	BB	AB	AB	AB	AA	-	AB	BB	AA	AB	AB	BB	-	AB	AA	AB	BB	AB	AB	AB	AB	AB	BB	BB	-	AB	AB	AA	BB	AB	-	-	AA	AA	AA	AB	AB	BB	AA	AA	BB	BB	AB	AB	BB	AB	AA
chrA08_8712081	A08	33.4783	BB	AB	AB	AB	-	AB	AB	BB	AA	AB	AB	BB	AB	-	AA	AB	BB	AB	AB	AB	AB	AB	BB	BB	AB	AB	AB	-	BB	AB	AB	AB	-	AA	-	AB	AB	BB	AA	AA	BB	BB	AB	AB	AB	-	AA
chrA08_8714266	A08	33.8374	BB	AB	AB	AB	AB	AB	AB	BB	AB	AB	AB	BB	AB	AB	AA	AB	BB	AB	AB	AB	AB	AB	BB	BB	AB	AB	AB	AA	BB	AB	AB	AB	AA	AA	AA	AB	AB	BB	AA	AA	BB	BB	AB	AB	AB	AB	AA
chrA08_9170855	A08	35.2609	BB	AB	AB	AB	AB	AB	AB	BB	AB	AB	AB	BB	AB	AB	AA	AA	BB	AB	AB	AB	AB	AB	BB	BB	AB	AB	AB	AA	BB	AB	AB	AB	AA	AA	AA	AB	AB	BB	AA	AA	BB	BB	AB	AB	AB	AB	AA
chrA08_9205559	A08	36.0931	BB	AB	AB	AB	AB	AB	AB	BB	AB	AB	AB	-	AB	AB	AA	-	BB	AB	-	AB	AA	AB	BB	BB	AB	AB	AB	AA	BB	AB	AB	AB	AA	AA	AA	AB	AB	BB	AA	AA	BB	BB	AB	AB	AB	AB	AA
chrA08_9203680	A08	36.513	BB	AB	AB	AB	AB	AB	AB	BB	AA	AB	AB	BB	AB	AB	AA	AB	BB	AB	AB	AB	AA	AB	BB	BB	AB	AB	AB	AA	-	AB	AB	AB	AA	-	AA	AB	AB	BB	AA	AA	BB	BB	AB	AB	AB	AB	AA
chrA08_10043009	A08	37.4454	BB	AB	AB	AB	AB	AB	AB	BB	-	AB	AB	BB	-	AB	AA	AB	BB	AB	AB	AB	AA	AB	BB	BB	AB	AA	AB	AA	BB	AB	BB	AB	AA	AA	AA	AB	AB	BB	AA	AA	AB	BB	AB	AB	AB	AB	AA
chrA08_10043132	A08	37.6493	BB	AB	AB	AB	AB	AB	-	BB	AA	AB	AB	BB	AB	AB	AA	AB	BB	AB	AB	AB	AA	AB	-	BB	AB	AA	-	AA	BB	AB	-	-	AA	AA	AA	AB	AB	BB	AA	AA	AB	BB	-	AB	AB	AB	AA
chrA08_10082441	A08	37.9625	BB	AB	AB	-	AB	AB	AB	BB	AA	AB	AB	BB	AB	AB	AA	AB	BB	AB	AB	AB	AA	AB	BB	BB	AB	AA	AB	AA	BB	AB	AB	AB	-	AB	-	AB	AB	BB	AA	AA	AB	BB	-	AB	AB	AB	AA
chrA08_10042934	A08	38.2648	BB	AB	AB	AB	AB	AB	AB	BB	AB	AB	AB	BB	AB	AB	-	AB	BB	AB	AB	AB	AA	AB	BB	BB	AB	AA	AB	AA	BB	AB	-	AB	AA	-	AA	AB	AB	BB	AA	AA	AB	BB	AB	AB	AB	AB	AA
chrA08_10120555	A08	38.5686	BB	AB	AB	AB	AB	AB	AB	BB	AB	AB	AB	BB	AB	AB	AA	AB	BB	AB	AB	AB	AA	AB	BB	BB	AB	AA	AB	AA	BB	AB	AB	AB	AA	AA	AA	AB	AB	BB	AA	AA	AB	BB	AB	AB	AB	AB	AA
chrA08_10120113	A08	38.8748	BB	AB	AB	-	-	-	AB	BB	AB	AB	AB	BB	AB	-	-	AB	BB	AB	BB	AB	AA	-	BB	BB	AB	-	AB	-	BB	AB	AB	AB	-	-	-	AB	-	BB	AA	AA	AB	BB	-	AB	AB	AB	AA
chrA08_10252345	A08	40.3803	BB	AB	AB	AB	AA	AB	AB	BB	AB	AB	AB	-	AB	AB	AA	AB	BB	AB	-	AB	-	AB	BB	BB	-	AA	AB	-	BB	AB	-	AB	AA	AA	-	AB	AB	BB	AA	AA	AB	BB	-	AB	AB	AB	AA
chrA08_10489701	A08	40.7539	BB	AB	AB	AB	AB	AB	AB	BB	AB	AB	AB	BB	AB	AB	AA	AB	BB	AB	AB	AB	-	AB	BB	BB	AB	AA	AB	AA	BB	AB	AB	AB	AA	AA	AA	AB	AB	BB	AA	AA	AB	BB	AB	AB	AA	AB	AA
chrA08_10914086	A08	41.9368	BB	AB	AB	AB	AB	AB	AB	BB	AA	AB	AB	BB	AB	AA	AA	AB	BB	AB	-	AB	AA	AB	-	BB	AB	AA	AB	-	BB	AB	-	AB	AA	AA	AB	AB	AB	BB	AA	AA	AB	BB	AB	AB	AA	AB	AA
chrA08_10788740	A08	41.9368	BB	AB	AB	AB	-	AB	AB	BB	-	AB	AB	BB	AB	AA	-	AB	BB	-	AB	AB	AA	AB	BB	BB	AB	AA	AB	AA	BB	AB	AB	AB	AA	AA	AB	AB	AB	BB	AA	AA	AB	BB	AB	AB	AA	AB	AA
chrA08_10849748	A08	42.4976	BB	AB	AB	AB	AB	AB	-	BB	-	AB	AB	BB	AB	AB	AA	AB	BB	AB	AB	AB	AA	AB	BB	BB	AB	AA	AB	AA	BB	AB	AB	AB	AB	-	AB	AB	AB	BB	AA	AA	AB	BB	AB	AB	AA	AB	AA
chrA08_11101850	A08	43.4207	BB	AB	AB	AB	AB	AB	AB	BB	AA	AB	AB	BB	AB	AB	AA	AA	BB	AB	AB	AB	AA	AB	BB	BB	AB	AA	-	AA	-	AB	AB	AB	AB	AA	AB	AB	AB	BB	AA	AA	-	BB	AB	AB	AA	AB	AA
chrA08_11267521	A08	43.7151	BB	-	-	AB	-	AB	AB	BB	AA	AB	AB	-	AB	AB	AA	AA	-	AB	AB	AB	AA	AB	-	BB	AB	AA	AB	AA	BB	AB	AB	AB	-	AA	-	AB	-	-	AA	AA	AB	BB	-	AB	AA	AB	AA
chrA08_11152883	A08	44.0889	-	AB	AB	AB	AB	AB	-	BB	-	AB	AB	BB	AB	AB	AA	AA	BB	AB	AB	AB	AA	AB	-	BB	AB	AA	AB	AA	BB	AB	AB	AB	AB	AA	AB	AB	AB	BB	AA	AA	-	-	AB	AB	AA	AB	AA
chrA08_11233149	A08	45.2002	BB	AB	AB	AB	AB	AB	AB	BB	AB	AB	AB	BB	AB	AB	AA	AB	BB	AB	AB	AB	AA	AB	BB	BB	AB	AA	AB	AA	BB	AB	AB	AB	AB	AA	BB	AB	AB	BB	AA	AA	-	BB	AB	AB	AA	AB	AA
chrA08_11233191	A08	45.4975	BB	AB	AB	AB	AB	AB	AB	BB	AB	AB	AB	BB	AB	AB	-	AB	BB	AB	AB	AB	AA	AB	BB	BB	AB	AA	AB	AA	BB	AB	AB	AB	AB	AA	BB	AB	AB	BB	AA	AA	-	BB	AB	AB	AA	AB	AA
chrA08_11267938	A08	46.2863	AB	AB	AB	AB	AB	AB	AB	BB	-	AB	AB	BB	AB	AB	AA	AB	BB	AB	AB	AB	AA	AB	-	BB	AB	AA	AB	AA	-	AB	AB	AB	AB	AA	BB	AB	AB	BB	AA	AA	AB	BB	AB	AB	AA	AB	AA
chrA08_11267341	A08	46.6889	AB	AB	AB	AB	AB	AB	AB	BB	AA	AB	AB	BB	AB	AB	AA	AB	BB	AB	AB	AB	AA	AB	BB	BB	AB	-	AB	AA	BB	AB	AB	AB	AB	AA	-	AB	-	BB	AA	AA	AA	BB	AB	AB	AA	AB	AA
chrA08_11267362	A08	47.2881	-	AB	AB	AB	AB	AB	AB	BB	AA	AB	AB	BB	AB	AB	AA	AB	AB	AB	AB	AB	AA	AB	BB	BB	AB	AA	AB	AA	AB	AB	AB	AB	AB	AA	BB	AB	AB	BB	AA	AA	AA	BB	AB	AB	AA	AB	AA
chrA08_11267383	A08	47.5572	AB	AB	AB	AB	AB	AB	-	BB	AA	AB	AB	BB	AB	AB	AA	-	AB	AB	AB	AB	AA	AA	BB	BB	AB	AA	AB	AA	AB	AB	AB	AB	AB	AA	-	AB	AB	-	AA	AA	AA	BB	AB	AB	AA	AB	AA
chrA08_11442761	A08	49.0579	BB	AB	AB	AB	-	AB	AB	BB	AA	AB	AB	-	AB	AB	AA	AA	BB	AB	AB	AB	AA	AA	-	BB	AB	AA	AB	AA	AB	AB	AB	AB	AB	AA	BB	AB	AB	BB	AA	AA	AB	BB	AB	AB	AA	AB	AA
chrA08_11427150	A08	50.1805	BB	AB	AB	AB	AB	AB	AB	BB	AA	AB	AB	BB	AB	AB	AA	AA	-	AB	AB	AB	AA	AB	-	BB	AB	AA	AB	AA	BB	AB	AB	AB	AB	AA	-	AB	AB	BB	AA	AA	AB	BB	-	AB	AA	AB	AA
chrA08_11431499	A08	50.9152	BB	AB	AB	AB	AB	AB	AB	BB	AB	AB	AB	BB	AB	AB	AB	AA	BB	AB	AB	AB	AA	-	BB	BB	AB	-	-	AA	BB	-	AB	-	-	-	BB	AB	AB	BB	AA	AA	AB	BB	AB	AB	AA	AB	AA
chrA08_12042814	A08	52.9575	BB	AB	AB	AB	AB	AB	AB	BB	AB	AB	AB	BB	AB	AB	AB	AB	BB	AB	AB	AB	AA	AB	BB	BB	AB	AB	AB	-	BB	-	AB	AB	AB	AB	BB	AB	AB	BB	-	AA	AB	BB	-	AB	AA	AB	-
chrA08_11766447	A08	54.3195	BB	-	AB	AB	AB	AB	AB	BB	AB	AB	AB	BB	AB	AB	AA	AB	BB	AB	AB	AB	AA	AB	BB	BB	AA	AA	AB	AA	BB	AB	AB	AB	AB	AB	BB	AB	AB	BB	AA	AA	-	BB	-	AB	AA	AB	AA
chrA08_11890946	A08	55.0276	BB	AB	AB	-	AB	AB	-	BB	AB	AB	AB	BB	AB	AB	AA	AB	BB	AB	AB	AB	AA	AB	BB	BB	-	-	AB	-	BB	AB	AB	AB	AB	AA	BB	AB	AB	BB	AA	AA	AB	BB	-	AB	AA	AB	AA
chrA08_11909674	A08	55.7605	BB	AB	AB	AB	-	AB	AB	BB	AA	AB	AB	-	AB	AB	AA	AB	BB	AB	AB	AB	AA	AB	BB	BB	AA	AA	AB	AA	BB	AB	AB	AB	AB	-	BB	AB	AB	-	AA	AA	AB	BB	-	AB	AA	AB	AA
chrA08_12084186	A08	55.888	BB	AB	AB	AB	AB	AB	AB	BB	AA	AB	AB	BB	-	AB	-	AB	BB	AB	-	AB	AA	AB	BB	BB	AA	AA	AB	AA	BB	AB	AB	AB	AB	AA	BB	AB	AB	BB	AA	AA	-	BB	AB	AB	AA	AB	AA
chrA08_11924399	A08	56.4183	BB	AB	AB	AB	-	AB	AB	BB	-	AB	AB	BB	AB	AB	AA	AB	BB	AB	AB	AB	AA	AB	-	BB	AA	AA	-	AA	BB	AB	-	AB	AB	AA	BB	AB	AB	-	AA	AA	AB	BB	AB	AB	AA	AB	AA
chrA08_11895881	A08	56.4183	BB	AB	AB	AB	AB	AB	AB	BB	AB	AB	AB	BB	AB	AB	AA	AB	BB	AB	AB	AB	AA	AB	BB	BB	AA	AA	AB	AA	BB	AB	AB	AB	AB	AA	BB	AB	AB	BB	AA	AA	AB	BB	AB	AB	AA	AB	AA
chrA08_11895724	A08	56.7496	BB	-	AB	AB	AB	AB	AB	BB	-	AB	AA	-	AB	-	AA	AB	BB	AB	AB	AB	-	-	-	BB	-	AA	AB	AA	BB	AB	AB	AB	AB	AA	BB	-	AB	-	AA	AA	AB	BB	AB	AB	AA	AB	AA
chrA08_12228882	A08	59.0602	BB	AB	AB	AB	AB	AB	-	BB	AB	AB	AA	BB	AB	AB	AB	AB	BB	-	-	AB	-	BB	BB	BB	AA	AB	AB	AA	BB	-	AB	AB	AB	-	BB	AB	AB	BB	AA	AA	-	BB	-	AA	AA	AB	AA
chrA08_12277565	A08	60.0473	BB	AB	AB	-	AB	AB	AB	BB	AB	AB	AA	BB	AB	AB	AB	-	BB	AB	AB	AB	AA	-	BB	BB	AA	AB	AB	AA	BB	BB	AB	AB	AB	AB	BB	AB	AB	BB	AA	AA	AB	BB	BB	AA	AA	AB	AA
chrA08_12467265	A08	61.5676	BB	AB	AB	AB	AB	AB	AB	BB	AB	AB	AA	BB	AB	AB	AB	AB	BB	AB	-	AB	-	AB	BB	BB	-	-	AB	AA	BB	AB	AB	AB	AB	AB	BB	AB	AB	AB	AA	AA	-	BB	BB	AA	-	AB	AA
chrA08_13117162	A08	63.4592	BB	AB	AB	AB	AA	AA	AB	BB	AB	AB	AA	BB	AB	AB	AB	AB	BB	AB	AB	AB	AA	AB	BB	BB	AA	AB	AB	AA	BB	AB	AB	AB	AB	AB	BB	AB	AB	AB	AA	AA	AB	BB	BB	AA	AB	AB	AA
chrA08_13117264	A08	63.6747	BB	AB	AB	AB	AA	AA	AB	BB	AB	AB	AA	BB	AB	AB	AB	AB	BB	AB	AB	AB	AA	AB	BB	BB	AA	AB	AB	AA	BB	AB	AB	AB	AB	AB	BB	AB	AB	AB	AA	AA	AB	BB	BB	AA	AB	AB	AA
chrA08_12884251	A08	64.2685	BB	AB	AB	AB	AA	AA	AB	BB	AB	AB	AA	BB	AB	AB	AB	-	-	AB	AB	AB	AA	-	-	BB	AA	AB	AB	AA	BB	-	AB	AB	-	AB	-	AB	AB	AB	AA	AA	AB	BB	BB	AA	AA	AB	AA
chrA08_12809564	A08	64.5147	-	AB	AB	AB	AA	AA	AB	BB	AB	AB	AA	BB	AB	AB	AB	AB	BB	AB	BB	AB	AA	AB	BB	BB	AA	AB	AB	AA	BB	AB	AB	AB	AB	AB	BB	AB	AB	AB	AA	AA	AB	BB	BB	AA	AA	AB	AA
chrA08_13434513	A08	65.1127	BB	AB	AB	AB	AA	-	-	BB	AB	AB	-	BB	AB	AB	AB	AB	-	AB	-	-	AB	AB	-	BB	AA	AB	AB	AB	BB	-	AB	AB	AB	AB	BB	AB	AB	AB	AA	AA	-	BB	BB	AA	AA	AB	AA
chrA08_15471846	A08	77.2594	BB	AB	AB	AB	AA	-	BB	BB	AB	AB	-	BB	AB	AB	AB	AB	BB	AB	BB	AB	AB	AB	BB	AB	-	AB	AB	-	-	AB	AB	AB	BB	AB	BB	AB	AB	AB	AA	AA	AB	AB	BB	AA	AA	AB	AA
chrA08_15472174	A08	77.7762	BB	AB	AB	AB	AA	AA	BB	BB	-	AB	AA	BB	AB	AB	AB	-	BB	AB	BB	AB	AB	AB	BB	AB	AA	AB	AA	AA	BB	AB	AB	AB	BB	AB	BB	AB	AB	AB	AA	AA	AB	AB	-	AA	AA	AB	AA
chrA08_15472162	A08	77.968	BB	AB	AB	AB	-	AA	BB	BB	-	AB	-	BB	AB	AB	AB	AB	BB	AB	BB	AB	AB	AB	BB	AB	-	AB	-	AA	BB	AB	AB	-	BB	AB	BB	AB	AB	AB	AA	AA	AB	AB	BB	AA	AA	AB	AA
chrA08_15480247	A08	78.2626	BB	AB	AB	AB	AA	AA	BB	BB	AB	AB	AA	BB	AB	AB	AB	AB	BB	AB	BB	AB	AB	-	BB	AB	AA	AB	AB	AA	BB	AB	AB	AB	BB	AB	BB	AB	AB	AB	AA	AA	-	AB	BB	AA	AA	AB	AA
chrA08_15980667	A08	80.7255	AB	AB	AB	AB	AA	AA	BB	BB	AB	AA	AA	BB	AB	AB	AB	AB	BB	AB	BB	AB	AB	AB	BB	AB	AA	AB	AB	AA	BB	AB	AB	AB	BB	AB	BB	AB	AB	AB	AA	AA	AB	AB	BB	AA	AA	AB	AA
chrA08_16615425	A08	82.54	AB	AB	AB	AB	AA	AA	BB	BB	-	AA	AA	-	AB	AB	AB	AB	BB	-	BB	AB	AB	-	-	AB	AA	-	-	AA	BB	AB	AB	AB	-	AB	-	AB	AB	AB	AA	AA	-	AB	-	AA	AA	AB	AA
chrA08_16626594	A08	82.9106	AB	AB	AB	-	AA	AA	BB	BB	AB	AA	AA	BB	AB	AB	AB	AB	BB	BB	BB	AB	AB	AB	BB	AB	AA	AB	AB	AA	-	AB	AB	AB	BB	AB	BB	AB	AB	AB	AA	AA	AB	AB	BB	AA	AA	AB	AA
chrA08_16627006	A08	83.2171	AB	AB	AB	AB	AA	AA	BB	BB	AB	AA	AA	-	AB	AB	AB	AB	BB	BB	BB	AB	AB	AB	BB	AB	AA	AB	AB	AA	BB	AB	AB	AB	BB	AB	BB	AB	AB	AB	AA	AA	AB	AB	BB	AA	AA	AB	AA
chrA08_16762853	A08	85.2652	-	AB	AB	AB	AA	AA	BB	BB	AB	AA	AA	BB	AB	AB	AB	AB	BB	BB	BB	AB	AB	AA	BB	AB	AA	AB	AB	AA	BB	AB	AB	AB	BB	AB	BB	AB	AB	AB	AA	AA	AB	AB	BB	AA	AA	AB	AA
chrA08_16807724	A08	86.7962	AB	AB	AB	AB	-	AA	BB	BB	-	AA	AA	BB	AB	AB	AB	AB	BB	BB	BB	AB	AB	AA	-	AB	AA	AB	AB	AA	-	AB	AB	AB	BB	-	-	AB	-	AB	AA	AA	AB	AB	BB	AB	AA	AB	AA
chrA08_17060510	A08	88.8994	AB	AB	AB	AB	AA	AA	BB	BB	AB	AA	AA	BB	-	AB	AB	AB	BB	BB	AB	AB	AB	AA	AB	AB	-	AB	AB	AA	BB	AB	AB	AB	BB	AB	BB	AB	AB	-	AA	AA	-	AB	BB	AB	AA	AB	AA
chrA08_17107779	A08	89.8076	AB	AB	AB	AB	AA	AA	BB	BB	AB	AA	AA	BB	AB	AA	AB	AB	BB	BB	AB	AB	AB	AA	AB	AB	AA	AB	AB	AA	BB	-	AB	AB	BB	AB	BB	AB	AB	AB	AA	AA	-	AB	BB	AB	AB	AB	AA
chrA08_17107791	A08	90.1219	AB	AB	AB	AB	AB	AA	BB	BB	AB	AA	AA	BB	AB	AA	AB	AB	BB	BB	AB	AB	AB	AA	AB	AB	AA	AB	AB	AA	BB	AB	AB	AB	BB	AB	BB	AB	AB	AB	AA	AA	AB	AB	BB	AB	AB	AB	AA
chrA08_17108512	A08	90.7098	AB	AB	AB	AB	AB	AA	BB	BB	AB	-	AA	BB	AB	AA	AB	AB	BB	BB	AB	AB	AB	AA	AB	AB	AA	AB	AB	AA	BB	AB	AB	AB	BB	AB	BB	AB	AB	AB	AA	AA	AB	AB	BB	AB	AA	AB	AA
chrA08_17150606	A08	91.9534	AB	AB	AB	AB	-	AA	-	BB	-	AA	AA	BB	AB	-	-	-	BB	-	-	AB	AB	AA	AB	AB	AA	-	AB	AA	BB	AB	AB	AB	BB	AB	BB	AB	-	AB	-	AA	AB	AB	-	AB	AA	AB	AA
chrA08_17151148	A08	92.574	AB	AB	AB	AB	AB	AA	-	BB	AB	AA	AA	BB	AB	AA	AB	AB	BB	BB	AB	AB	AB	AA	AB	AB	AA	AB	AB	AA	-	AB	AB	AB	BB	AB	BB	AB	AB	AB	AA	AA	AB	AB	-	AB	AA	AB	AA
chrA08_17154998	A08	93.0175	AB	AB	AB	AB	AB	AA	BB	BB	AB	AA	AA	BB	AB	AA	AB	AB	BB	BB	AB	AB	AB	AA	AB	AB	AA	AB	-	AA	BB	AB	AB	AB	BB	AB	BB	AB	AB	AB	AA	AA	AB	AB	BB	AB	AA	AB	AA
chrA08_17340495	A08	94.5339	AB	BB	AB	AB	AB	AA	-	BB	AA	AA	AA	BB	-	AA	AB	-	BB	-	-	-	AB	-	AB	AB	AA	AB	-	AA	BB	AB	AB	AB	BB	AB	BB	AB	AA	-	AA	AA	AA	AB	BB	AB	AA	AB	AA
chrA08_17335029	A08	94.5339	AB	BB	AB	AB	AB	AA	BB	BB	AA	AA	AA	BB	AB	AA	AB	AB	BB	BB	AB	AB	AB	AA	AB	AB	AA	AB	AB	AA	BB	AB	AB	AB	BB	AB	BB	AB	AA	AB	AA	AA	AA	AB	BB	AB	AA	AB	AA
chrA08_17355482	A08	95.4193	AB	BB	AB	AB	AB	AA	BB	BB	AB	AA	AA	BB	AB	AA	AB	AB	BB	BB	AB	AB	AB	AA	AB	AB	AA	AB	-	AA	BB	AB	AB	AB	BB	AB	BB	AB	AA	BB	AA	AA	AA	AB	BB	AB	AA	AB	AA
chrA08_17342380	A08	95.8143	AB	BB	BB	AB	AB	AA	BB	BB	AB	-	AA	BB	AB	AA	AB	AB	BB	BB	AB	AB	AB	-	AB	AB	AA	AB	AB	AA	BB	AB	-	AB	BB	AB	BB	AB	-	BB	AA	AA	AA	AB	BB	AB	AA	AB	AA
chrA08_17497366	A08	96.4176	AB	BB	BB	AB	AB	AA	BB	BB	AB	AA	AA	-	AB	AA	AB	AB	BB	BB	AB	AB	AB	AA	AB	AB	AA	AB	AB	AA	BB	AB	AB	AB	BB	AB	-	AB	AA	BB	AA	AA	-	AB	-	AB	AA	AB	AA
chrA08_17669482	A08	98.4822	AB	BB	AB	AB	-	AA	BB	BB	-	AA	AA	BB	-	AA	-	AB	BB	BB	-	-	AB	AA	-	AB	AA	AB	-	AA	BB	-	AB	-	BB	AB	BB	-	AA	BB	AB	AA	AA	AB	-	AB	AA	AB	AB
chrA08_18862572	A08	100.581	AB	BB	AB	AB	AB	AA	BB	AB	AB	AA	AA	BB	AB	AA	AB	AB	BB	BB	AB	AB	AB	AA	AB	AB	AA	AB	AA	AA	BB	AB	AB	AB	BB	AB	BB	AB	AA	BB	AB	AA	AA	AB	BB	AB	AA	AB	AB
chrA08_18862738	A08	101.166	AB	BB	AB	AB	AB	AA	BB	AB	AB	AB	AA	BB	AB	AA	AB	AB	BB	BB	AB	AB	AB	AA	AB	AB	AA	AB	AB	AA	BB	AB	AB	AB	BB	AB	BB	AB	AA	BB	AB	AA	AA	AB	BB	AB	AA	AB	AB
chrA08_18602548	A08	101.703	AB	BB	-	AB	-	-	BB	AB	AB	AB	AA	BB	AB	AA	AB	AB	BB	BB	AB	AB	-	-	AB	AB	AA	AB	-	-	BB	AB	AB	AB	BB	AB	BB	AB	AA	BB	AB	AA	-	AB	BB	AB	AA	AB	AB
chrA08_18633650	A08	102.626	-	BB	BB	AB	AB	AA	BB	AB	AB	AA	AA	BB	AB	AA	AB	AB	BB	BB	AB	AB	AB	AA	AB	AB	AA	AB	AB	AA	BB	AB	AB	AB	BB	AB	BB	AB	AA	BB	AB	AA	AA	-	BB	AB	AA	AB	AB
chrA08_18539804	A08	103.146	AB	BB	BB	AB	AA	AA	-	AB	BB	AA	AA	BB	AB	AA	AB	AB	BB	BB	AB	-	AB	AA	AB	AB	AA	-	AB	AA	-	AB	AB	-	BB	AB	BB	AB	AA	BB	AB	AA	AA	AB	-	AB	AA	AB	AB
chrA08_18254368	A08	104.038	AB	BB	BB	-	AA	-	BB	AB	BB	AA	AA	BB	-	AA	AB	AB	BB	BB	AB	AB	AB	AA	AB	AB	-	AB	AB	AA	BB	AB	AB	AB	BB	AB	BB	AB	AA	BB	AB	AB	-	AB	BB	AB	AA	AB	AB
chrA08_18346901	A08	104.559	AB	BB	AB	-	AB	AA	BB	-	BB	AA	-	BB	AB	-	AB	AB	BB	BB	AB	AB	-	-	AB	AB	AB	AB	AB	AA	BB	AB	-	AB	BB	AB	BB	AB	-	BB	AB	AB	-	AB	BB	AB	-	AB	AB
chrA08_18449751	A08	104.91	AB	BB	AB	AB	AB	AA	BB	AB	BB	AA	AA	BB	AB	AA	AB	AB	BB	BB	AB	AB	AB	AA	AB	AB	AA	AB	AB	AA	BB	AB	AB	AB	BB	AB	BB	AB	AA	BB	AB	AB	AA	AB	BB	AB	AA	AB	AB
chrA08_18514636	A08	105.218	AB	BB	-	AB	AB	AA	BB	AB	BB	AA	AA	BB	AB	AA	AB	AB	BB	BB	AB	AB	AB	AA	AB	AB	AA	AB	-	AA	BB	AB	AB	AB	BB	AB	BB	AB	AA	BB	AB	AB	-	AB	BB	AB	AA	AB	AB
chrA08_18277742	A08	105.265	AB	BB	AB	AB	AB	AA	BB	AB	BB	AA	AA	BB	AB	-	AB	AB	BB	BB	AB	AB	AB	-	AB	AB	AA	-	AB	AA	BB	AB	AB	AB	BB	AB	BB	AB	AA	BB	AB	AB	AA	AB	BB	AB	AA	AB	AB
chrA08_18382108	A08	105.565	AB	BB	-	-	AB	AA	BB	AB	BB	AA	AA	BB	-	AA	AB	-	BB	BB	AB	AB	AB	AA	AB	AB	AA	AB	-	-	BB	AB	AB	AB	BB	AB	BB	-	AA	BB	AB	AB	AA	AB	BB	AB	AA	AB	AB
chrA08_18312901	A08	110.899	AB	AB	AB	AB	AB	AA	AB	AB	-	AA	AA	BB	AB	AA	AB	AB	-	AB	AB	AB	AB	AA	AB	AB	AA	AB	AA	-	AB	AB	-	AB	BB	AB	BB	AB	AA	AB	AB	AB	AA	AB	-	AB	AA	AB	AB
chrA09_1424537	A09	0	AB	BB	AB	AB	AB	AB	AB	AB	AB	AA	AB	-	AB	AA	AB	AB	AB	AB	AB	AB	AB	-	AB	BB	BB	BB	AB	BB	AB	AB	BB	AB	AB	AB	-	AB	AB	AB	AB	AB	AA	AB	AB	AB	AB	AB	AB
chrA09_1394024	A09	3.88037	AB	BB	-	AB	AB	AB	AB	AB	AB	AA	AB	AB	AB	AA	AB	AB	AB	AB	AB	AB	BB	AB	AB	BB	BB	BB	AB	BB	BB	BB	BB	AB	AB	AB	AB	BB	AB	AB	AB	AB	AA	AB	AB	AB	AB	AB	BB
chrA09_1424603	A09	4.27361	AB	BB	AB	AB	AB	AB	AB	AB	AB	-	AB	AB	AB	AA	AB	AB	AB	AB	AB	AB	BB	AB	AB	BB	BB	BB	AB	BB	BB	BB	BB	AB	AB	AB	AB	BB	AB	AB	AB	AB	AB	AB	AB	AB	AB	AB	BB
chrA09_1884644	A09	5.03036	AB	BB	-	AB	AB	AB	AB	AB	AB	AA	AB	AB	AB	AA	AB	AB	AB	AB	AB	AB	BB	AB	AB	BB	BB	BB	AB	BB	BB	BB	BB	AB	AB	AB	AB	BB	AB	AB	-	AB	-	AB	AB	AB	AB	AB	BB
chrA09_2056185	A09	5.03036	AB	BB	AB	AB	AB	AB	AB	AB	AB	AA	AB	AB	AB	AA	AB	AB	AB	AB	AB	AB	BB	AB	AB	BB	BB	-	AB	BB	-	BB	BB	AB	AB	AB	AB	BB	AB	AB	BB	AB	AB	AB	-	AB	AB	AB	BB
chrA09_1794724	A09	5.67308	AB	BB	-	AB	AB	AB	-	AB	AB	AA	AB	AB	AB	AA	AB	-	BB	AB	-	AB	BB	AB	AB	BB	BB	-	AB	BB	BB	BB	BB	AB	AB	-	AB	BB	AB	AB	AB	AB	AB	-	AB	AB	AB	AB	BB
chrA09_30782	A09	14.5145	-	BB	AB	AB	-	-	-	AB	AA	AA	AA	AA	AA	AA	AB	AB	BB	-	AB	AB	AB	AA	-	BB	BB	BB	-	BB	BB	BB	BB	-	AB	AB	AA	BB	AB	AB	AB	AB	-	AB	-	AB	-	-	BB
chrA09_2135685	A09	17.8122	AB	-	AB	-	AB	AA	-	AB	AA	AA	AA	AA	AA	AA	AB	AB	AB	AB	AB	AB	AB	AA	AB	BB	BB	BB	-	BB	BB	BB	BB	AB	AB	AB	AA	BB	AB	AB	AB	AB	AB	AB	AB	AB	AB	AB	BB
chrA09_2098155	A09	19.1621	AB	BB	BB	AB	AB	AA	AB	AB	AA	AA	AA	AA	AA	AA	AB	AB	AB	AB	AB	AB	BB	AA	AB	BB	BB	BB	AA	BB	BB	BB	BB	AB	AB	AB	AA	BB	AB	AB	BB	AB	-	AB	AB	AB	AB	AB	BB
chrA09_2265530	A09	19.5203	AB	BB	-	AB	AB	AB	AB	AB	AA	AA	AA	AA	AA	AA	AB	AB	AB	AB	AB	AB	BB	AA	-	BB	BB	BB	AB	BB	BB	BB	-	AB	AB	AB	AA	BB	AB	AB	BB	AB	AB	AB	-	AB	AB	AB	BB
chrA09_2460451	A09	20.5543	AB	BB	BB	AB	AB	AB	AB	AB	AA	AA	AA	AA	AA	AA	AB	AB	AB	AB	AB	AB	BB	-	AB	BB	BB	-	-	BB	-	BB	BB	AB	AB	AB	AA	BB	AB	AB	BB	AB	AB	AB	AB	AB	AB	AB	BB
chrA09_3194771	A09	22.3055	AB	BB	-	AB	AB	AB	-	AB	AA	AA	AA	AA	AA	AA	AB	AB	AB	AB	AA	AB	BB	AB	-	BB	BB	BB	AB	BB	BB	BB	BB	AB	AB	AB	AA	BB	AB	AB	BB	AB	AB	AB	AB	AB	AB	AB	BB
chrA09_3226604	A09	23.166	AB	BB	BB	AB	AB	AB	AB	AB	AA	AA	AA	AA	AA	AA	AB	AB	AB	AB	AA	AB	AB	AB	-	BB	AB	BB	AB	BB	BB	-	BB	AB	AB	AB	AA	BB	AB	AB	BB	AB	-	AB	AB	AB	AB	AB	BB
chrA09_3226577	A09	23.4682	AB	BB	BB	AB	AB	AB	AB	AB	AA	AA	AA	AA	AA	AA	AB	AB	AB	AB	AA	AB	AB	AB	-	BB	-	-	AA	BB	BB	-	BB	AB	AB	AB	AA	-	AB	AB	BB	AB	-	AB	AB	AB	AB	AB	BB
chrA09_2998653	A09	24.0256	AB	BB	BB	AB	AB	AB	AB	AB	AA	AA	AA	AA	AA	AA	AB	AB	AB	AB	AA	AB	BB	AB	AB	BB	BB	BB	AA	BB	BB	BB	BB	AB	AB	AB	AA	BB	AB	AB	BB	AB	AB	AB	AB	AB	AB	AB	BB
chrA09_3230627	A09	24.5954	-	BB	BB	AB	-	AB	AB	AB	AA	AA	AA	AA	AA	AA	AB	AB	AB	AB	AA	AB	-	AB	-	BB	BB	AB	-	BB	BB	-	BB	AB	AB	AB	AA	BB	AB	AB	BB	AB	AB	AB	-	AB	AB	AB	BB
chrA09_3230950	A09	24.9002	AB	BB	AB	AB	AB	AB	AB	AB	AA	AA	AA	AA	AA	AA	AB	AB	AB	AB	AA	AB	BB	AB	AB	BB	-	AB	AA	BB	BB	BB	BB	AB	AB	AB	AA	BB	AB	AB	BB	AB	AB	AB	AA	AB	AB	AB	BB
chrA09_3305071	A09	25.6954	AB	BB	AB	AB	AB	AB	AB	AB	AA	AB	AA	AA	AA	AA	AB	AB	AB	AB	AA	AB	BB	AB	AB	BB	BB	-	AA	BB	BB	BB	BB	AB	AB	AB	AA	BB	AB	AB	BB	AB	AB	AB	AB	AB	AB	AB	BB
chrA09_3304786	A09	26.0808	AB	BB	AB	AB	AB	AB	AB	AB	AA	AB	AA	AA	AA	AA	AB	AB	AB	AB	AA	AB	BB	AB	AB	BB	BB	BB	AB	BB	BB	BB	BB	AB	AB	AB	AA	BB	AB	AB	BB	AB	AB	AB	AB	AB	AB	AB	BB
chrA09_3308038	A09	26.383	AB	BB	-	AB	AB	AB	AB	AB	AA	AB	AA	AA	AA	AA	AB	AB	AB	AB	AA	AB	BB	AB	AB	BB	BB	BB	AB	BB	BB	BB	BB	AB	AB	AB	AA	BB	AB	AB	BB	AB	AB	AB	AB	AB	AB	AB	BB
chrA09_3404134	A09	26.383	AB	BB	-	AB	AB	AB	AB	AB	AA	AB	AA	AA	AA	AA	AB	AB	AB	AB	AA	AB	BB	AB	AB	BB	BB	BB	AB	BB	BB	BB	BB	AB	AB	AB	AA	BB	AB	AB	BB	AB	AB	AB	AB	AB	AB	AB	BB
chrA09_3441391	A09	26.6887	AB	BB	AB	AB	AB	AB	AB	AB	AA	AB	AA	AA	AA	AA	AB	AB	AB	AB	AA	-	-	AB	AB	BB	-	BB	-	BB	-	BB	BB	AB	AB	AB	AA	BB	AB	AB	BB	AB	AB	AB	AB	AB	AB	AB	BB
chrA09_3552621	A09	27.3045	AB	BB	AB	AB	AB	AB	AB	AB	AA	AB	AA	AA	AA	AA	AB	AB	AB	AB	AA	AB	BB	AB	AB	BB	BB	BB	AB	BB	BB	BB	BB	AB	AB	AB	AA	BB	AB	AA	BB	AB	AB	AB	AB	AB	AB	AB	BB
chrA09_3537187	A09	27.6061	AB	BB	BB	AB	AB	AB	AB	AB	AA	AB	AA	AA	AA	AA	AB	AB	AB	AB	AA	AB	BB	AB	AB	BB	BB	-	AB	BB	BB	BB	BB	AB	AB	AB	AA	BB	AB	AA	BB	AB	AB	AB	-	-	AB	AB	BB
chrA09_3661133	A09	28.221	AB	BB	-	AB	-	AB	AB	AB	-	AB	AA	-	AA	-	AB	AB	AB	AB	AA	AB	BB	AB	AB	BB	BB	AB	AB	BB	BB	BB	BB	AB	AB	AB	AA	BB	AB	AA	BB	AB	AB	AB	-	AB	AB	AB	BB
chrA09_3701019	A09	28.8107	AB	BB	BB	AB	AB	AB	AB	AB	AA	AB	AA	AA	AA	AA	AB	AB	AB	AB	-	AB	BB	AB	AB	BB	BB	BB	-	-	BB	BB	BB	AB	AB	AB	AA	BB	AB	AA	-	AB	AB	AB	AB	AB	AB	AB	BB
chrA09_3701123	A09	29.113	AB	BB	-	AB	AB	AB	AB	AB	AA	AB	AA	AA	AA	AA	AB	AB	AB	AB	AB	AB	BB	AB	AB	BB	BB	BB	AB	BB	BB	BB	BB	AB	AB	AB	-	BB	AB	AA	BB	AB	AB	AB	AB	AB	AB	AB	BB
chrA09_3752931	A09	30.6629	AB	BB	BB	AB	AB	AB	-	AB	AA	AB	AA	AA	AA	AA	AB	AB	AB	AB	AA	AB	BB	AB	AB	BB	BB	AB	AA	BB	-	BB	BB	-	AB	AB	AA	BB	AB	AA	BB	AB	AB	AB	-	AB	AB	AB	BB
chrA09_3705368	A09	30.9551	AB	-	AB	AB	AB	AB	AB	AB	AA	AB	AA	AA	AA	AA	AB	AB	AB	AB	AA	AB	-	AB	AB	BB	BB	AB	AA	BB	BB	BB	BB	AB	AB	AB	AA	BB	AB	AA	-	AB	AB	AB	AB	AB	AB	AB	BB
chrA09_3832373	A09	32.5563	AB	BB	AB	AB	AB	AB	AB	AB	AA	AB	AA	AA	AA	AA	AB	AB	AB	AB	AA	AB	BB	AB	AB	BB	BB	AB	-	BB	AB	BB	BB	AB	AB	AB	AA	BB	AB	AA	BB	AB	AB	AB	AB	AB	AB	AB	BB
chrA09_3789571	A09	32.8564	AB	BB	-	AB	-	AB	AB	AB	-	AB	AA	AA	-	-	AB	AB	AB	-	-	AB	BB	-	AB	BB	BB	BB	AB	BB	AB	BB	BB	AB	AB	AB	-	BB	AB	-	BB	AB	-	AB	-	AB	AB	AB	BB
chrA09_3942680	A09	34.7923	AB	BB	AB	AB	AB	AB	AB	AB	AA	AB	AA	AA	AA	AA	AB	AB	AB	AB	AB	AB	BB	AB	AB	BB	BB	BB	AA	BB	AB	AB	BB	AB	AB	AB	AA	BB	AB	AA	BB	AB	AB	AB	AB	AB	AB	AB	BB
chrA09_3927053	A09	34.7923	AB	BB	-	AB	AB	-	-	AB	AA	AB	AA	AA	AA	AA	AB	AB	AB	AB	-	AB	BB	-	AB	BB	BB	-	AA	BB	AB	AB	-	AB	AB	AB	AA	BB	AB	AA	BB	AB	-	AB	AB	AB	AB	AB	BB
chrA09_4363284	A09	36.0447	AB	BB	AB	AB	AB	AB	AB	AB	AA	AB	AA	AA	AB	AA	AB	AB	AB	AB	-	AB	BB	AB	AB	BB	BB	BB	-	BB	AB	AB	BB	BB	AB	AB	-	BB	AB	AA	BB	AB	-	AB	-	AB	AB	AB	BB
chrA09_4365735	A09	36.3629	AB	BB	-	AB	AB	AB	-	AB	-	AB	AA	AA	AB	AA	AB	AB	AB	BB	AA	AB	BB	AB	AB	BB	BB	BB	AA	BB	AB	AB	BB	BB	AB	AB	-	BB	AB	-	BB	AB	AB	AB	AB	-	AB	AB	BB
chrA09_4396236	A09	36.3629	AB	BB	AB	AB	AB	AB	AB	AB	AA	AB	AA	AA	AB	AA	AB	-	AB	BB	AA	AB	-	AB	AB	BB	BB	BB	AA	BB	AB	-	BB	-	AB	AB	AA	BB	AB	AA	BB	AB	-	-	-	AB	AB	AB	BB
chrA09_4745245	A09	39.1721	AB	BB	AB	AB	AB	AB	AB	AB	AA	AB	AA	AA	AB	AA	AB	AB	-	BB	AA	AB	BB	AB	AB	BB	BB	BB	AA	BB	AB	AB	BB	BB	AB	AB	-	BB	-	-	BB	AB	-	AB	-	AB	AB	AB	BB
chrA09_4795536	A09	39.4934	AB	BB	AB	AB	AB	AB	AB	AB	AA	AB	AA	AA	AB	AA	AB	AB	AB	BB	AA	AB	BB	AB	AB	BB	BB	BB	AA	-	AB	AB	BB	BB	AB	AB	AA	BB	AB	AA	BB	AB	AB	AB	-	AB	AB	AB	BB
chrA09_4871657	A09	40.5201	AB	BB	AB	AB	-	BB	AB	AB	AA	AB	AA	AA	AB	AA	AB	AA	AB	BB	-	AB	BB	AB	AB	BB	BB	-	AA	BB	-	-	BB	BB	AB	AB	AA	BB	AB	AA	BB	AB	AB	-	-	AB	AB	AB	BB
chrA09_4995774	A09	41.5828	AB	BB	-	AB	AB	BB	AB	AB	AA	AB	-	AA	AB	AA	AB	-	AB	BB	AA	AB	-	AB	AB	BB	BB	AB	AA	BB	AB	AB	BB	BB	AB	AB	AA	-	AB	AA	BB	AB	AB	AB	AB	AB	AB	AB	AB
chrA09_5044217	A09	43.6518	AB	BB	-	AB	BB	BB	AB	AB	AA	AB	AA	AA	AB	AA	AB	AA	AB	BB	AA	AB	BB	AB	AB	BB	-	-	AA	AB	AB	AB	BB	BB	AB	AB	AA	BB	AB	AA	-	AB	AB	AB	AB	AB	AB	AB	AB
chrA09_5044856	A09	44.5881	AB	BB	AB	AB	BB	BB	AB	AB	AA	AB	AA	AA	AB	AA	AB	-	AB	BB	AA	AB	BB	AB	AB	BB	BB	BB	AA	AB	AB	-	BB	BB	AB	AB	AA	BB	AB	AA	BB	AB	-	AB	AB	AB	AB	AB	AB
chrA09_5044295	A09	44.8297	AB	BB	-	AB	AB	BB	AB	AB	AA	AB	AA	AA	AB	AA	AB	AA	AB	BB	-	AB	BB	AB	AB	BB	BB	BB	AA	AB	AB	AB	BB	BB	AB	AB	AA	BB	AB	AA	BB	AB	AB	AB	AB	AB	AB	AB	AB
chrA09_5198716	A09	45.9327	AB	BB	AB	AB	AB	BB	AB	AB	AA	AB	AA	AA	AB	AA	AB	AB	AB	BB	AA	AB	BB	AB	AB	BB	BB	AB	AA	AB	AB	AB	BB	BB	AB	AB	AA	BB	AB	AA	BB	AB	AB	AB	AB	AB	AB	AB	AB
chrA09_5276647	A09	47.4876	AB	BB	AB	AB	-	BB	AB	AB	AA	AB	AA	AA	AB	AA	AB	AB	AB	BB	AA	AB	BB	-	AB	BB	BB	AB	AA	AB	AB	AB	BB	BB	AB	AB	AA	BB	AB	AA	BB	AB	AB	AB	AB	AB	AB	AB	AB
chrA09_5425744	A09	47.756	AB	BB	AB	AB	-	BB	AB	AB	AA	AB	AA	AA	AB	AA	AB	AB	AB	BB	-	AB	BB	AB	AB	BB	BB	BB	AA	AB	AB	AB	BB	BB	AB	AB	AA	BB	AB	AA	BB	AB	AB	AB	AB	AB	AB	AB	AB
chrA09_5305352	A09	48.498	AB	BB	AB	AB	AB	BB	AB	AB	AA	AB	AA	-	AB	-	AB	AB	AB	BB	-	AB	BB	AB	AB	BB	BB	BB	AA	AB	AB	AB	BB	BB	AB	AB	-	BB	AB	-	BB	AB	AB	AB	-	AB	AB	AB	AB
chrA09_5425343	A09	48.8404	AB	BB	AB	-	-	BB	AB	AB	-	AB	AA	AA	AB	AA	AB	AB	AB	BB	-	AB	-	AB	-	BB	BB	BB	AA	AB	AB	-	BB	BB	-	AB	-	BB	AB	AA	BB	AB	-	AB	AB	AB	AB	AB	AB
chrA09_5586075	A09	50.2138	AB	BB	-	AB	-	BB	-	AB	AA	AB	AA	AA	AB	AA	-	AB	AB	BB	-	AB	BB	AB	AB	BB	BB	BB	AA	AB	AB	AB	BB	BB	AB	AB	AA	BB	AB	AA	BB	AB	-	AB	AB	AB	AB	AB	AB
chrA09_5695549	A09	51.8259	AB	BB	BB	AB	-	BB	AB	AB	AA	AB	AA	AA	-	AA	AA	AB	AB	BB	AA	AB	-	AB	-	BB	BB	BB	AA	AB	AB	AB	BB	BB	AB	AB	AA	BB	AB	AA	BB	AB	-	AB	AB	AB	AB	AB	AB
chrA09_5745966	A09	52.4961	AB	BB	BB	AB	BB	BB	AB	AB	AA	-	AA	AA	AB	AA	AA	AB	AB	BB	AA	AB	-	AB	AB	AB	BB	AB	AA	AB	AB	AB	BB	BB	AB	AB	AA	BB	AB	AA	BB	AB	AA	AB	AB	AB	AB	AB	AB
chrA09_6405000	A09	53.6899	AB	BB	BB	AB	AB	BB	AB	AB	AA	AB	-	-	-	AA	AA	AB	AB	BB	-	AB	BB	AB	AB	AB	AB	AB	-	AB	AB	AB	BB	BB	AB	AB	AA	BB	AB	-	BB	AB	AB	AB	AB	AB	AB	AB	AA
chrA09_5895916	A09	54.9126	AB	-	AB	AB	AB	-	AB	AB	AA	AB	AA	AA	AB	AA	AA	AA	AB	-	AA	-	-	-	AB	AB	AB	AB	AA	AB	-	AB	-	-	AB	AB	AA	-	AB	AA	-	AB	AB	AB	AB	AB	AB	AB	AA
chrA09_6403647	A09	54.9126	AB	BB	AB	AB	AB	BB	AB	AB	AA	AB	AA	AA	AB	AA	AA	-	AB	BB	AA	AB	BB	AB	AB	AB	AB	AB	AA	AB	AB	AB	BB	BB	AB	AB	AA	BB	AB	AA	BB	AB	AB	AB	AB	AB	AB	AB	AA
chrA09_5875193	A09	55.1662	AB	BB	AB	AB	-	BB	-	AB	AA	AB	AA	AA	AB	-	AA	AA	AB	BB	AA	AB	BB	AB	AB	AB	AB	AB	AA	AB	AB	AB	BB	BB	AB	AB	AA	BB	AB	AA	BB	AB	AB	AB	AB	AB	AB	AB	AA
chrA09_5875670	A09	55.8686	AB	BB	-	AB	-	BB	AB	AB	-	AB	AA	AA	AB	AA	AA	-	AB	BB	-	AB	BB	AB	-	AB	-	BB	AA	AB	AB	AB	BB	BB	AB	AB	AA	BB	AB	AA	BB	AB	AB	AB	AB	AB	AB	AB	AA
chrA09_5857705	A09	56.4744	AB	BB	AB	AB	AB	-	AB	AB	AA	AB	AA	AA	AB	AA	-	-	AB	BB	AA	AB	-	AB	AB	AB	AB	BB	AA	AB	AB	AB	BB	BB	AB	AB	AA	BB	AB	AA	BB	AB	AB	AB	AB	AB	AB	AB	AA
chrA09_5857718	A09	56.7821	AB	BB	-	AB	AB	BB	AB	AB	AA	AB	AA	AA	AB	AA	AA	-	AB	BB	AA	AB	-	AB	AB	AB	AB	BB	AA	AB	AB	AB	BB	BB	AB	AB	AA	BB	AB	AA	BB	AB	AB	AB	AB	AB	AB	AB	AA
chrA09_6000477	A09	57.4382	AB	BB	AB	AB	AB	BB	AB	AB	AA	AB	AA	AA	AB	AA	AA	AB	AB	BB	AB	AB	BB	AB	AB	AB	AB	BB	AA	AB	AB	AB	BB	BB	AB	AB	-	BB	AB	AA	BB	AB	AB	AB	-	AB	AB	AB	AA
chrA09_6489760	A09	58.6176	AB	BB	BB	AB	BB	BB	AB	AB	AA	AB	AA	AA	AB	AA	AA	AB	AB	BB	-	AB	BB	AB	AB	AB	AB	BB	AA	AB	AB	AB	BB	BB	AB	AB	AA	BB	AB	AA	BB	AB	AB	AB	AB	AB	AB	AB	AA
chrA09_6659666	A09	61.0654	AB	BB	BB	AB	BB	BB	AB	AB	AA	AB	AA	AA	AB	AA	AA	AB	AB	BB	AA	BB	BB	AB	AB	AB	AB	BB	AA	AB	AB	AB	BB	BB	AB	AB	AA	BB	AB	AA	BB	AB	AB	AA	AB	AB	AB	AB	AA
chrA09_7071081	A09	62.0546	AB	BB	AB	AB	AB	BB	AB	AB	AA	AB	AA	AA	AB	AA	AA	AB	AB	BB	AA	BB	BB	AB	AB	AB	AB	BB	AA	AB	AB	AB	BB	BB	AB	AB	AA	BB	AB	AA	BB	AB	AB	AA	AB	AB	AB	AB	AA
chrA09_7012434	A09	62.0546	AB	BB	AB	AB	AB	-	AB	AB	AA	AB	AA	AA	-	AA	-	-	AB	-	-	BB	BB	AB	-	AB	AB	-	AA	AB	AB	AB	BB	BB	AB	-	AA	BB	-	AA	BB	AB	-	AA	-	AB	AB	AB	AA
chrA09_8669596	A09	64.8787	AB	BB	AB	AB	AB	-	AB	AB	AA	AB	-	-	-	AA	-	AB	AB	-	AA	-	-	-	AA	AB	-	BB	AA	AB	AB	AB	BB	BB	AB	AB	-	BB	-	AA	BB	AB	AA	AA	AB	AB	AB	AB	AA
chrA09_8721450	A09	64.8787	AB	BB	-	AB	-	BB	AB	AB	AA	AB	AA	AA	AB	AA	-	AB	AB	BB	-	BB	BB	AB	AB	AB	AB	-	AA	AB	AB	AB	BB	BB	AB	AB	AA	BB	BB	AA	BB	AB	AA	AA	-	AB	AB	AB	AA
chrA09_8583020	A09	65.1935	AB	BB	BB	AB	AB	BB	AB	AB	-	AB	AA	AA	AB	AA	AB	AB	AB	BB	AA	BB	-	AB	AB	AB	AB	BB	AA	AB	AB	AB	BB	BB	AB	AB	AA	BB	AB	AA	BB	AB	AB	AA	AB	AB	AB	AB	AA
chrA09_8217244	A09	65.5158	AB	BB	-	AB	AB	BB	AB	AB	AA	AB	AA	AA	AB	AA	-	AB	AB	BB	AA	BB	-	AB	AB	AB	AB	BB	AB	AB	AB	AB	BB	BB	AB	AB	AA	BB	AB	AA	BB	AB	AB	-	AB	AB	AB	AB	AA
chrA09_8583152	A09	65.8325	AB	BB	BB	-	BB	BB	AB	AB	AA	AB	AA	-	AB	-	-	AB	AB	BB	-	BB	BB	AB	AB	AB	AB	BB	AB	-	-	AB	BB	BB	AB	AB	-	BB	AB	-	BB	AB	AB	-	AB	AB	AB	AB	AA
chrA09_8315518	A09	65.8325	AB	BB	AB	AB	BB	BB	AB	AB	AA	AB	AA	AA	AB	AA	AA	AB	AB	BB	AA	BB	BB	AB	AB	AB	AB	BB	AB	AB	AB	AB	BB	AB	AB	AB	AA	BB	AB	AA	BB	AB	AB	AA	AB	AB	AB	AB	AA
chrA09_8960777	A09	66.946	AB	-	AB	AB	BB	-	AB	AB	AA	AB	AA	AA	AB	AA	AA	AB	AB	-	AA	BB	BB	AB	AB	AB	AB	BB	AB	AB	AB	AB	BB	-	AB	AB	AA	BB	-	AA	BB	AB	AA	AA	AB	AB	AB	AB	AA
chrA09_8957009	A09	67.6778	AB	BB	-	AB	AB	BB	AB	AB	AA	AB	AA	AA	AB	AA	AA	AB	-	BB	AA	BB	BB	-	-	AB	AB	-	AB	AB	AB	AB	BB	BB	AB	AB	AA	BB	BB	AA	BB	AB	-	AA	AB	AB	AB	AB	AA
chrA09_9090589	A09	67.9838	AB	BB	AB	AB	AB	BB	AB	AB	AA	AB	AA	AA	AB	AA	AA	-	AB	BB	-	BB	AB	AB	AB	AB	-	-	AB	AB	AB	AB	BB	BB	AB	AB	AA	BB	BB	AA	BB	AB	AA	AA	AB	AB	AB	AB	AA
chrA09_9248118	A09	68.9073	AB	BB	AB	AB	AB	BB	AB	AB	AA	AB	AA	AA	AB	AA	AA	AB	AB	BB	AA	BB	-	AB	AB	AB	AB	BB	-	AB	-	AB	AB	BB	AB	AB	AA	BB	BB	AA	BB	AB	AA	AA	AB	AB	AB	AB	AA
chrA09_9247226	A09	69.9583	AB	BB	BB	AB	BB	BB	AB	AB	-	AB	AA	AA	AB	-	AA	AB	-	BB	-	BB	BB	AB	-	AB	AB	BB	AB	AB	AB	AB	AB	BB	AB	AB	-	BB	BB	AA	BB	AB	AA	AA	AB	AB	AB	AB	AA
chrA09_9296753	A09	70.6932	AB	BB	BB	AB	BB	BB	AB	AB	AA	AB	AA	AA	AB	AA	AA	AB	AB	BB	AB	BB	BB	AB	AB	AB	AB	BB	AB	AB	AB	AB	AB	BB	AB	AB	AA	BB	BB	AA	BB	AB	AA	AA	AB	AB	AB	AB	AA
chrA09_9176331	A09	71.245	AB	BB	BB	BB	AB	BB	AB	AB	AA	AB	AA	AA	AB	AA	AA	AB	AB	BB	AB	BB	BB	AB	AB	AB	AB	BB	AB	AB	AB	AB	AB	BB	AB	AB	AA	BB	BB	AA	BB	AB	AA	AA	AB	AB	AB	AB	AA
chrA09_9225269	A09	72.1004	AB	BB	BB	BB	AB	BB	AB	AB	AA	AB	AA	AA	AB	AA	AA	AB	AB	BB	AB	BB	-	AB	-	AB	AB	AB	AA	AB	AB	AB	AB	BB	AB	AB	AA	BB	BB	AA	BB	AB	AA	AA	AB	AB	AB	AB	AA
chrA09_9520735	A09	72.1004	AB	BB	BB	-	AB	-	-	AB	AA	AB	AA	AA	-	AA	AA	AB	AB	-	-	BB	BB	AB	BB	AB	AB	-	AA	AB	AB	AB	AB	BB	AB	AB	AA	BB	BB	AA	BB	AB	AA	AA	-	AB	AB	AB	AA
chrA09_9577443	A09	73.4704	AB	BB	AB	BB	AB	BB	AB	AB	AA	AB	AA	AA	AB	AA	AA	AB	AB	BB	AB	BB	BB	AB	AB	AB	AB	-	AA	AB	AB	-	AB	BB	AB	AB	AA	BB	BB	AA	BB	AB	AA	AA	AB	AB	AB	AB	AA
chrA09_9943147	A09	75.0641	AB	BB	AB	BB	AB	BB	-	AB	AA	AB	AA	AA	AB	AA	AA	-	AB	BB	AB	BB	BB	AB	AB	AB	AB	-	AB	AB	AB	AB	AB	BB	AB	AB	AA	BB	BB	AA	BB	AB	AA	AA	-	AB	AB	AB	AA
chrA09_10112565	A09	75.6861	AB	BB	AB	BB	AB	BB	AB	AB	AA	AB	AA	AA	AB	AA	AA	-	AB	BB	AB	BB	-	AB	AB	AB	AB	-	-	AB	AB	AB	AB	BB	AB	AB	AA	BB	BB	AA	BB	AB	AA	AA	AB	AB	AB	AB	AA
chrA09_10269218	A09	76.3026	AB	BB	AB	BB	AB	BB	AB	AB	-	AB	AA	AA	-	AA	AA	AB	AB	-	BB	BB	BB	AB	-	AB	AB	AB	AB	AB	AB	AB	AB	-	AB	AB	AA	BB	-	AA	BB	AB	-	AA	AB	AB	AB	AB	AA
chrA09_10359041	A09	77.2344	AB	BB	BB	BB	AB	BB	-	AB	-	AB	AA	-	AB	-	AA	AB	AB	BB	-	BB	BB	AB	AB	AB	BB	BB	AB	AB	AB	AB	-	BB	AB	AB	AA	BB	BB	AA	BB	AB	AA	-	-	AB	AB	AB	AA
chrA09_10172682	A09	77.9995	AB	BB	BB	-	-	BB	AB	AB	-	AB	AA	AA	-	AA	AB	AB	AB	BB	AB	BB	BB	AB	AB	AB	BB	BB	AB	AB	AB	AB	AB	BB	AB	AB	AA	BB	BB	AA	BB	AB	AA	AA	-	AB	AB	AB	AA
chrA09_10315741	A09	78.9124	AB	BB	BB	BB	BB	BB	-	AB	AA	AB	AA	AA	AB	AA	AB	AB	AB	BB	AB	BB	BB	AB	-	AB	AB	-	AB	AB	AB	AB	AB	BB	AB	AB	AA	BB	BB	AA	BB	AB	AA	AA	AB	AB	AB	AB	AA
chrA09_10315717	A09	79.4422	AB	BB	AB	BB	BB	BB	AB	AB	AA	AB	AA	AA	AB	-	AB	AB	AB	BB	AB	BB	BB	AB	-	AB	AB	-	AB	AB	AB	AB	AB	BB	AB	AB	-	BB	BB	AB	BB	AB	-	AA	AB	AB	AB	AB	AA
chrA09_10111876	A09	80.6458	AB	BB	AB	BB	BB	BB	AB	AB	AA	AB	AA	AA	AB	AA	AA	AB	AB	BB	AB	BB	BB	AB	AB	AB	AB	BB	AB	AB	AB	AB	AB	BB	AB	AB	-	BB	BB	-	BB	AB	-	-	-	AB	AB	AB	AA
chrA09_10785624	A09	81.2909	AB	BB	BB	BB	BB	-	-	AB	-	AB	AA	AA	-	-	AA	AB	AB	BB	-	-	BB	-	-	AB	AB	-	-	-	AB	AB	AB	BB	AB	AB	AA	BB	BB	AA	BB	AB	-	AB	AB	AB	AB	AB	AA
chrA09_10840900	A09	82.0838	AB	BB	-	BB	BB	BB	AB	AB	AA	AB	AA	AA	AB	AA	-	AB	AB	BB	AB	BB	BB	AB	AB	AB	AB	BB	AB	AB	AB	AB	AB	BB	AB	AB	AA	BB	BB	AB	BB	AB	AA	AA	AB	AB	AB	AB	AA
chrA09_10948060	A09	84.2187	AB	BB	AB	BB	AB	BB	AB	AB	AA	AB	AA	AA	AB	-	AA	AB	AB	BB	AB	BB	AA	AB	-	AB	AB	BB	AB	-	AB	AB	AB	BB	AB	AB	AA	BB	BB	-	BB	AB	-	-	-	AB	AB	AB	AA
chrA09_10947559	A09	84.2187	AB	-	AB	BB	AB	BB	AB	AB	AA	AB	AA	AA	AB	AB	AA	AB	AB	BB	AB	BB	AA	AB	AB	AB	AB	BB	-	AB	AB	-	AB	-	AB	AB	AA	BB	-	AB	BB	AB	AA	AA	AB	AB	AB	AB	AA
chrA09_13139661	A09	90.2622	AB	AB	AB	BB	-	BB	AB	AB	AA	AB	AA	AA	-	BB	AA	AB	AB	BB	AB	BB	AB	AB	-	AB	AA	BB	AB	AB	BB	-	AB	BB	-	AB	AA	BB	BB	AB	BB	AB	AA	AA	AB	AB	BB	AB	AA
chrA09_13139649	A09	90.5464	AB	AB	AB	BB	-	BB	AB	AB	AA	AB	AA	AA	-	BB	AA	AB	AB	BB	AB	BB	AB	AB	-	AB	AA	BB	AB	AB	BB	AB	AB	BB	-	AB	AA	BB	BB	AB	BB	AB	AA	AA	AB	AB	BB	AB	AA
chrA09_13169271	A09	92.3802	AB	AB	AB	BB	-	BB	AB	AB	-	AB	AA	-	AB	AA	AA	AB	AB	BB	-	BB	AA	AB	AB	AB	-	AB	-	AB	BB	-	-	BB	AB	AB	AA	BB	BB	AB	BB	AB	AA	AA	-	AB	BB	AB	AA
chrA09_13169227	A09	92.6849	AB	AB	AB	BB	AB	BB	AB	AB	-	AB	AA	AB	AB	AA	-	AB	AB	BB	-	BB	AA	AB	AB	AB	-	AB	-	AB	-	AB	-	BB	AB	AB	AA	BB	BB	AB	BB	AB	AA	AA	AB	AB	BB	AB	AA
chrA09_13193889	A09	92.9415	AB	AB	AB	BB	AB	BB	AB	AB	AA	AB	AA	AA	AB	AA	AA	AB	AB	BB	-	BB	AA	AB	-	AB	AA	AB	-	AB	BB	AB	-	BB	AB	AB	AA	BB	BB	-	BB	AB	AA	AA	AB	AB	BB	AB	AA
chrA09_13193781	A09	93.2497	AB	AB	AB	BB	AB	BB	-	AB	AA	AB	-	AA	AB	-	-	AB	AB	BB	AB	BB	AA	AB	-	AB	AA	AB	AA	AB	BB	AB	AB	BB	AB	AB	-	BB	BB	AB	BB	AB	AA	AA	AB	AB	BB	AB	AA
chrA09_13250474	A09	93.8722	AB	AB	AB	BB	BB	BB	AB	AB	AA	AB	AA	AA	AB	AA	AA	AB	AB	BB	AB	BB	AA	AB	AB	AB	AA	AB	-	AB	BB	AB	AB	BB	AB	AB	AA	BB	BB	AB	BB	AB	AA	AA	AB	AB	BB	AB	AA
chrA09_13251037	A09	95.366	AB	AB	AB	BB	BB	BB	AB	AB	AA	AB	AA	AA	-	AA	AA	AB	AB	BB	AB	BB	AA	AB	AB	AB	AA	AB	AB	AB	BB	AB	AB	BB	AB	AB	AA	BB	BB	AB	BB	AB	-	AA	AB	AB	BB	-	AA
chrA09_13251077	A09	95.6901	AB	AB	AB	BB	BB	BB	AB	AB	AA	AB	AA	AA	-	AA	AA	AB	AB	BB	AB	BB	AA	AB	AB	AB	AA	AB	AB	AB	BB	AB	-	BB	-	AB	AA	BB	BB	AB	BB	AB	-	AA	AB	AB	BB	AB	AA
chrA09_21934841	A09	106.171	AB	AB	AB	BB	BB	BB	-	AB	AA	AB	-	-	BB	-	AA	AB	AB	BB	-	BB	AB	AB	BB	BB	AB	AB	AB	AB	-	-	AB	BB	AB	-	AA	BB	AB	AB	BB	AB	-	-	-	AB	BB	AB	AA
chrA09_22124017	A09	107.95	-	AB	AB	BB	AB	BB	AB	AB	AA	AB	AA	AA	BB	AA	-	-	AB	BB	AB	BB	AB	-	BB	BB	AB	AB	AB	AB	BB	AB	-	BB	AB	AB	AA	BB	AB	AB	BB	AB	AA	AA	-	AB	BB	AB	AA
chrA09_22186159	A09	108.526	AB	AB	AB	BB	-	BB	AB	AB	AA	AB	AA	AA	BB	AA	AA	AB	AB	BB	AB	BB	BB	AA	BB	BB	AB	AB	AB	AB	BB	AB	AB	BB	-	AB	AA	BB	AB	AB	BB	AB	AA	-	AB	AB	BB	AB	AA
chrA09_22226842	A09	109.003	AB	AB	AB	BB	AB	BB	AB	AB	AA	AB	AA	AA	BB	AA	AA	AB	AB	BB	AB	BB	BB	-	BB	BB	-	AB	AB	AB	BB	AB	AB	BB	BB	AB	-	BB	AB	AB	BB	AB	AA	AA	AB	AB	BB	AB	AA
chrA09_23467132	A09	115.046	AB	BB	AB	BB	AB	BB	AB	-	AA	AB	AB	AA	AB	AA	AA	-	AB	BB	AB	BB	BB	AA	BB	BB	AB	AB	AB	-	BB	AA	AB	BB	AB	AB	AA	AB	AB	-	BB	AB	-	AA	AB	AB	BB	AB	AA
chrA09_23263482	A09	115.046	AB	BB	AB	BB	AB	BB	AB	AB	AA	AB	AB	AA	AB	AA	AA	AB	AB	BB	AB	BB	BB	AA	BB	BB	AB	AB	AB	AB	BB	AA	AB	BB	AB	AB	AA	AB	AB	AB	BB	AB	AA	AA	AB	AB	BB	AB	AA
chrA09_23263434	A09	115.35	AB	BB	AB	BB	AB	BB	AB	-	AA	AB	AB	AA	AB	AA	AA	AB	AB	BB	BB	BB	BB	AA	BB	BB	AB	AB	AB	AB	BB	AA	AB	BB	AB	AB	AA	AB	AB	AB	BB	AB	AA	AA	AB	AB	BB	AB	AA
chrA09_23711482	A09	116.592	AB	BB	AB	BB	AB	BB	AB	AB	AA	AB	AB	AA	AB	AA	AA	AB	AB	BB	-	BB	BB	AA	BB	BB	AB	AB	AB	AB	BB	AA	AB	BB	AB	BB	AA	AB	AB	AB	BB	AB	AA	AA	AB	AB	BB	AB	AA
chrA09_23659120	A09	116.903	AB	BB	AB	BB	AB	BB	AB	AB	AA	AB	AB	AA	AB	AA	AA	AB	AB	-	AB	BB	BB	AA	BB	BB	AB	AB	AB	AB	-	AA	AB	BB	AB	BB	AA	AB	AB	AB	BB	AB	AA	AB	AB	AB	BB	AB	AA
chrA09_23659247	A09	117.2	AB	-	AB	BB	AB	BB	AB	BB	AA	AB	AB	AA	AB	AA	AA	AB	AB	BB	AB	BB	BB	AA	BB	BB	AB	AB	AB	AB	-	AA	AB	BB	AB	BB	AA	AB	AB	AB	BB	AB	AA	-	AB	AB	BB	AB	AA
chrA09_23873864	A09	117.991	AB	BB	-	BB	AB	BB	AB	BB	AA	AB	AB	AA	AB	AA	AA	AB	AB	BB	AB	BB	BB	AA	BB	BB	AB	-	AB	AB	BB	AA	AB	BB	AB	BB	AA	AB	-	AB	BB	AB	-	AA	AB	AB	BB	AB	AA
chrA09_25677297	A09	126.799	AB	BB	-	BB	AB	BB	AB	AB	AA	AB	AB	AB	AB	AA	AA	AB	AA	AB	AB	BB	BB	AA	BB	BB	AB	AB	AB	AB	AB	AA	AB	BB	AB	-	AB	AB	AA	AB	AB	AB	AA	AA	-	-	BB	AB	AA
chrA09_25682553	A09	127.221	AB	BB	BB	-	-	BB	BB	AB	AA	AB	AB	AB	AB	AA	AA	AB	AA	AB	AB	BB	BB	AA	BB	BB	-	-	AB	AB	AB	AA	AB	BB	AB	BB	AB	-	AA	-	AB	AB	AA	AA	BB	AB	-	AB	AA
chrA09_25517111	A09	127.875	AB	BB	-	BB	AB	BB	BB	AB	-	AB	AB	AB	AB	AA	AA	AB	AA	AB	AB	BB	BB	AA	BB	BB	AB	AB	AB	AB	AB	AA	AB	BB	AB	BB	AB	AB	AA	AB	AB	AB	AA	AA	BB	AB	BB	AB	AA
chrA09_25563068	A09	129.038	AB	BB	AB	BB	AB	BB	BB	-	AA	AB	AB	AB	AB	AA	AA	AB	AA	AB	-	BB	BB	AA	BB	BB	AB	AB	AB	AB	AB	AA	AB	BB	AB	BB	-	-	AA	AB	AB	AB	AA	-	BB	AB	BB	AB	AA
chrA09_25518748	A09	130.011	AB	BB	AB	BB	AB	BB	BB	BB	AA	AB	AB	AB	AB	-	-	AB	AA	AB	-	BB	BB	-	BB	BB	AB	AB	AB	AB	AB	AA	AB	BB	AB	BB	AB	AB	-	BB	AB	AB	-	AA	BB	AB	BB	AB	AA
chrA09_25518766	A09	130.307	AB	BB	-	BB	-	BB	BB	BB	AB	AB	AB	AB	AB	-	-	AB	AA	AB	-	BB	BB	-	BB	BB	-	AB	AB	AB	AB	AA	-	BB	AB	BB	AB	AB	-	BB	AB	AB	-	AA	BB	AB	BB	AB	AA
chrA09_25656241	A09	131.458	AB	BB	-	BB	-	BB	BB	AB	AB	AB	AB	AB	AB	AA	AA	-	AA	AB	-	BB	BB	AA	BB	BB	AB	AB	AB	AB	AB	AA	AB	BB	AB	BB	AB	AB	AA	AB	AB	AB	AA	AA	BB	AB	BB	AB	AA
chrA09_25982218	A09	132.824	AB	BB	AB	BB	-	BB	BB	AB	AB	AB	AB	AB	-	AA	-	-	AA	AB	AB	BB	BB	-	-	BB	-	AB	AB	AB	AB	AA	AB	BB	AB	BB	AB	AB	AA	AB	AB	AB	-	AA	BB	AB	BB	AB	AA
chrA09_25988711	A09	133.194	AB	BB	AB	BB	AB	BB	BB	BB	AB	AB	AB	AB	AB	AA	AB	AB	AA	AB	AB	BB	BB	-	BB	BB	AB	AB	AB	AB	AB	AA	AB	BB	AB	BB	AB	AB	AA	AB	AB	AB	-	AA	BB	AB	BB	AB	AA
chrA09_25988750	A09	133.194	AB	BB	AB	BB	AB	BB	BB	BB	AB	AB	AB	AB	AB	AA	AA	AB	AA	AB	AB	BB	BB	-	BB	BB	AB	AB	AB	AB	AB	AA	AB	BB	AB	BB	AB	AB	AA	AB	AB	AB	-	AA	BB	AB	BB	AB	AA
chrA09_25979910	A09	134.175	AB	BB	-	BB	AB	BB	BB	-	AA	AB	AB	AB	-	-	AA	AB	-	AB	-	BB	BB	AA	BB	BB	AB	AB	-	AB	AB	-	AB	BB	AB	BB	AB	AB	-	AB	AB	AB	AA	AA	BB	AB	BB	AB	AA
chrA09_26081610	A09	134.887	AB	BB	AB	BB	AB	BB	BB	AB	AA	AB	AB	AB	AB	AA	AA	AB	AA	AB	AB	BB	BB	AA	BB	BB	AB	AB	AB	AB	AB	AA	AB	BB	AB	BB	AB	-	AA	AB	AB	AB	-	AA	-	AB	BB	AB	AA
chrA09_26122199	A09	135.388	AB	BB	-	BB	AB	BB	BB	AB	AB	AB	AB	AB	AB	AA	AA	AB	AA	AB	-	BB	BB	AA	-	BB	AB	AB	AB	AB	AB	AA	AB	BB	AB	BB	-	AB	AA	AB	AB	AB	AA	AA	-	AB	BB	AB	AA
chrA09_26079215	A09	136.012	AB	BB	BB	BB	AB	BB	BB	AB	AB	AB	AB	AB	AB	AA	AA	AB	AA	AB	AB	BB	BB	AA	BB	BB	AB	AB	AB	AB	AB	AA	AB	BB	AB	BB	AB	AB	AA	AB	AB	AB	AA	AA	BB	AB	BB	AB	AA
chrA09_26079199	A09	136.012	AB	BB	BB	BB	AB	BB	BB	AB	AB	AB	AB	AB	AB	AA	AA	AB	AA	AB	AB	BB	BB	AA	BB	BB	AB	AB	AB	AB	AB	AA	AB	BB	AB	BB	AB	AB	AA	AB	AB	AB	AA	-	BB	AB	BB	AB	AA
chrA09_26079543	A09	136.304	AB	BB	BB	BB	AB	BB	BB	AB	-	AB	AB	AB	AB	-	AA	AB	-	AB	AB	BB	BB	-	BB	BB	AB	AB	AB	AB	AB	-	AB	BB	AB	BB	AB	AB	-	AB	AB	AB	AA	-	BB	AB	BB	AB	AA
chrA09_26079941	A09	136.648	AB	BB	BB	BB	-	BB	BB	BB	AB	AB	AB	AB	-	AA	-	AB	AA	AB	AB	BB	BB	AA	BB	BB	AB	AB	AB	AB	AB	AA	AB	BB	AB	BB	AB	AB	AA	AB	AB	AB	AA	-	BB	AB	BB	AB	AA
chrA09_26233953	A09	138.911	AB	BB	AB	BB	AB	BB	BB	BB	AB	AB	AB	AB	AB	AA	AA	AB	AA	AB	AB	BB	BB	AA	BB	BB	AB	AB	AB	AB	AB	AA	AB	BB	AB	AB	AB	AB	AA	AB	AB	AB	AA	AA	BB	AB	BB	AB	AA
chrA09_26327861	A09	139.263	AB	BB	-	-	AB	BB	BB	-	-	AB	AB	AB	AB	AA	AA	AB	AA	AB	AB	BB	BB	-	BB	BB	AB	AB	AB	AB	AB	AA	AB	BB	AB	AB	AB	AB	AA	AB	AB	AB	AA	AA	BB	AB	BB	AB	AA
chrA09_26930393	A09	142.257	BB	BB	AB	BB	AB	BB	BB	BB	AB	AB	AB	BB	AB	AA	AA	AB	AA	AB	AB	BB	AB	AB	AB	BB	AB	AB	AB	AB	AB	AA	AB	BB	AB	AB	AB	AA	AA	AB	AB	AB	AA	AA	BB	AB	BB	AB	AA
chrA09_27064989	A09	143.663	BB	BB	AB	BB	AB	BB	BB	-	-	AB	AB	BB	AB	-	AB	AB	AA	AB	-	BB	AB	-	AB	BB	-	AB	AB	AB	AB	-	-	BB	AB	AB	AB	AA	AA	AB	AB	AB	AA	AA	BB	AB	BB	AB	AA
chrA09_27066976	A09	144.29	BB	BB	BB	BB	-	BB	BB	BB	AB	AB	AB	BB	AB	AA	AB	AB	AA	AB	AB	BB	AB	-	AB	BB	AB	AB	AB	AB	AB	AA	AB	BB	AB	AB	AB	AA	AA	AB	AB	AB	AA	AA	BB	AB	BB	AB	AA
chrA09_27066199	A09	144.29	BB	BB	BB	-	AB	BB	BB	BB	AB	AB	-	BB	AB	AA	AB	-	AA	-	AB	BB	AB	-	-	BB	AB	AB	AB	AB	-	AA	AB	BB	AB	AB	AB	AA	AB	AB	AB	AB	-	AA	BB	AB	BB	AB	AA
chrA09_27153788	A09	144.936	BB	BB	BB	BB	AB	BB	BB	BB	AB	AB	AB	BB	AB	AA	AB	AB	AA	AB	AB	BB	AB	AA	AB	BB	-	AB	AB	AB	AB	AA	-	BB	AB	AB	AB	AA	AB	AB	AB	AB	AA	-	BB	AB	BB	AB	AA
chrA09_27154799	A09	145.28	BB	BB	BB	-	AB	-	BB	AB	AB	AB	AB	BB	-	AA	AB	AB	AA	AB	AB	BB	AB	AA	AB	BB	AB	AB	AB	AB	-	AA	AB	BB	AB	AB	AB	AA	AA	AB	AB	AB	AA	-	BB	-	BB	AB	-
chrA09_27247795	A09	147.237	BB	BB	AB	BB	AB	BB	BB	AB	AB	AB	AB	BB	AB	AA	AB	AB	AA	AB	AB	BB	AB	AA	AB	BB	AB	AB	AB	AB	AB	AA	AB	BB	AB	AB	AB	AA	AA	AB	AB	AB	AA	-	BB	AB	BB	AB	AA
chrA09_27275199	A09	147.989	BB	BB	AB	BB	-	BB	BB	AB	-	AB	AB	BB	AB	AA	AB	AB	AA	AB	AB	BB	AB	AA	-	BB	AB	-	AB	AB	AB	AA	AB	BB	AB	AB	-	AA	AA	-	AB	AB	AA	AA	-	AB	BB	BB	AA
chrA09_27330474	A09	149.019	BB	BB	BB	BB	AB	BB	BB	-	AB	AB	-	BB	AB	AA	AB	AB	AA	AB	-	BB	AB	AA	AB	BB	AB	AB	AB	AB	AB	AA	AB	BB	AB	AB	AB	AA	AA	AB	AB	AB	AA	AA	BB	AB	BB	BB	AA
chrA09_27330335	A09	149.318	BB	BB	BB	BB	AB	BB	BB	BB	AB	AB	AB	BB	AB	-	AB	BB	-	AB	AB	BB	AB	AA	AB	BB	AB	AB	AB	AB	AB	-	-	BB	AB	AB	AB	AA	AA	AB	AB	AB	-	AA	BB	AB	BB	BB	AA
chrA09_27352193	A09	149.928	-	BB	-	BB	AB	BB	BB	AB	AB	AB	AB	BB	AB	AA	AB	BB	-	AB	AB	BB	AB	AA	AB	BB	AB	AB	AB	AB	AB	AA	AB	BB	AB	AB	AB	AA	AA	AB	AB	AB	AA	AA	BB	AB	BB	BB	AA
chrA09_27411079	A09	151.25	BB	BB	BB	BB	AB	AB	BB	AB	AA	AB	-	BB	AB	AA	AB	BB	AA	AB	AB	BB	AB	AA	AB	BB	-	AB	AB	AB	AB	AA	AB	BB	AB	AB	AB	AA	AA	AB	AB	AB	AA	AA	BB	BB	BB	BB	AA
chrA09_27455155	A09	152.337	BB	BB	BB	BB	AB	AB	-	AB	AA	AA	AB	BB	AB	AA	AB	AB	AA	-	-	BB	AB	-	-	BB	-	-	AB	-	AB	-	AB	BB	AB	AB	AB	AA	-	AB	AB	AB	AA	AA	BB	BB	BB	BB	AA
chrA09_27616737	A09	153.762	BB	BB	BB	BB	AB	AB	BB	BB	-	AA	AB	BB	AB	-	AB	-	-	AB	AB	BB	AB	AB	-	BB	-	AB	AB	AB	AB	AA	-	BB	AB	AB	-	AA	AA	AB	AB	AB	-	AA	BB	BB	BB	BB	AA
chrA09_27586948	A09	153.762	BB	BB	BB	BB	AB	AB	BB	BB	AB	AA	AB	BB	AB	AA	AB	AB	AA	AB	AB	BB	AB	AA	AB	BB	AA	AB	AB	AB	-	AA	AB	BB	AB	AB	AB	AA	-	AB	AB	AB	-	AA	BB	BB	BB	BB	AA
chrA09_28058460	A09	155.898	BB	BB	BB	BB	AB	-	BB	BB	AB	AB	AB	BB	AB	-	AB	AB	-	AB	-	-	AB	-	-	BB	AA	BB	AB	AB	-	AA	-	AB	AB	AB	AB	AA	AB	-	AB	AB	-	AA	BB	BB	BB	BB	AA
chrA09_28153906	A09	156.47	BB	BB	BB	BB	AB	AB	BB	BB	AB	AB	AB	BB	AB	AA	AB	AB	AA	AB	AB	BB	AB	AA	AB	BB	AA	BB	AB	AB	BB	AB	AB	AB	AB	AB	AB	AA	AB	AB	AB	AB	AA	AA	BB	BB	BB	BB	AA
chrA09_28141680	A09	157.472	BB	BB	AB	BB	AB	AB	-	BB	AB	AA	AB	BB	AB	AA	-	AB	AA	AB	-	BB	AB	-	AB	BB	AA	BB	AB	AB	BB	AB	AB	AB	-	AB	AB	AA	AA	AB	AB	AB	-	-	BB	BB	BB	BB	AA
chrA09_28153879	A09	157.68	BB	BB	-	BB	AB	AB	BB	BB	-	AA	AB	BB	AB	AA	AB	AB	AA	AB	-	BB	AB	AA	AB	BB	AA	-	AB	AB	BB	AA	AB	AB	AB	AB	AB	AA	AA	AB	AB	AB	AA	AA	BB	BB	BB	BB	AA
chrA09_28141806	A09	157.68	BB	BB	AB	BB	AB	AB	BB	BB	-	AA	AB	BB	AB	AA	AB	-	AA	AB	-	BB	AB	AA	AB	BB	AA	BB	AB	AB	BB	AA	AB	AB	AB	AB	AB	AA	-	AB	AB	AB	-	-	BB	BB	BB	BB	AA
chrA09_28232880	A09	158.86	BB	BB	AB	-	-	-	-	BB	AA	AA	-	BB	AB	AA	AB	AB	AA	AB	AA	-	AB	AA	AB	BB	AA	-	-	BB	-	AA	-	AB	-	AB	AB	AA	AA	-	AB	AB	AA	AA	-	BB	BB	BB	AA
chrA09_28233991	A09	159.734	BB	BB	AB	BB	AB	AB	BB	BB	AA	AA	AB	BB	AB	AA	AB	-	AA	AB	AB	BB	AB	AB	AB	BB	AA	BB	AB	BB	BB	AA	AB	AB	AB	AB	-	AA	-	AB	AB	AB	AA	AA	BB	BB	BB	BB	AA
chrA09_28233940	A09	160.037	BB	BB	AB	BB	AB	-	BB	BB	-	AA	AB	BB	AB	AB	AB	BB	AA	AB	-	BB	AB	AB	AB	BB	AA	BB	AB	BB	BB	AA	AB	AB	AB	AB	AB	AA	AA	AB	AB	AB	AA	AA	BB	BB	BB	BB	AA
chrA09_28270683	A09	161.188	BB	BB	BB	BB	AB	AB	BB	BB	AB	AA	AB	BB	AB	-	AB	-	AA	AB	AB	BB	AB	AB	AB	BB	AA	BB	AB	BB	BB	AA	AB	AB	AB	AB	AB	AA	AA	AB	AB	AB	AA	-	BB	BB	BB	BB	AA
chrA09_28527206	A09	162.662	BB	BB	-	BB	AB	AB	BB	BB	AB	-	AB	BB	AB	AB	BB	BB	-	AB	-	BB	AB	AA	AB	BB	AA	BB	AB	-	BB	AA	AB	AB	AB	AB	AB	AA	AA	AB	AB	AB	AA	AA	BB	BB	BB	BB	AA
chrA09_28468275	A09	163.151	BB	-	-	BB	AB	AB	BB	BB	AB	AA	AB	BB	AB	AA	BB	-	AA	AB	AA	BB	AB	AA	AB	BB	AA	BB	-	BB	BB	AA	AB	AB	AB	AB	AB	AA	-	AB	AB	AB	-	AA	BB	BB	BB	BB	AA
chrA09_28580623	A09	163.52	BB	BB	-	BB	AB	AB	BB	BB	AB	AA	-	BB	-	AA	BB	BB	AA	AB	AA	BB	AB	AA	-	BB	-	BB	AB	BB	BB	AA	AB	AB	AB	AB	AB	AA	AA	AB	AB	AB	AA	AA	BB	BB	BB	BB	AA
chrA09_28463853	A09	164.234	BB	BB	AB	BB	AB	AB	BB	BB	-	AA	AB	-	AB	AA	BB	BB	AA	AB	AB	BB	AB	AA	AB	BB	AA	-	AB	BB	BB	AA	AB	AB	AB	AB	AB	AA	AA	AB	AB	AB	AA	AA	-	BB	BB	BB	AA
chrA09_28605428	A09	164.964	BB	BB	AB	BB	AB	AB	BB	BB	AB	AA	AB	BB	AB	AA	BB	BB	-	AB	AB	BB	AB	AA	AB	BB	AB	BB	AB	BB	BB	AA	AB	AB	AB	AB	AB	-	-	AB	AB	AB	AA	AA	BB	BB	BB	BB	AA
chrA09_28605620	A09	165.965	BB	BB	BB	BB	-	AB	BB	BB	-	AA	-	BB	AB	-	BB	AB	AA	AB	AB	BB	AB	AA	AB	BB	AB	-	AB	BB	BB	AA	AB	AB	AB	AB	AB	AA	AA	AB	AB	AB	AA	AA	BB	BB	BB	BB	AA
chrA09_28605638	A09	166.303	BB	BB	BB	BB	AB	AB	BB	BB	-	AA	AB	BB	AB	-	BB	AB	AA	AB	AB	BB	AB	-	AB	BB	-	BB	AB	BB	BB	AA	AB	AB	AB	AB	AB	AA	-	AB	AB	AB	AA	AA	BB	BB	BB	BB	AA
chrA09_28994976	A09	167.193	BB	BB	-	BB	AB	AB	BB	BB	AB	-	AB	BB	AB	AA	-	AB	AA	AB	AB	BB	AB	AA	AB	BB	AB	BB	AB	BB	BB	AA	AB	AB	AB	AB	AB	AA	AA	AB	AB	AB	-	AA	BB	BB	BB	BB	AA
chrA09_29069922	A09	167.945	-	BB	BB	BB	AB	AB	BB	BB	AB	AA	AB	BB	AB	-	BB	AB	AA	AB	-	BB	AB	AA	BB	BB	-	BB	AB	BB	BB	AA	-	AB	AB	AB	AB	AA	AA	AB	AB	AB	AA	AA	BB	BB	BB	BB	AA
chrA09_29041593	A09	168.505	BB	BB	AB	-	AB	AB	BB	BB	AB	AA	AB	BB	AB	AB	BB	BB	-	AB	-	BB	AB	AA	BB	BB	AB	BB	AB	BB	BB	AA	AB	AB	AB	AB	AB	AA	-	AB	AB	AB	AA	AA	-	BB	BB	BB	AA
chrA09_29041692	A09	169.049	BB	BB	-	BB	AB	AB	BB	BB	AB	AA	AB	BB	AB	-	BB	BB	AA	AB	AB	BB	AB	-	AB	BB	AB	BB	AB	BB	BB	AA	AB	AB	AB	AB	AB	AA	AA	AB	AB	AB	AA	AA	BB	BB	BB	BB	AA
chrA09_29148453	A09	169.921	BB	BB	BB	BB	AB	AB	BB	BB	-	AA	AB	BB	AB	AA	BB	AB	AA	AB	AA	BB	AB	AA	AB	BB	AB	BB	AB	BB	BB	AA	AB	AB	AB	AB	AB	AA	AA	AB	AB	AB	AA	AA	BB	BB	BB	BB	AA
chrA09_29416774	A09	170.475	BB	BB	AB	BB	AB	AB	BB	BB	AB	AA	AB	BB	AB	AB	BB	AB	AA	AB	AA	BB	AB	AA	AB	BB	AB	BB	AB	BB	BB	AA	AB	AB	AB	AB	AB	AA	AA	AB	AB	AB	AA	AA	BB	BB	BB	BB	AB
chrA09_29416889	A09	170.777	BB	BB	AB	BB	AB	AB	BB	BB	AB	AA	AB	BB	AB	AB	BB	AB	AA	AB	AA	BB	AB	AA	AB	BB	AB	BB	AB	BB	-	AA	AB	AB	AB	AB	AB	AA	AA	AB	AB	AB	AA	AA	BB	BB	BB	BB	AB
chrA09_29416677	A09	171.004	BB	BB	AB	BB	AB	AB	BB	BB	AB	AA	AB	BB	AB	AB	BB	-	AA	AB	AA	BB	AB	AA	AB	BB	AB	BB	AB	BB	BB	AA	AB	AB	AB	AB	AB	AA	AA	AB	AB	AB	AA	AA	BB	BB	BB	BB	AB
chrA09_29361681	A09	172.065	BB	BB	AB	BB	AA	AB	BB	BB	AA	AA	AB	-	AB	AB	BB	AB	AA	AB	AA	-	AB	AA	AB	BB	AB	BB	AB	BB	BB	AA	AB	AB	-	-	AB	AA	AA	AB	AB	AB	AA	AA	BB	BB	BB	BB	-
chrA09_29750587	A09	173.945	BB	BB	AB	BB	AA	AB	BB	BB	AA	AA	AB	BB	AB	AB	BB	AB	AA	-	-	BB	AB	AA	AB	BB	AB	BB	AB	BB	BB	AA	AB	AB	AB	AB	AB	AA	AA	AB	AB	AB	AA	AA	-	BB	BB	BB	AB
chrA09_29961815	A09	175.874	BB	BB	-	BB	AB	AB	BB	BB	AB	AA	AB	-	AB	AB	BB	AB	AA	AB	-	BB	AB	AA	AB	BB	AB	BB	AB	BB	BB	AA	AB	AB	AB	AB	AB	AA	AA	AB	AB	AB	AA	AA	BB	BB	BB	BB	AB
chrA09_29972338	A09	175.874	BB	BB	AB	BB	AB	AB	BB	BB	AB	AA	AB	BB	AB	AB	BB	AB	AA	AB	AB	BB	AB	AA	AB	BB	AB	BB	-	BB	BB	AA	AB	-	AB	AB	AB	AA	AA	AB	AB	AB	AA	AA	BB	BB	BB	BB	AB
chrA09_29972161	A09	176.739	BB	BB	BB	BB	AB	AB	BB	BB	AA	AA	AB	BB	AB	AB	BB	AB	AA	AB	-	BB	AB	AA	AB	BB	AB	AB	AB	BB	BB	AA	AB	AA	AB	AB	AB	AA	AA	AB	AB	AB	AA	AA	BB	BB	BB	BB	AB
chrA09_29972253	A09	177.064	BB	BB	BB	BB	AB	AB	BB	AB	-	AA	AB	BB	AB	AB	BB	AB	AA	AB	AA	BB	AB	AA	AB	BB	AB	AB	AB	BB	BB	AA	AB	-	AB	AB	AB	AA	AA	AB	AB	AB	AA	AA	BB	BB	BB	BB	AB
chrA09_30073714	A09	177.692	BB	BB	BB	BB	AB	AB	BB	-	AB	AA	AB	BB	AB	AB	BB	-	AA	AB	AB	BB	AB	-	AB	BB	-	BB	-	BB	BB	-	AB	AA	AB	AB	AB	-	AA	AB	AB	AB	-	AA	BB	BB	BB	BB	AB
chrA09_29416508	A09	182.54	BB	BB	BB	BB	AB	AB	BB	BB	AB	AA	AB	BB	AB	AB	BB	AB	AA	AB	AB	BB	AB	AA	AB	BB	AB	BB	AB	BB	BB	AA	AB	AB	AB	AB	AB	-	AA	AB	AB	AB	AA	AA	BB	BB	BB	BB	AB
chrA09_30099514	A09	192.821	BB	BB	BB	BB	AB	AB	BB	-	AA	AA	AB	BB	AB	-	BB	AB	AA	AB	AA	BB	AB	AA	-	BB	AA	BB	AB	-	BB	AA	AB	AA	AB	AA	AB	AA	AA	AB	AB	AB	AA	AA	BB	AB	BB	BB	AB
chrA09_30122621	A09	193.908	BB	BB	-	BB	AB	AB	BB	AB	AA	AA	AB	BB	AB	AB	BB	-	AA	AB	AA	BB	AB	AA	AB	BB	-	-	AB	BB	BB	AA	AB	AA	AB	AA	-	AA	AA	AB	AB	AB	AA	AA	BB	AB	BB	BB	AB
chrA09_30147989	A09	194.541	BB	-	BB	BB	AB	AB	BB	AB	-	AA	AB	BB	AB	AB	BB	AB	AA	AB	AA	BB	AB	AA	AB	BB	AB	AB	AB	BB	BB	AA	AB	AA	AB	AA	AB	AA	AA	AB	AB	AB	AA	AA	BB	AB	BB	BB	AB
chrA09_30123307	A09	196.097	BB	BB	AB	BB	AB	AB	BB	AB	AB	AA	AB	BB	AB	AB	BB	-	AA	AB	-	BB	AB	AB	-	BB	AB	AB	BB	BB	BB	AA	-	AA	AB	AA	AB	AA	-	AB	AB	AB	-	AA	BB	AB	BB	BB	AB
chrA09_30113747	A09	196.403	BB	BB	AB	BB	AB	AB	BB	AB	AB	AA	AB	BB	AB	AB	BB	-	AA	AB	AB	BB	AB	-	AB	BB	-	AB	-	BB	BB	-	AB	AA	AB	-	AB	AA	AA	AB	AB	AB	-	AA	BB	AB	BB	BB	AB
chrA09_30333649	A09	199.239	BB	BB	-	BB	AB	AB	BB	AB	AB	AA	AB	BB	AB	AB	BB	AB	AA	AB	-	BB	AA	AA	AA	BB	AB	AB	AB	BB	BB	AA	AB	AA	AB	AA	AB	AA	AA	AB	AB	AB	AA	-	-	AB	BB	BB	AB
chrA09_30323108	A09	199.964	BB	BB	BB	-	-	AB	BB	AB	-	AA	AB	-	-	AB	BB	AB	AA	-	AA	BB	AA	AA	AA	BB	AB	AB	AB	BB	BB	AA	-	AB	-	AA	AB	AA	AA	AB	AB	AB	-	AA	-	AB	BB	BB	AB
chrA09_30678640	A09	202.693	BB	AB	AB	BB	AB	AB	-	AB	AB	AA	AB	BB	AB	-	BB	-	AA	AB	-	BB	AA	AA	AA	BB	AB	AB	-	BB	BB	AA	AB	AB	AB	AA	AB	AA	AA	AB	AB	AB	AA	AA	BB	AB	BB	BB	AB
chrA09_30935245	A09	204.495	BB	AB	AB	BB	AB	AB	BB	AB	AB	AA	AB	AB	AB	AB	BB	BB	AA	AB	AA	BB	AA	AA	AA	BB	AB	AB	AB	BB	BB	AA	AB	AB	BB	AA	AB	AA	AB	-	AB	AB	AA	AA	BB	AB	BB	BB	AB
chrA09_31655606	A09	209.802	AB	AB	AB	BB	AB	AB	BB	AB	AB	AB	AB	AB	AB	AB	BB	AB	AA	AA	-	BB	AA	-	AA	BB	AB	AB	AB	BB	BB	-	AB	AA	BB	AA	AB	AA	AB	AB	AB	AB	-	AA	BB	AB	BB	BB	AB
chrA09_31690355	A09	209.802	AB	AB	AB	BB	AB	AB	BB	-	AB	AB	AB	AB	AB	AB	BB	AB	AA	AA	AB	BB	AA	AA	AA	BB	AB	AB	AB	BB	BB	AA	AB	AA	BB	AA	AB	AA	AB	AB	AB	AB	AA	AA	BB	AB	BB	BB	AB
chrA09_31681305	A09	210.131	AB	AB	AB	BB	AB	AB	BB	AB	AB	AB	AB	AB	AB	AB	BB	BB	AA	AA	AB	BB	AA	-	AA	BB	AB	AB	AB	BB	BB	AA	AB	AA	BB	-	-	AA	AB	AB	AB	AB	-	AA	BB	AB	BB	BB	AB
chrA09_31681563	A09	210.728	AB	AB	AB	BB	AB	AB	BB	AB	AB	AB	AB	AB	AB	AB	BB	-	AA	AA	AB	BB	AA	AA	AA	BB	AB	AB	AB	BB	BB	-	AB	AA	BB	AA	AB	AA	AB	AB	AB	AB	AA	AA	BB	AB	BB	BB	AB
chrA09_31681611	A09	210.728	AB	AB	AB	BB	AB	AB	BB	AB	AB	AB	AB	AB	AB	AB	BB	BB	AA	AA	AB	BB	AA	AA	AA	BB	AB	AB	-	BB	BB	AA	-	AA	BB	AA	AB	AA	AB	AB	AB	AB	AA	AA	BB	AB	BB	BB	AB
chrA09_32011408	A09	213.072	BB	AB	AB	BB	AB	AB	BB	AB	AB	AB	AB	AB	AB	AB	BB	BB	AA	AA	-	BB	AA	AA	AA	BB	AB	AB	-	BB	BB	AA	AB	AA	BB	AA	AB	AA	AB	AB	AB	AB	AA	AA	BB	AB	BB	BB	AB
chrA09_32202262	A09	214.038	BB	AB	AB	BB	AB	AB	BB	AB	AB	AB	AB	AB	AB	AB	BB	BB	AA	AA	AB	BB	AA	AA	AA	BB	AB	AB	-	BB	BB	AA	AB	AA	BB	AA	AB	AA	AB	AB	AB	AA	AA	AA	BB	AB	AB	BB	AB
chrA09_32266004	A09	215.481	BB	AB	AB	BB	AB	-	BB	AB	-	AB	AB	AB	AB	-	-	AB	AA	AA	AA	-	AA	AA	AA	BB	AB	AB	AB	BB	BB	AA	-	AA	BB	AA	AB	AA	AB	AB	AB	AA	AA	AA	BB	AB	AB	BB	AB
chrA09_32627759	A09	217.933	BB	AB	AB	BB	AB	AB	AB	AB	AB	AB	AB	AB	AB	-	BB	AB	AA	AA	AA	AB	AA	-	AA	AB	AB	AB	-	-	BB	AA	AB	-	BB	AA	-	AA	AB	AB	BB	AA	AA	AA	-	AB	AB	BB	AB
chrA09_32627609	A09	218.422	BB	AB	AB	BB	AB	-	AB	AB	AB	AB	AB	AB	AB	-	-	AB	AA	AA	AA	-	AA	AB	AA	AB	AB	AB	-	BB	BB	AA	AB	AA	BB	AA	AB	AA	AB	-	BB	AA	AA	AA	-	AB	-	BB	AB
chrA09_32669551	A09	220.324	BB	AB	AB	AB	AB	AB	-	AB	AB	AB	AB	AB	AB	-	BB	AB	AB	AA	AA	AB	AA	AB	AA	AB	-	AB	BB	BB	BB	-	AB	AA	BB	AA	AB	AA	-	AB	BB	AA	-	AA	BB	AB	AB	BB	AB
chrA09_32669573	A09	220.455	BB	AB	AB	AB	AB	AB	-	AB	AB	AB	AB	AB	AB	-	BB	AB	AB	AA	AA	AB	AA	AB	AA	AB	-	AB	BB	BB	BB	AA	AB	-	BB	AA	AB	AA	-	AB	BB	AA	-	AA	BB	AB	AB	BB	AB
chrA10_1369002	A10	0	AB	AB	AB	AB	BB	AB	AB	AB	BB	AB	AB	AB	BB	AB	AB	AB	AB	BB	AB	AB	AB	AA	AB	AA	BB	AB	AB	AB	AB	AB	AB	AB	AB	AB	AB	AB	AB	AB	AB	BB	BB	BB	AA	AB	AB	AB	AB
chrA10_1375393	A10	5.20654	AB	AB	AB	-	-	AB	AB	AB	-	AB	AB	AB	BB	-	AB	AB	AA	BB	-	AB	AB	AA	AA	AA	-	-	-	-	AB	-	AA	AB	AB	-	AB	AB	AB	AB	AB	BB	BB	BB	AA	AB	AB	AA	AB
chrA10_1009846	A10	12.3445	AB	AB	AB	AB	BB	BB	-	AB	AB	AB	AB	AB	-	AA	AB	AB	AA	-	AA	AA	AA	AA	AA	AA	-	AB	AB	AA	AB	AA	AA	AB	AB	AB	AB	AB	AB	AB	AB	BB	-	BB	AA	AB	AA	AA	AB
chrA10_355830	A10	15.8459	AB	AB	AB	AB	BB	BB	AB	AB	AB	AB	AB	AB	BB	-	AB	AB	AA	BB	AB	AA	AA	AA	AA	AA	BB	AB	-	AA	AB	AA	-	-	AB	AB	BB	-	BB	AB	AB	BB	BB	BB	AA	AB	AA	AA	-
chrA10_339527	A10	17.0127	AB	AB	AB	-	BB	-	AB	AB	BB	AB	AB	AB	BB	AA	AB	AB	-	-	AA	AA	AA	AA	AA	AA	BB	AB	-	AA	AB	-	AA	AB	AB	AA	-	AB	BB	-	-	BB	BB	BB	-	AB	AA	AA	AB
chrA10_110454	A10	17.7121	AB	AB	AB	AB	BB	BB	-	AB	BB	AB	AB	AB	BB	AA	AB	-	AA	BB	AA	AA	AA	AA	AA	AA	BB	-	AB	AA	-	AA	AA	AB	AB	AA	AB	AB	BB	AB	AB	BB	BB	BB	-	AB	AA	AA	AB
chrA10_396201	A10	18.015	AB	AB	AB	AB	BB	BB	AB	AB	AB	AB	AB	AB	BB	AA	AB	AB	AA	BB	AA	-	AA	AA	AA	AA	BB	AB	AB	AA	AB	AA	AA	AB	AB	AA	AB	AB	BB	AB	AB	BB	BB	BB	AA	AB	AA	AA	AB
chrA10_396393	A10	18.5778	AB	AB	AB	AB	BB	-	AB	AB	AB	AB	AB	AB	-	AA	AB	AB	AA	-	AB	AA	AA	AA	AA	AA	BB	AB	AB	AA	AB	AA	AA	AB	AB	AA	AB	AB	-	AB	AB	BB	BB	BB	AA	AB	AA	AA	AB
chrA10_761587	A10	19.9244	AB	AB	AA	-	BB	BB	AB	AB	-	AB	AB	AB	BB	AA	AB	AB	AA	BB	-	AA	AA	-	AA	AA	BB	AB	AB	AA	AB	AA	AA	AB	AB	AA	AB	AB	BB	AB	AB	BB	BB	BB	AA	AB	AA	AA	AB
chrA10_1020517	A10	21.1259	AB	AB	-	AB	BB	BB	AB	AB	AB	AB	AB	AB	BB	AA	AB	-	AA	BB	AA	AA	AA	AA	AA	AA	BB	AB	AB	AA	AB	AA	AA	AB	AB	AA	AB	AB	AB	AB	AB	BB	BB	BB	AA	AB	AA	AA	AB
chrA10_1173138	A10	22.1179	AB	AB	AB	AB	BB	BB	AB	AB	AB	AB	AB	-	BB	AA	AB	-	AA	BB	-	AA	AA	AA	AA	AA	BB	AB	AB	AA	AB	AA	AA	AB	AB	-	AB	AB	AB	AB	AB	BB	BB	BB	AA	AB	AA	AA	AB
chrA10_1239979	A10	23.2738	AB	AB	AB	AB	BB	BB	AB	AB	-	AB	AB	AB	BB	AA	AB	AB	AA	BB	-	AA	AA	AA	AA	AA	BB	AB	AB	AA	AB	AA	AA	AB	AB	AA	AB	AB	AB	AB	AB	BB	BB	BB	-	AB	AA	AA	AB
chrA10_1236825	A10	23.2738	AB	AB	AB	AB	BB	BB	AB	AB	BB	AB	AB	AB	BB	AA	AB	AB	AA	BB	AA	AA	AA	AA	AA	AA	BB	AB	-	AA	AB	AA	AA	AB	AB	AA	AB	AB	AB	AB	AB	BB	BB	BB	AA	AB	AA	AA	AB
chrA10_1235877	A10	24.0383	AB	AB	AB	AA	BB	-	AB	AB	BB	AB	AB	AB	BB	AA	AB	AB	AA	BB	AA	AA	AA	-	-	AA	BB	AB	AB	-	AB	AA	-	AB	AB	-	AB	AB	-	AB	AB	BB	BB	BB	AA	AB	AA	AA	AB
chrA10_1361716	A10	27.0273	AB	AB	AB	AA	AB	-	AB	AB	BB	AB	AB	AB	-	AA	AB	-	AA	-	AA	AA	AA	AA	AA	AA	-	AA	AA	AA	AB	AA	AA	AB	AB	AA	AB	AB	AA	AB	AB	BB	BB	BB	-	AB	AA	AA	AB
chrA10_1516116	A10	30.1807	BB	AB	AB	AB	AB	AB	AB	AB	BB	AB	AB	AB	BB	AA	AB	AB	AA	BB	AA	AA	AB	AA	AA	AA	AB	AA	AA	AA	AB	AA	AA	AB	AB	AA	AB	AB	AB	AB	AB	AB	BB	BB	AA	AB	AA	AA	AB
chrA10_1557278	A10	31.5488	BB	AB	-	AB	AB	AB	AB	AB	AB	AB	AB	AB	BB	-	AB	AB	AA	BB	-	AA	AB	-	AA	AA	BB	AA	AA	AA	AB	AA	AA	AB	AB	AB	AB	AB	AB	AB	AB	AB	BB	BB	AA	AB	AA	AA	AB
chrA10_1617306	A10	33.3842	BB	AB	AB	AB	AB	AB	AB	AB	-	AB	AB	-	BB	-	AB	AB	-	BB	AB	AA	AB	AA	AA	AA	BB	-	-	AA	AB	AA	AA	AB	AB	-	-	AB	-	AB	AB	AB	BB	BB	AA	AB	AA	AA	AB
chrA10_1615842	A10	35.059	BB	AB	AB	AB	AB	AB	AB	-	BB	AB	AB	AB	BB	AB	-	AA	AA	BB	AB	AA	AB	-	AA	AA	BB	-	AA	AA	AB	AA	AA	AB	AB	AA	-	AB	AB	AB	AB	AB	-	BB	AA	AB	AA	AA	AB
chrA10_1641970	A10	37.058	BB	AB	AB	AB	AB	AB	-	AB	AB	AB	AB	AB	-	AA	AB	-	AA	BB	AA	AA	AB	-	AA	AA	BB	AA	AA	AA	-	AA	AA	AB	AB	AA	AB	AB	AB	AB	AB	AB	-	BB	AA	AB	AA	AA	AB
chrA10_2226606	A10	40.9651	-	AB	AB	AB	AB	AB	AB	AB	AB	AB	AB	AB	BB	AA	AB	AB	AB	BB	AA	AA	AB	AB	AA	AA	BB	AA	AA	AA	AB	AA	AA	AB	AB	AA	AB	AB	AB	AB	AB	AB	BB	BB	AA	BB	AA	AA	AB
chrA10_2267476	A10	42.4464	BB	AB	AB	AB	AB	AB	AB	AB	AB	AB	AB	AB	BB	AA	AB	-	AB	BB	-	AA	AB	AB	AA	AA	BB	AA	AA	AA	AB	-	AA	AB	AB	-	AB	AB	AB	AB	AB	AB	BB	BB	AA	BB	AA	AA	AB
chrA10_2393036	A10	43.4533	BB	AB	AB	AB	AB	AB	AB	AB	AB	AB	AB	AB	BB	AA	AB	AB	AB	BB	AB	AA	AB	AB	AA	AA	BB	AA	AA	AA	AB	AA	AA	AB	AB	AA	AB	AA	AB	BB	AB	AB	BB	BB	-	BB	AA	AA	AB
chrA10_2422082	A10	44.5351	BB	AB	AB	AB	AB	AB	-	AB	AB	AB	AB	AB	BB	AA	AB	AB	AB	BB	-	AA	AB	-	-	AA	-	AA	AA	AA	AB	AA	AA	AB	AB	AA	-	AA	AB	-	AB	AB	-	BB	-	BB	AA	AA	AB
chrA10_2684362	A10	45.2529	BB	AB	AB	AB	AB	AB	AB	AB	AB	AB	AB	AB	BB	AA	AB	AB	AB	AB	AB	AA	AB	AB	-	AA	BB	-	AA	AA	AB	AA	AA	AB	AB	AA	AB	AA	AB	BB	-	AB	BB	BB	AA	BB	AA	AA	AB
chrA10_4595250	A10	46.5206	BB	-	AB	-	AB	AB	AB	AB	AB	AB	AB	AB	BB	AA	AB	AB	AB	AB	-	AA	AB	AB	AA	AA	BB	AA	AA	AA	AB	AA	AA	AB	AB	AA	AB	AA	-	AB	AB	AB	BB	BB	-	BB	AA	AA	AB
chrA10_4382041	A10	46.9366	BB	AB	AB	AB	-	-	-	AB	AB	AB	AB	AB	-	-	AB	AB	-	AB	-	AA	AB	AB	-	AA	BB	AA	AA	-	AB	AA	AA	AB	AB	AA	AB	AA	AB	AB	AB	AB	BB	BB	AA	BB	-	AA	AB
chrA10_4855711	A10	48.011	BB	AB	AB	AB	AB	AB	AB	AB	AB	AB	AB	AB	-	AA	AB	AB	AB	AB	AA	AA	AB	AB	AA	AA	BB	AA	AA	AA	AB	AA	AA	AB	AB	AA	AB	AA	AB	AB	AB	AB	BB	BB	AA	BB	AA	AA	AB
chrA10_7251259	A10	48.9973	BB	AB	AB	AB	AB	AB	AB	AB	AB	AB	BB	AB	BB	AA	AB	AB	AB	AB	AA	AA	AB	AB	AA	AA	BB	AA	AA	AA	AB	AA	AA	AB	AB	AA	AB	AA	AB	AB	BB	AB	BB	BB	AA	BB	AA	AA	AB
chrA10_9065229	A10	50.247	BB	AB	AB	AB	-	AB	-	AB	AB	AB	BB	AB	BB	AA	AB	-	AB	-	AA	AA	AB	AB	AA	AA	BB	AA	AA	AA	AB	AA	AA	AB	AB	AA	-	AA	AB	AB	BB	AB	-	BB	AA	BB	AA	AA	-
chrA10_9010793	A10	51.4974	BB	AB	AB	AB	AB	AB	AB	AB	AB	AB	-	AB	BB	AA	-	AB	AB	AB	AA	AA	-	AB	AA	AA	BB	-	AA	-	AB	AA	AA	AB	AB	AA	AB	AA	AB	AB	BB	AB	BB	BB	-	BB	AA	AB	AB
chrA10_9562173	A10	53.0495	BB	AB	AB	AB	AB	AB	AB	AB	AB	AB	BB	AB	-	AA	AB	AB	AB	AB	AA	AA	AB	AB	AA	AA	BB	AA	AA	AA	AB	AA	AA	AB	AB	AA	AB	AA	AB	AB	BB	AB	BB	BB	AA	BB	AA	AB	AB
chrA10_9562125	A10	53.5035	BB	AB	AB	AB	AB	AB	AB	AB	AB	AB	BB	AB	BB	AA	AB	AB	AB	AB	AA	AA	AB	AB	AA	AA	BB	AA	AA	AA	AB	AA	AA	AB	AB	AA	AB	AA	AB	AB	BB	AB	BB	BB	AA	BB	AA	AB	AB
chrA10_9561906	A10	54.6104	BB	AB	-	AB	AB	AB	AB	AB	AB	AB	BB	AB	BB	AA	AB	AB	AB	AB	AA	AA	AB	AB	AA	AA	BB	AA	AA	AA	AB	AA	AA	AB	AB	AA	AB	AA	AB	AB	BB	AB	BB	BB	AA	BB	AA	AB	AB
chrA10_9773419	A10	55.4895	BB	AB	AB	AB	AB	AB	AB	AB	AB	AB	BB	AB	BB	AA	AB	AB	AB	AB	AA	-	AB	AB	AA	AA	BB	-	AA	AA	AB	-	AA	AB	AB	AA	AB	AA	AB	AB	BB	AB	BB	BB	AA	BB	AA	AB	AB
chrA10_9748218	A10	56.3678	BB	AB	AB	-	AB	AB	AB	AB	AB	AB	BB	AB	BB	AA	AB	AB	AB	AB	AA	AA	AB	AB	AA	AA	BB	AB	AA	AA	AA	AA	-	AB	AB	AA	AB	AA	AB	AB	BB	AB	-	BB	-	BB	AA	AB	AB
chrA10_9903490	A10	57.0562	BB	AB	AB	AB	AB	AB	AB	AB	AB	AB	BB	AB	BB	AA	AB	AB	AB	AB	AA	AA	AB	AB	AA	AA	BB	AA	AA	AA	AA	-	AA	AB	AB	AA	AB	AA	AB	AB	BB	AB	BB	BB	AA	BB	AA	AB	AB
chrA10_10116135	A10	59.2864	BB	AB	AB	AB	AB	AB	AB	AB	AB	AB	BB	AB	BB	-	AB	AB	AB	AB	AA	AA	AB	AB	AA	AA	BB	-	AA	AA	AB	AA	AA	AB	AB	AB	-	AA	AB	AB	BB	AB	-	BB	AB	BB	AB	AB	AB
chrA10_10116219	A10	59.6975	BB	AB	AB	AB	AB	AB	AB	AB	AB	AB	BB	AB	BB	AA	-	AB	AB	AB	-	AA	AB	AB	AA	AA	BB	-	AA	AA	AB	AA	-	AB	AB	-	-	AA	AB	AB	BB	AB	-	BB	AB	BB	AB	AB	AB
chrA10_10236112	A10	61.1921	BB	AB	AB	AB	AB	AB	AB	-	AB	AB	BB	AB	BB	AA	AB	AB	AB	AB	AA	AA	AB	AB	-	AA	BB	AA	AA	AA	AB	AA	AA	AA	AB	AA	AB	AA	AB	AB	BB	AB	BB	BB	BB	BB	AB	AB	AB
chrA10_10269047	A10	62.1295	BB	-	AB	AB	-	AB	AB	AB	AB	AB	AB	AB	BB	AA	AB	AB	AB	AB	AA	AA	AB	AB	AA	AA	BB	-	AA	AA	BB	AA	AA	AA	AB	AA	AB	AA	AB	AB	BB	AB	BB	BB	-	BB	AB	AB	AB
chrA10_10440559	A10	63.8995	BB	AB	AB	AB	AB	AB	AB	AB	AB	AB	AB	AB	BB	AA	AB	AB	AB	AB	AA	AA	AB	AB	AA	AA	BB	AA	AA	AA	BB	AA	AA	AA	AB	AA	AB	AA	AB	AB	BB	AB	BB	BB	AB	BB	AB	AB	AB
chrA10_10460575	A10	64.6591	BB	AB	AB	AB	AB	AB	AB	AB	AB	AB	AB	AB	AB	AA	AB	AB	AB	AB	-	AA	AB	AB	AA	AA	BB	AA	AA	AA	AB	AA	AA	AA	AB	AA	AB	AA	AB	AB	BB	AB	BB	BB	AB	BB	AB	AB	AB
chrA10_10589234	A10	65.9938	BB	AB	AB	AB	-	AB	AB	AB	AB	AB	AB	AB	AB	AA	AB	AB	AB	AB	AA	AA	AB	-	AA	AA	BB	-	AA	AA	AB	AA	AA	AA	AB	AA	AB	AA	AB	AB	-	AB	BB	BB	AB	BB	AB	AB	AB
chrA10_10761261	A10	66.6189	BB	AB	-	AB	AB	AB	AB	AB	AB	AB	AB	AB	AB	AA	AB	AB	AB	AB	AA	AA	AB	AB	AA	AA	-	AA	AA	AA	AB	AA	AA	AA	AB	AA	AB	AA	AB	AB	BB	AB	BB	-	-	BB	AB	AB	AB
chrA10_11076925	A10	68.6099	BB	AB	AB	AB	AB	AB	AB	-	AB	AB	AB	AB	AB	-	AB	AB	AB	AB	AA	AA	AB	AB	AA	AA	BB	AA	AA	-	AB	AA	AA	AA	BB	AA	AB	AA	AB	AB	BB	AB	-	-	-	BB	AB	AB	AB
chrA10_11027299	A10	70.3714	BB	-	AB	AB	AB	AB	AB	AB	AB	-	AB	BB	AB	AA	AB	AB	AB	AB	AA	AA	AB	AB	AA	AA	BB	AA	AA	-	AB	AA	AA	AA	BB	AA	AB	AA	AB	AB	BB	AB	BB	BB	AB	BB	AB	AB	AB
chrA10_11133946	A10	70.9152	BB	AB	-	AB	AB	AB	AB	AB	AB	AB	AB	BB	AB	-	AB	AB	AB	AB	-	AA	AB	AB	AA	AA	BB	AA	AA	AB	AB	-	AA	AA	BB	-	-	AA	AB	AB	BB	AB	BB	BB	AB	BB	AB	AB	AB
chrA10_11157714	A10	72.5393	BB	AB	AB	AB	AB	AB	AB	AB	AB	AB	-	BB	AB	-	AB	AB	AB	AB	AA	AA	AB	AB	-	AA	BB	AA	AA	AB	AB	-	AA	AA	BB	AA	AB	AA	AB	AB	BB	AB	BB	BB	AB	BB	AB	AB	AB
chrA10_11347878	A10	73.1855	BB	AB	AB	-	AB	AB	AA	-	AB	AB	AB	BB	AB	AA	AB	AB	AB	AB	AA	AA	AB	AB	AA	AA	BB	AA	AA	AB	AB	AA	AA	AA	BB	AA	AB	AA	AB	AB	BB	AB	BB	BB	AB	BB	AB	AB	AB
chrA10_11365390	A10	73.4881	BB	AB	AB	AB	AB	AB	AA	AB	AB	AB	AB	BB	AB	AA	AB	AB	AB	AB	AA	AA	AB	AB	AA	AA	BB	-	AA	AB	AB	AA	AA	AA	BB	AA	AB	AA	AB	AB	BB	AB	BB	BB	AB	BB	AB	AB	AB
chrA10_11347479	A10	74.2641	BB	AB	AB	AB	AB	-	AA	AB	AB	AB	AB	BB	AB	AA	AB	-	AB	AB	AA	AA	AB	AB	AA	AA	BB	AA	AA	-	-	AA	AA	AA	-	AA	AB	AA	AB	AB	BB	AB	BB	BB	-	BB	AB	AB	AB
chrA10_11347515	A10	74.9154	BB	AB	AB	AB	AB	AB	AA	AB	-	AB	AB	BB	AB	AA	-	AB	AB	AB	AA	AA	AB	AB	AA	AA	BB	-	AA	AB	AB	-	-	AA	-	-	AB	AA	AB	AB	BB	AB	BB	BB	-	BB	AB	AB	AB
chrA10_11409203	A10	75.7341	BB	AB	AB	AB	AB	AB	AA	-	AB	AB	AB	BB	AB	AA	AB	AB	AB	-	AA	AA	AB	AB	AA	AA	BB	AA	AA	AB	AB	AA	AA	AA	BB	AA	AB	AA	AB	AB	BB	AB	BB	BB	AB	BB	AB	AB	AB
chrA10_11413799	A10	76.3425	BB	AB	AB	AB	AB	AB	AA	-	AB	AB	AB	BB	AB	AA	AB	AB	AB	AB	AA	AA	AB	AB	AA	AA	-	AA	AA	AB	AB	AA	AA	AA	-	AA	AB	AA	AB	AB	BB	AB	BB	BB	AB	BB	AB	AB	AB
chrA10_11459705	A10	76.6452	BB	AB	AB	AB	AB	AB	AA	AB	AB	AB	AB	BB	AB	AA	AB	AB	AB	AB	AA	AA	AB	AB	AA	AA	BB	AA	AA	AB	AB	AA	AA	AA	BB	AA	AB	AA	AB	AB	BB	AB	BB	BB	AB	BB	AB	AB	AB
chrA10_11460011	A10	77.4685	BB	AB	AB	AB	AB	AB	AA	-	AB	AB	AB	BB	AB	AA	AB	AB	AB	AB	AA	AA	AB	AB	AA	AA	BB	AA	AA	AB	AB	AA	AA	AA	AB	AA	AB	AA	AB	AB	BB	AB	BB	BB	AB	BB	AB	AB	AB
chrA10_11459453	A10	77.6788	BB	AB	AB	-	AB	AB	AA	AB	AB	AB	AB	BB	AB	AA	AB	AB	AB	AB	AA	AA	AB	AB	AA	AA	BB	AA	AA	-	-	AA	AA	-	AB	AA	AB	AA	AB	AB	BB	AB	-	-	-	BB	AB	AB	AB
chrA10_11460092	A10	78.0988	BB	AB	AB	-	AB	AB	AA	AB	AB	AB	AB	BB	AB	AA	AB	AB	AB	AB	-	AA	AB	AB	AA	AA	BB	-	AA	AB	AB	AA	AA	AA	BB	AA	AB	AA	AB	AB	BB	AB	BB	BB	-	BB	AB	AB	AB
chrA10_11551610	A10	78.946	BB	AB	AB	-	AB	AB	AA	AB	AB	AB	AB	BB	AB	AA	AB	AB	AB	AB	AA	AA	AB	AB	AA	AA	BB	-	AA	AB	AB	AA	AA	AA	BB	AA	AB	AA	AB	AB	BB	AB	BB	BB	-	BB	AB	AB	AB
chrA10_11551508	A10	79.4831	BB	AB	AB	-	AB	AB	AA	AB	AB	AB	AB	-	AB	AA	AB	AB	AB	-	AA	AA	AB	AB	AA	AA	BB	-	AA	-	AB	AA	AA	AA	BB	AA	AB	AA	-	AB	BB	AB	BB	BB	-	-	AB	AB	AB
chrA10_11567265	A10	80.3656	BB	AB	AB	AB	AB	AB	AA	AB	-	AB	AB	BB	AB	-	AB	AB	AB	-	-	AA	AB	AB	AA	AA	BB	-	AA	AB	AB	AA	-	-	-	AA	AB	-	AB	AB	BB	AB	BB	BB	-	BB	AB	AB	AB
chrA10_11540093	A10	81.433	BB	AB	AB	AB	-	AB	-	AB	AB	AB	AB	BB	-	AA	AB	AB	-	AB	AA	AA	AB	AB	-	AA	BB	AA	AA	-	AB	AA	AA	-	-	AA	AB	AA	AB	AB	BB	AB	BB	BB	AB	BB	AB	AB	AB
chrA10_11728596	A10	82.2596	AB	AB	AB	AB	AB	-	AA	AB	AB	AB	AB	BB	-	AA	BB	AB	AB	-	AA	AA	AB	-	AB	AA	BB	AA	AA	AB	AB	AA	AA	AB	BB	AA	AB	AA	AB	AB	BB	AB	BB	BB	-	BB	AB	AB	AB
chrA10_12040918	A10	84.2024	AB	AB	AB	AB	AB	AB	AA	AB	AB	AB	AB	BB	-	AA	-	AB	AB	AB	-	AA	AB	AB	AA	AA	BB	AA	AA	AB	AB	AA	AA	AA	-	AA	AB	AA	AB	AB	BB	AB	-	BB	AB	BB	AB	AB	AB
chrA10_11841000	A10	85.1341	AB	AB	AB	AB	AB	AB	AA	AB	AB	AB	AB	BB	AB	AA	BB	AB	AB	AB	AA	AA	AB	AB	AB	AA	BB	AA	AA	AB	AB	AA	AA	AA	AB	AA	AB	AA	AB	AB	BB	AB	BB	BB	AB	BB	AB	AB	AB
chrA10_11840973	A10	85.7013	AB	AB	AB	AB	AB	AB	AA	AB	AB	AB	AB	BB	AB	AA	BB	AB	AB	AB	AA	AA	AB	AB	AB	AA	BB	AA	AA	AB	-	AA	AA	AA	-	AA	AB	AA	AB	AB	BB	AB	BB	BB	AB	BB	AB	AB	AB
chrA10_11926901	A10	85.7013	AB	AB	AB	AB	AB	AB	AA	AB	AB	AB	AB	BB	AB	AA	BB	AB	AB	AB	AA	AA	AB	AB	AB	AA	BB	-	AA	AB	AB	AA	AA	AA	BB	AA	AB	AA	AB	AB	BB	AB	BB	BB	AB	BB	AB	AB	AB
chrA10_12108291	A10	87.1678	AB	AB	AB	AB	AB	AB	AA	AB	AB	AA	AB	BB	AB	AA	BB	AB	AB	AB	AA	AA	AB	AB	AB	AA	BB	AA	AA	AB	AB	AA	AA	AA	BB	AA	AB	AA	AB	AB	BB	AB	BB	BB	-	BB	AB	AB	AB
chrA10_12333230	A10	88.4291	AB	AB	AB	AB	-	AB	AA	AB	AB	AA	AB	BB	-	AA	-	AB	AB	AB	AA	AA	AB	-	-	AA	BB	AA	AA	-	AB	AA	AA	AA	AB	AA	AB	AA	AB	AB	BB	AB	-	BB	-	BB	AB	AB	AB
chrA10_12294130	A10	88.5935	AB	AB	AB	AB	AB	AB	AA	-	AB	AA	AB	BB	AB	AA	BB	AB	AB	AB	AA	AA	AB	AB	AB	AA	BB	AA	AA	AB	AB	AA	AA	AA	-	AA	-	AA	AB	AB	BB	AB	-	BB	AB	BB	AB	AB	AB
chrA10_12496787	A10	89.6975	AB	AB	AB	AB	-	AB	AA	AB	AB	AA	AB	BB	AB	AA	BB	AB	AB	AB	AA	AA	AB	AB	AB	AA	BB	AA	AB	AB	AB	-	AA	AA	-	AA	AB	AA	AB	AB	BB	AB	BB	BB	AB	BB	AB	AB	AB
chrA10_12380427	A10	90.061	AB	AB	AB	AB	AB	AB	AA	AB	AB	AA	AB	BB	AB	AA	BB	AB	AB	AB	AA	AA	AB	AB	AB	AA	BB	AB	AB	AB	AB	AA	AA	AA	BB	AA	AB	AA	AB	-	BB	AB	BB	BB	AB	BB	AB	AB	AB
chrA10_12496895	A10	90.6167	AB	AB	AB	AB	-	-	AA	AB	AB	AA	-	BB	AB	AA	BB	AB	AB	AB	-	AA	AB	AB	AB	AA	BB	AB	AB	AB	AB	AA	-	AA	-	AA	-	AA	-	-	BB	AB	BB	BB	AB	BB	AB	AB	AB
chrA10_12749174	A10	92.7188	AB	AB	AB	AB	AB	-	AA	AB	AB	AA	AB	BB	AB	AA	BB	AB	AB	AB	AA	AA	AB	AB	AB	AA	BB	AA	AB	AB	AB	AA	AA	AA	BB	AA	AB	AA	AB	AB	BB	AB	-	-	AB	BB	AB	AB	AB
chrA10_12632054	A10	94.1194	AB	AB	AB	AB	AB	AB	-	-	AB	AA	AB	BB	AB	AA	BB	AB	AB	AB	AA	AA	AB	AB	AB	AA	BB	-	AB	AB	AB	AA	AA	AB	BB	AA	-	AA	AB	AB	BB	AB	BB	BB	AB	BB	AB	AB	AB
chrA10_12749461	A10	95.696	AB	AB	AB	AB	AB	AB	AA	AB	AB	AA	AB	BB	AB	AA	BB	AB	AB	AB	AA	AA	AB	AB	AB	AA	BB	AA	AB	AB	AB	AA	AA	AA	BB	AA	AB	AA	AB	AB	-	AB	BB	BB	AB	BB	AB	AB	AB
chrA10_12792515	A10	96.6942	AB	AB	AB	AB	BB	AB	-	AB	AB	AA	AB	BB	AB	-	BB	-	AB	AB	-	-	AB	-	AB	AA	BB	-	-	AB	AB	AA	-	AA	BB	AA	AB	AA	AB	AB	BB	AB	BB	BB	AB	BB	AB	AB	AB
chrA10_12792542	A10	96.6942	AB	AB	AB	AB	BB	AB	AA	AB	AB	AA	AB	BB	AB	AA	BB	AB	AB	AB	AA	AA	AB	AB	AB	AA	-	AA	AB	AB	AB	AA	AA	AA	BB	AA	AB	AA	AB	AB	BB	AB	BB	BB	AB	BB	AB	AB	AB
chrA10_12794147	A10	97.457	AB	AB	AB	-	-	AB	-	AB	AB	AA	AB	BB	-	AA	BB	AB	AB	-	AA	AA	AB	AB	AB	AA	BB	-	AB	-	-	AA	AA	AA	BB	AA	-	-	-	-	BB	AB	BB	BB	AB	BB	AB	AB	AB
chrA10_12966086	A10	98.2198	AB	AB	-	AB	AB	AB	AA	AB	AB	AA	AB	BB	AB	AA	BB	AB	AB	-	AA	AA	AB	BB	-	AA	BB	AA	AB	AB	AB	AA	AA	AA	BB	AA	AB	AA	AB	-	BB	AB	-	BB	AB	BB	AB	AB	AB
chrA10_12971032	A10	98.5227	AB	AB	AB	AB	AB	AB	AA	AB	AB	AA	AB	BB	AB	AA	BB	AB	AB	AB	AA	AA	AB	BB	AB	AA	BB	AA	AB	AB	AB	AA	AA	AA	BB	AA	AB	AA	AB	AB	BB	AB	BB	BB	AB	BB	AB	AB	AB
chrA10_13036628	A10	99.8707	AB	AB	AB	AB	AB	AB	AA	AB	AB	AA	AB	BB	AB	AA	BB	AB	AB	AB	AA	AA	AB	BB	AB	AA	BB	AA	AB	AB	AB	AA	AA	AA	BB	AA	AB	AA	AB	AB	BB	AB	BB	BB	AB	BB	AB	AB	AB
chrA10_13034567	A10	99.9868	AB	AB	AB	AB	AB	AB	AA	AB	AB	AA	AB	BB	AB	AA	BB	AB	AB	AB	AA	AA	AB	BB	AB	AA	BB	AA	AB	AB	AB	AA	AA	AA	BB	AA	AB	AA	AB	AB	BB	AB	BB	BB	AB	BB	AB	AB	AB
chrA10_12974025	A10	100.563	AB	-	AB	AB	AB	AB	AA	AB	AB	AA	AB	BB	AB	AA	BB	AB	AB	AB	AA	AA	AB	BB	AB	AA	BB	AA	AB	AB	AB	AA	AA	AA	AB	AA	AB	AA	AB	AB	-	AB	BB	BB	AB	BB	AB	AB	-
chrA10_13306396	A10	106.07	AB	AB	AB	BB	AB	AB	AA	AB	AB	AA	AB	AB	AB	AA	-	AB	AB	AB	AA	AA	AB	AB	AB	AA	AB	AA	AB	AB	AB	AA	AA	AA	-	AA	AB	AA	AB	AB	-	AB	AB	-	-	BB	AB	AB	AB
chrA10_13249996	A10	109.098	AB	-	AB	AB	AB	AB	AA	AB	AB	AA	AB	BB	AB	AA	BB	AB	AB	-	AA	AA	AB	AB	AB	AA	AB	AA	AB	AB	AB	AA	AA	AA	BB	AA	AB	AA	AB	AB	BB	AB	AB	AB	AB	-	AB	AB	AB
chrA10_13193369	A10	111.516	AB	AB	AB	AB	AB	AB	AA	-	AB	AA	-	BB	AB	AA	BB	AB	AB	AB	AA	AA	AB	-	AB	AA	BB	AA	AB	AB	AA	AA	AA	AA	-	AA	AB	AA	AB	AB	BB	AB	-	BB	AB	BB	AB	AB	AB
chrA10_12756548	A10	115.491	AB	AB	AB	AB	AB	AB	AA	AB	AB	AA	AB	BB	AB	AA	BB	AB	AB	AB	-	AA	AB	AB	AB	AA	BB	AA	AB	AB	AB	AA	-	-	BB	AA	AB	AA	AB	AB	BB	AB	BB	BB	AB	BB	AB	AB	AB
chrA10_11969048	A10	118.563	AB	AB	AB	AB	AB	AB	AA	AB	AB	AB	AB	BB	AB	AA	BB	AB	AB	AB	AA	AA	AB	AB	-	AA	BB	AA	AA	AB	-	AA	AA	AA	BB	AA	AB	AA	AB	AB	BB	AB	BB	BB	AB	BB	AB	AB	AB
chrA10_12040591	A10	119.253	AB	-	AB	AB	AB	-	AA	-	AB	AB	AB	BB	AB	AA	BB	AB	AB	-	AA	-	AB	AB	AB	AA	BB	AA	AA	AB	AB	AA	AA	AA	BB	AA	-	AA	AB	AB	BB	AB	BB	BB	AB	BB	AB	AB	AB
chrA10_12085342	A10	119.556	AB	AB	AB	AB	AB	AB	AA	AB	AB	AB	AB	BB	AB	AA	BB	-	AB	-	-	AA	AB	AB	-	AA	-	AA	AA	AB	AB	AA	AA	-	-	-	-	AA	AB	AB	BB	AB	-	BB	AB	BB	AB	AB	AB
chrA10_11937117	A10	119.556	AB	AB	AB	AB	AB	AB	AA	AB	AB	AB	AB	BB	AB	AA	BB	AB	AB	AB	AA	AA	AB	AB	AB	AA	BB	AA	AA	AB	AB	AA	AA	AA	BB	AA	AB	AA	AB	AB	BB	AB	BB	BB	AB	BB	AB	AB	AB
chrA10_12391393	A10	121.718	AB	AB	AB	-	AB	AB	-	AB	AB	AA	AB	BB	AB	AA	BB	AB	AB	AB	-	-	AB	AB	-	AA	BB	AA	AB	AB	AB	-	-	AA	BB	AA	AB	AA	AB	AB	BB	AB	BB	BB	AB	BB	AB	AB	AB
chrA10_12502518	A10	122.176	AB	AB	AB	AB	AB	AB	AA	AB	AB	AA	AB	BB	AB	AA	BB	AB	AB	AB	AB	AA	AB	AB	AB	AA	BB	AA	AB	AB	-	AA	-	AA	BB	AA	AB	AA	AB	AB	BB	AB	-	BB	AB	BB	AB	AB	AB
chrA10_12437668	A10	126.878	AB	AB	AB	AB	AB	AB	AB	AB	AB	-	AB	BB	AB	AA	BB	AB	AB	AB	AB	AB	AB	AB	AB	-	BB	AB	AB	AB	AB	-	AB	AA	BB	AB	AB	AA	AB	AB	BB	AB	BB	BB	AB	BB	AB	AB	AB
chrA10_12452900	A10	132.32	AB	AB	-	AB	AB	AB	AB	AB	AB	AA	AB	BB	AB	AA	BB	AB	AB	AB	AA	AA	AB	AB	AB	AA	BB	AB	AB	AB	AB	AA	AA	AA	BB	AA	AB	AA	AB	AB	BB	AB	BB	BB	AB	BB	AB	AB	AB
chrA10_13203343	A10	137.259	AB	AB	AB	AB	AB	AB	AA	AB	AB	AA	AB	BB	AB	AA	BB	AB	AB	AB	AB	AA	AB	BB	AB	AA	BB	-	AB	AB	AB	AA	AA	AA	AB	AA	AB	AA	AB	AB	BB	AB	AB	-	AB	BB	AB	AB	AB
chrA10_13307308	A10	139.091	AB	AB	AB	BB	-	AB	AB	AB	-	AA	-	BB	AB	AA	BB	-	-	BB	AB	-	AB	BB	AB	AA	BB	-	-	AB	AB	AA	AA	AA	BB	-	-	AA	AB	AB	BB	AB	AB	-	-	-	AB	AB	AB
chrA10_13283592	A10	139.53	AB	AB	AB	BB	AB	AB	-	AB	AB	AA	AB	BB	AB	-	BB	AB	AB	BB	AA	AA	AB	BB	AB	AA	BB	-	AB	AB	AB	AA	-	-	BB	AA	AB	AA	AB	AB	BB	AB	AB	-	AB	-	AB	AB	AB
chrA10_13375330	A10	140.624	AB	AB	AB	BB	AB	AB	AA	AB	AB	AA	AB	BB	AB	AA	BB	AB	AB	BB	AA	AA	AB	-	AB	AA	BB	AB	AB	AB	AB	AA	AA	AA	BB	AA	AB	AA	AB	AB	BB	AB	AB	BB	AB	BB	AB	AB	AB
chrA10_13451319	A10	142.166	AB	AB	AB	BB	AB	AB	-	AB	AB	AA	AB	BB	AB	AA	BB	-	AB	BB	AA	AA	AB	BB	AB	AA	BB	AA	AB	AB	AB	-	AA	AA	BB	AA	AB	AA	-	AB	BB	AB	AB	BB	AB	BB	AB	AB	AB
chrA10_13495258	A10	142.775	AB	AB	AB	BB	AB	-	AA	-	AB	AA	AB	BB	AB	AA	BB	AB	AB	BB	AA	AA	AB	-	AB	AA	-	AA	AB	AB	AB	AA	AA	AA	BB	AA	AB	AA	AB	AB	BB	AB	AB	BB	AB	BB	AB	AB	AB
chrA10_13495889	A10	143.078	AB	AB	AB	BB	-	AB	AA	AB	AB	AA	AB	BB	AB	AA	BB	AB	AB	BB	-	-	AB	BB	AB	AA	BB	-	AB	AB	AB	AA	AA	AA	BB	AA	AB	AA	AB	AB	BB	AB	AB	BB	AB	BB	AB	AB	AB
chrA10_13491959	A10	143.954	AB	AB	AB	BB	AB	AB	AA	-	AB	AA	AB	BB	AB	AA	BB	AB	AB	BB	AA	AA	AB	BB	AB	AA	BB	AA	AB	AB	AB	AA	AA	AA	BB	AA	AB	AA	AB	AB	BB	AB	AB	BB	AB	BB	AB	AB	AB
chrA10_13492097	A10	146.009	AB	AB	BB	BB	AB	-	AA	AB	-	AB	AB	BB	AB	AA	BB	AB	AB	BB	AB	AA	AB	BB	-	AA	BB	AA	AB	AB	BB	AA	-	AA	BB	AA	AB	AA	AB	AB	BB	AB	AB	BB	-	BB	AB	AB	AB
chrA10_13491513	A10	148.066	AB	AB	AB	BB	AB	AB	AA	AB	AB	AA	AB	BB	-	-	BB	AB	AB	BB	AA	AA	AB	BB	AB	AA	BB	-	AB	AB	AB	AA	-	AA	BB	AA	AB	AA	-	AB	BB	AB	AB	BB	-	BB	AB	AB	AB
chrA10_13768853	A10	150.247	AB	AB	AB	BB	AB	AA	AA	AB	AB	AA	AB	BB	-	AA	BB	AB	AB	BB	AA	AA	AB	BB	AB	AB	AB	AA	-	AB	AB	AA	AA	AA	-	AA	AB	AA	AB	AB	BB	AB	AB	-	-	-	AB	AB	AB
chrA10_13781609	A10	150.551	AB	AB	AB	BB	AB	-	-	AA	AB	AA	AB	BB	AB	AA	BB	AB	AB	BB	-	AA	AB	BB	AB	AB	AB	AA	AB	AB	AB	AA	AA	AA	BB	AA	-	AA	AB	-	BB	AB	AB	BB	AB	BB	AB	AB	AB
chrA10_13804529	A10	152.219	AB	AB	AB	BB	AB	AA	AA	AA	AB	AA	AB	-	-	AA	BB	AB	AB	AB	AA	AA	AB	-	AB	AB	-	AA	AB	AB	AB	AA	AA	AA	BB	AA	AB	AA	-	AB	BB	AB	AA	BB	-	BB	AB	AB	AB
chrA10_13867479	A10	153.893	AB	AB	AB	BB	AB	AA	AA	-	AB	AA	AB	BB	AB	AA	BB	AB	AB	AB	-	AA	AB	AB	AB	AB	-	-	AB	BB	AB	AA	-	AA	BB	-	AB	AA	AB	AB	BB	AB	-	BB	AB	BB	AB	AB	AB
chrA10_13866677	A10	154.389	AB	AB	AB	BB	AB	AA	AA	AA	AB	AA	AB	BB	-	AA	BB	-	AB	AB	AA	AA	AB	AB	AB	AB	AA	AA	AB	-	AB	AA	AA	AA	-	AA	AB	AA	AB	-	BB	AB	-	BB	-	BB	AB	AB	AB
chrA10_13882200	A10	158.8	AB	AB	AB	BB	AB	AA	AA	-	AB	AA	AB	-	AB	AA	BB	AB	AB	AB	AA	AA	AB	BB	AB	AB	AB	AA	AB	AB	AB	AA	AA	AA	BB	AA	AB	AA	AB	AB	BB	AB	AB	-	AB	BB	AB	AB	AB
chrA10_13882173	A10	160.462	AB	AB	AB	BB	AB	AA	AA	AB	AB	AA	AB	BB	AB	AA	-	AB	AB	-	AA	AA	AB	BB	AB	AB	AB	AA	AB	AB	AB	AA	AA	AA	BB	AA	AB	AA	AB	AB	BB	AB	-	BB	AB	AB	AB	AB	AB
chrA10_13862912	A10	163.03	AB	AB	AB	BB	AB	AA	AA	-	AB	AA	AB	BB	AB	AA	-	AB	AB	AB	AA	AA	AB	BB	AB	AB	AB	AA	-	AB	AB	AA	AA	AA	BB	AA	AB	AA	AB	AB	BB	AB	AB	BB	AB	BB	AB	AB	AB
chrA10_14302676	A10	164.345	AB	AB	AB	BB	AB	AA	-	AA	AB	AA	AB	BB	AB	AA	BB	AB	AB	AB	AA	-	AB	BB	AB	AB	AB	AA	AB	AB	AB	AA	-	AA	BB	AA	AB	AA	AB	-	BB	AB	AB	BB	AB	BB	AB	AB	AB
chrA10_14324356	A10	164.732	AB	AB	-	BB	-	AA	AA	AA	AB	AA	AB	BB	AB	-	BB	AB	-	AB	-	-	AB	BB	AB	AB	-	AA	AB	AB	AB	AA	AB	AA	BB	AA	AB	AA	AB	AB	BB	AB	AB	BB	AB	BB	AB	AB	-
chrA10_14334841	A10	165.379	AB	AB	AB	BB	AB	AA	AA	AA	AB	AA	AB	BB	AB	AA	BB	AB	AB	AB	AA	AA	AB	BB	AB	AB	AB	AA	AB	AB	AB	AA	AA	AA	BB	AA	AB	AA	AB	AB	BB	AB	AB	BB	AB	BB	AB	AB	AB
chrA10_14335684	A10	165.852	AB	AB	AB	BB	AB	AA	AA	AA	AB	AA	AB	BB	AB	AA	BB	AB	AB	AB	-	AA	AB	BB	AB	AB	AB	AA	AB	AB	AB	AA	AA	AA	BB	AA	AB	AA	AB	AB	BB	AB	AB	BB	AB	BB	AB	AB	AB
chrA10_14401252	A10	166.808	AA	AB	AB	BB	AB	AA	AA	AA	AB	AA	AB	BB	AB	AA	BB	AB	AB	AB	AB	AA	AB	BB	AB	AB	AB	-	AB	AB	AB	AA	AA	AA	-	AA	AB	AA	AB	AB	BB	AB	AB	BB	AB	BB	AB	AB	AB
chrA10_14401090	A10	167.111	AA	AB	AB	BB	AB	-	-	AA	AB	AA	AB	BB	AB	AA	BB	AB	AB	-	AB	AA	AB	BB	AB	AB	AB	-	AB	AB	AB	AA	-	AA	BB	AA	AB	AA	AB	AB	BB	AB	-	-	-	BB	AB	AB	AB
chrA10_14375327	A10	167.72	AA	-	AB	BB	AB	AA	AA	AA	-	AA	AB	BB	AB	AA	BB	AB	AB	AB	AB	AA	AB	BB	AB	AB	AB	AA	AB	AB	AB	AA	AA	AA	BB	AA	AB	AA	AB	AB	BB	AB	AB	BB	AB	BB	AB	-	AB
chrA10_14612896	A10	169.31	AA	AB	AB	BB	AB	AA	AA	AA	AB	AA	AB	BB	AB	AA	BB	AB	AB	AB	-	AA	AB	BB	AB	AB	AB	AA	AB	AB	AB	AA	AA	AA	BB	AA	AB	AA	AB	-	BB	AB	AB	BB	AB	BB	AB	AB	AB
chrA10_14613931	A10	169.789	AA	AB	AB	BB	-	-	AA	AA	AB	AA	AB	BB	-	-	BB	-	AB	AB	-	AA	AB	BB	-	AB	AB	AA	AB	AB	AB	AA	-	-	-	-	-	AA	AB	AB	BB	AB	AB	BB	AB	BB	AB	AB	AB
chrA10_14692950	A10	171.365	AA	AB	AB	BB	AB	AA	AA	AA	AB	AA	AB	BB	AB	AA	BB	AB	AB	AB	AB	AA	AB	BB	-	AB	AB	-	AB	AB	AB	AA	AA	AA	BB	AA	AB	AA	AB	AB	BB	AB	AB	BB	AB	BB	AB	AB	AB
chrA10_14763016	A10	173.408	AA	AB	AB	BB	AB	AA	AA	AA	-	AA	AB	-	AB	AA	BB	AB	AB	AB	-	AA	AB	-	-	BB	-	AA	-	AB	AB	AA	AA	AA	BB	AA	AB	AA	AB	AB	BB	AB	AB	-	AB	-	AB	AB	AB
chrA10_14772310	A10	173.879	AA	BB	-	-	AB	AA	AA	AA	AB	AA	AB	BB	AB	AA	-	-	AB	AB	AB	AA	AB	-	AB	BB	AB	AA	-	AB	-	AA	AA	AA	-	AA	AB	AA	AB	AB	-	AB	-	-	AB	BB	AB	AB	AB
chrA10_14774299	A10	174.548	AA	BB	BB	BB	AB	AA	AA	AA	AB	AA	AB	BB	AB	AA	BB	AB	AB	AB	-	AA	AB	-	AB	BB	AB	-	AB	AB	AB	AA	-	AA	BB	AA	AB	AA	AB	AB	BB	AB	-	BB	AB	BB	AB	AB	AB
chrA10_14871092	A10	175.471	AA	BB	BB	BB	AB	AA	AA	AA	AB	AA	AB	BB	AB	AA	BB	AB	AB	AB	AB	AA	AB	BB	AB	BB	AB	AA	AB	AB	AB	AA	AA	AA	BB	AA	AB	AA	AB	AB	BB	AB	AB	BB	AB	BB	AB	AB	AB
chrA10_15087620	A10	175.989	AA	BB	-	BB	AB	AA	AA	AA	AB	AA	AB	BB	-	AA	BB	AB	AB	AB	-	AA	AB	-	AB	BB	AB	AA	AB	AB	AB	AA	AA	AA	BB	AA	AB	AA	AB	AB	-	AB	AB	BB	AB	BB	AB	AB	AB
chrA10_15088681	A10	176.718	AA	BB	BB	BB	-	AA	AA	AA	AB	AA	AB	BB	-	-	-	AB	AB	AB	BB	AA	AB	BB	AB	BB	-	AA	AB	AB	AB	AA	AA	AA	BB	AA	-	AA	AB	AB	BB	AB	-	BB	-	BB	AB	AB	AB
chrA10_15131879	A10	177.327	AA	BB	BB	BB	AB	AA	AA	AA	-	AA	AB	BB	AB	-	BB	AB	AB	AB	-	AA	AB	BB	-	BB	AB	AA	AB	AB	AB	-	AA	AA	BB	AA	AB	AA	AB	AB	BB	AB	AB	BB	-	BB	AB	AB	AB
chrA10_15142872	A10	177.629	AA	BB	BB	BB	AB	AA	-	AA	AB	AA	AB	BB	AB	-	BB	AB	AB	AB	BB	-	AB	-	AB	BB	AB	-	AB	AB	AB	AA	AA	-	BB	AA	AB	-	AB	AB	BB	AB	AB	BB	AB	BB	AB	AB	AB
chrA10_15143193	A10	177.932	AA	BB	BB	BB	AB	AA	AA	AA	AB	AA	AB	BB	AB	AA	BB	AB	AB	AB	BB	AA	AB	BB	AB	BB	AB	AA	AB	AB	AB	AA	AA	AA	BB	AA	AB	AA	AB	AB	BB	AB	AB	BB	AB	BB	AB	AB	AB
chrA10_15155467	A10	178.849	AA	BB	BB	BB	AB	AA	AA	AA	AB	AA	AB	BB	-	AA	BB	AB	AB	AB	BB	AA	AB	BB	-	BB	AB	AA	AB	AB	AB	-	AA	AA	BB	AA	AB	AA	AB	AB	BB	AB	-	-	-	BB	AB	AB	AB
chrA10_15194265	A10	179.616	AA	BB	BB	BB	AB	-	AA	AA	-	AA	AB	BB	AB	-	BB	AB	AB	AB	-	-	AB	BB	AB	BB	-	-	AB	-	AB	AA	-	AA	BB	AA	AB	AA	AB	AB	BB	AB	AB	BB	-	BB	AB	AB	AA
chrA10_15177742	A10	180.337	AA	BB	BB	BB	AB	AA	AA	AA	AB	AA	AB	BB	AB	AA	BB	AB	AB	AB	AB	AA	AB	AB	AB	BB	AB	AA	-	AB	AB	AA	AA	AA	BB	AA	AB	AA	AB	AB	BB	AB	AB	BB	AB	BB	AB	AB	AA
chrA10_15394868	A10	182.329	AA	BB	BB	BB	AB	AA	AA	AB	AB	AA	AB	BB	AB	AA	AB	AB	AB	AB	AB	AA	AB	-	AB	BB	AB	AA	AB	AB	AB	AA	AA	AA	AB	AA	AB	AA	BB	AB	BB	AB	AB	BB	AB	BB	AB	AB	AA
chrA10_15367151	A10	182.84	AA	BB	-	-	AB	AA	AA	AB	AB	AA	AB	-	-	AA	AB	AB	AB	AB	BB	AA	AB	BB	AB	BB	AB	AA	AB	AB	AB	AA	AA	AA	-	AA	AB	AA	BB	AB	BB	AB	AB	-	AB	-	AB	AB	AA
chrA10_15367425	A10	183.94	AA	BB	BB	BB	AB	AA	AA	AB	AB	AA	AB	BB	-	AA	BB	AB	AB	AB	BB	AA	AB	BB	-	BB	AB	AA	AB	AB	AB	AA	-	AA	BB	AA	AB	AA	BB	AB	BB	AB	AB	BB	-	BB	AB	AB	AA
chrA10_15942430	A10	187.743	AA	BB	BB	BB	AB	AA	AA	AB	AB	AA	AB	BB	AB	-	-	AB	AB	AB	BB	AA	AB	BB	AB	BB	AB	-	AB	AB	BB	AA	AA	AA	BB	AA	AB	AA	BB	BB	BB	AB	AB	AB	AB	BB	AB	AB	-
chrA10_15929365	A10	188.181	AA	BB	BB	BB	AB	-	AA	AB	AB	-	AB	BB	AB	AA	BB	AB	AB	AB	-	AA	AB	BB	AB	BB	AB	AA	AB	AB	BB	AA	AA	AA	BB	AA	AB	AA	BB	BB	BB	AB	AB	AB	AB	BB	AB	AB	AA
chrA10_15932499	A10	188.585	AA	BB	BB	BB	AB	AA	AA	AB	AB	AA	AB	BB	AB	AA	BB	AB	AB	AB	BB	AA	AB	BB	AB	BB	AB	-	AB	AB	BB	AA	AA	AA	BB	AA	AB	AA	-	BB	BB	AB	-	AB	AB	BB	AB	AB	AA
chrA10_15944038	A10	190.252	AA	BB	BB	BB	AB	AA	AA	AB	AB	AA	AB	BB	AB	AA	-	AB	AB	AB	-	AA	AB	AB	AB	BB	AB	AA	AB	AB	BB	AA	AA	AA	-	AA	AB	AA	BB	-	BB	AB	AB	AB	AB	BB	AB	AB	AA
chrA10_16211022	A10	193.33	AA	BB	BB	BB	AB	AA	AA	AB	AB	AA	AB	BB	AB	-	BB	AB	-	-	BB	-	AB	AB	AB	BB	AB	AB	AB	AB	BB	AA	AA	AA	BB	AA	AB	AB	BB	-	BB	AB	-	AB	AB	BB	AB	AB	AA
chrA10_16203291	A10	193.99	AA	BB	BB	BB	AB	AA	-	AB	AB	AA	AB	BB	AB	AA	BB	AB	AB	AB	-	AA	AB	BB	-	BB	AB	AB	AB	AB	BB	AA	-	AA	BB	AA	AB	AB	BB	BB	BB	AB	-	AB	-	BB	AB	AB	-
chrA10_16062263	A10	194.317	AA	BB	BB	BB	AB	AA	AA	AB	AB	-	AB	BB	AB	AA	BB	AB	AB	AB	BB	AA	AB	BB	AB	BB	AB	AA	AB	AB	BB	AA	AA	AA	BB	AA	AB	AB	BB	BB	BB	AB	AA	AB	AB	BB	AB	AB	AA
chrA10_16210504	A10	194.714	AA	-	BB	BB	AB	AA	AA	AB	AB	AA	AB	BB	AB	AA	-	AB	AB	AB	AB	AA	AB	-	AB	BB	AB	-	AB	AB	BB	AA	AA	AA	BB	AA	AB	AB	BB	BB	BB	AB	-	AB	AB	BB	AB	AB	AA
chrA10_16061192	A10	195.587	AA	BB	BB	BB	AB	AA	AA	AB	AB	-	AB	BB	-	AA	BB	AB	AB	AB	AB	AA	AB	BB	AB	BB	AB	AA	AB	AB	BB	AA	AA	AA	BB	-	-	AB	BB	BB	BB	AB	AA	AB	AB	BB	AB	AB	AA
chrA10_15770249	A10	209.771	AA	BB	BB	BB	AB	AB	AB	AB	AB	AB	AB	BB	AB	AB	BB	-	AB	AB	AB	AB	AB	BB	AB	BB	AB	AB	AB	AB	AB	AA	AA	AA	BB	AB	AB	AB	BB	BB	BB	AB	-	-	-	BB	AB	AB	AB
chrA10_16269516	A10	212.914	AA	BB	BB	BB	AB	AB	AB	AB	AB	AB	AB	BB	AB	AB	BB	AB	AB	AB	AB	AB	AB	BB	AB	BB	AB	AB	AB	AB	BB	AA	AA	AA	BB	AB	AB	AB	BB	BB	BB	AB	AB	AB	AB	BB	AB	AB	AB
chrA10_16268545	A10	213.525	AA	BB	BB	BB	AB	AB	AB	AB	AB	AB	AB	BB	AB	AB	BB	AB	AB	AB	BB	AB	AB	-	AB	BB	AB	AB	AB	AB	BB	AA	AA	AA	BB	AB	AB	AB	BB	BB	BB	AB	AB	AB	AB	BB	AB	AB	AB
chrA10_16625179	A10	215.239	AA	BB	BB	BB	-	AB	AA	AB	AB	AB	AB	BB	AB	AB	BB	AB	AB	AB	BB	AB	AB	-	AB	BB	AB	AB	AB	AB	-	AB	AA	AA	BB	AB	AB	AB	BB	BB	BB	AB	AB	AB	AB	BB	AB	AB	AB
chrA10_16751266	A10	216.266	AA	BB	BB	BB	-	AB	AA	AB	-	AB	AB	BB	AB	AB	BB	AB	AB	-	-	AB	AB	BB	-	BB	-	AB	AB	-	BB	-	-	-	BB	AB	AB	AB	AB	BB	BB	AB	AB	AB	-	BB	AB	AB	AB
chrA10_16744638	A10	217.989	AA	BB	BB	BB	AB	-	AB	AB	AB	-	AB	BB	AB	AB	BB	AB	AB	AB	AB	AB	AB	BB	AB	BB	AB	AB	AB	AB	BB	AA	AA	AA	BB	AB	AB	AB	AB	BB	BB	AB	AB	AB	AB	BB	AB	AB	AB
chrA10_17071239	A10	218.422	AA	BB	BB	BB	AB	AB	AB	AB	AB	AB	AB	BB	AB	AB	BB	AB	AB	AB	AB	AB	AB	BB	AB	BB	AB	AB	AB	AB	BB	AA	AA	AA	BB	AB	AB	AB	AB	BB	BB	AB	AB	AB	AB	BB	AB	AB	AB
chrA10_16954194	A10	218.856	AA	BB	BB	BB	AB	AB	AB	AB	AB	AB	AB	BB	AB	AB	BB	AB	AB	AB	BB	AB	AB	BB	AB	BB	AB	AB	AB	AB	BB	AA	AA	AA	BB	AB	AB	AB	AB	BB	BB	AB	AB	AB	AB	BB	AB	AB	AB
chrA10_16309637	A10	219.774	AA	BB	BB	BB	AB	AB	AB	AB	AB	AB	AB	BB	AB	AB	BB	-	AB	AB	-	AA	AB	BB	AB	BB	-	AB	AB	AB	BB	AA	AA	AA	BB	AB	AB	AB	BB	BB	BB	AB	AB	AB	-	BB	AB	AB	AB
chrA10_16625592	A10	220.077	AA	BB	BB	BB	AB	AB	AB	AB	AB	AB	AB	BB	AB	AB	BB	AB	AB	AB	BB	AA	AB	BB	AB	BB	AB	AB	AB	AB	BB	AA	AA	AA	-	AB	AB	AB	BB	BB	BB	AB	AB	AB	AB	BB	AB	AB	AB
chrA10_17071152	A10	220.686	AA	BB	BB	BB	AB	AB	AB	AB	AB	AB	AB	BB	AB	AB	BB	AB	AB	AB	BB	AB	AB	BB	AB	BB	AB	AB	AB	AB	BB	AA	AA	AA	BB	AB	AB	AB	AB	BB	BB	AB	AB	AB	AB	BB	AB	AB	AB
chrA10_16950878	A10	222.069	AA	-	BB	BB	AB	AA	AB	AB	AB	AB	-	BB	-	AA	BB	AB	AB	-	AB	AB	AB	BB	-	BB	-	AB	AB	AB	BB	AA	AA	-	BB	AB	AB	AB	AB	BB	BB	AB	AB	AB	AB	BB	AB	AB	AB
chrA10_16742554	A10	223.573	AA	BB	BB	BB	AB	-	AB	AB	-	AB	AB	BB	-	AA	BB	AB	AB	AB	-	AB	AA	BB	AB	BB	AB	AB	AB	AB	BB	AA	AA	AA	BB	AB	AB	AB	AB	BB	BB	AB	-	AB	AA	BB	AB	AB	AB
chrA10_16298445	A10	227.614	AA	BB	AB	BB	AB	AA	AA	AB	AB	-	AB	-	AB	AB	BB	AB	AB	AB	-	AA	AA	AB	-	BB	-	AB	AB	AB	BB	AA	AA	AA	AB	AB	AB	AB	BB	BB	BB	AB	AA	AB	-	BB	AB	AB	AB
chrC01_3215340	C01	0	BB	AA	AA	-	-	AB	AB	AB	AA	AB	AB	AB	BB	AA	AA	-	AA	AB	AB	AA	AB	BB	-	BB	AB	AA	AA	BB	AB	BB	AA	AB	AB	BB	-	AA	-	AB	AA	AB	AB	AB	AB	AB	AB	BB	AB
chrC01_3215171	C01	4.66624	BB	AA	AA	AB	-	AB	-	AB	AB	AB	AB	AB	BB	-	-	AB	AA	AB	AB	AA	AB	-	AB	BB	-	AB	-	BB	AB	-	AB	AB	AB	BB	AB	AA	-	AB	AA	AB	AB	AB	-	AB	AB	-	AB
chrC01_3211865	C01	7.06466	-	AA	AA	AB	AB	AB	AB	AB	AB	AB	AB	AB	BB	AA	AB	AB	AA	AB	AB	AA	AB	AB	AB	AB	AB	AB	-	AB	AB	AB	AB	AB	AB	BB	AB	AA	AB	AB	AA	AB	AB	AB	AB	AB	AB	AB	AB
chrC01_1978321	C01	12.2342	BB	AA	AA	AB	AB	AB	AB	AB	AA	AB	AB	AB	BB	AA	AA	AB	AA	AB	AB	AA	AB	AB	AB	AB	AB	AB	AB	AB	AB	AB	AB	AB	AB	AB	AB	AA	AB	AB	AA	AB	BB	AB	AB	AB	AB	AB	AB
chrC01_385363	C01	19.5634	BB	AA	AA	AB	AB	AB	AB	AB	-	AB	AB	AA	AB	AA	AA	AB	AB	AA	AB	AA	AB	AB	AB	AB	AB	AB	AB	AB	AB	AB	AB	AB	AB	AB	AB	AA	AB	BB	AB	AB	BB	-	AB	AB	AB	AB	AA
chrC01_383161	C01	32.3797	BB	AA	AA	BB	AB	BB	AB	AB	AA	BB	BB	AA	AB	AA	AA	AB	AB	AA	AB	AB	AB	-	AB	BB	-	AB	AB	BB	AB	BB	-	AB	AB	AB	AB	AA	AB	BB	AB	AB	-	AB	AB	AB	AB	BB	AA
chrC01_287873	C01	33.9253	-	-	AA	BB	-	BB	AB	AB	AA	BB	BB	-	AB	AA	AB	AB	AB	AA	AB	AB	AB	BB	AB	BB	BB	AB	AB	BB	AB	BB	BB	AB	AB	AB	AB	AA	AB	BB	AB	AB	BB	AB	AB	AB	AB	BB	AA
chrC01_339192	C01	34.2665	-	AA	AA	BB	AB	BB	AB	AB	AA	BB	BB	AA	AB	AA	AB	AB	AB	AA	AB	AB	AB	BB	AB	BB	BB	AB	AB	BB	AB	BB	BB	AB	AB	AB	AB	AA	AB	BB	AB	AB	BB	AB	AB	AB	AB	BB	AA
chrC01_201376	C01	34.8245	-	-	AA	BB	AB	BB	AB	AB	-	BB	BB	AA	AB	AA	AA	AB	AB	AA	AB	AB	AB	BB	AB	BB	BB	AB	AB	BB	AB	BB	BB	AB	AB	AB	AB	AA	AB	BB	AB	AB	BB	AB	AB	AB	AB	BB	AA
chrC01_1403394	C01	37.2413	BB	AA	AA	-	AB	BB	AB	AB	AA	BB	BB	-	AB	AA	AA	AB	AB	AA	AB	-	AB	BB	AB	-	BB	AB	AB	AB	AB	BB	BB	AB	AB	-	-	AA	AB	BB	AB	AB	BB	AB	-	AB	AB	BB	AA
chrC01_1162647	C01	38.7626	BB	AA	AA	BB	AB	BB	AB	AB	AA	BB	BB	AA	AB	AA	AA	AB	AB	AA	AB	AB	AB	BB	AB	BB	BB	AB	AB	AB	AB	BB	BB	AB	AB	AB	AB	AA	AB	BB	AB	AB	BB	AB	AB	AB	AB	BB	AA
chrC01_1163189	C01	39.1584	BB	AA	AA	BB	AB	BB	AB	AB	AA	-	BB	AA	AB	AA	AA	AB	AB	AA	AB	AB	AB	BB	AB	BB	BB	AB	-	AB	AB	BB	BB	AB	AB	AB	AB	AA	AB	BB	AB	AB	BB	AB	AB	AB	AB	BB	AA
chrC01_1022384	C01	39.4575	BB	AA	AA	-	AB	BB	AB	AB	AA	BB	BB	AA	AB	AA	AA	AB	AB	AA	AB	AB	AB	BB	-	BB	-	AB	AB	AB	AB	BB	BB	AB	AB	AB	AB	AA	AB	-	AA	AB	-	-	AB	-	AB	BB	AA
chrC01_1615426	C01	43.5761	BB	AA	AA	BB	AB	AB	AB	AB	AA	BB	BB	AB	AB	AA	AA	AB	AB	AA	AB	AA	AB	AB	AB	BB	BB	AB	-	AB	AB	BB	BB	-	AB	AB	AB	AA	AB	BB	AA	AB	BB	AB	AB	AB	AB	BB	AA
chrC01_1846081	C01	46.1686	BB	AA	AA	BB	AB	AB	AB	AB	AA	BB	BB	AB	AB	AA	AA	AB	AA	AB	AB	AA	AB	AB	AB	BB	BB	AB	AB	BB	AB	BB	BB	AB	AB	AB	AB	AA	AB	BB	AA	AB	BB	-	AB	AB	AB	BB	AB
chrC01_1844659	C01	47.135	BB	AA	AA	BB	AB	-	AB	AB	AA	BB	BB	AB	AB	AA	-	AB	AA	AB	AB	AA	AB	BB	AB	BB	BB	AB	BB	BB	AB	BB	-	AB	AB	AB	BB	AA	AB	BB	AA	AB	BB	AB	AB	AB	AB	BB	AB
chrC01_1820140	C01	47.3901	BB	AA	AA	BB	AB	AB	BB	AB	AA	BB	BB	AB	AB	-	AA	AB	AA	AB	-	-	AB	BB	AB	BB	BB	-	BB	BB	AB	BB	BB	AB	-	AB	-	AA	-	BB	AA	AB	BB	AB	-	AB	AB	BB	AB
chrC01_1911375	C01	48.6742	BB	AA	AA	BB	AB	AB	-	AB	AA	BB	BB	AB	AB	AA	AA	AB	AA	AB	-	AA	AB	BB	AB	BB	BB	AB	BB	BB	AB	BB	BB	AB	AB	AB	AA	AA	AB	AB	AA	AB	-	-	AB	AB	AB	BB	AB
chrC01_2041598	C01	50.1891	BB	AA	AA	BB	AB	AB	AB	AB	AA	BB	BB	AB	BB	AA	AA	AB	AA	AB	AB	AA	AB	BB	AB	BB	BB	AB	AB	BB	AB	BB	BB	AB	AB	AB	AB	AA	AB	AB	AA	AB	BB	AB	AB	AB	AB	BB	AB
chrC01_2632358	C01	54.9164	BB	AA	AA	BB	-	AB	AB	AB	AA	BB	AB	AB	BB	AA	AB	AB	AA	AB	AB	AA	AB	BB	AB	BB	BB	-	AB	BB	AB	BB	BB	AB	AB	BB	AB	AA	AB	-	-	AB	BB	AB	AB	AB	AB	BB	AB
chrC01_2542000	C01	55.3172	BB	AA	AA	BB	AB	AB	AB	AB	AA	BB	-	-	-	AA	AB	AB	AA	AB	AB	-	AB	BB	AB	BB	BB	AB	AB	BB	AB	BB	BB	AB	AB	BB	AB	AA	-	AB	AA	AB	AB	AB	AA	AB	AB	BB	AB
chrC01_2542416	C01	56.0801	BB	AA	AA	BB	AB	AB	AB	AB	AA	-	BB	AB	BB	AA	AB	AB	AA	AB	AB	AB	AB	BB	-	BB	BB	AB	AB	BB	AB	BB	AB	AB	AB	BB	AB	AA	AB	AB	-	AB	AB	AB	-	AB	AB	BB	AB
chrC01_3218514	C01	58.8963	BB	AA	AA	BB	AB	AB	-	AB	-	BB	AB	AB	BB	AA	AB	AB	AA	AB	AB	AA	AB	-	AB	BB	BB	AB	AB	BB	AB	BB	AB	AB	AB	BB	AB	AA	AB	AB	AA	AB	AB	AB	AB	AB	AB	BB	AB
chrC01_3211611	C01	59.1975	BB	AA	AA	BB	AB	AB	AB	AB	AB	BB	AB	AB	BB	AA	AB	AB	AA	AB	AB	AA	AB	-	AB	BB	BB	AB	AA	BB	-	BB	AB	AB	AB	BB	AB	AA	AB	AB	AA	AB	AB	AB	AB	AB	AB	BB	AB
chrC01_3235074	C01	59.429	BB	AA	AA	BB	AB	AB	AB	AB	-	BB	AB	AB	BB	AA	AB	AB	AA	AB	AB	AA	AB	BB	AA	BB	BB	AB	AA	BB	AB	BB	AB	AB	AB	BB	AB	AA	AB	AB	AA	AB	AB	AB	AB	AB	AB	BB	AB
chrC01_3277523	C01	60.4308	BB	AA	AA	BB	-	AB	AB	AB	AA	BB	AB	AB	BB	AA	AB	AB	AA	AB	AB	AA	AB	-	-	BB	BB	AB	AA	BB	BB	BB	-	AB	AB	BB	AB	AA	AB	AB	AA	AB	AB	AB	-	AB	AB	BB	AB
chrC01_3424610	C01	61.6578	BB	AA	AA	-	AB	AB	AB	AB	AA	BB	AB	AB	BB	AA	AB	AB	AA	AB	AB	AA	AB	BB	AB	BB	BB	AB	AA	BB	BB	BB	AB	AB	-	-	AB	AA	-	-	AA	-	AB	AB	AB	AB	AB	BB	AB
chrC01_3359557	C01	62.367	BB	AA	AA	BB	AB	AB	AB	AB	AB	BB	AB	AB	BB	-	AB	AB	AA	AB	AB	AA	AB	-	AB	BB	BB	AB	AB	BB	BB	BB	AB	AB	AB	BB	AB	AA	AB	AB	AA	AB	AB	AB	AB	AB	AB	BB	AB
chrC01_3499657	C01	65.2586	BB	-	AA	BB	-	AB	AB	AB	AB	BB	AB	AB	BB	AA	AB	AB	AA	AB	AB	AA	AB	BB	AB	BB	BB	AB	AB	BB	AB	BB	AB	AB	AB	BB	AB	AA	AB	AB	AA	AB	AB	AB	AB	AB	AB	BB	AB
chrC01_3607921	C01	65.5497	BB	AA	AA	BB	AB	AB	AB	AB	-	BB	AB	-	-	-	AB	AB	AA	AB	-	-	AB	BB	AB	BB	BB	AB	-	BB	AB	BB	AB	AB	AB	BB	AB	AA	AB	AB	AA	AB	AB	-	AB	AB	AB	BB	AB
chrC01_3777760	C01	69.2022	BB	AA	AA	BB	AB	AB	AB	AB	AB	BB	AB	AB	BB	AA	AB	AB	-	-	AB	AA	AB	-	AB	AB	BB	AB	AB	BB	AB	BB	AB	AB	AB	BB	AB	AA	AB	BB	AA	AB	AB	AB	AB	AB	AB	BB	AB
chrC01_3778013	C01	69.4805	BB	AA	AA	BB	AB	AB	AB	AB	AA	BB	AB	AB	BB	AA	AB	AB	AA	AB	AB	AA	AB	AB	AB	AB	BB	AB	-	BB	AB	BB	AB	AB	AB	BB	AB	AA	AB	BB	AA	AB	AB	AB	AB	AB	AB	BB	AB
chrC01_4222546	C01	70.8326	BB	AA	AA	BB	AB	AB	AB	AB	AA	BB	AB	AB	BB	AA	AB	AB	AA	AB	AB	AA	AB	AB	AB	AB	BB	AB	AB	BB	AB	BB	AB	AB	AB	BB	AB	AA	AB	BB	AA	AB	-	-	-	-	AB	BB	AB
chrC01_4610799	C01	71.1367	BB	AA	AA	BB	AB	AB	AB	AB	-	BB	AB	AB	BB	AA	AB	AB	AA	AB	AB	AA	AB	BB	AB	AB	BB	AB	AB	BB	AB	BB	AB	AB	AB	BB	AB	AA	AB	BB	AA	AB	AB	AB	AB	AB	AB	BB	AB
chrC01_3775053	C01	76.2494	BB	AA	AA	BB	AB	AB	-	AB	AB	BB	AB	AB	BB	AB	AB	AB	AA	AB	AB	AA	-	BB	AB	AB	BB	AB	AB	BB	AB	BB	AB	AB	AB	-	AB	-	AB	BB	AA	AB	AB	AB	-	AB	AB	BB	AB
chrC01_6192024	C01	80.9482	AB	-	AB	BB	AB	AB	AB	AB	AB	BB	AB	-	AB	AB	AB	AB	AA	AB	AB	AA	AB	BB	AB	AB	BB	AB	-	BB	BB	-	AB	AB	AB	BB	AB	AA	BB	BB	AA	AB	AB	-	AB	AB	AB	BB	AB
chrC01_5795058	C01	84.1358	AB	AB	AB	BB	AB	AB	AB	AB	AB	BB	AB	AB	-	AA	AB	-	AA	AB	AB	AA	AB	BB	AB	AB	BB	AB	AB	BB	BB	BB	AB	AB	AB	BB	AB	AA	-	BB	AA	AB	AB	AB	AB	AB	AB	BB	AB
chrC01_5801593	C01	84.7812	AB	AB	AB	BB	AB	AB	AB	AB	AB	BB	AB	AB	AB	AA	AB	AB	AA	AB	AB	AA	AB	BB	AB	AB	BB	AB	AB	BB	BB	BB	AB	-	AB	BB	AB	AA	AB	BB	AA	AB	AB	AB	AB	AB	AB	BB	AB
chrC01_6192432	C01	87.9504	AB	AB	AB	BB	AB	AB	AB	AB	AB	BB	AB	BB	AB	AA	AB	AB	AA	AB	AB	AA	AB	BB	AB	AB	BB	AB	AA	BB	BB	AB	AB	AB	AB	BB	AB	AA	-	-	AA	AB	AB	AB	-	AB	AB	-	AB
chrC01_6128804	C01	89.2427	AB	AB	AB	BB	AB	AB	-	AB	AA	BB	AB	BB	AB	AA	AB	AB	AA	AB	AB	AA	AB	BB	AB	AB	BB	AB	-	AB	-	AB	AB	AB	AB	BB	AB	AA	AB	BB	AA	AB	AB	AB	-	AB	AB	BB	AB
chrC01_6237921	C01	89.9588	AB	AB	AB	BB	AB	-	AB	AB	AA	BB	-	BB	AB	AA	AB	AB	-	AB	-	AA	AB	-	-	AB	-	AA	AA	-	BB	AB	-	AB	AB	BB	-	-	-	BB	AA	AB	AB	AB	AB	AB	AB	BB	AB
chrC01_6311391	C01	90.5775	AB	AB	AB	BB	AB	AB	AB	AB	AA	BB	AB	BB	AB	AA	AB	AB	AA	BB	AB	AA	AB	BB	AB	AB	BB	-	AA	AB	BB	AB	AA	-	AB	BB	AB	AA	-	-	AA	AB	AB	AB	AB	AB	AB	-	AB
chrC01_6618162	C01	93.7969	AB	AB	AB	BB	AB	AB	AB	AB	AB	BB	AB	BB	AB	AA	AB	AB	AA	BB	AB	AA	AB	BB	AB	AB	BB	AB	AB	AB	BB	AB	AB	AB	AB	BB	AB	AA	AB	BB	AA	AB	AB	AB	AB	-	AB	BB	AB
chrC01_7014047	C01	95.9713	AB	AB	AB	BB	AB	AB	AB	AB	AB	BB	AB	BB	AB	-	AB	AB	AA	BB	AB	AA	AB	BB	-	AB	BB	AB	AB	AB	BB	AB	AB	AB	AB	BB	AB	AA	-	AB	AA	AB	AB	AB	AB	AB	AB	AB	AB
chrC01_7013493	C01	96.7148	AB	AB	AB	BB	AB	AB	AB	AB	AA	BB	AB	BB	AB	AA	AB	AB	AA	BB	AB	AA	AB	-	AB	AB	BB	AB	AA	AB	BB	AB	AB	-	AB	BB	AB	AA	AA	AB	AA	AB	AB	AB	-	AB	AB	AB	AB
chrC01_7080908	C01	98.9071	AB	AB	AA	BB	AB	AB	BB	AB	AA	BB	-	BB	-	AA	-	AA	AA	-	AB	AA	AB	BB	AB	-	-	AB	AA	-	-	AB	AB	AB	AB	BB	AB	AA	AA	AB	AA	AB	-	AB	AB	AB	AB	AB	AB
chrC01_7080889	C01	99.2089	AB	AB	AA	BB	AB	AB	-	AB	AA	BB	-	BB	-	AA	-	AA	AA	BB	AB	AA	AB	BB	AB	-	-	AB	AA	AA	BB	AB	AB	AB	AB	BB	AB	AA	AA	AB	AA	AB	AB	AB	AB	AB	AB	AB	AB
chrC01_7014790	C01	100.464	AB	AB	AB	BB	AB	AB	AB	AB	-	BB	AB	BB	AB	AA	AB	AB	AA	BB	AB	AA	AB	BB	AB	AB	BB	AB	-	AB	BB	AB	-	AB	AB	BB	AB	AA	AA	AB	AA	AB	AB	AB	AB	AB	AB	AB	AB
chrC01_7267108	C01	101.68	AB	AB	AB	BB	AB	AB	AB	AB	AB	BB	AB	BB	AB	AA	AB	AB	AA	BB	AB	AA	AB	BB	AB	AB	BB	AB	AA	AB	BB	AB	AB	AB	AB	BB	AB	AA	AA	AB	AA	AB	AB	AB	AB	AB	AB	AB	AB
chrC01_7266464	C01	102.411	AB	AB	AB	BB	AB	AB	AB	AB	AB	BB	AB	BB	AB	-	AB	AB	AA	BB	AB	AA	AB	BB	BB	AB	BB	AB	-	AB	BB	AB	AB	AB	AB	BB	AB	AA	AA	AB	AA	AB	AB	AB	AB	-	AB	AB	AB
chrC01_7266924	C01	103.315	-	AB	-	BB	AB	-	AB	AB	AA	BB	AB	-	AB	AA	AB	AB	AA	AB	-	AA	AB	BB	-	AB	BB	-	AB	AB	-	AB	AB	AB	AB	-	-	AA	AA	AB	AA	AB	AB	AB	AB	AB	AB	AB	AB
chrC01_8105880	C01	104.999	AB	AB	AA	-	AB	AB	-	AB	AA	BB	AB	BB	-	AA	AB	AB	AA	-	AB	AA	AB	-	AB	AB	-	AB	-	AB	BB	-	AB	AB	AB	BB	-	AA	AA	AB	AA	AB	-	AB	AB	AA	AB	AB	AB
chrC01_7614944	C01	105.757	AB	AB	AB	BB	AB	AB	AB	AB	AA	BB	AB	BB	AB	AA	AB	AB	AA	BB	AB	AA	AB	BB	-	AB	BB	AB	AB	AB	BB	-	AB	AB	AB	BB	AB	AA	AA	AB	AA	AB	AB	-	-	-	AB	AB	AB
chrC01_7615304	C01	106.143	AB	AB	AB	BB	AB	AB	AB	AB	AB	BB	AB	BB	AB	-	AB	-	AA	BB	-	AA	AB	BB	AB	AB	BB	AB	AB	AB	BB	-	AB	AB	AB	BB	AB	AA	AA	AB	AA	AB	AB	AB	-	AA	AB	AB	AB
chrC01_8186234	C01	108.457	AB	AB	AB	AB	AB	AB	AB	AB	AB	BB	AB	BB	AB	AA	AB	AB	AA	BB	AB	AA	BB	BB	AB	AB	BB	AB	AA	AB	BB	AB	AB	AB	AB	BB	AB	AA	AA	AB	AA	-	AB	AB	-	-	AB	AB	AB
chrC01_8202643	C01	110.466	AB	AB	AB	AB	AB	AB	-	AB	AB	BB	AB	BB	AB	AA	AB	-	AA	BB	-	AA	BB	BB	-	AB	BB	AB	AA	AB	BB	AB	AB	AB	AB	BB	AB	AA	AA	AB	-	AB	AB	-	AB	AA	AB	AB	AB
chrC01_11367756	C01	114.981	AB	AB	AB	AB	AB	AB	AB	AB	AB	BB	-	BB	AB	AA	AB	AB	-	BB	AB	-	BB	-	AB	AB	BB	AB	AB	AB	BB	AB	AB	-	AB	BB	AB	AA	AB	AB	AB	AB	AB	AB	-	-	-	AB	AB
chrC01_9169297	C01	116.422	AB	AB	AB	AB	AB	AB	AB	AB	AB	BB	AB	BB	AB	-	AB	AB	AA	BB	AB	AA	BB	BB	AB	AB	BB	AB	AB	AB	BB	-	AB	AB	-	BB	-	AA	AB	AB	AA	AB	AB	AB	-	-	AB	AB	AB
chrC01_8887377	C01	121.108	AB	AB	AB	-	AB	AB	-	-	AB	BB	AB	BB	-	AA	AB	AB	AA	BB	AB	AA	BB	BB	AB	AB	BB	AB	AB	AB	BB	AB	AB	-	AB	-	AB	AA	AA	-	AA	AB	AB	-	AB	AA	AB	AB	AB
chrC01_8896558	C01	121.671	AB	AB	AB	AB	AB	AB	AB	AB	-	BB	AB	BB	AB	AA	AB	AB	AA	BB	AB	AA	BB	BB	AB	AB	BB	AB	AB	AB	BB	AB	AB	AB	AB	BB	AB	AA	AA	AB	AA	AB	AB	AB	AB	AA	AB	AB	AB
chrC01_9170902	C01	122.375	AB	AB	AB	AB	AB	AB	AB	AB	-	BB	AB	BB	AB	-	AB	AB	-	BB	AB	AA	BB	BB	AB	AB	BB	AB	AB	AB	BB	AB	AB	AB	AB	BB	AB	-	AB	AB	AA	AB	AB	AB	AB	AA	AB	AB	AB
chrC01_10524433	C01	123.846	AB	AB	AB	AB	AB	AB	AB	AB	AB	BB	AA	BB	AB	AA	AB	AB	AA	BB	AB	AA	BB	BB	-	AB	BB	AB	-	AB	BB	AB	AB	AB	AB	BB	AB	AA	AB	AB	AA	AB	BB	AB	AB	AA	AB	AB	AB
chrC01_10893601	C01	124.282	AB	AB	AB	AB	AB	AB	AB	AB	AA	BB	AA	BB	-	AA	AB	AB	-	BB	AB	AA	-	BB	AB	AB	BB	AB	AB	AB	BB	AB	AB	AB	AB	BB	-	AA	AB	AB	AA	AB	BB	AB	BB	AA	AB	AB	AB
chrC01_11111926	C01	125.546	AB	AB	-	AB	AB	AB	AB	AB	-	BB	AA	BB	AB	AA	AB	AB	AA	BB	-	AA	BB	-	AB	AB	BB	-	AB	AB	BB	AB	AB	AB	AB	BB	AB	AA	AB	AB	-	AB	AB	-	BB	-	AB	AB	AB
chrC01_11156124	C01	126.222	AB	AB	AB	AB	AB	AB	AB	AB	AB	BB	AA	BB	AB	AA	AB	AB	AA	BB	AB	AA	BB	BB	AB	AA	BB	AB	AB	AB	BB	AB	AB	AB	AB	BB	AB	AA	AB	AB	AA	AB	AB	AB	BB	AA	AB	AB	AB
chrC01_11288019	C01	127.247	AB	AB	AB	AB	AB	AB	AB	AB	AB	BB	AA	BB	AB	AA	AB	AB	AA	BB	AB	AA	BB	BB	AB	AA	BB	AB	AB	AB	BB	AB	AB	BB	AB	BB	AB	AA	AB	AB	AA	AB	AB	AB	BB	AA	BB	AB	AB
chrC01_11264987	C01	127.544	AB	AB	AB	-	-	AB	AB	AB	AB	BB	AA	BB	AB	-	AB	AB	-	BB	-	AA	BB	BB	-	AA	BB	AB	AB	AB	BB	AB	AB	-	AB	BB	-	AA	AB	AB	AA	AB	AB	AB	BB	AA	BB	AB	AB
chrC01_11179910	C01	128.467	AB	AB	AB	AB	-	AB	AB	AB	AA	BB	AA	BB	AB	AA	AB	AB	AA	BB	AB	AA	BB	BB	AB	AA	BB	AB	-	AB	BB	AB	AB	BB	AB	BB	AB	AA	AB	AB	AA	AB	AB	AB	BB	AA	-	AB	AB
chrC01_11374492	C01	128.772	AB	AB	AB	AB	AB	AB	AB	AB	-	BB	-	BB	AB	-	AB	AB	-	BB	-	-	BB	BB	AB	AA	BB	AB	AB	-	BB	-	AB	BB	AB	BB	AB	-	AB	AB	AA	AB	-	AB	BB	AA	BB	AB	AB
chrC01_11463732	C01	129.233	AB	AB	AB	AB	AB	AB	AB	AB	AA	BB	AA	-	AB	AA	AB	AB	AA	-	AA	AA	BB	-	AB	AA	-	AB	AA	AB	BB	AB	AB	BB	AB	-	AB	AA	AB	AB	AA	AB	AB	AB	BB	AA	BB	AB	AB
chrC01_11473916	C01	129.747	AB	AB	AB	AB	AB	AB	AB	AB	AA	BB	AA	BB	-	AA	AB	AB	AA	BB	-	AA	BB	BB	AB	AA	BB	AB	AA	AB	BB	AB	AB	BB	AB	BB	AB	AA	AB	AB	AA	AB	-	AB	-	AA	BB	AB	AB
chrC01_11356111	C01	130.002	AB	AB	AB	AB	AB	AB	AB	AB	AA	BB	AA	BB	AB	AA	AB	AB	AA	BB	AB	AA	BB	-	AB	AA	-	AB	AB	AB	BB	AB	AB	BB	AB	BB	AB	AA	AB	AB	AA	AB	AB	AB	BB	AA	BB	AB	AB
chrC01_11366924	C01	130.002	AB	AB	AB	AB	-	AB	AB	AB	-	BB	-	BB	AB	-	AB	AB	AA	BB	AB	AA	BB	BB	AB	-	BB	AB	AB	AB	BB	AB	AB	-	AB	BB	AB	AA	AB	AB	AA	AB	AB	AB	BB	AA	BB	AB	AB
chrC01_11745584	C01	131.243	AB	AB	AB	AB	AB	AB	AB	AB	AA	BB	AA	BB	AB	AA	AB	AB	AA	BB	AB	AA	BB	BB	AB	AA	BB	AB	AB	AB	BB	AB	AB	BB	AB	-	BB	AA	AB	AB	AA	AB	-	AB	BB	AA	BB	AB	AB
chrC01_11745559	C01	131.243	AB	AB	AB	AB	AB	AB	AB	AB	AA	BB	AA	-	AB	AA	AB	AB	-	BB	AB	AA	BB	BB	AB	AA	BB	AB	AB	AB	BB	AB	AB	BB	AB	AB	BB	AA	AB	AB	AA	AB	AB	AB	BB	AA	BB	AB	AB
chrC01_11824655	C01	131.755	AB	AB	AB	AB	-	AB	-	AB	AA	BB	AA	BB	AB	AA	AB	AB	AA	BB	-	AA	-	-	AB	AA	BB	AB	-	AB	BB	AB	AB	BB	AB	BB	BB	AA	AB	AB	AA	AB	AB	AB	BB	AA	BB	AB	AB
chrC01_12343444	C01	132.768	AB	AB	AB	AB	AB	AB	AB	AB	AB	BB	AA	BB	-	AA	AB	AB	-	BB	-	AA	BB	BB	-	AA	BB	-	AB	AB	BB	AB	AB	BB	AB	BB	BB	AA	AB	AB	AA	AB	AB	AB	BB	AA	BB	AB	AB
chrC01_12343616	C01	132.768	AB	AB	AB	AB	AB	AB	AB	AB	AB	BB	AA	BB	AB	AA	AB	AB	AA	BB	BB	AA	-	BB	AB	AA	BB	AB	AB	AB	BB	AB	AB	BB	AB	BB	BB	AA	AB	AB	AA	AB	AB	-	-	-	BB	AB	AB
chrC01_16252494	C01	141.368	AB	AB	AB	AB	AB	AB	AB	AB	AB	AB	AA	BB	AB	AA	AB	AB	AB	BB	BB	AA	BB	-	AB	AA	BB	AB	AB	AB	BB	AB	BB	BB	AB	BB	BB	AA	AB	AB	AA	AB	AB	AB	BB	AA	AB	AB	AA
chrC01_16252622	C01	141.619	AB	AB	AB	AB	AB	AB	AB	AB	AB	AB	AA	BB	AB	AA	AB	AB	AB	BB	BB	AA	BB	BB	AB	AA	BB	AB	AB	AB	BB	AB	BB	BB	AB	BB	BB	AA	AB	AB	AA	AB	AB	AB	BB	AA	AB	AB	AA
chrC01_27250885	C01	146.087	AB	AB	AB	-	-	AB	-	AB	BB	AB	AA	BB	AB	AA	-	AB	AB	BB	BB	AA	BB	BB	AA	AA	AB	AB	AB	AB	BB	AB	BB	-	AB	BB	BB	AB	AB	AB	AA	AB	AB	AB	BB	AA	AB	AB	AA
chrC01_33637520	C01	152.042	AB	AB	AB	AB	-	AB	BB	-	BB	AB	AA	BB	AB	-	AB	BB	AB	BB	-	-	AB	BB	-	AA	-	AB	-	AA	BB	AB	BB	BB	-	BB	BB	-	-	AB	AB	AB	AB	AB	BB	AA	BB	AB	AA
chrC01_35177474	C01	155.85	AB	AB	AB	AB	AB	AB	BB	-	BB	AB	AA	BB	-	-	AB	-	AB	BB	AB	-	AB	BB	-	AA	-	AB	AB	-	BB	AB	BB	BB	AB	AB	BB	AB	AB	AB	AB	AB	-	AB	BB	-	BB	AB	-
chrC01_36396468	C01	159.154	-	AB	AB	AB	AB	-	-	BB	BB	AB	AA	BB	AB	AA	AB	AB	AB	BB	AB	AA	AB	BB	AA	AA	AA	AB	AB	AA	BB	AA	BB	BB	AB	AB	-	AB	AB	AB	AB	AB	-	AB	BB	AA	BB	AB	AA
chrC01_37026170	C01	161.98	AB	AB	AB	AB	AB	AB	AB	-	BB	AB	AA	AB	AB	AA	AB	AB	AB	BB	AB	AA	AB	BB	AA	AA	AA	AB	AB	AA	BB	AA	BB	BB	AB	AB	BB	AB	AB	AB	AB	AB	AB	AA	BB	AA	BB	AB	AA
chrC01_38016678	C01	163.275	AB	AB	AB	AB	AB	-	AB	-	BB	AB	AA	AB	AB	AA	AB	AB	AB	BB	AB	AA	AB	BB	AA	AA	AA	AB	AB	-	AB	AA	BB	BB	AB	AB	-	AB	AB	AB	AB	AB	AB	-	BB	AA	BB	AB	AA
chrC01_38016684	C01	163.574	AB	AB	AB	AB	AB	AB	AB	AB	BB	AB	AA	AB	AB	AA	AB	AB	AB	BB	AB	AA	AB	BB	AA	AA	AA	AB	AB	-	AB	AA	BB	BB	AB	AB	-	AB	AB	AB	AB	AB	AB	-	BB	AA	BB	AB	AA
chrC01_38016426	C01	165.108	AB	AB	AB	AB	AB	AB	AB	AB	BB	AB	AA	AB	AB	-	AB	AB	AB	BB	AB	AA	AB	BB	AA	AA	AA	-	AB	-	AB	AB	BB	-	AB	AB	BB	AB	AB	AB	AB	AB	AB	BB	-	-	BB	AB	AA
chrC02_786604	C02	0	AB	BB	AB	AB	BB	BB	AA	AB	AB	AB	AB	AA	BB	AB	AA	AB	BB	AA	AB	AB	-	AA	AA	AB	BB	AB	AB	AB	AB	AB	AB	AB	AA	AA	AB	AB	AB	AB	AB	AA	AB	BB	AB	-	AB	BB	AB
chrC02_1994288	C02	4.9501	AB	BB	AB	AB	AB	BB	AA	AB	AB	AB	AB	AA	BB	AB	AA	AB	BB	AA	AB	AB	-	-	AA	AB	BB	AB	-	AB	-	AB	AB	-	AA	AA	AB	AB	AB	AB	AB	AA	AB	BB	-	AA	AB	BB	AB
chrC02_3604243	C02	8.55936	AB	BB	-	AB	AB	BB	AA	AB	-	AB	AB	AA	BB	AB	AA	AB	BB	AA	AB	AB	-	-	AA	BB	BB	BB	AB	AB	-	AB	AB	BB	-	AA	AB	AB	AB	AB	AB	AA	AB	BB	BB	AA	AB	BB	AB
chrC02_5103986	C02	10.5486	AB	BB	AB	AB	AB	BB	AA	AB	AB	AB	AB	AA	BB	AB	AA	AB	BB	AA	-	AB	-	AA	AA	BB	BB	BB	AB	AB	AA	AB	AB	BB	AA	AA	AB	AB	AB	AB	AB	AA	AB	BB	AB	AA	AB	BB	AB
chrC02_5647281	C02	15.2158	AB	BB	AB	AB	AB	-	AB	AB	AB	AB	AB	AA	-	AB	AA	AB	-	AA	AB	AB	AA	-	AA	AB	-	AB	AA	AB	AA	AB	AB	-	AA	AA	AB	AB	AB	AB	AB	AA	AB	BB	AB	AA	AB	AA	AB
chrC02_6208367	C02	15.7389	AB	BB	AB	AB	AB	BB	AB	AB	AB	AB	AB	AA	BB	AB	AA	AB	BB	AA	AB	AB	AA	AA	AA	-	BB	AB	AA	AB	AA	AB	AB	BB	AA	AB	AB	AB	AB	AB	AB	AA	-	-	-	AA	AB	AA	AB
chrC02_6435109	C02	18.1443	AB	BB	AB	AB	-	BB	-	BB	-	AB	AB	AA	BB	AB	-	AB	BB	AA	BB	AB	AA	AA	AA	BB	-	AB	AA	AB	AA	AB	AB	BB	-	AB	AB	AB	AB	AB	AB	AA	-	BB	AB	AA	AB	AA	AB
chrC02_6433427	C02	18.6793	AB	BB	-	AB	AB	BB	AB	BB	AB	AB	AB	AA	BB	AB	AA	AB	BB	AA	BB	AB	AA	AA	AA	BB	BB	AB	AB	AB	-	AB	AB	BB	AA	AA	AB	AB	AB	AB	AB	AA	AB	BB	AB	AA	AB	AA	AB
chrC02_7859866	C02	19.302	AB	BB	-	AB	AB	BB	AB	BB	AB	AB	AB	AA	BB	AB	AA	AB	BB	AA	BB	AB	AA	AA	AA	BB	BB	AB	AB	AB	AA	AB	AB	BB	AB	AA	AB	AB	AB	AB	AB	AA	AB	BB	AB	AA	AB	AA	AB
chrC02_8721730	C02	21.5278	AB	BB	AB	AB	AB	BB	AB	BB	AB	AB	AB	AA	BB	AB	AA	AB	BB	AA	BB	AB	AA	AA	AA	BB	BB	AB	AB	AB	AA	AB	AB	-	-	AA	AB	AB	AB	AB	AB	AA	AB	BB	AB	AA	AB	AA	AB
chrC02_8543540	C02	22.1503	AB	BB	BB	AB	-	BB	-	BB	-	AB	AB	AA	BB	AB	AA	AB	BB	AA	BB	AB	AA	AA	-	BB	BB	AB	AB	AB	AA	AB	AB	AB	AB	-	AB	AB	AB	AB	-	AA	AB	BB	AB	-	AB	-	AB
chrC02_11452332	C02	28.4932	AB	BB	BB	AB	AB	BB	AB	BB	AB	AA	AB	AA	AB	AB	AA	AB	BB	AA	AB	AB	AA	AA	AB	BB	BB	AB	AB	AB	AA	AA	AB	AB	AB	AA	AB	AB	AB	AB	AB	AA	AB	BB	AB	AA	AB	AA	AB
chrC02_11451185	C02	29.9861	AB	BB	AB	AB	AB	BB	AB	AB	AB	AA	AB	AA	AB	AB	AA	-	BB	AA	AB	AB	AA	AA	AB	BB	BB	AB	AB	AB	AA	AA	AB	AA	AA	AA	AB	AB	AB	AB	AB	AA	AB	-	AB	AA	AB	AA	AB
chrC02_11921375	C02	32.5788	AB	BB	AB	AB	AB	AB	AB	AB	AB	AA	AB	AA	AB	AB	AA	AB	AB	AA	AB	AB	AA	AA	AB	BB	BB	AB	AB	AB	AA	AA	AB	AA	AA	AA	AB	BB	AB	AB	AB	AB	AB	BB	AB	AA	AB	AA	AB
chrC02_11922383	C02	32.5788	AB	BB	AB	AB	AB	AB	AB	-	AB	AA	AB	AA	AB	AB	AA	AB	AB	AA	AB	AB	AA	AA	AB	BB	BB	AB	AB	AB	AA	AA	AB	-	-	AA	AB	BB	AB	AB	AB	AB	AB	BB	AB	AA	AB	AA	AB
chrC02_11923876	C02	33.1468	AB	-	BB	AB	AB	AB	AB	AB	AB	AA	AB	AA	AB	AB	AA	-	AB	AA	AB	AB	AA	AA	AB	BB	BB	AB	AB	AB	AA	AA	AB	AA	AA	AA	AB	BB	AB	AB	AB	AB	AB	BB	AB	AA	AB	AA	AB
chrC02_11907544	C02	33.7159	AB	BB	BB	AB	AB	AB	AB	-	AB	AA	AB	AA	AB	AB	AA	AB	AB	AA	AB	AB	AA	AA	AB	BB	BB	AB	AB	AB	AA	AA	AB	AA	AA	AA	-	BB	AB	AB	AB	AB	AB	BB	AB	AA	AB	AA	AB
chrC02_11927778	C02	33.7159	AB	BB	-	AB	AB	AB	AB	AB	AB	AA	AB	AA	AB	AB	AA	AB	AB	AA	AB	AB	AA	AA	AB	BB	-	AB	AB	AB	AA	AA	AB	AA	AA	AA	AB	BB	AB	AB	AB	AB	AB	-	AB	AA	AB	AA	AB
chrC02_12014903	C02	35.197	AB	BB	-	AB	AB	AB	AB	-	AB	AA	AB	-	AB	-	AA	AB	AB	AA	-	AB	AA	-	AB	AB	BB	AB	AB	AB	AA	AA	AB	-	-	AA	-	-	AB	AB	AB	AB	AB	BB	AB	AA	AB	AA	AB
chrC02_12014751	C02	35.197	AB	BB	AB	-	AB	AB	AB	BB	-	AA	AB	AA	AB	-	AA	-	AB	AA	AB	AB	AA	-	AB	AB	-	AB	AB	-	AA	AA	AB	AA	-	AA	AB	-	-	AB	AB	AB	AB	BB	AB	AA	AB	AA	AB
chrC02_12687197	C02	36.4479	AB	BB	AB	AB	AB	AB	AB	AB	AB	AA	AB	AA	AB	AB	AA	AB	AB	AA	AB	AB	AA	AA	AB	AB	BB	AB	AB	AB	AA	AA	AB	AA	AA	AA	AB	BB	AB	AB	AB	AB	AB	BB	AB	AA	AB	AA	AB
chrC02_12686925	C02	36.4479	AB	BB	-	AB	AB	AB	AB	AB	AB	AA	AB	AA	AB	AB	AA	AB	AB	AA	AB	AB	AA	AA	AB	AB	BB	AB	AB	AB	AA	AA	AB	AA	AA	AA	AB	BB	AB	AB	AB	AB	AB	BB	AB	AA	AB	AA	AB
chrC02_12836145	C02	37.7941	AB	-	AB	AB	AB	AB	AB	AB	AB	AA	AB	AA	AB	AB	AA	-	AB	AA	AB	AB	AA	AA	AB	AB	BB	AB	AB	AB	AA	AA	AB	AA	AA	AA	AB	BB	AB	AB	AB	AB	AB	BB	AB	AA	AB	AA	AB
chrC02_16804663	C02	43.278	AB	BB	AB	AB	AB	AB	-	AB	AB	AA	AB	AA	AB	AB	AA	AA	AB	AA	AB	-	AA	-	AB	AB	BB	-	AB	AB	AA	AB	AB	-	AA	AA	BB	BB	AA	AB	AB	AB	AB	-	-	AA	AB	AA	AB
chrC02_16399471	C02	43.9274	AB	BB	-	AB	AB	AB	AB	AB	AB	AA	AB	AA	AB	AB	-	AB	AB	AA	AB	AB	AA	AA	AB	AB	BB	AB	AB	AB	AA	AB	AB	AA	AA	AA	BB	BB	AA	AB	AB	AB	AB	BB	AB	AA	AB	AA	AB
chrC02_19756701	C02	46.7728	AB	BB	AB	AB	AB	AB	AB	AB	AA	AA	AB	AA	AB	AB	AA	AB	AB	AA	AB	AB	AA	AA	-	AB	BB	AB	AB	AB	AA	AB	AB	AA	AA	AA	BB	BB	AA	AB	AB	AB	AB	BB	AB	AA	AB	AA	AB
chrC02_23250651	C02	53.3233	AB	BB	AB	AB	AB	AB	AB	BB	AA	AA	AB	AA	AB	AB	AA	AB	AB	AA	AA	AB	-	-	AB	AB	BB	AB	AB	AB	AA	AB	AB	AA	-	-	BB	BB	AA	AB	-	AB	AB	BB	AB	AA	AB	-	AB
chrC02_23265002	C02	54.5052	AB	AB	AB	AB	AB	AB	AB	BB	AA	AA	AB	AA	AB	AB	AA	-	AB	AA	AA	AB	AA	AA	AB	AB	BB	AB	AB	AB	AA	AB	AB	-	AA	AA	BB	BB	AA	AB	AB	AB	AB	BB	-	AA	AB	AA	AB
chrC02_23264912	C02	55.0368	AB	AB	AB	AB	AB	AB	AB	-	AA	AA	AB	AA	AB	AB	AA	AB	AB	AA	-	AB	AA	AA	AB	AB	BB	AB	AB	AB	AA	AB	AB	AA	AA	AA	BB	BB	AA	AB	AB	AB	AB	BB	AB	AA	AB	AA	AB
chrC02_20277019	C02	56.8385	AB	AB	AB	AB	AB	AB	AB	BB	AA	AA	AB	AA	AB	AB	AA	AB	AB	AA	AB	AB	AA	-	-	AB	BB	AB	AB	AB	AA	AB	AB	-	AA	AA	BB	BB	AA	AB	AB	BB	AB	BB	AB	AA	AB	AA	AB
chrC02_25271738	C02	58.4806	AB	AB	AB	AB	AB	AB	AB	BB	AA	AA	AB	AA	AB	AB	AA	AB	BB	AA	-	AB	AA	-	AB	AB	BB	AB	AB	AB	AA	AB	AB	AA	AA	AA	BB	BB	AA	AB	AB	BB	AB	BB	AB	AA	AB	AA	AB
chrC02_25271659	C02	59.0527	AB	AB	AB	AB	AB	AB	AB	BB	AA	-	AB	AA	AB	AB	AA	AB	BB	AA	-	AB	AA	AA	AB	AB	BB	AB	AB	AB	AA	AB	AB	AA	AA	AA	BB	BB	AA	AB	AB	BB	AB	BB	AB	AA	AB	AA	AB
chrC02_26301300	C02	59.7922	AB	AB	AB	AB	AB	AB	AB	AB	AA	AA	AB	AA	AB	AB	AA	-	-	AA	-	AB	AA	AA	AB	AB	BB	AB	AB	AB	AA	AB	AB	AA	AA	AA	BB	BB	AA	AB	AB	BB	AB	BB	AB	AA	AB	AA	AB
chrC02_34359373	C02	61.8105	AB	AB	AB	-	AB	AB	AB	AB	AA	AA	AB	AA	AB	AB	AA	AB	BB	AA	AB	AB	AA	AB	AB	AB	-	AB	AB	AB	AA	AB	AB	AA	-	AA	BB	BB	AA	AB	AB	BB	AB	BB	-	-	AB	AA	AB
chrC02_36051302	C02	64.0844	AB	AB	AB	AB	AB	AB	AB	AB	AB	AA	AB	AA	-	AB	-	AA	BB	AA	AB	AB	AA	AB	-	AB	BB	BB	AB	AB	AA	AB	-	AA	-	AA	-	BB	AB	-	AB	BB	-	-	AB	AA	AB	AA	AB
chrC02_35858032	C02	64.3901	AB	AB	-	AB	AB	AB	AB	AB	AB	AA	AB	AA	AB	AB	AA	AA	BB	AA	AA	AB	AA	AB	AB	AB	BB	BB	AB	AB	AA	AB	AB	AA	AB	AA	BB	BB	AB	AB	AB	BB	AB	BB	AB	AA	AB	AA	AB
chrC02_35879335	C02	65.29	AB	AB	AB	AB	AB	AB	AB	BB	-	AA	AB	AA	AB	AB	AA	AA	BB	AA	AA	AB	AA	AB	AB	AB	BB	BB	-	AB	AA	AB	AB	AB	-	-	BB	BB	AB	AB	AB	BB	AB	BB	AB	AA	AB	AA	AB
chrC02_35879928	C02	65.29	AB	AB	AB	AB	AB	AB	AB	-	AB	AA	AB	-	AB	AB	AA	AA	BB	-	-	AB	-	AB	-	AB	BB	-	AB	AB	AA	AB	AB	-	AB	AA	BB	BB	AB	AB	AB	BB	-	BB	-	-	AB	AA	AB
chrC02_35880048	C02	66.5563	AB	AB	AB	-	AB	AB	AB	BB	BB	AA	AB	AA	AB	-	AA	-	BB	AA	-	AB	AA	AB	-	AB	BB	BB	AB	AB	AA	AB	AB	AA	AA	AA	BB	BB	AB	AB	AB	BB	AB	BB	AB	AA	AB	AA	AB
chrC02_37401563	C02	68.912	AB	AB	AB	AB	AB	AB	AB	-	-	AA	AB	AA	AB	AB	AB	AA	BB	AA	AB	AB	AA	AA	AB	AB	BB	-	-	AB	AA	-	AB	AA	AA	AA	BB	BB	AB	AB	AB	BB	AB	BB	BB	AA	AB	AA	AB
chrC02_39235217	C02	70.2593	AB	AB	AB	-	-	AB	AB	BB	BB	AA	AB	AA	AB	-	AB	-	BB	-	AB	AB	AA	-	AB	AB	BB	BB	AB	AB	AA	BB	AB	AA	AA	-	BB	BB	AB	AB	AB	BB	AB	BB	BB	AA	AB	AA	AB
chrC02_39678921	C02	72.8114	AB	AB	-	AB	AB	AB	AB	-	AB	AA	AB	AA	AB	AB	AB	AA	BB	AA	AB	AB	AA	AB	AB	AB	BB	-	AB	AB	AA	BB	AB	AA	AA	AA	BB	BB	AB	AB	AB	BB	AB	AB	BB	-	AB	-	AB
chrC02_39524877	C02	73.1855	-	AB	-	AB	AB	AB	AB	BB	AB	AA	AB	AA	AB	AB	AB	AA	BB	AA	AB	AB	AA	AB	AB	AB	BB	BB	AB	AB	AA	BB	AB	AA	AA	AA	BB	BB	AB	AB	-	BB	AB	AB	BB	AA	AB	BB	AB
chrC02_40320990	C02	75.9873	AB	BB	AB	AB	AB	AB	AB	BB	AB	AA	AB	AA	AB	AB	AB	AA	BB	AA	AB	AB	AA	AB	AB	AB	BB	BB	AB	AB	AA	-	AB	-	-	-	BB	BB	BB	AB	AB	BB	AB	AB	BB	-	AB	BB	AB
chrC02_40335532	C02	76.6948	AB	BB	AB	AB	AB	AB	AB	BB	AB	AA	AB	AA	AB	AB	AB	AA	BB	AA	AB	AB	AA	AB	AB	AB	BB	BB	AB	AB	AA	BB	AB	AA	AA	-	BB	BB	BB	AB	AB	BB	AB	AB	BB	BB	AB	BB	AB
chrC02_42343010	C02	81.6506	AB	AB	AB	-	AB	AB	AB	BB	AB	AA	BB	AA	AB	AA	AB	AA	BB	AA	AB	AB	BB	AB	AB	AB	BB	BB	AB	AB	-	BB	AB	-	AA	-	BB	BB	BB	AB	AB	BB	AB	AB	BB	BB	AB	BB	AB
chrC02_45549981	C02	94.733	BB	AB	AB	AB	AA	AA	AB	BB	-	AA	BB	AA	AB	AA	BB	AA	BB	AA	AB	AB	BB	AB	AA	BB	BB	AB	AB	AB	AB	BB	AA	AA	AA	AA	AB	AB	BB	AB	AA	BB	AB	AB	AB	BB	AB	BB	AB
chrC03_2885021	C03	0	-	AB	AB	AA	AB	AA	AB	AB	AB	AA	AB	BB	AA	AB	AB	AA	AB	-	AA	AB	AA	AB	AA	AA	AB	AB	AB	AA	AA	AB	AA	AB	AB	AB	AB	AB	AA	AA	AB	AA	AB	AA	AB	AB	AB	AB	AB
chrC03_2096655	C03	4.19883	BB	AB	AB	AA	AB	AA	AB	AB	AB	AA	AB	BB	AA	AB	AB	-	AB	AB	AA	AB	AA	AB	AA	AA	-	AB	AB	AA	AB	AB	AA	AB	AB	AB	AB	AB	AA	AA	BB	AA	-	AB	AB	AB	AB	AB	AB
chrC03_1007264	C03	13.8692	BB	AB	AB	AA	-	AA	AB	AB	AB	AA	AB	BB	AA	-	AB	-	AB	BB	AA	AB	AA	-	AA	AA	AB	AB	AB	AA	AB	BB	AA	AB	AB	AB	AB	AB	AA	AA	-	AA	-	AB	AB	AB	AB	AB	BB
chrC03_969055	C03	14.755	-	AB	AB	AA	AB	AA	-	AB	AB	AA	AB	-	-	AB	AB	AB	AB	-	-	AB	-	-	AA	AA	-	-	AB	AA	AB	BB	AA	-	AB	AB	AB	AB	AA	AA	BB	AA	BB	AB	AB	AB	AB	AB	BB
chrC03_934778	C03	15.1772	BB	AB	AB	AA	AB	AA	AB	AB	AB	AA	AB	BB	AA	AB	-	AB	AB	BB	AA	AB	AA	-	AA	AA	AB	AB	AB	AA	AB	BB	AA	AB	AB	AB	AB	AB	AA	AA	BB	AA	BB	AB	AB	AB	AB	AB	BB
chrC03_934232	C03	15.8045	BB	-	AB	AA	AB	AA	AB	AB	AB	AA	-	BB	AA	AB	-	AB	AB	BB	AA	AB	AA	BB	AA	AA	AB	AB	AB	-	AB	BB	-	AB	-	AB	-	AB	AA	AA	BB	AA	BB	AB	AB	AB	AB	AB	BB
chrC03_2903140	C03	22.1868	BB	AB	AB	AA	AB	AA	AB	AB	AB	AA	AB	BB	AA	BB	BB	AB	AB	BB	-	AB	AA	BB	AA	AA	AB	AB	AB	-	AB	-	AA	AB	AB	AB	AB	BB	AA	AA	BB	AA	BB	-	-	AB	AB	AB	BB
chrC03_3138975	C03	24.0451	BB	AB	AB	-	AB	AA	AB	AB	AB	AA	AB	-	AA	BB	BB	-	AB	BB	AA	AB	AA	BB	-	-	AA	AB	AB	-	AB	BB	AA	-	AB	AB	AB	BB	AA	AA	BB	-	-	-	AB	AB	AB	AB	BB
chrC03_3470034	C03	25.1096	BB	AB	AB	AA	AB	AA	AB	AB	AB	AA	AB	BB	AA	-	BB	AB	AB	BB	AA	AB	AA	BB	AA	AA	AA	AB	AB	AA	AB	AB	AA	AB	AB	AB	AB	BB	AA	AA	BB	AA	-	AA	AB	AB	AB	AB	BB
chrC03_3628446	C03	25.4169	BB	AB	AB	AA	AB	AA	-	AB	AB	AA	AB	-	AA	BB	BB	-	AB	BB	-	AB	-	-	AA	AA	-	AB	-	AA	AB	AB	-	AB	AB	AB	AB	BB	-	-	BB	AA	-	AA	AB	AB	AB	AB	BB
chrC03_3567462	C03	25.7125	BB	AB	AB	AA	AB	AA	-	AB	AB	AA	AB	BB	AA	BB	BB	AB	AB	BB	AB	AB	AA	BB	AA	AA	AA	AB	AB	AA	AB	AB	AA	AB	AB	AB	AB	BB	AA	AA	BB	AA	BB	AA	AB	AB	AB	AB	BB
chrC03_4098150	C03	27.9284	BB	AB	AB	AA	AB	AA	AB	AB	AB	AB	AB	BB	AA	BB	BB	AB	AB	BB	AA	AB	AA	BB	AA	AA	AA	AB	AB	AA	AB	AB	AA	AB	AB	AB	AB	BB	AA	AA	BB	AA	BB	AA	AB	AB	AB	AB	BB
chrC03_4287884	C03	28.2173	BB	AB	AB	-	-	-	-	AB	-	AB	AB	BB	-	BB	BB	AB	AB	BB	AA	AB	AA	BB	-	AA	-	AB	AB	AA	AB	-	AA	AB	AB	AB	AB	BB	-	-	BB	AA	BB	AA	-	AB	AB	AB	BB
chrC03_4623267	C03	29.4512	BB	AB	AB	AA	AB	AA	AB	AB	AB	-	AB	BB	AA	-	BB	AB	AB	BB	-	AB	AA	BB	AA	AA	AA	AB	AB	AA	AB	AB	AA	AB	AB	AB	AB	BB	AA	AA	BB	AA	BB	AA	-	AB	AB	AB	BB
chrC03_4758741	C03	31.3874	BB	-	AB	AA	AB	-	AB	AB	AB	AB	BB	BB	AA	BB	BB	AB	AB	BB	AA	AB	AA	-	AA	AA	AA	AB	AB	AA	AB	AB	AA	AB	AB	AB	AB	BB	AA	AA	BB	-	BB	AA	AB	AB	AB	AB	BB
chrC03_5036892	C03	32.3896	BB	AB	AB	AA	AB	AA	-	AB	AB	AB	BB	BB	AA	BB	BB	-	AB	BB	-	AB	AA	BB	AA	AA	AA	AB	AB	AA	AB	AB	AA	AB	AB	AB	AB	BB	AA	AA	BB	-	BB	AA	AB	AB	AB	AB	BB
chrC03_5435793	C03	33.8334	BB	AB	AB	AA	AB	AA	AB	AB	AB	AB	BB	BB	AB	BB	BB	AB	AB	BB	AA	AB	AA	AB	AA	AA	AA	AB	AB	AA	AB	AB	AA	AB	AB	AB	AB	BB	AA	AA	BB	BB	BB	AA	AB	AB	AB	AB	BB
chrC03_6070402	C03	36.6808	BB	AB	AB	AA	AB	AA	AB	AB	AB	AB	AB	BB	AB	BB	BB	AB	AB	BB	AA	AB	AA	AB	AA	AA	AA	AB	AB	AA	AB	AB	AA	AB	AB	AB	AB	BB	-	AA	-	BB	-	AA	AB	AB	AB	AB	BB
chrC03_6079534	C03	36.9739	BB	AB	AB	AA	AB	AA	AB	AB	AB	AB	AB	BB	AB	BB	BB	AB	AB	BB	-	AB	AA	AB	AA	AA	AA	AB	AB	AA	AB	AB	AA	AB	AB	AB	AB	BB	AA	AA	BB	BB	BB	AA	AB	AB	AB	AB	BB
chrC03_6045316	C03	37.3143	BB	AB	AB	AA	BB	AA	AB	AB	-	AB	AB	BB	-	BB	BB	-	AB	BB	-	AB	AA	-	AA	AA	AA	AB	AB	AA	AB	AB	AA	AB	AB	-	AB	BB	-	AA	BB	BB	BB	AA	AB	AB	AB	AB	BB
chrC03_5779676	C03	37.7294	-	AB	AB	AA	-	AA	AB	AB	-	AB	AB	BB	AB	BB	BB	-	AB	BB	-	AB	AA	AB	AA	AA	AA	AB	AB	AB	AB	AB	AA	AB	AB	AB	-	-	AA	AA	BB	-	-	AA	-	AB	AB	AB	BB
chrC03_6313657	C03	39.5647	BB	AB	AB	-	BB	-	-	AB	AB	AB	AB	-	-	-	BB	AA	AB	BB	-	AB	AA	AB	AA	AA	AA	AB	-	AB	AB	AB	AA	AB	AB	AB	AB	BB	AA	AA	BB	BB	-	AA	BB	AB	AB	AB	BB
chrC03_6313642	C03	39.5647	BB	AB	AB	AA	AB	AA	-	AB	AB	AB	AB	-	AB	-	BB	AA	AB	BB	-	AB	AA	AB	AA	AA	AA	AB	-	AB	AB	-	AA	AB	-	AB	AB	BB	AA	AA	BB	BB	-	AA	BB	AB	AB	AB	BB
chrC03_7140527	C03	43.6677	BB	AB	AB	AA	AB	AA	AB	AB	AB	AB	AB	BB	AB	BB	BB	-	AB	BB	AA	AB	AB	AB	AA	AA	AA	AB	AB	AB	AB	AB	AA	BB	AB	AB	AB	BB	AA	AA	BB	AB	BB	AA	AB	AB	AB	AB	BB
chrC03_7368674	C03	44.3098	BB	AB	AB	AA	AB	AA	AB	AB	AB	AB	AB	BB	AB	BB	BB	AB	AB	BB	AA	-	AB	AB	-	AA	AA	AB	AB	AB	AB	AB	-	BB	AB	AB	AB	BB	AA	AA	BB	AB	BB	AA	AB	AB	AB	AB	BB
chrC03_8045644	C03	45.5985	BB	AB	AB	AA	AB	AA	BB	AB	AB	AB	AB	BB	AB	BB	BB	AB	AB	BB	-	AB	AA	AB	AA	AA	AA	AB	AB	AB	AB	AB	AA	BB	AB	AB	AB	BB	AA	AA	BB	AB	BB	AA	AB	AB	AB	AB	BB
chrC03_8160280	C03	46.4146	BB	AB	AB	-	-	AA	BB	AB	AB	AB	AB	BB	AB	BB	BB	-	AB	BB	AA	AB	AA	AB	AA	AA	AA	AB	AB	AB	AB	AB	AA	BB	AB	AB	AB	BB	AA	AA	BB	AB	BB	AA	AB	AB	AB	AB	BB
chrC03_8211421	C03	46.8167	-	AB	AB	AA	AB	AA	BB	AB	AB	AB	AB	BB	AB	BB	BB	AB	AB	BB	AA	AB	-	AB	AA	AA	AA	AB	AB	AB	AB	AB	AA	BB	AB	AB	AB	BB	-	AA	BB	AB	BB	AA	AB	AB	AB	AB	BB
chrC03_8241898	C03	47.1175	BB	AB	AB	AA	AB	AA	-	AB	AB	AB	AB	BB	AB	BB	BB	AB	AB	BB	AA	AB	AA	AB	AA	AA	-	AB	-	AB	AB	AB	-	BB	AB	AB	AB	BB	AA	AA	BB	AB	BB	AA	AB	AB	AB	AB	BB
chrC03_8239393	C03	47.6999	BB	AB	AB	AA	AB	AA	-	AB	AA	AB	AB	BB	AB	BB	-	AB	AB	BB	-	AB	AA	AB	AA	AA	AA	-	AB	AB	AB	AB	AA	AB	AB	AB	AB	BB	-	AA	BB	AB	-	AA	AB	AB	AB	AB	BB
chrC03_8550148	C03	48.4373	-	AB	AB	AA	AB	AA	BB	AB	AA	AB	AB	BB	AB	BB	-	AB	AB	BB	AA	AB	AA	AB	AA	AA	AA	AB	AB	AB	-	AB	AA	AB	AB	AB	AB	BB	AA	AA	BB	AB	BB	AA	AB	AB	AB	AB	BB
chrC03_9093154	C03	51.3762	BB	AB	AB	AB	AB	AA	BB	AB	-	AB	AB	BB	AB	BB	BB	AB	AB	BB	AA	AB	AA	AB	AA	AA	AA	AA	AB	AB	AB	AB	AA	BB	AB	AB	AB	BB	AA	AB	BB	AB	AB	-	AB	AB	AB	AB	BB
chrC03_10185179	C03	58.1172	BB	AB	AB	AB	AB	AB	BB	AB	-	AB	-	BB	BB	BB	BB	AB	AB	-	AA	AB	AA	AB	AA	AA	AB	AA	AB	AB	AB	AB	AA	-	AB	AB	AB	BB	AA	AB	BB	AB	AB	AA	AB	AB	AB	AB	BB
chrC03_10136720	C03	58.4176	BB	AB	AB	AB	AB	AB	BB	AB	AB	AB	AB	BB	BB	BB	BB	AB	AB	BB	AA	AB	AA	AB	AA	AA	AB	AA	AB	AB	AB	AB	AA	BB	AB	AB	AB	BB	AA	AB	BB	AB	AB	AA	AB	AB	AB	AB	BB
chrC03_10137080	C03	58.7139	BB	AB	AB	AB	AB	AB	BB	AB	AB	AB	AB	BB	BB	BB	BB	AB	AB	-	AB	AB	AA	AB	AA	AA	AB	AA	AB	AB	AB	AB	AA	BB	AB	AB	AB	BB	AA	AB	BB	AB	-	-	AB	AB	AB	AB	BB
chrC03_11526644	C03	60.4694	BB	AB	AB	AB	AB	AB	BB	AB	AB	AB	AB	BB	BB	BB	BB	AB	AB	BB	AB	AB	AA	AB	AA	AA	AB	-	AB	AB	AB	AB	AA	BB	AB	AB	AB	BB	AA	AB	BB	AB	AB	AA	AB	AB	AB	AB	BB
chrC03_12072519	C03	63.8206	BB	AB	AB	AB	AB	AB	-	AB	-	BB	AB	BB	BB	BB	BB	BB	AB	BB	-	AB	AA	AA	-	AA	-	AA	AB	AB	AB	AB	-	BB	AB	AB	AB	BB	-	AB	BB	AB	AB	AA	AB	AB	AB	AB	BB
chrC03_12298037	C03	65.1189	BB	AB	AB	AB	AB	AB	BB	AB	AB	BB	AB	BB	BB	BB	BB	-	AB	BB	BB	AB	AA	AA	-	AA	AB	AA	AB	AB	AB	AB	AB	BB	AB	AB	AB	BB	AB	AB	BB	AB	-	-	AB	AB	AB	AB	BB
chrC03_13733982	C03	67.3853	BB	AB	AB	AB	AB	AB	BB	AB	-	BB	AB	BB	BB	-	BB	AB	AB	BB	BB	AB	-	-	AA	AA	AB	AA	AB	-	AB	AB	AB	AB	AB	AB	-	BB	-	AB	AB	AB	AB	AA	-	AB	BB	AB	BB
chrC03_13716816	C03	67.9764	BB	AB	AB	AB	AB	AB	BB	AB	AB	BB	AB	BB	BB	BB	BB	AB	AB	BB	BB	AB	AA	AA	AA	AA	AB	-	AB	AB	AB	AB	AB	AB	AB	AB	AB	BB	AB	AB	AB	AB	-	AA	AB	AB	BB	AB	BB
chrC03_13705164	C03	70.649	BB	AB	AB	AB	AB	AB	AB	-	-	AB	AB	BB	BB	-	AB	AB	AB	BB	BB	AB	AA	AA	AA	AA	-	AA	AB	AB	AB	AB	AB	AB	AB	AB	AB	BB	AB	AB	AB	AB	AB	AA	AB	AB	BB	AB	BB
chrC03_13706017	C03	70.649	BB	AB	AB	AB	AB	AB	AB	AB	AA	AB	AB	BB	BB	-	AB	-	AB	-	BB	AB	AA	-	AA	AA	AB	AA	AB	AB	AB	AB	AB	AB	AB	AB	AB	BB	AB	AB	AB	AB	AB	AA	AB	AB	-	AB	BB
chrC03_31816939	C03	80.2041	-	AB	AB	AB	AB	AB	BB	AB	AB	BB	AB	BB	BB	BB	BB	AB	AB	BB	BB	AB	-	AA	AA	AA	AB	AA	AB	AB	AB	AB	AB	-	AB	AB	AB	BB	AB	AB	AB	AB	BB	AA	AB	AB	BB	AB	BB
chrC03_15313727	C03	80.97	BB	AB	AB	AB	AB	-	BB	AB	-	BB	AB	BB	BB	-	BB	AB	-	BB	-	AB	AA	AA	AA	AA	AB	AA	AB	AB	AB	AB	AB	AA	AB	AB	AB	BB	AB	AB	AB	AB	-	AA	-	AB	BB	AB	BB
chrC03_16450823	C03	84.1633	AB	AB	AB	AB	AB	AB	BB	AB	AB	BB	AB	AB	BB	BB	AB	-	BB	BB	BB	AB	AA	AA	AA	-	-	-	AB	AB	AB	AB	AB	-	-	AB	AB	BB	AB	AB	AB	AB	BB	AA	AB	AB	BB	AB	BB
chrC03_16574287	C03	84.7903	AB	AB	AB	-	-	AB	BB	AB	-	BB	AB	AB	-	-	AB	-	-	BB	BB	-	AA	AA	-	AA	-	-	AB	AB	AB	-	AB	AA	BB	AB	-	BB	AB	AB	AB	AB	BB	AA	AB	AB	BB	AB	BB
chrC03_16712055	C03	85.4197	AB	AB	AB	AB	AB	AB	BB	AB	AB	BB	AB	AB	BB	BB	AB	AB	BB	BB	BB	AB	AA	AA	AA	AA	AB	AB	AB	AB	AB	AB	AB	AA	AB	AB	AB	BB	AB	AB	AB	AB	BB	AA	AB	AB	BB	AB	BB
chrC03_17346581	C03	89.788	AB	AB	AB	AB	AB	AB	BB	AB	AB	BB	AB	AB	BB	BB	AB	AB	BB	BB	-	AB	AA	AA	AA	AA	AB	AA	AB	AB	AB	AB	AB	-	AB	AB	AB	BB	AB	AB	AA	AB	BB	AA	AB	AB	BB	AB	AB
chrC03_17405744	C03	89.788	AB	AB	AB	AB	-	AB	-	AB	AA	BB	AB	AB	BB	BB	AB	AB	BB	BB	BB	AB	AA	AA	-	AA	-	AA	-	AB	AB	-	-	AA	AB	AB	AB	BB	AB	AB	AA	AB	BB	AA	AB	AB	BB	AB	AB
chrC03_18236418	C03	91.6098	AB	AB	AB	AB	AB	AB	BB	AB	AA	BB	AB	AB	BB	BB	BB	AB	BB	BB	BB	AB	AA	AA	AA	AA	AB	AA	AA	AB	AB	AB	AB	AA	AB	AB	AB	BB	AB	AB	AA	AB	BB	-	AB	AB	BB	AB	AB
chrC03_18236342	C03	91.6098	AB	AB	AB	AB	AB	AB	BB	AB	AB	BB	AB	AB	BB	BB	BB	AB	BB	BB	BB	AB	AA	AA	-	AA	-	-	AA	AB	AB	AB	AB	AA	AB	AB	AB	BB	AB	AB	AA	AB	BB	-	AB	-	BB	AB	AB
chrC03_17633096	C03	92.4744	AB	AB	AB	AB	AB	AB	BB	AB	AB	BB	AB	-	BB	BB	BB	-	BB	BB	BB	AB	AA	-	-	AA	AB	-	-	AB	AB	AB	AB	AB	AB	AB	AB	BB	AB	AB	AA	AB	BB	AA	AB	AB	BB	AB	AB
chrC03_18597449	C03	93.593	AB	AB	AB	AB	-	AB	BB	-	-	BB	AB	AB	BB	BB	BB	-	BB	-	-	AB	AA	-	AA	AA	AB	AA	-	AB	AB	AB	AB	-	AB	AB	-	BB	-	-	AA	AB	BB	AA	BB	AB	BB	AB	AB
chrC03_19693746	C03	96.7503	AB	AB	AB	AB	AB	AB	BB	AB	AB	AB	AB	AB	BB	BB	BB	AB	BB	BB	BB	AB	AA	AA	AA	AA	AB	-	AB	AB	AB	AB	AB	AB	AB	AB	AB	BB	AB	-	AA	AB	BB	AA	-	AB	BB	AB	AB
chrC03_19690795	C03	96.9988	AB	AB	AB	AB	AB	AB	BB	AB	AB	AB	AB	AB	BB	BB	BB	AB	BB	BB	-	AB	AA	AA	AA	AA	AB	AA	-	AB	AB	AB	AB	AB	AB	AB	AB	BB	AB	AB	AA	AB	BB	AA	AA	AB	-	AB	AB
chrC03_20149163	C03	99.7317	AB	AB	-	AB	AB	AB	BB	AB	-	AB	AB	AB	BB	BB	BB	AB	BB	BB	BB	AB	AA	AA	AA	AA	AB	AA	AB	AB	-	AB	AB	AB	AB	AB	AB	BB	AB	AB	AB	AB	BB	AA	AA	AB	BB	AB	AB
chrC03_20148932	C03	99.7317	AB	AB	AB	AB	AB	-	BB	AB	AB	-	AB	AB	BB	BB	BB	BB	BB	BB	BB	AB	AA	-	AA	AA	AB	AA	AB	-	-	AB	-	AB	AB	AB	AB	BB	AB	AB	AB	AB	BB	AA	-	AB	BB	AB	AB
chrC03_20193108	C03	101.343	AB	AB	AB	-	AB	AB	BB	AB	-	AB	AB	AB	BB	BB	BB	-	BB	BB	BB	AB	AA	AA	-	AA	-	AA	-	AB	BB	AB	-	AB	AB	AB	AB	BB	AB	AB	AB	AB	BB	AA	AA	AB	BB	AB	AB
chrC03_20238886	C03	102.979	AB	AB	AB	AB	AB	AB	BB	AB	AA	AB	AB	AB	BB	-	BB	AB	BB	BB	-	AB	-	AA	AA	AA	AB	AA	AB	AB	BB	AB	AB	AB	AB	AB	AB	BB	AB	AB	AB	AB	BB	AA	AB	AB	AB	AB	AB
chrC03_20452918	C03	103.841	AB	AB	AB	AB	AB	AB	BB	AB	AB	AB	AB	AB	BB	BB	BB	AB	BB	BB	BB	AB	AA	AA	-	-	AB	-	AB	AB	BB	AB	AB	AB	AB	AB	AB	BB	-	AB	AB	AB	BB	AA	AB	AB	AB	AB	AB
chrC03_20725066	C03	108.735	AB	AB	AB	AB	AB	AB	BB	AB	AB	AB	AB	AB	BB	BB	-	-	-	-	BB	AB	AB	-	AB	AA	AB	AA	-	AB	BB	AB	AB	AB	AB	AB	AB	BB	AB	AB	AB	AB	-	AA	AA	AB	BB	AB	AB
chrC03_20851579	C03	110.111	AB	-	AB	AB	AB	AB	BB	AB	AA	AB	AB	AB	BB	BB	BB	AB	BB	AB	BB	AB	AB	AA	AB	AA	AB	-	AB	AB	BB	AA	AB	AB	AB	AB	AB	BB	AB	AB	AB	AB	BB	AA	AA	AB	BB	AB	AB
chrC03_21253166	C03	110.772	AB	AB	AB	AB	AB	AB	BB	AB	-	AB	AB	AB	BB	BB	BB	AB	BB	AB	AB	AB	AB	-	AB	AA	AB	AA	AB	AB	BB	AA	AB	AB	AB	AB	-	BB	AB	AB	-	AB	BB	AA	AA	AB	BB	AB	AB
chrC03_21483987	C03	112.835	AB	AB	AB	AB	AB	AB	BB	AB	AA	AB	AB	AB	BB	BB	BB	AB	BB	-	AB	AB	AB	AA	AB	AA	AB	AB	-	AB	BB	AA	AB	AB	AB	AB	AB	BB	AB	AB	AB	AB	BB	AA	AA	AB	BB	AB	AB
chrC03_21484011	C03	113.609	AB	AB	AB	AB	AB	AB	BB	AB	AB	AB	AB	AB	BB	BB	BB	AB	BB	AB	-	AB	AB	AA	AB	AA	AB	AB	-	AB	BB	AA	AB	AB	AB	AB	AB	BB	AB	AB	AB	AB	BB	AA	AA	AB	BB	AB	AB
chrC03_21283771	C03	114.796	AB	AB	AB	AB	AB	AB	BB	AB	AB	AB	AB	AB	BB	BB	BB	AB	BB	AB	BB	AB	AB	-	AB	AA	AB	AB	AB	AB	BB	AA	AB	AB	AB	AB	AB	BB	AB	AB	AB	AB	BB	AA	AA	AB	BB	AB	AB
chrC03_21298951	C03	116.044	AB	AB	AB	-	AB	AB	BB	AB	AB	AB	AB	AB	BB	BB	BB	BB	BB	-	-	AB	AB	AA	-	AA	AB	AA	AB	AB	BB	AA	AB	AB	AB	AB	AB	BB	AB	AB	AB	AB	BB	-	-	AB	BB	AB	AB
chrC03_21586782	C03	117.157	AB	AB	AB	AB	AB	-	BB	AB	AB	AB	AB	AB	BB	BB	BB	-	-	AB	-	-	AB	AA	AB	AA	AB	AA	AB	AB	BB	AA	AB	AB	AB	AB	-	BB	-	-	AB	AB	-	AA	-	AB	-	AB	AB
chrC03_21586572	C03	117.428	AB	AB	AB	AB	AB	-	BB	AB	-	AB	-	-	BB	BB	-	AB	BB	AB	-	-	AB	-	AB	AA	-	AA	AB	AB	BB	AA	AB	AB	AB	-	AB	BB	AB	AB	AB	-	-	AA	-	AB	BB	AB	AB
chrC03_21720013	C03	118.063	AB	AB	AB	AB	AB	AB	BB	AB	-	AB	AB	AB	-	BB	BB	AB	BB	AB	BB	AB	AB	AA	AB	AA	AB	AA	AB	AB	BB	AA	AB	AB	AB	AB	AB	BB	AB	AB	AB	AB	BB	AA	AA	AA	BB	AB	AB
chrC03_21719515	C03	118.063	AB	AB	AB	AB	-	AB	-	AB	AA	AB	AB	AB	BB	BB	BB	AB	BB	-	-	AB	AB	AA	AB	AA	AB	AA	AB	AB	BB	AA	AB	AB	-	AB	AB	BB	-	AB	AB	AB	BB	AA	AA	AA	BB	AB	AB
chrC03_22432034	C03	119.573	AB	AB	AB	AB	AB	AB	BB	AB	AB	AB	AB	AB	BB	BB	BB	-	BB	-	BB	-	AB	-	-	AA	AB	-	AB	AB	BB	-	AB	AB	AB	AB	AB	BB	AB	AB	AB	AB	AB	-	AA	-	BB	AB	AB
chrC03_22630735	C03	119.928	AB	AB	AB	AB	AB	AB	BB	AB	AB	AB	AB	AB	BB	BB	BB	AB	BB	AB	AB	AB	AB	AA	AB	AA	AB	AA	AB	AB	BB	AA	AB	AB	AB	AB	AB	BB	AB	AB	AB	AB	AB	AA	AA	AA	BB	AB	AB
chrC03_22421639	C03	120.184	AB	AB	-	AB	AB	AB	BB	AB	AB	AB	AB	AB	BB	BB	BB	AB	BB	AB	AB	AB	AB	AA	AB	AA	AB	AA	AB	AB	BB	AA	AB	AB	-	AB	AB	BB	AB	AB	AB	AB	AB	AA	AA	AA	BB	AB	AB
chrC03_23184134	C03	122.785	AB	AB	AB	AB	AB	AB	BB	AB	AB	AB	AB	AB	BB	BB	BB	AB	BB	AB	AB	AB	AB	AA	AB	AA	AB	AA	AB	AB	BB	AA	AB	AB	AB	AB	AB	BB	AB	AB	AB	BB	AB	AA	AA	AA	BB	AB	BB
chrC03_25499010	C03	126.355	AB	AB	AB	AB	AB	AB	BB	AB	AB	AB	AB	AB	BB	BB	BB	AB	BB	AB	AB	AB	AB	AA	AB	AA	AB	AA	AB	AB	BB	AA	AB	AB	AB	AB	AB	BB	AB	AB	AB	BB	AB	AB	AA	AA	BB	AB	BB
chrC03_25553305	C03	126.355	AB	AB	AB	AB	-	AB	BB	AB	AB	AB	AB	AB	BB	BB	BB	AB	BB	-	AB	AB	AB	AA	AB	AA	AB	AA	AB	-	BB	AA	-	AB	AB	AB	-	-	-	AB	AB	BB	-	AB	AA	AA	BB	AB	BB
chrC03_26469468	C03	127.462	AB	AB	AB	AB	AB	AB	AB	AB	AB	AB	AB	AB	BB	-	BB	AB	BB	AB	-	-	AB	AA	AB	AA	AB	AA	-	AB	BB	AA	-	-	-	AB	AB	BB	-	AB	AB	BB	-	AB	-	AA	BB	AB	BB
chrC03_26544441	C03	128.198	AB	AB	AB	AB	-	AB	AB	BB	AB	AB	AB	AB	BB	BB	BB	AB	BB	-	BB	AB	AB	AA	AB	AA	AB	AA	AB	AB	BB	AA	AB	AB	AB	AB	AB	BB	AB	AB	AB	BB	AB	AB	-	AA	BB	AB	BB
chrC03_26543565	C03	128.506	AB	AB	AB	AB	AB	AB	-	BB	AB	AB	AB	AB	BB	BB	BB	AB	-	AB	AB	AB	AB	AA	AB	AA	AB	AA	AB	AB	BB	AA	AB	AB	AB	AB	AB	BB	AB	AB	AB	BB	AB	AB	AA	AA	BB	AB	BB
chrC03_26543541	C03	128.676	AB	AB	AB	AB	AB	AB	AB	BB	AB	AB	AB	AB	BB	BB	BB	AB	-	-	AB	AB	AB	AA	AB	AA	AB	AA	AB	AB	BB	AA	AB	AB	AB	AB	AB	BB	AB	AB	AB	BB	AB	AB	AA	AA	BB	AB	BB
chrC03_27551639	C03	129.634	AB	AB	AB	AB	AB	AB	AB	BB	AB	AB	AB	AB	-	BB	BB	AB	BB	AB	AB	AB	AB	AA	AB	AA	AB	AA	AB	AB	BB	AA	AB	AB	AB	AB	AB	BB	AB	AB	AB	BB	AB	AB	AA	AA	BB	AB	BB
chrC03_27555897	C03	130.287	AB	AB	AB	AB	AB	AB	AB	BB	AB	AB	AB	AB	-	BB	BB	AB	BB	AB	AB	AB	AB	AA	-	AA	AB	AA	AB	AB	BB	AA	AB	-	AB	AB	AB	BB	AB	AB	AB	BB	AB	-	AA	AA	BB	AB	BB
chrC03_27828881	C03	132.228	AB	AB	AB	AB	AB	AB	AB	BB	AB	AB	AB	-	-	BB	BB	-	-	AB	-	AB	AB	AA	-	AA	AB	AA	AA	-	BB	AA	AB	AB	AB	AB	-	-	AB	AB	AB	BB	-	AB	AA	AB	BB	AB	BB
chrC03_28436253	C03	132.456	AB	AB	AB	AB	AB	AB	-	BB	-	AB	AB	AB	-	-	BB	AB	BB	AB	AA	-	AB	-	AB	AA	AB	AA	AA	AB	BB	AA	AB	AB	AB	AB	-	BB	-	AB	AB	BB	-	AB	-	AB	BB	AB	BB
chrC03_27825758	C03	132.771	AB	AB	AB	AB	AB	-	-	BB	AB	AB	AB	-	BB	BB	BB	AB	BB	AB	-	AB	AB	AA	-	AA	AB	AA	AB	AB	BB	AA	AB	AB	AB	AB	-	-	AB	AB	AB	BB	AB	AB	AA	AB	BB	AB	BB
chrC03_28563784	C03	133.866	AB	AB	AB	AB	AB	AB	AB	BB	AB	AB	AB	AB	BB	BB	BB	AB	BB	AB	AB	AB	AB	AA	AB	AA	AB	AA	AB	AB	BB	AA	AB	AB	AB	AB	AB	BB	AB	AB	AB	BB	AB	AB	-	AB	BB	AB	BB
chrC03_28897879	C03	135.229	AB	AB	AB	AB	AB	AB	AB	BB	AB	AB	AB	AB	BB	BB	-	AB	BB	AB	AA	AB	AB	-	AB	AA	AB	AA	AB	AB	BB	AA	-	AB	-	AB	AB	BB	AB	AB	AB	BB	BB	AB	AA	AB	BB	AB	BB
chrC03_28898583	C03	135.457	AB	AB	AB	AB	AB	AB	AB	BB	AB	AB	AB	AB	BB	BB	BB	AB	BB	AB	AA	AB	AB	AA	-	AA	-	-	AB	AB	BB	AA	AB	AB	AB	AB	AB	BB	AB	AB	AB	BB	BB	AB	AA	AB	BB	AB	BB
chrC03_29912756	C03	136.577	AB	AB	AB	AB	AB	AB	-	BB	AB	AB	AB	AB	BB	BB	BB	AB	BB	AB	-	AB	AB	AA	AB	AA	AB	AA	AB	AB	BB	AA	AB	AB	AB	AB	AB	BB	AB	-	AB	BB	-	AB	AA	AB	BB	AB	BB
chrC03_29855026	C03	137.574	AB	AB	AB	AB	AB	AB	AB	BB	AB	AB	AB	BB	BB	-	-	AB	BB	AB	AB	AB	AB	-	AB	AA	AB	-	AB	AB	-	AA	AB	AB	AB	AB	-	BB	AB	AB	AB	BB	AB	AB	AA	AB	BB	AB	BB
chrC03_33513783	C03	141.83	AA	AB	AB	AB	AB	-	AB	-	AB	AB	AB	-	BB	BB	BB	AB	-	AB	-	-	AB	AA	-	AA	-	AA	AB	AA	BB	AA	-	AB	AB	AB	AB	BB	-	AB	AA	BB	AB	AB	AA	AB	BB	AB	BB
chrC03_33307296	C03	142.826	AA	AB	AB	AB	AB	AB	AB	BB	AB	AB	AB	AB	BB	BB	BB	AB	BB	AB	AA	AB	AB	AB	AB	AA	AB	AA	AB	AA	BB	AA	AB	AB	AB	AB	AB	BB	BB	AB	AA	BB	AB	AB	AA	AB	BB	AB	BB
chrC03_33515508	C03	143.109	AA	AB	AB	AB	AB	AB	AB	BB	AB	AB	AB	AB	BB	BB	BB	AB	BB	AB	AA	AB	AB	-	AB	AA	AB	AA	AB	AA	BB	AA	AB	AB	AB	AB	AB	AB	BB	AB	AA	BB	-	AB	AA	AB	BB	AB	BB
chrC03_34772032	C03	150.216	AA	AB	-	-	AB	-	-	BB	AB	AB	AB	AB	BB	BB	BB	AB	BB	AB	AB	AB	AB	-	-	AA	AA	-	AB	AA	AB	AB	AB	AB	AB	AB	AA	AB	-	AB	AA	BB	-	AB	-	AB	BB	AB	BB
chrC03_34772672	C03	150.904	AA	AB	AB	BB	AB	AB	AB	BB	AB	AB	AB	AB	BB	-	BB	-	BB	-	AB	-	AB	AB	AB	AA	AA	AA	AB	AA	AB	AB	AB	AB	AB	AB	AA	AB	BB	AB	AA	BB	AB	AB	AA	AB	BB	AB	BB
chrC03_34769582	C03	151.201	AA	AB	AB	BB	AB	AB	-	BB	AB	AB	AB	AB	BB	BB	BB	AB	BB	AB	AB	AB	AB	-	AB	AA	AA	AA	AB	AA	AB	AB	AB	AB	AB	AB	AA	AB	BB	AB	AA	BB	AB	AB	AA	AB	BB	AB	BB
chrC03_35116671	C03	152.4	AA	AB	AB	BB	AB	AB	AB	BB	AB	AB	AB	AA	BB	-	BB	AB	-	AB	-	AB	AB	AB	AB	AA	AA	AA	AB	AA	AB	AB	AB	AB	AB	AB	AA	-	BB	AB	AA	BB	AB	AB	AA	AB	BB	BB	BB
chrC03_35231068	C03	152.689	AA	AB	AB	BB	AB	AB	AB	BB	AB	AB	AB	AA	BB	BB	BB	-	BB	AB	AB	AB	AB	AB	-	AA	-	AA	-	-	AB	AB	AB	AB	AB	AB	-	AB	BB	-	AA	BB	AB	AB	-	AB	BB	BB	BB
chrC03_43350715	C03	155.016	AA	AB	AB	BB	AB	AB	AB	BB	-	AB	AB	AA	BB	BB	BB	AB	AB	AB	-	AB	AB	AB	AB	-	AA	-	AB	AA	AB	AB	AB	AB	AA	AB	AA	AB	BB	AB	AA	AB	AB	-	-	AB	BB	BB	AB
chrC03_47404826	C03	158.191	AA	AB	AB	BB	AB	AB	AB	BB	AB	AB	AB	AA	BB	BB	BB	-	AB	AB	AA	AB	AB	AB	AB	AA	AA	-	AB	AA	AA	BB	AB	AB	AA	AB	AA	AB	BB	AB	AA	AB	AB	AB	AA	AB	BB	BB	AB
chrC03_50238583	C03	165.811	AA	AB	AB	AB	AB	AB	AB	BB	AB	AB	BB	AA	BB	BB	BB	AB	AA	AB	AA	AB	AB	AB	AB	AA	AA	AA	AB	AA	AA	BB	BB	AB	AA	AB	AA	AB	AB	AB	AB	AB	AB	AB	AA	BB	BB	BB	AB
chrC03_50238965	C03	166.036	AA	AB	AB	AB	AB	AB	AB	BB	AB	AB	BB	AA	BB	BB	BB	AB	AA	AB	AA	AB	AB	AB	AB	AA	AA	AA	AB	AA	AA	BB	BB	AB	-	AB	AA	AB	AB	AB	AB	AB	AB	AB	AA	BB	BB	BB	AB
chrC03_50371054	C03	167.26	AA	AB	AB	AB	AB	AB	AB	BB	AB	AB	BB	AA	-	BB	-	AB	AA	AB	AB	AB	AB	AB	-	AA	AA	AA	AB	AA	AA	BB	-	AB	AA	AB	AA	AB	AB	AB	AB	AB	AB	AB	AA	BB	BB	AB	AB
chrC03_53442609	C03	173.915	AA	BB	AB	AB	AB	AB	AB	BB	AB	AB	BB	AA	BB	BB	BB	AB	AA	AB	-	AB	AB	AB	AB	AA	AB	AA	AB	AA	AA	BB	BB	AB	AA	AB	-	AA	-	AB	AB	AB	AB	AB	AA	BB	BB	AB	BB
chrC03_53748114	C03	174.927	AA	BB	AB	-	AB	AB	AB	AB	-	AB	BB	AA	BB	BB	BB	AB	AA	-	AB	AB	AB	-	AB	AA	AB	AA	AB	AA	AA	BB	BB	AB	AA	AB	-	AA	AB	-	AB	-	AB	AB	-	BB	BB	AB	BB
chrC03_53755234	C03	175.1	AA	BB	AB	AB	AB	AB	AB	AB	AB	AB	BB	AA	BB	BB	-	AB	AA	AB	AA	AB	AB	AB	AB	AA	AB	AA	AB	AA	AA	BB	BB	AB	AA	AB	AB	AA	AB	AB	AB	AB	AB	AB	AA	BB	BB	AB	BB
chrC03_53746996	C03	175.697	AA	BB	AB	-	-	AB	AB	AB	AB	AB	BB	AA	BB	-	-	BB	AA	AB	-	-	AB	-	AB	AA	AB	AA	AB	AA	AA	BB	BB	AB	AA	-	-	AA	AB	-	AB	AB	AB	AB	AA	BB	BB	AB	BB
chrC03_53727555	C03	176.61	AA	BB	AB	AB	BB	AB	AB	AB	AB	AB	BB	AA	BB	BB	BB	-	-	AB	AA	AB	AB	AB	AB	AA	AB	AA	AB	AA	AA	BB	BB	AB	-	AB	AB	AA	AB	AB	AB	AB	AB	AB	-	BB	BB	AB	BB
chrC03_54290917	C03	176.979	AA	BB	AB	AB	AB	AB	AB	AB	-	AB	BB	AA	BB	BB	BB	BB	AA	AB	-	AB	AB	AB	-	AA	-	AA	-	AA	AA	BB	BB	-	AA	-	AB	AA	AB	-	AB	AB	AB	-	-	BB	BB	AB	BB
chrC03_56259623	C03	180.809	AA	BB	AB	AB	AB	AB	AB	AB	AB	AB	AB	AA	BB	BB	BB	BB	AA	BB	AA	AB	AB	AB	AB	AA	AB	AB	BB	AA	AA	BB	BB	AB	AA	AB	AB	AA	AB	AA	AB	AB	AB	AB	AA	BB	BB	AB	BB
chrC03_56699775	C03	182.766	AA	BB	-	AB	AB	AB	AB	AB	AB	AB	AB	-	BB	BB	BB	BB	AA	BB	AA	AB	AB	-	AB	-	AB	AB	AB	AA	-	BB	BB	AB	AA	AB	-	AA	AB	AA	AB	-	AB	AB	AA	BB	BB	AB	BB
chrC03_56642249	C03	185.347	AA	-	AB	AB	AB	AB	AB	AB	AA	AB	AB	AA	-	-	AB	AB	AA	BB	AA	AB	AB	AB	BB	AA	AB	AA	AB	AA	AA	BB	BB	AB	AA	AB	AB	AA	AB	AA	AB	AB	AB	AB	AA	BB	-	AB	-
chrC03_57105562	C03	187.14	AA	BB	AB	-	AB	AB	AB	AB	-	AB	AB	AA	BB	BB	AB	-	AA	-	-	BB	-	AB	-	AA	AB	AA	AB	AA	AA	-	BB	AB	AA	-	-	AA	AB	AA	AB	AB	-	-	-	-	BB	AB	BB
chrC03_58241297	C03	193.231	AA	BB	AB	AB	AB	AB	AB	AB	-	AB	AB	-	-	-	AB	AB	AA	BB	AA	-	AB	AB	AB	AA	AB	-	AB	AA	-	BB	AB	AB	AA	AB	AB	AA	AB	AA	AB	AB	AA	AB	AA	BB	BB	AB	BB
chrC03_58323006	C03	193.582	AA	BB	AB	AB	AB	AB	-	AB	AA	AB	AB	AB	-	AB	AB	AB	AA	-	AA	-	AB	-	-	AA	AB	AA	AB	-	AA	BB	-	AB	AA	AB	AB	AA	AB	AA	AB	AB	AB	AB	-	BB	BB	AB	BB
chrC03_58932709	C03	197.661	AA	BB	AB	AB	AB	AB	AB	AB	AB	AB	AB	AB	BB	AB	AB	-	AA	BB	AB	AB	AB	AB	-	AA	AB	AA	AB	AA	AA	BB	BB	AB	AA	AB	AB	AB	AB	AA	AB	AB	AB	AB	-	BB	BB	AB	BB
chrC03_60133668	C03	202.115	AA	BB	AB	AB	AB	AB	-	-	AB	AB	AB	BB	BB	AB	AB	AB	AA	BB	-	AB	AB	AB	BB	AA	AB	AB	AB	AA	AA	BB	BB	AB	-	AA	AB	AB	AB	AA	AB	AB	AB	AB	AB	BB	BB	AB	BB
chrC03_60334008	C03	202.788	AA	BB	AB	AB	-	AB	AB	AB	AA	AB	AB	BB	BB	AB	AB	AB	AA	BB	AB	AB	AB	AB	AB	AA	AB	-	AB	AA	AA	BB	BB	AB	-	AA	AB	AB	AB	AA	AB	AB	AB	AB	-	BB	BB	AB	BB
chrC03_60499865	C03	209.98	AA	AB	AB	AB	AB	AB	AB	AB	AA	AB	AB	BB	AB	AB	AB	AB	AA	AB	AB	AB	AB	AB	AB	AA	AB	AA	AB	AA	AA	AB	AB	AB	AA	AA	AB	AB	AB	AA	AB	AB	AB	AB	AB	AB	BB	AB	AB
chrC04_1114222	C04	0	AA	AB	AB	AB	AB	AB	BB	AA	AB	AB	AB	AB	AA	AA	AB	AB	AB	AA	-	AB	AB	AB	AB	BB	AB	-	AA	AB	AB	BB	AA	AA	AB	BB	AA	AB	AB	AB	AB	AB	-	-	-	AB	AB	AB	AB
chrC04_481552	C04	3.36458	AA	AB	AB	AB	-	AB	BB	AA	-	AB	AB	AB	-	AA	AB	-	AB	AA	AB	AB	BB	AB	-	BB	BB	AB	AA	AB	AB	-	AA	AA	BB	BB	AB	-	AB	-	AB	AB	-	AB	-	AB	AB	-	AB
chrC04_22433	C04	17.0945	-	AA	AA	AB	AB	AB	BB	AA	AB	AB	AA	-	AB	AA	AB	AB	AB	-	AB	BB	BB	AB	BB	BB	BB	AB	AB	AB	AB	BB	AA	AA	BB	BB	AB	AB	AB	AB	AA	AB	AA	AB	BB	AB	AB	BB	AA
chrC04_22390	C04	17.8325	AA	AA	AA	AB	AB	AB	BB	AA	AB	AB	AA	AB	AB	AA	AB	-	AB	AA	AB	BB	BB	AB	BB	BB	BB	AB	AB	AB	AB	BB	AA	AA	BB	BB	AA	AB	AB	AB	AA	AB	AA	-	BB	AB	AB	-	AA
chrC04_44752	C04	18.1878	AA	AA	AB	AB	AB	AB	BB	AA	AB	AB	AA	AB	AB	AA	AB	AB	AB	AA	AB	BB	BB	AB	BB	BB	BB	AB	AB	AB	AB	BB	AA	AA	BB	BB	AA	AB	AB	AB	AA	AB	AA	AB	BB	AB	AB	BB	AA
chrC04_107060	C04	20.6098	AA	AB	AB	AB	AB	AB	BB	AA	AB	AB	AA	AB	AB	AA	AB	AB	AB	AA	AB	BB	BB	AB	BB	BB	BB	AB	AA	AB	AB	BB	AA	AA	BB	AB	-	AB	AB	AB	AA	AB	AA	AB	BB	AB	AB	BB	AB
chrC04_217203	C04	20.9373	AA	AB	AB	AB	AB	AB	-	AA	AB	AB	AA	-	-	AA	AB	AB	AB	AA	AB	BB	-	-	-	BB	-	-	AA	AB	AB	BB	AA	AA	-	AB	AA	AB	AB	AB	AB	AB	AA	AB	-	AB	AB	BB	AB
chrC04_357372	C04	21.4205	AA	AB	AB	AB	AB	AB	BB	AA	-	AB	AA	AB	AB	-	AB	AB	AB	AA	-	-	BB	-	-	BB	BB	AB	AA	AB	AB	BB	-	AA	-	AB	AA	AB	AB	-	AB	AB	-	AB	-	-	AB	BB	AB
chrC04_597826	C04	23.5252	AA	AB	AB	AB	AB	AB	BB	AA	AB	AB	AB	AB	-	AA	-	AB	AB	AA	BB	BB	BB	AB	BB	BB	AB	AB	AA	AB	AB	BB	AA	AA	BB	-	-	AB	AB	AB	AB	AB	AA	AB	AB	AB	AB	BB	AB
chrC04_986808	C04	23.5252	AA	AB	AB	AB	AB	AB	BB	AA	AB	AB	AB	AB	AB	AA	AB	AB	AB	AA	AB	BB	BB	AB	BB	BB	AB	AB	AA	AB	AB	BB	AA	AA	BB	BB	AA	AB	AB	AB	AB	AB	AA	AB	-	AB	AB	BB	AB
chrC04_794003	C04	24.4449	AA	AB	AB	AB	AB	AB	BB	AA	AB	AB	AB	AB	AB	AA	AB	AB	AB	AA	AB	BB	BB	AB	BB	BB	AB	AB	AA	AB	AB	BB	AA	AA	-	BB	AA	AB	AB	AB	AB	AB	AA	AB	AB	AB	AB	BB	AB
chrC04_1008177	C04	25.0465	AA	AB	AB	AB	AB	AB	-	AA	AB	AB	AB	AB	AB	AA	AB	AB	AB	AA	AB	BB	BB	AB	BB	BB	AB	AB	AA	AB	AB	BB	AA	AA	BB	BB	AB	AB	AB	AB	AB	AB	AA	-	AB	AB	AB	BB	AB
chrC04_1109638	C04	25.7749	AA	AB	AB	-	-	AB	BB	AA	AB	AB	AB	AB	AB	AA	AB	AB	AB	AA	AB	-	BB	AB	BB	BB	AB	AB	AA	AB	AB	BB	AA	-	BB	BB	AB	-	AA	AB	AB	AB	AA	AB	AB	AB	AB	BB	AB
chrC04_1108049	C04	25.8957	-	AB	AB	AB	AA	AB	BB	AA	AB	AB	AB	AB	-	AA	AB	AB	AB	AA	AB	BB	BB	AB	-	BB	AB	AB	AA	AB	-	BB	AA	AA	BB	BB	AA	AB	-	AB	AB	AB	-	AB	-	AB	AB	BB	AB
chrC04_1792140	C04	34.1173	AA	-	BB	AB	AB	AA	BB	AA	AB	AB	-	AB	AB	AA	AB	AB	AB	AA	AB	BB	BB	AB	BB	BB	AB	AB	AB	AB	AA	BB	AA	AA	-	-	AA	AB	AB	BB	AB	AB	AA	AB	AB	AB	AB	BB	AB
chrC04_1995764	C04	35.9517	AA	-	BB	AB	-	AA	-	AA	AB	AA	-	-	AB	AA	AB	AB	AB	AA	AB	-	-	AB	-	BB	AB	AB	AB	AB	AB	BB	AA	AA	AB	-	AA	AB	AB	BB	BB	AB	AA	AB	AB	AB	AB	BB	AB
chrC04_2072706	C04	37.6177	-	BB	BB	AB	-	AA	BB	AA	AB	AA	BB	BB	AB	AA	AB	AB	AB	AA	AB	BB	BB	AB	BB	BB	AB	AB	AB	AB	AB	BB	AA	AA	BB	-	AA	AB	AB	-	BB	AB	AA	AB	-	AB	AB	BB	AB
chrC04_2329663	C04	40.2814	AA	BB	BB	AB	AB	AA	BB	AA	AB	AA	BB	BB	AB	AA	AB	AA	AB	AA	AB	BB	BB	AB	BB	BB	-	AB	AB	AB	AB	BB	AA	AA	BB	BB	AA	AB	AB	BB	BB	AB	AA	AB	AB	AB	AB	BB	AB
chrC04_2414044	C04	41.4355	AA	BB	BB	AB	AB	AA	BB	AA	AB	AA	BB	BB	AB	AA	AB	-	AB	AA	AB	BB	BB	AB	BB	BB	AB	AB	AB	AB	AB	BB	AA	AA	BB	BB	AA	AB	AB	BB	BB	AB	AA	AB	BB	AB	AB	BB	AB
chrC04_4485160	C04	47.7283	AA	BB	BB	-	AB	-	BB	-	AB	-	BB	BB	AB	-	-	AB	-	-	AB	BB	BB	AB	BB	AB	AB	AB	AB	AB	BB	BB	AB	AB	BB	BB	AB	AB	AB	BB	BB	AB	-	AB	BB	AB	AB	BB	AB
chrC04_3855274	C04	49.9797	AA	BB	BB	AB	AB	AA	BB	AA	AA	AA	BB	BB	AB	AA	AB	AB	AB	AA	AB	-	BB	AB	BB	AB	AA	AB	AB	-	-	-	AB	-	BB	AB	-	AB	-	BB	BB	AB	AA	AB	BB	AB	AB	BB	AB
chrC04_3730615	C04	51.4578	AA	BB	BB	AB	AA	AA	-	AA	AA	AA	-	-	AB	AA	AB	AB	AB	AA	AB	BB	BB	-	-	AB	AA	AB	-	AB	AB	-	AB	AA	BB	-	AB	AB	AB	-	BB	AB	AA	AB	-	AB	AB	BB	AB
chrC04_4077011	C04	51.85	AA	BB	BB	AB	AA	AA	BB	-	AA	AA	-	BB	AB	AA	AB	AB	-	AA	AB	BB	BB	AB	-	AB	AA	AB	AB	AB	AB	-	AB	AA	BB	BB	AB	-	AB	BB	BB	AB	AA	AB	-	AB	AB	BB	AB
chrC04_5018072	C04	53.2134	AA	BB	BB	AB	AB	AA	BB	AA	AA	AA	BB	BB	AB	-	AB	AB	AB	AA	AB	BB	BB	AB	BB	AB	AA	AB	AB	AB	AB	BB	AB	AA	BB	BB	AB	AB	AB	-	BB	AB	AA	AB	BB	AB	AB	BB	AB
chrC04_5678377	C04	55.1693	AA	BB	AB	AB	AB	-	-	AB	AA	AA	BB	-	-	AA	AB	-	AB	AA	-	BB	-	AB	-	AB	AA	AB	AB	AB	AB	BB	-	AA	AB	BB	AB	AB	-	BB	BB	AB	-	AB	-	AB	AB	BB	AB
chrC04_5899242	C04	55.5803	AA	BB	AB	AB	AB	AB	BB	AB	AA	AA	BB	BB	AB	AA	AB	AB	AB	AA	AB	BB	BB	AB	BB	AB	AA	AB	AB	AB	AB	BB	AB	AA	AB	BB	AB	AB	AB	BB	BB	AB	AA	AB	BB	BB	AB	BB	AB
chrC04_5899620	C04	55.8823	AA	BB	-	AB	AB	AB	BB	AB	AA	AA	BB	BB	AB	AA	AB	AB	AB	AA	AB	BB	BB	AB	BB	AB	AA	AB	AB	AB	AB	BB	AB	AA	AB	BB	AB	AB	AB	BB	BB	AB	AA	AB	BB	BB	AB	BB	AB
chrC04_6157606	C04	56.1881	AA	BB	AB	AB	AB	AB	-	AB	AA	AA	BB	BB	AB	AA	AB	AB	AB	AA	AB	-	BB	AB	-	AB	AA	AB	AB	AB	AB	-	AB	AA	AB	AB	AB	AB	AB	BB	BB	AB	AA	AB	BB	BB	AB	BB	AB
chrC04_6401633	C04	57.4286	AA	-	AB	AB	AB	AB	BB	-	AA	AA	-	-	AB	AA	AB	AB	AB	AA	AB	BB	BB	AB	BB	AA	-	AB	AB	AB	AB	BB	AB	AA	AB	-	AB	AB	AB	BB	-	AB	AA	AB	-	BB	AB	BB	AB
chrC04_6606579	C04	58.0643	AA	BB	BB	AB	AB	AB	BB	-	AA	AA	BB	BB	AB	AA	-	AB	AB	AA	AB	BB	BB	AB	BB	AA	AA	AB	AB	AB	AB	BB	AB	-	AB	BB	AB	AB	AB	BB	BB	AB	AA	AB	BB	BB	AB	BB	AB
chrC04_6608410	C04	58.7076	AA	BB	-	AB	AB	AB	BB	-	AA	AA	BB	BB	AB	AA	AB	AB	AB	AA	-	BB	BB	AB	BB	AA	AA	AB	AB	AB	-	BB	AB	AA	AB	BB	AB	AB	AB	BB	BB	AB	-	AB	BB	BB	AB	BB	AB
chrC04_6605023	C04	58.9879	AA	-	AB	-	AB	-	BB	AB	-	AA	BB	BB	AB	AA	AB	AB	AB	-	AB	BB	BB	AB	BB	AA	-	AB	AB	AB	AB	BB	AB	-	AB	BB	AB	AB	AB	BB	BB	AB	AA	AB	BB	BB	AB	BB	AB
chrC04_6759125	C04	61.7809	AA	BB	AB	AB	AB	AB	BB	AB	AA	AA	BB	BB	AB	AA	BB	AB	AB	AA	AB	BB	BB	AB	BB	AA	AA	AB	AB	AB	AB	BB	AB	AA	AB	AB	AB	AB	AB	BB	BB	AB	AA	AB	BB	BB	AB	BB	AB
chrC04_7257406	C04	62.8467	AA	BB	AB	-	AB	AB	BB	AB	AA	AA	BB	BB	AB	AA	BB	AB	AB	AA	AB	BB	-	AB	AB	AA	AA	AB	AB	AB	AB	-	AB	AA	AB	AB	AB	AB	AB	BB	BB	AB	AA	AB	BB	BB	AB	BB	AB
chrC04_7233142	C04	63.5012	AA	BB	BB	AB	AB	AB	BB	AB	AA	AA	BB	BB	AB	AA	BB	AB	AB	AA	AB	BB	BB	AB	AB	AA	AA	AB	AB	AB	AB	BB	AB	AA	AB	AB	AB	AB	AB	BB	BB	AB	AA	AB	BB	BB	AB	BB	AB
chrC04_7849644	C04	64.8072	AA	-	BB	AB	AB	AB	BB	AB	AA	AA	BB	BB	AB	AA	BB	AB	AB	AA	AB	BB	BB	AB	-	AA	AA	AB	AB	AB	AB	BB	AB	AA	AB	AB	AB	AB	AB	BB	BB	AB	AA	AB	-	BB	AB	AB	AB
chrC04_9155519	C04	72.2618	AA	BB	BB	AA	AB	AB	AA	AA	AA	AA	BB	BB	AB	AB	BB	AB	AB	AA	AB	AB	AB	BB	AA	AA	AA	AB	AB	AB	AB	BB	BB	AB	AB	AB	AB	AB	AB	AA	BB	AB	AA	-	BB	BB	AB	AB	BB
chrC04_9211701	C04	73.7925	AA	BB	AB	AA	AB	AB	AA	AA	AA	AA	BB	BB	AB	AB	BB	AB	AB	AA	AB	AB	AB	BB	AA	AA	AA	AB	AB	AB	AB	BB	BB	AB	AB	AB	AB	AB	AB	AA	BB	AB	AA	AB	BB	BB	AB	AB	BB
chrC04_9665695	C04	74.4073	AA	BB	AB	AA	AB	AB	AA	AB	AA	AA	BB	BB	AB	-	BB	AB	AB	AA	AB	AB	AB	BB	AA	AA	AA	AB	AB	AB	AB	BB	BB	AB	AB	AB	AB	AB	AB	AA	BB	AB	-	AB	-	BB	AB	AB	BB
chrC04_9885988	C04	75.0343	AA	BB	-	AA	AB	BB	AA	AB	AA	AA	BB	BB	AB	AB	BB	-	AB	AA	AB	AB	AB	BB	AA	AA	AA	AB	AB	AB	-	BB	BB	AB	AB	AB	AB	AB	AB	AA	BB	AB	AA	AB	BB	BB	AB	AB	BB
chrC04_9886212	C04	75.5782	AA	BB	AB	AA	AB	BB	AA	AB	AA	AA	BB	BB	AB	AB	BB	AB	AB	AA	AB	AB	AB	BB	AA	AA	AA	AB	AB	AB	AB	BB	BB	AB	AB	AB	AB	AB	AB	AA	BB	AB	AA	AB	BB	BB	AB	AB	BB
chrC04_9886193	C04	75.8767	AA	BB	AB	AA	AB	BB	AA	AB	AA	AA	BB	BB	AB	AB	BB	-	AB	AA	AB	AB	AB	BB	AA	AA	AA	AB	AB	AB	AB	BB	BB	AB	AB	AB	AB	AB	AB	AA	BB	AB	AA	AB	BB	BB	AB	AB	BB
chrC04_10000657	C04	76.7636	AA	BB	-	AA	AB	BB	AA	AB	AA	AA	BB	BB	AB	AB	BB	AB	-	AA	-	AB	AB	BB	AA	AA	AA	AB	AB	AB	-	BB	BB	AB	AB	AB	AB	-	AB	AA	BB	AB	AA	AB	BB	BB	AB	AB	BB
chrC04_10099833	C04	77.2261	AA	BB	BB	AA	AB	BB	AA	-	AA	AA	BB	BB	AB	AB	BB	AB	AB	AA	AB	AB	AB	BB	AA	AA	AA	AB	AB	AB	AB	BB	BB	AB	AB	AB	AB	AB	AB	AA	BB	AB	AA	AB	BB	BB	AB	AB	BB
chrC04_21764874	C04	82.4858	AA	BB	-	AA	AB	BB	AA	AB	AA	AA	BB	BB	AB	AB	BB	AB	AB	AA	AB	AB	AB	BB	AA	AA	AB	AB	AB	AB	AB	BB	BB	BB	AB	AB	AB	AB	AB	AA	BB	AB	AA	AB	BB	BB	AB	AB	BB
chrC04_21771925	C04	82.6718	AA	-	BB	AA	AB	-	AA	AB	AA	AA	BB	BB	AB	AB	BB	AB	AB	AA	AB	AB	AB	BB	AA	AA	AB	AB	AB	AB	AB	BB	-	BB	AB	AB	AB	AB	AB	AA	BB	AB	AA	AB	BB	BB	AB	AB	BB
chrC04_22086599	C04	82.9719	AA	BB	-	AA	AB	BB	AA	AB	AA	AA	BB	-	AB	AB	BB	AB	AB	AA	AB	AB	AB	-	AA	AA	AB	AB	AB	AB	AB	BB	BB	BB	AB	AB	AB	AB	AB	AA	BB	AB	AA	AB	BB	BB	AB	AB	BB
chrC04_23357359	C04	83.8934	AA	BB	BB	AA	-	-	AA	AB	AA	AA	BB	BB	AB	AB	BB	-	AB	AA	-	AB	AB	BB	-	AA	AB	-	-	AB	AB	BB	BB	BB	-	AB	-	AB	AB	AA	BB	AB	AA	AB	BB	BB	AB	AB	BB
chrC04_25709003	C04	84.8076	AA	BB	BB	AA	AB	BB	AA	AB	AA	AA	BB	BB	AB	AB	BB	AB	AB	AA	AB	AB	AB	-	AA	AA	AB	AB	AB	AB	AB	BB	BB	BB	AB	AB	AB	AB	AB	AA	BB	AB	AA	AB	BB	BB	AB	AB	BB
chrC04_28119774	C04	86.3578	AA	BB	BB	AA	AB	BB	-	AB	AA	AA	BB	BB	AB	AB	BB	AB	AB	AA	BB	AB	AB	BB	AA	AA	AB	AB	AB	AB	AB	BB	BB	BB	AB	AB	AB	AB	BB	AA	BB	AB	AA	AB	BB	BB	AB	AB	BB
chrC04_28118772	C04	86.6544	AA	BB	AB	AA	AB	BB	AA	AB	AA	AA	BB	BB	AB	AB	BB	-	-	AA	BB	AB	AB	-	AA	AA	AB	AB	AB	AB	AB	BB	BB	BB	AB	AB	AB	AB	BB	AA	BB	AB	AA	AB	BB	BB	AB	AB	BB
chrC04_28118880	C04	86.9492	AA	BB	AB	AA	AB	BB	AA	AB	AA	AA	BB	BB	AB	AB	BB	AB	AB	AA	-	AB	AB	BB	AA	AA	AB	AB	AB	AB	AB	BB	BB	BB	AB	AB	AB	AB	BB	AA	BB	AB	AA	AB	BB	BB	AB	AB	BB
chrC04_28118943	C04	87.2518	AA	BB	AB	AA	AB	BB	AA	AB	AA	AA	-	BB	AB	AB	BB	AB	AB	AA	-	AB	AB	BB	AA	AA	AB	AB	AB	AB	AB	BB	BB	BB	AB	AB	AB	AB	BB	AA	BB	AB	AA	AB	-	BB	AB	AB	BB
chrC04_28469325	C04	87.5604	AA	BB	AB	AA	AB	BB	AA	AB	AA	AA	BB	BB	AB	AB	BB	AB	AB	AA	-	-	AB	-	AA	AA	AB	AB	AB	AB	AB	BB	BB	-	-	AB	AB	AB	BB	AA	BB	AB	AA	AB	-	BB	AB	AB	BB
chrC04_28353511	C04	87.9107	AA	BB	AB	AA	AB	BB	AA	AB	AA	AA	BB	BB	AB	AB	BB	AA	AB	AA	BB	AB	AB	BB	AA	AA	AB	AB	AB	AB	AB	BB	BB	BB	AB	AB	AB	AB	BB	AA	BB	AB	AA	-	BB	BB	AB	AB	BB
chrC04_28353474	C04	89.1278	AA	BB	AB	AA	AB	BB	AA	AB	AA	AA	BB	BB	AB	AB	AB	AA	AB	AA	-	AB	AB	AB	AA	AA	AB	AB	AB	AB	AB	BB	-	BB	AB	AB	AB	-	BB	AA	BB	AB	AA	AA	BB	BB	AB	AB	-
chrC04_28560427	C04	89.4785	AA	BB	AB	AA	AB	-	AA	AB	AA	AA	BB	-	-	AB	AB	-	AB	AA	-	AB	AB	AB	AA	AA	AB	AB	-	-	AB	-	-	-	AB	AB	-	AB	-	AA	BB	AB	AA	AA	-	-	AB	AB	AB
chrC04_29526315	C04	91.6507	AA	BB	AB	AA	AB	BB	AA	AB	AA	AA	BB	BB	AB	AB	BB	-	AB	AA	BB	AB	AB	BB	AA	AA	AB	AB	AB	AB	AB	BB	-	BB	AB	AB	AB	AB	BB	AA	BB	AB	AA	AB	-	BB	AB	AB	BB
chrC04_30524648	C04	93.9008	AA	BB	-	AA	AB	BB	AA	AB	AA	AA	BB	BB	AB	AB	BB	AB	AB	AA	BB	AB	AB	-	-	AA	-	AB	AB	AB	AB	BB	BB	BB	AB	AB	AB	AB	BB	AA	BB	BB	AA	AB	BB	BB	AB	BB	BB
chrC04_31097587	C04	94.3392	AA	BB	AB	AA	AB	BB	AA	AB	AA	AA	BB	BB	AB	AB	BB	AB	AB	AA	-	AB	AB	AB	AA	AA	AB	AB	AB	AB	AB	-	BB	BB	AB	AB	AB	AB	BB	AA	BB	BB	AA	AB	BB	BB	AB	BB	BB
chrC04_32250838	C04	97.7243	AA	BB	AB	AA	AB	BB	AA	AB	AA	AA	BB	BB	-	AB	BB	AB	AB	AB	BB	AB	AB	BB	AA	AA	AB	AB	AB	AB	AB	BB	BB	BB	AB	AB	AB	AB	BB	AA	BB	BB	AA	BB	BB	BB	AB	BB	BB
chrC04_32087646	C04	105.002	AA	BB	-	AB	AB	BB	AB	AB	AB	AA	BB	BB	AB	AB	BB	-	AB	AB	BB	AB	AB	BB	-	AA	-	-	AB	AB	AB	BB	BB	BB	AB	AB	AB	-	BB	AA	BB	BB	AB	BB	BB	BB	AB	BB	BB
chrC04_36205782	C04	110.822	-	BB	AB	AB	AB	AB	AB	AB	AB	AA	BB	-	-	AB	AB	AB	-	AB	-	AB	AB	-	AA	AA	-	AB	AB	AB	-	BB	BB	BB	AB	-	AB	AB	-	-	BB	BB	AB	BB	-	AB	AB	BB	BB
chrC04_36681971	C04	122.328	AA	BB	-	AA	AB	AB	AA	AB	-	AA	BB	AB	-	AB	AB	AB	AB	AB	AB	-	AB	AB	AA	AA	AB	AB	AB	AB	AB	-	-	AB	AB	AB	AB	AB	AB	AA	BB	BB	AA	BB	BB	AB	AB	BB	-
chrC04_34554278	C04	124.956	AA	BB	AB	AA	AB	BB	AA	AB	AA	AA	BB	AB	AB	AB	-	AB	BB	AB	AB	AB	AB	-	AA	AA	-	AB	AB	BB	AB	BB	BB	AB	AB	AB	AB	AB	-	AA	BB	BB	AA	BB	BB	-	AB	BB	AB
chrC04_35830507	C04	128.331	AA	BB	AB	AA	AB	BB	AA	AB	AA	AA	BB	BB	AB	AB	AB	AB	BB	AB	BB	AB	AB	BB	AA	AA	AB	AB	AB	BB	-	BB	BB	BB	AB	BB	AB	AB	BB	AA	BB	BB	-	BB	BB	AB	AB	BB	BB
chrC04_35250971	C04	129.233	AA	BB	AB	AA	-	BB	AA	AB	-	AA	BB	BB	-	-	AB	AB	BB	AB	-	AB	AB	BB	AA	AA	AB	AB	AB	BB	AB	BB	BB	BB	AB	BB	AB	AB	BB	AA	BB	BB	AA	-	-	-	AB	BB	BB
chrC04_36206052	C04	130.785	AA	BB	AB	AA	AB	AB	AA	AB	AA	AA	BB	BB	AB	AB	AB	AB	BB	AB	-	AA	AB	BB	AA	AA	AB	AB	AB	AB	AB	BB	BB	BB	AB	BB	AB	AB	BB	AA	BB	BB	AA	BB	BB	AB	AB	BB	BB
chrC04_36592089	C04	131.235	AA	BB	AB	AA	-	AB	-	AB	AA	AA	BB	BB	AB	AB	AB	AB	BB	AB	-	AA	AB	-	AA	AA	AB	AB	AB	AB	AB	-	-	-	AB	BB	AB	AB	BB	AA	BB	BB	AA	BB	BB	AB	AB	BB	BB
chrC04_36594312	C04	131.689	AA	BB	-	AA	AB	AB	AA	BB	-	AA	BB	BB	AB	AB	AB	-	BB	AB	BB	AA	AB	BB	AA	AA	AB	AB	AB	AB	AB	BB	BB	BB	AB	BB	AB	AB	BB	AA	BB	BB	-	BB	BB	AB	AB	BB	BB
chrC04_36681150	C04	131.99	AA	BB	AB	AA	AB	AB	AA	BB	AA	AA	BB	BB	AB	AB	AB	AB	BB	AB	BB	AA	AB	-	AA	AA	AB	AB	AB	AB	AB	BB	BB	BB	AB	BB	AB	AB	BB	AA	BB	BB	AA	BB	BB	AB	AB	BB	BB
chrC04_37070112	C04	132.601	AA	BB	AB	AA	AB	AB	AA	BB	-	AA	BB	BB	AB	AB	AB	AB	BB	AB	BB	AA	AB	BB	AA	AA	AB	AB	AB	AB	AB	BB	BB	BB	AB	BB	AB	AB	BB	AA	BB	BB	-	BB	BB	AB	AB	BB	BB
chrC04_37013773	C04	132.899	AA	BB	AB	AA	AB	AB	AA	AB	AA	AA	BB	BB	-	AB	AB	AB	BB	AB	BB	AA	AB	BB	-	AA	AB	AB	AB	AB	AB	BB	BB	BB	AB	BB	AB	AB	BB	AA	BB	BB	AA	BB	-	AB	AB	BB	BB
chrC04_36683251	C04	133.129	AA	BB	AB	AA	AB	AB	AA	AB	AA	AA	BB	BB	AB	AB	AB	AB	BB	AB	BB	AA	AB	-	AA	AA	AB	AB	AB	AB	AB	BB	BB	AB	AB	BB	AB	AB	-	AA	BB	BB	AA	BB	BB	AB	AB	BB	BB
chrC04_37684745	C04	134.112	AA	BB	AB	AA	AB	AB	AA	AB	AA	AA	BB	BB	AB	AB	AB	-	BB	AB	BB	AA	AB	BB	AA	AA	AB	AB	AB	AB	AB	BB	BB	-	-	BB	AB	AB	BB	AA	BB	BB	AA	BB	-	AB	AB	BB	BB
chrC04_37518280	C04	134.444	AA	BB	AB	AA	AB	AB	-	BB	AA	AA	-	-	AB	AB	-	AB	-	-	BB	AA	-	BB	-	AA	AB	AB	AB	-	AB	BB	BB	AB	AB	AB	AB	AB	BB	AA	BB	-	AA	-	-	AB	AB	-	BB
chrC04_37262063	C04	136.303	AA	BB	AB	AA	AB	AB	AA	BB	AB	AA	BB	BB	AB	AB	AB	AB	BB	AB	-	AA	AB	BB	AA	AA	-	AB	AB	AB	AB	BB	BB	BB	-	-	AB	AB	-	AA	BB	BB	AA	BB	BB	AB	AB	BB	AB
chrC04_38739093	C04	138.288	AA	BB	AB	AA	AB	AB	AA	AB	AB	AA	BB	BB	AB	AB	AB	AB	BB	AB	BB	AA	AB	BB	AA	AA	AB	AB	AB	AB	-	BB	BB	BB	AB	BB	AA	AB	BB	AA	-	BB	AA	BB	BB	AB	AB	BB	AB
chrC04_37800254	C04	138.843	AA	BB	AB	-	AB	-	AA	AB	AA	AA	BB	BB	AB	AB	AB	-	BB	AB	BB	AB	AB	BB	AA	AA	AB	-	AB	AB	AB	BB	BB	BB	AB	BB	AA	AB	-	-	BB	BB	-	BB	-	AB	AB	BB	AB
chrC04_39041963	C04	140.087	AA	BB	-	AA	AB	AB	AA	AB	AA	AA	BB	BB	AB	AB	AB	AB	BB	AB	BB	-	AB	BB	AA	AA	AB	AB	AB	AB	AB	BB	BB	BB	AB	BB	-	AB	BB	AA	BB	BB	AA	BB	BB	AB	AB	BB	AB
chrC04_39043241	C04	140.379	AA	BB	AB	AA	AB	AB	AA	AB	AA	AA	BB	BB	AB	AB	AB	AB	BB	AB	BB	AA	AB	BB	AA	AA	AB	AB	AB	AB	-	BB	BB	BB	AB	-	AA	-	-	AA	BB	BB	AA	BB	-	AB	AB	BB	AB
chrC04_39244687	C04	142.393	-	BB	AB	AA	AB	AB	AA	AB	-	AA	BB	BB	AB	AB	AB	AB	BB	AB	BB	AA	AB	-	AA	AA	-	AB	AB	AB	AB	AB	BB	BB	AB	BB	AA	AB	BB	AA	BB	BB	AA	BB	BB	AB	AB	BB	AB
chrC04_39430478	C04	142.805	AA	-	-	AA	AB	AB	AA	AB	AA	-	BB	BB	AB	AB	AB	AB	BB	AB	BB	AA	AB	BB	AA	AA	BB	AB	AB	AB	-	AB	BB	BB	AB	BB	AA	AB	-	AA	-	BB	AA	BB	BB	AB	AB	BB	AB
chrC04_40354530	C04	146.113	AA	BB	AB	AA	AB	AB	AA	AB	AA	AA	BB	BB	AB	AB	AB	AB	AB	AB	BB	AA	AB	-	AA	AA	BB	AB	AB	AB	AB	AB	BB	BB	AB	-	AB	AB	BB	AA	BB	BB	AA	-	-	AB	AB	BB	AB
chrC04_41150308	C04	147.575	AA	BB	AB	AB	AB	AB	AA	AB	-	AA	BB	BB	AB	AB	AB	AB	-	AB	-	-	AB	BB	-	-	BB	AB	AB	-	AB	AB	BB	BB	AB	BB	AB	AB	BB	-	BB	BB	AA	BB	-	AB	AB	BB	AB
chrC04_41165192	C04	147.912	AA	BB	AB	AB	AB	AB	AA	AB	AB	AA	BB	BB	AB	AB	AB	AB	AB	AB	BB	AA	AB	BB	AA	AA	BB	AB	AB	AB	AB	AB	BB	BB	AB	BB	AB	AB	BB	AA	BB	BB	-	BB	-	AB	AB	BB	AB
chrC04_41239271	C04	148.347	AA	BB	AB	AB	-	AB	AA	AB	-	AA	BB	BB	-	AB	AB	-	AB	AB	BB	AA	AB	BB	AA	AA	-	AB	AA	AB	AB	AB	BB	BB	AB	BB	-	AB	BB	AA	BB	BB	AA	BB	-	AB	AB	BB	AB
chrC04_42812743	C04	149.469	AA	BB	AB	AB	AB	AB	AA	AB	AA	AA	BB	BB	AB	AB	AB	AB	AB	AB	BB	AA	AB	AB	AA	AA	BB	AB	-	AB	AB	AB	BB	AB	AB	BB	AB	AB	BB	AA	BB	BB	AA	BB	AB	AB	AB	BB	AB
chrC04_44586830	C04	158.184	BB	BB	AB	AB	-	AB	AA	AB	AB	AA	BB	BB	AB	-	AB	AB	AB	AB	BB	AA	AB	-	AB	AB	AB	-	AB	AB	BB	-	-	AB	AB	AB	BB	AB	BB	AA	BB	AB	-	BB	-	AB	AB	-	AB
chrC04_44587905	C04	158.699	BB	BB	AB	AB	AB	AB	AA	AB	AB	AA	BB	BB	AB	-	AB	AB	AB	AB	AB	AA	AB	BB	AB	AB	AB	AB	AA	AB	BB	AB	AB	AB	AB	AB	BB	AB	-	AA	BB	AB	AA	BB	AB	AB	AB	AB	AB
chrC04_45223470	C04	162.66	BB	BB	AB	AB	AB	-	AA	AB	AB	AA	BB	BB	AB	BB	AB	-	AB	AB	AB	AA	AB	-	AB	AB	AB	BB	AA	AB	AB	AB	AB	AB	AB	AB	-	AB	BB	AA	BB	AB	AA	BB	AB	BB	AB	AB	AB
chrC04_45188928	C04	163.808	BB	BB	AB	AB	AB	AB	-	AB	AB	AA	BB	BB	AB	BB	AB	AB	-	AB	-	AA	AB	BB	AB	AB	AB	BB	AA	AB	AB	AB	-	AB	AB	AB	BB	AB	BB	-	BB	AB	-	BB	AB	BB	AB	AB	AB
chrC04_45188984	C04	164.186	BB	BB	AB	AB	AB	AB	-	AB	AB	AA	BB	BB	AB	BB	AB	AB	AB	AB	-	AA	AB	BB	AB	AB	AB	BB	AA	AB	AB	AB	AB	AB	AB	AB	BB	AB	BB	AA	BB	AB	AA	BB	AB	BB	AB	AB	AB
chrC04_45189031	C04	164.557	BB	BB	AB	AB	AB	AB	-	AB	AB	AA	BB	BB	AB	BB	AB	AB	AB	AB	BB	AA	AB	BB	-	AB	AB	BB	AB	AB	AB	AB	AB	AB	AB	AB	BB	AB	BB	-	BB	AB	-	BB	AB	BB	AB	AB	AB
chrC04_45598103	C04	167.313	BB	BB	AB	AB	AB	AA	AA	AB	AB	AA	AB	BB	AB	BB	AB	AB	AB	AB	-	AA	AB	BB	AB	AB	AB	-	AB	AB	AB	AB	AB	AB	AB	AB	BB	AB	BB	AA	BB	AB	AA	BB	AB	BB	AB	AB	AB
chrC04_45598523	C04	167.697	BB	BB	AB	AB	AB	AA	AA	AB	AB	AA	AB	BB	AB	BB	AB	AB	AB	AB	BB	AA	AB	BB	AB	AB	AB	BB	AB	AB	AB	AB	AB	AB	AB	AB	BB	AB	BB	AA	BB	AB	AA	BB	AB	BB	AB	AB	AB
chrC04_45940281	C04	168.737	BB	BB	AB	AB	AB	AA	AA	AB	-	AA	AB	BB	AB	BB	AB	-	AB	AB	BB	AA	AB	BB	AB	AB	AB	BB	AB	AB	-	AB	AB	AB	AB	AB	BB	AB	BB	AA	BB	AB	AA	BB	-	BB	AB	AB	AB
chrC04_45458847	C04	168.737	BB	BB	AB	-	AB	-	-	AB	-	-	AB	BB	AB	BB	AB	AB	AB	AB	-	-	AB	BB	AB	AB	AB	BB	AB	AB	AB	AB	AB	AB	AB	AB	BB	AB	BB	AA	BB	AB	AA	-	AB	BB	AB	AB	AB
chrC04_46760274	C04	174.383	BB	BB	AB	AB	AB	AA	AA	AB	BB	AA	AB	BB	AB	-	AB	AB	-	-	-	AA	AB	-	-	AB	AB	BB	AA	AB	AB	AB	AB	AB	AB	AB	BB	AB	BB	AA	BB	AB	AA	BB	AB	BB	AB	AB	AB
chrC04_47237693	C04	176.22	BB	BB	AB	AB	AA	AA	AA	AB	-	-	AB	BB	-	-	AB	AB	AB	-	BB	AA	AB	-	BB	AB	AB	BB	AA	AB	AB	-	-	AB	AB	AB	-	-	BB	AA	BB	AB	AA	BB	-	BB	AB	AB	AB
chrC04_47679311	C04	178.829	BB	BB	AB	AB	-	-	AA	AB	BB	AB	AB	BB	AB	-	AB	AB	AB	AB	BB	-	AB	BB	BB	AB	AB	BB	AB	AB	AB	AB	AB	AB	AB	AB	BB	AB	BB	AA	BB	-	-	BB	AB	BB	AB	AB	AB
chrC04_48202420	C04	181.573	BB	BB	AB	AB	AA	AA	AA	AB	BB	AB	AB	AB	AB	BB	AB	AB	AA	AB	-	AB	AA	BB	BB	AB	AB	BB	AB	AB	AB	AB	AB	AB	AB	AB	BB	AB	-	AA	BB	AB	AB	BB	AB	BB	AB	AB	AB
chrC04_48202528	C04	182.248	BB	-	AB	AB	AA	AA	AA	AB	BB	AB	AB	AB	AB	BB	AB	AB	AA	AB	-	AA	AA	BB	BB	AB	AB	BB	-	AB	AB	AB	AB	AB	AB	AB	BB	AB	BB	AA	-	AB	AB	BB	AB	BB	AB	AB	AB
chrC05_1039064	C05	0	BB	AB	AB	AB	AB	AB	BB	AB	AB	AB	AB	BB	BB	-	BB	AB	AB	BB	AB	BB	BB	AA	AB	AA	AB	-	AB	BB	BB	AB	AB	AB	AB	AB	AB	AB	AB	AB	BB	AB	AB	AB	AA	AB	AB	AB	AB
chrC05_921623	C05	3.24836	BB	AB	AB	AA	AB	AB	BB	AB	AB	AB	AB	BB	BB	AB	AB	AB	AB	BB	BB	BB	BB	AA	AB	AA	AB	-	AB	BB	BB	AB	AB	BB	BB	AB	AB	AB	AB	AB	BB	AB	AB	AB	AA	AB	AB	AB	AA
chrC05_323355	C05	9.04096	BB	AA	AB	AA	-	-	BB	AB	AB	AB	AB	BB	BB	-	AB	AB	AB	BB	BB	BB	BB	-	AB	AA	-	-	AB	BB	BB	AB	AB	BB	-	-	AB	AB	-	-	BB	AA	AB	AB	-	AB	AB	AB	AA
chrC05_163897	C05	11.0411	BB	AA	AA	AA	AB	AB	BB	AB	AB	AB	AB	BB	BB	AB	AB	AB	AB	BB	-	BB	BB	AA	AB	AA	AA	AA	AB	BB	BB	AB	-	BB	BB	AB	AB	AB	AB	AB	BB	AA	-	AB	AA	AB	AB	AB	-
chrC05_1057044	C05	14.622	BB	AA	AA	AA	AB	AB	BB	AB	AB	AB	AB	BB	BB	AB	BB	AB	AB	BB	BB	BB	BB	AA	AB	AA	AA	-	AB	AB	BB	AB	-	BB	BB	AB	AB	AB	AB	AB	BB	AA	AB	AB	AA	AA	AB	AB	AA
chrC05_1167217	C05	17.263	-	AA	AB	AA	AB	AB	BB	AB	AA	AB	BB	BB	-	AB	BB	AB	AB	BB	-	-	BB	AA	-	AA	AA	AA	AB	AB	BB	AB	BB	BB	-	AB	AB	BB	AB	AB	-	AA	AB	AB	AA	AA	AB	AB	AA
chrC05_1533735	C05	20.0288	BB	AA	AB	AB	-	AB	BB	AB	AA	AB	BB	BB	BB	AB	-	AB	AB	BB	AB	BB	BB	-	AB	AA	AA	-	AB	AB	BB	AB	BB	BB	BB	AB	AB	BB	AB	AB	BB	AA	AB	AB	AA	AA	AB	AB	AA
chrC05_1534319	C05	20.2321	BB	AA	AA	AB	AB	AB	BB	AB	AA	AB	BB	BB	BB	AB	BB	AB	AB	BB	AB	BB	BB	AA	AB	AA	AA	AA	AB	AB	BB	AB	BB	BB	BB	AB	AB	BB	AB	AB	BB	AA	AB	AB	AA	AA	AB	AB	AA
chrC05_1577892	C05	22.4294	BB	AA	-	AB	-	AB	BB	AB	AA	AB	BB	BB	BB	AB	BB	AB	AB	BB	-	BB	AB	AA	-	AA	AA	AA	AB	AB	BB	AB	BB	BB	BB	AB	AB	BB	AB	AB	BB	AA	-	-	AA	AA	AB	AB	AA
chrC05_1854402	C05	23.5302	BB	AA	AA	AB	AB	AB	BB	AB	AA	AB	BB	BB	BB	AB	BB	AB	AB	BB	AB	BB	AB	AA	AB	AA	AA	AB	AB	AB	-	AB	BB	BB	BB	AB	AB	BB	AB	AB	BB	AA	AB	AB	AA	AA	AB	AB	AB
chrC05_2338878	C05	27.2937	BB	AA	AB	AB	-	AB	-	AB	AA	AB	BB	-	AB	AB	BB	AB	AB	BB	AB	BB	AB	AA	AB	AA	AA	AB	AB	AB	BB	AB	-	BB	-	AB	AB	-	-	AB	BB	AA	AB	AB	AA	AB	AB	AB	AB
chrC05_2370374	C05	27.6905	BB	AA	-	-	AB	AB	BB	AB	-	AB	BB	BB	AB	AB	BB	AB	AB	BB	BB	BB	AB	-	AB	AA	AA	AB	AB	AB	BB	AB	BB	BB	BB	AB	AB	BB	BB	AB	BB	AA	AB	AB	-	AB	AB	AB	AB
chrC05_2583009	C05	29.9013	BB	AA	AB	AB	AB	AB	BB	AB	AA	BB	BB	BB	AB	AB	-	AB	AB	BB	BB	BB	AB	AA	AB	AA	AA	AB	AB	AB	BB	AB	BB	BB	BB	AB	-	BB	BB	AB	AB	AA	AB	AB	AB	AB	AB	AB	AB
chrC05_3079357	C05	36.5459	-	AA	AA	BB	AB	AB	AB	AB	-	BB	BB	BB	AB	AB	BB	AB	AB	BB	BB	BB	AB	AB	AB	AA	AA	BB	AB	AB	BB	AB	BB	BB	BB	AB	AA	BB	BB	AB	AB	AA	-	AB	BB	BB	AB	AA	AB
chrC05_3947678	C05	41.6052	BB	AA	AA	BB	AB	AB	AB	AB	-	BB	BB	BB	AB	AB	BB	AB	AB	-	BB	BB	AB	AB	-	AA	AA	BB	AB	AB	BB	AB	BB	-	BB	AB	-	AB	BB	AB	-	AA	AB	-	-	BB	AB	AA	AB
chrC05_4351303	C05	44.1569	BB	AA	AA	BB	AB	AB	AB	AB	AB	BB	BB	BB	AB	AB	BB	-	AB	BB	-	BB	AB	AB	BB	AA	AB	BB	AB	-	BB	AB	BB	BB	AB	AB	AA	AB	BB	AB	AB	AA	AB	AB	BB	BB	AB	AA	AB
chrC05_4824452	C05	49.5797	AB	AA	AA	BB	AB	AB	AB	AB	AB	BB	BB	BB	AA	AB	BB	AB	AB	BB	BB	BB	AB	AB	AB	AA	AB	BB	AB	AB	AB	AB	AB	BB	AB	BB	AB	AB	BB	AB	AB	AA	AB	AB	BB	BB	AB	AA	BB
chrC05_4824849	C05	50.1418	AB	AA	AA	BB	AB	AB	AB	AB	AB	BB	BB	BB	AA	AB	BB	AB	AB	BB	BB	BB	AB	AB	AB	AA	AB	BB	AB	AB	-	AB	AB	BB	BB	BB	AB	AB	BB	AB	AB	AA	AB	AB	BB	BB	AB	AA	BB
chrC05_4824981	C05	50.4201	AB	AA	AA	BB	AB	AB	AB	AB	AB	BB	BB	BB	AA	AB	BB	AB	AB	BB	BB	BB	AB	AB	AB	AA	AB	BB	AB	AB	AB	AB	AB	BB	BB	BB	AB	AB	BB	AB	AB	AA	AB	AB	BB	BB	AB	AA	BB
chrC05_6013764	C05	54.1515	AB	AA	AA	BB	AB	AB	AB	AB	-	BB	BB	BB	AA	AB	BB	AB	AB	BB	BB	BB	AB	AB	AB	AA	AB	AB	AB	AB	AB	AB	AB	BB	BB	BB	AB	AB	BB	AB	AB	AA	AB	AB	BB	BB	AB	AA	BB
chrC05_6037939	C05	54.895	AB	AA	AA	BB	AB	AB	AB	AB	AA	BB	BB	BB	AA	AB	AB	-	AB	BB	-	BB	AB	-	AB	AA	AB	AB	AB	AB	AB	AB	AB	BB	BB	BB	-	AB	BB	AB	AB	AA	AB	AB	BB	BB	AB	AA	BB
chrC05_6088951	C05	60.9274	AB	AA	AA	BB	-	AB	AB	AB	AB	BB	AB	AB	AA	-	AB	AA	AB	BB	AB	-	AB	AB	AB	AA	AB	AB	AB	AB	AB	AB	AB	BB	BB	BB	BB	AB	BB	-	AB	AA	AB	-	-	-	AB	AA	-
chrC05_4822984	C05	66.3543	AB	AA	AA	BB	AB	AB	AB	AB	-	BB	AB	AB	AA	-	-	AB	AB	BB	AB	-	AB	AB	AB	AA	AB	-	AB	AB	AB	AB	AB	BB	AB	AB	AB	AB	BB	AB	AB	AA	AB	AB	BB	-	AB	AA	BB
chrC05_4825391	C05	67.7205	AB	AA	AA	BB	AB	AB	AB	AB	AA	BB	AB	AB	AA	AB	AB	AB	AB	BB	AB	-	AB	AB	AB	AA	AB	BB	AB	AB	AB	AB	AB	BB	AB	AB	AB	AB	BB	AB	AB	AA	AB	AB	BB	AB	AB	AA	-
chrC05_12925667	C05	97.2565	AB	AA	AA	BB	AB	AB	AB	-	AB	BB	BB	AB	AA	BB	AB	-	AB	AA	AB	BB	AB	AB	AB	AA	AB	AB	AB	AB	AB	BB	AB	-	BB	BB	-	BB	BB	AA	AA	AB	AB	AB	BB	AB	AA	AA	BB
chrC05_13116997	C05	98.3889	AB	AA	AA	BB	AB	AB	AB	AB	-	AB	BB	AB	AA	BB	AB	AB	AB	AA	-	BB	AB	-	AB	AA	AB	AB	AB	AB	AB	BB	AB	BB	BB	BB	BB	-	BB	AA	AA	AB	BB	AB	BB	AB	AA	AA	BB
chrC05_29269839	C05	109.977	AB	AA	AA	BB	-	AB	-	AB	-	AB	BB	AB	AA	BB	AB	BB	-	-	-	BB	AB	AB	-	AA	-	AB	AB	AB	AA	-	AB	AB	BB	-	-	BB	-	AA	AA	-	BB	AB	BB	AB	AA	AA	BB
chrC05_37061969	C05	119.068	AB	AA	AA	BB	BB	AB	AB	AB	AB	AB	BB	AB	AA	-	AB	BB	AB	BB	BB	BB	AB	AB	AB	AB	-	-	-	-	AA	AA	AB	AB	BB	AB	BB	BB	AB	AA	AA	AB	BB	AB	BB	AB	AA	AB	AB
chrC05_40355296	C05	138.678	AB	AA	-	BB	AB	-	-	AB	AA	AB	BB	AB	-	-	AB	AB	AB	BB	BB	BB	AB	AB	AA	AB	-	AB	AB	AB	BB	AA	-	AA	-	-	BB	-	BB	AB	AA	AB	BB	AA	AB	AB	AA	AB	AB
chrC05_40796399	C05	141.712	AB	AA	-	BB	AB	AB	AB	AB	AA	AB	BB	AB	AB	AB	AB	AB	AB	BB	BB	AB	AB	AB	AA	AB	AB	AB	AB	AB	BB	AB	AA	AA	AB	AB	BB	AB	BB	AB	AA	AB	BB	AA	-	AB	AA	AB	AB
chrC05_41528883	C05	145.525	AB	-	AB	BB	BB	AB	AB	AB	AB	AB	BB	AB	AB	AB	AB	-	AB	BB	BB	-	AB	AB	AA	AB	AB	-	AB	AB	BB	AB	AA	-	AB	AB	BB	AB	BB	-	-	AB	BB	-	-	AB	-	BB	AB
chrC05_41560716	C05	147.127	AB	AA	-	BB	-	-	AB	AB	-	AB	BB	AB	AB	-	AB	AB	-	BB	BB	AB	AB	AB	AA	AB	AB	-	AB	AB	BB	AB	AA	AA	AA	AA	-	-	BB	-	AA	AB	-	AA	AA	AB	AA	BB	AB
chrC05_41473437	C05	147.967	-	AA	AA	BB	AB	AB	AB	AB	AB	AB	BB	AB	AB	-	AB	-	AB	-	BB	AB	AB	-	AA	AB	AB	BB	AB	-	BB	AB	-	AA	AA	AA	-	AB	BB	-	AA	-	BB	AA	AA	AB	AA	AB	AB
chrC05_41517654	C05	148.781	AA	AA	AB	BB	AB	AB	AB	AB	AB	AB	BB	AB	AB	AB	AB	AB	AB	BB	BB	AB	AB	AB	AA	AB	AB	AB	AB	AB	BB	AB	AA	AA	AA	AA	BB	AB	BB	AB	AA	AB	BB	AA	-	AB	AA	-	AB
chrC05_42215675	C05	153.588	AB	AA	-	BB	AB	-	BB	AB	AB	AB	BB	AB	AB	AA	AB	AB	AB	BB	BB	AB	AB	-	AA	AB	-	AB	AB	AB	BB	AB	AA	AA	-	AA	-	AB	BB	AB	AA	AA	BB	AA	-	AB	AA	BB	AB
chrC05_42108255	C05	154.168	AB	AA	AB	BB	AB	AB	BB	AB	AA	AB	BB	AB	AB	AA	AB	-	AB	BB	-	AB	AB	AB	AA	AB	BB	AB	AB	AB	-	AB	AA	AA	AA	AA	BB	AB	BB	-	AA	AA	BB	-	-	-	AA	BB	AB
chrC06_670378	C06	0	BB	AA	AA	BB	BB	BB	BB	-	AB	BB	BB	AB	AA	BB	AA	AB	AA	AA	AB	BB	AB	-	AA	AA	-	AB	AB	BB	BB	-	AA	AA	AA	BB	AB	AB	AA	AA	-	AA	-	AB	AA	AB	AB	AA	AB
chrC06_1812339	C06	2.6882	BB	AA	-	BB	BB	BB	BB	AB	AB	-	BB	BB	AA	BB	AA	AB	AA	AA	AB	BB	AB	AB	AA	AA	AB	AB	AB	BB	-	AA	AA	AA	AA	BB	AB	BB	AA	AA	AB	AA	AB	AB	AA	AB	AB	AA	AB
chrC06_1812297	C06	2.6882	BB	AA	AA	BB	-	BB	-	AB	AB	BB	BB	BB	AA	-	AA	AB	AA	AA	AB	BB	AB	AB	AA	AA	AB	AB	AB	BB	BB	AA	AA	AA	AA	BB	AB	BB	AA	AA	AB	AA	AB	AB	AA	AB	AB	AA	AB
chrC06_3092702	C06	4.57348	BB	AA	-	-	BB	BB	-	AB	AB	BB	BB	BB	-	BB	AA	AB	AA	AA	AB	-	AB	AB	AA	AA	AB	AB	AB	BB	BB	AA	AA	AA	AA	BB	AB	BB	AA	AA	AB	AA	AB	BB	AA	AB	AB	AA	AB
chrC06_3092925	C06	5.16105	BB	AA	AA	BB	BB	BB	BB	-	AB	BB	BB	BB	-	BB	AA	AB	AA	AA	AB	BB	AB	AB	AA	AA	AB	AB	AB	BB	BB	AA	AA	AA	-	BB	AB	BB	AA	AA	AB	AA	AB	BB	AA	AB	AB	AA	AB
chrC06_3500239	C06	5.46077	BB	AA	AB	BB	BB	BB	BB	AB	AB	BB	BB	BB	AA	BB	AA	AB	AA	AA	AB	BB	AB	AB	AA	AA	AB	AB	AB	BB	BB	AA	AA	AA	AA	BB	AB	BB	AA	AA	AB	AA	AB	BB	AA	AB	AB	AA	AB
chrC06_5961500	C06	13.2484	BB	AB	AB	BB	AB	AB	BB	BB	AB	BB	BB	BB	AB	BB	AA	AB	AA	AA	AB	BB	BB	AB	AA	AA	BB	AB	AB	BB	-	AA	AA	-	AB	BB	AB	AB	-	-	AB	AA	AA	BB	-	AB	AB	AA	AB
chrC06_7487901	C06	16.2571	BB	AB	AB	BB	AB	AB	BB	BB	AB	BB	BB	BB	AB	BB	AA	AB	AA	AA	AB	AB	BB	AB	AA	AB	BB	AB	AB	BB	BB	AA	AA	AA	AB	BB	AB	AB	AA	AA	AB	AA	-	BB	-	AB	AB	AA	AB
chrC06_11591742	C06	18.0428	BB	AB	AB	BB	AB	AB	BB	BB	AB	BB	BB	BB	AB	BB	AA	AB	AA	AB	AB	AB	BB	AB	AA	AB	BB	AB	AB	BB	BB	AA	AA	AA	AB	BB	AB	AB	AA	AA	AB	AA	AA	BB	AA	AB	AB	AA	AB
chrC06_11683785	C06	18.0428	BB	AB	AB	BB	AB	AB	BB	BB	AB	BB	BB	BB	AB	BB	AA	AB	AA	AB	AB	AB	BB	AB	-	AB	BB	AB	AB	BB	-	AA	AA	AA	AB	BB	-	AB	AA	AA	AB	AA	AA	-	AA	AB	AB	AA	AB
chrC06_11685028	C06	18.9813	BB	AB	AB	BB	AB	AB	BB	BB	AB	BB	BB	BB	AB	BB	AA	AB	AA	AB	-	AB	BB	AB	-	AB	BB	AB	-	BB	BB	AA	-	-	AB	BB	AB	AB	AA	-	AB	AA	-	BB	-	AB	AB	AA	AB
chrC06_12042112	C06	19.8938	BB	AB	AB	BB	-	AB	BB	BB	AB	BB	BB	BB	AB	BB	AB	-	AA	AB	AB	AB	BB	AB	AA	AB	BB	AB	AB	BB	BB	-	-	AA	AB	BB	AB	AB	-	AA	AB	AA	-	BB	-	AB	AB	AA	AB
chrC06_12171732	C06	20.2011	BB	AB	AB	BB	AB	AB	BB	BB	AB	BB	BB	BB	AB	BB	AB	AB	AA	AB	AB	AB	BB	AB	AA	AB	BB	AB	AB	BB	-	AA	AA	AA	AB	BB	AB	AB	AA	AA	AB	AA	AA	BB	AA	AB	AB	AA	AB
chrC06_12915168	C06	22.5472	BB	AB	AB	-	AB	AB	BB	BB	AB	BB	BB	BB	AB	BB	AB	AB	AA	AB	AB	AB	-	AB	AA	AB	BB	AB	AB	BB	BB	AA	AA	AA	AB	BB	AB	AB	AA	AB	AB	AA	AA	-	AA	AB	AB	AA	AB
chrC06_15644410	C06	26.0753	-	AB	AB	BB	AB	AB	BB	BB	BB	BB	BB	BB	AB	BB	AB	AB	AA	AB	AB	AB	BB	AB	AA	AB	BB	AB	AB	BB	BB	AA	AB	AA	AB	BB	AB	AB	AA	AB	AB	AA	AA	BB	AA	AB	AB	AA	AB
chrC06_15644480	C06	26.3987	BB	AB	AB	BB	AB	AB	BB	BB	BB	BB	BB	BB	AB	BB	AB	AB	AA	AB	AB	AB	BB	AB	AA	AB	BB	AB	AB	BB	BB	AA	AB	AA	AB	BB	AB	AB	AA	AB	AB	AA	AA	BB	AA	AB	AB	AA	AB
chrC06_15774314	C06	27.386	BB	AB	AB	BB	AB	AB	-	BB	BB	BB	BB	BB	AB	BB	AB	AB	-	-	AA	AB	BB	AB	AA	AB	BB	AB	AB	AB	BB	-	AB	AA	AB	BB	AB	AB	AA	AB	AB	AA	AA	BB	AA	AB	AB	AA	AB
chrC06_15582519	C06	31.6286	BB	AB	AB	BB	AB	-	AB	AB	BB	-	-	AB	AB	BB	AB	AB	AA	AB	-	AB	AB	AB	AA	AB	BB	AB	AB	-	BB	-	AB	AA	AB	-	AB	AB	AA	AB	AB	AA	AA	AB	AA	AB	AB	AA	AB
chrC06_17770602	C06	36.4875	-	AB	AB	BB	AB	AB	AB	AB	-	BB	BB	AB	AB	BB	AB	BB	AA	AB	AB	-	AB	AB	AA	AB	BB	AB	AB	AB	-	AB	AB	AA	AB	BB	AB	AA	AA	AB	AB	AA	AA	-	AA	-	AB	AA	AB
chrC06_18044558	C06	40.749	BB	AB	-	BB	AB	AB	BB	BB	BB	-	BB	AB	AB	BB	AB	BB	AA	AB	AB	AB	BB	AB	AA	AB	BB	AB	AB	BB	BB	AB	AB	AA	AB	BB	AB	AA	AA	AB	AB	AA	AA	BB	AA	AB	AB	AA	AB
chrC06_18103133	C06	41.0845	BB	AB	AB	BB	AB	AB	BB	BB	BB	BB	-	AB	AB	BB	AB	-	AA	AB	-	-	BB	-	AA	AB	BB	AB	AB	BB	BB	-	AA	AA	AB	BB	AB	AA	AA	AB	AB	AA	AA	-	AA	AB	AB	AA	AB
chrC06_18103271	C06	41.358	BB	AB	AB	BB	AB	AB	BB	BB	BB	BB	BB	AB	AB	BB	AB	BB	AA	AB	AB	AB	BB	AB	AA	AB	BB	-	AB	BB	BB	AB	-	AA	AB	BB	AB	AA	AA	AB	AB	AA	AA	-	AA	AB	AB	AA	AB
chrC06_18410360	C06	41.9411	BB	AB	AB	BB	AB	AB	BB	BB	BB	BB	BB	AB	AB	BB	AB	BB	AA	AB	AB	AB	BB	AB	AA	AB	BB	AB	AB	BB	BB	AB	AB	AA	AB	BB	AB	AA	AA	AB	AB	AA	AA	BB	AA	AB	AB	AA	AB
chrC06_17988931	C06	43.4926	BB	AB	AB	BB	-	AB	BB	BB	BB	BB	BB	AB	AB	BB	AB	BB	AA	AB	-	-	BB	AB	AA	AB	BB	AB	AB	BB	BB	AB	AB	-	-	BB	AB	-	-	AB	AB	AA	AB	BB	AB	AB	AB	-	AB
chrC06_20447093	C06	49.4829	BB	AB	AB	AB	-	AB	BB	BB	AB	BB	BB	AB	AB	BB	AB	BB	AA	AB	AB	AB	BB	AB	AA	AB	BB	AB	AB	BB	BB	AB	AB	AA	AB	BB	AB	AA	AB	AB	AB	AA	AB	BB	AB	AB	BB	AB	AB
chrC06_21346548	C06	53.0387	BB	AB	-	AB	-	AB	AB	BB	AB	BB	BB	AB	BB	BB	AB	BB	AA	AB	AB	AB	BB	AB	AB	AB	BB	AB	AB	AB	BB	BB	AB	AA	AB	AB	AB	AA	AA	AB	AB	AA	AB	BB	AB	AB	BB	-	AB
chrC06_21344860	C06	53.4939	BB	AB	AA	AB	AB	AB	AB	BB	AB	BB	BB	AB	BB	BB	AB	BB	AA	AB	AB	AB	BB	AB	AB	AB	BB	AB	AB	AB	-	BB	AB	AA	AB	AB	AB	AA	AA	AB	AB	AA	AB	BB	AB	AB	BB	AA	AB
chrC06_21345176	C06	53.9342	BB	AB	AB	AB	AB	AB	AB	BB	AB	BB	BB	AB	BB	BB	AB	-	AA	AB	AB	AB	BB	AB	AB	AB	BB	AB	AB	AB	-	BB	AB	AA	AB	AB	AB	AA	AA	AB	AB	AA	AB	-	-	AB	-	AA	AB
chrC06_21361681	C06	54.626	BB	-	AB	AB	AB	AB	AB	BB	BB	BB	BB	AB	BB	BB	AB	BB	AA	AB	AB	AB	BB	AB	AB	AB	-	AB	AB	AB	BB	BB	AB	AA	AB	AB	AB	AA	AA	AB	AB	AA	-	BB	AB	AB	AB	AA	AB
chrC06_21361885	C06	55.1632	BB	AB	-	-	AB	AB	AB	BB	BB	BB	BB	AB	BB	BB	AB	BB	AA	AB	AB	AB	BB	AB	AB	AB	BB	AB	AB	AB	BB	BB	AB	AA	AB	AB	AB	AA	AA	AB	AB	AA	AB	BB	-	AB	AB	AA	AB
chrC06_21457349	C06	56.4823	BB	AB	-	AB	AB	AB	AB	BB	AB	BB	BB	AB	BB	BB	AB	BB	AA	AB	AB	AB	BB	AB	-	AB	BB	AB	AB	AB	BB	BB	AB	-	AB	AB	-	AA	AA	AB	AB	AA	AB	BB	AB	AB	AB	AA	AB
chrC06_25440524	C06	65.052	BB	BB	BB	-	BB	BB	AB	AB	AB	BB	BB	AB	BB	BB	AB	BB	AA	AB	AB	AB	BB	-	AB	AB	BB	AB	AB	AB	BB	BB	AB	AB	AB	AB	AA	AB	AB	AB	AB	-	AB	AB	AB	AB	AB	AA	AA
chrC06_25313239	C06	66.136	BB	BB	BB	AB	BB	BB	AB	AB	BB	BB	BB	AB	BB	BB	AB	BB	AA	AB	AB	AB	BB	AB	AB	AB	BB	AB	AB	AB	BB	BB	AB	AB	AB	AA	AA	AB	AB	AB	AB	AA	AB	AB	AB	AB	AB	AA	AA
chrC06_25340726	C06	66.6884	BB	BB	BB	-	BB	BB	AB	AB	-	BB	BB	AB	BB	BB	AB	BB	-	AB	-	AB	BB	AB	AB	AB	BB	-	AB	AB	BB	BB	AB	AB	AB	AA	-	-	AB	AB	AB	AA	AB	-	-	-	AB	-	AA
chrC06_25408587	C06	67.2693	BB	BB	BB	AB	BB	BB	AB	AB	-	BB	BB	AB	-	BB	AB	-	AA	AB	AB	-	BB	AB	-	AB	-	AB	AB	AB	AB	-	AB	AA	AB	AA	AA	AB	-	AB	AB	AA	-	AB	-	AB	AB	AA	AA
chrC06_21044042	C06	68.9578	BB	BB	AB	AB	BB	BB	AB	AB	-	BB	BB	AB	BB	BB	AB	BB	AA	AB	-	AB	BB	AB	AB	AB	BB	AB	-	AB	AB	BB	AB	AA	AB	AA	-	AA	AB	AB	AB	AA	AB	AB	AB	AB	AB	AA	AA
chrC06_22563034	C06	71.3034	BB	AB	AB	-	BB	BB	AB	AB	AB	BB	BB	AB	BB	BB	AB	BB	AA	AB	AB	AB	BB	AB	AB	AB	BB	AB	AB	AB	BB	BB	AB	AA	AB	-	AB	AA	AB	AB	AB	AA	AB	AB	AB	AB	AB	AA	AA
chrC06_22643132	C06	71.3034	BB	AB	AB	AB	BB	BB	AB	AB	BB	BB	-	AB	BB	BB	AB	BB	AA	AB	AB	AB	BB	AB	AB	AB	BB	AB	AB	AB	BB	BB	AB	AA	AB	AA	AB	AA	AB	AB	AB	AA	AB	AB	AB	AB	AB	AA	AA
chrC06_28330033	C06	82.0059	BB	BB	BB	AB	AB	AB	AB	AB	BB	BB	AA	AB	BB	BB	AB	BB	AA	AB	AB	AB	BB	AB	AB	AB	BB	AB	-	AB	AB	BB	AB	AA	AB	AA	-	AB	AB	BB	AB	AA	AB	AB	AB	AB	AB	AA	AB
chrC06_28523262	C06	83.5362	BB	BB	-	AB	-	AB	AB	AB	AB	-	AA	-	BB	BB	AB	BB	AA	AB	AB	AB	BB	AB	-	AB	BB	AB	-	AA	AB	BB	AB	AA	AB	AA	AA	AB	AB	BB	AB	AA	-	AB	AB	AB	AB	AA	AB
chrC06_28611612	C06	84.2992	BB	BB	BB	AB	AB	AB	AB	AB	-	BB	AA	AB	BB	BB	AB	BB	AA	AB	AB	AB	BB	AB	AB	AB	BB	AA	AB	AA	AB	BB	AB	AA	AB	AA	AA	AB	AB	BB	AB	AA	-	AB	AB	AB	AB	AA	AB
chrC06_30205957	C06	85.5733	BB	BB	BB	AB	AB	-	AB	AB	AB	BB	AA	AB	BB	BB	AB	BB	AA	AB	AB	AB	BB	AB	AB	AB	BB	AA	AB	AA	AB	BB	AB	-	AB	AA	AA	AB	AB	BB	AB	-	AB	AB	AA	AB	AB	AA	AB
chrC06_30202530	C06	85.7175	BB	BB	BB	AB	AB	AB	AB	AB	AB	BB	AA	AB	BB	BB	AB	-	AA	AB	AB	AB	BB	AB	AB	AB	BB	AA	-	AA	AB	BB	AB	AA	AB	AA	AA	AB	AB	BB	AB	AA	-	AB	AA	AB	AB	AA	AB
chrC06_30330702	C06	86.0101	BB	BB	BB	AB	AB	AB	AB	AB	AB	BB	AA	AB	BB	BB	AB	BB	AA	AB	AB	AB	BB	AB	AB	AB	BB	AA	AB	AA	AB	BB	AB	AA	AB	AA	AA	AB	AB	BB	AB	AA	AB	AB	AA	AB	AB	AA	AB
chrC06_30253083	C06	86.3121	BB	BB	BB	AB	AB	AB	AB	AB	AB	BB	AA	AB	BB	BB	AB	BB	AA	AB	AB	-	BB	AB	AB	AB	BB	AA	AB	AA	AB	BB	AB	AA	AB	AA	AA	AB	AB	BB	AB	AA	AB	AB	-	AB	AB	AA	AB
chrC06_30056850	C06	86.6292	BB	BB	BB	AB	AB	AB	AB	AB	AB	BB	AA	AB	BB	BB	AB	BB	AA	AB	AB	AB	BB	AB	AB	AB	BB	AA	AB	AA	AB	BB	AB	AA	AB	-	-	AB	AB	BB	AB	AA	AB	-	-	-	AB	AA	AB
chrC06_31785732	C06	87.9367	BB	BB	BB	AB	AB	AB	AB	AB	AB	BB	AA	AB	BB	BB	AB	BB	AA	AB	AB	AB	BB	AB	AB	AB	BB	AA	AB	AA	AB	BB	AB	AA	AB	AA	AA	AB	AB	BB	AB	AA	AB	AB	AA	AB	AB	AA	AB
chrC06_32476288	C06	91.2448	BB	BB	BB	AB	AB	-	-	AB	AB	BB	AA	AB	AB	-	AB	BB	AA	AB	AB	-	BB	AB	AB	AB	-	AA	-	AB	AB	-	AB	AA	AB	AA	AA	AB	AB	BB	-	AA	-	-	AA	-	AB	AA	AB
chrC06_32280602	C06	91.8551	BB	BB	BB	AB	AB	BB	AB	AB	AB	BB	AA	AB	AB	AB	AB	BB	AA	AB	AB	AB	BB	AB	AB	AB	BB	AA	AB	AB	AB	BB	AB	AA	AB	AA	AA	AB	AB	BB	-	AA	AB	AB	AA	AB	AB	AA	AB
chrC06_32280632	C06	91.8551	BB	BB	BB	AB	AB	BB	AB	AB	AB	BB	AA	AB	AB	AB	AB	BB	AA	AB	AB	AB	BB	AB	AB	AB	BB	AA	AB	AB	AB	BB	AB	AA	AB	AA	AA	AB	AB	BB	AB	AA	AB	AB	AA	AB	AB	AA	AB
chrC06_32280645	C06	92.376	BB	BB	BB	AB	AB	BB	AB	AB	AB	BB	AA	AB	AB	AB	AB	BB	AA	AB	AB	AB	BB	AB	AB	AB	BB	AA	AB	AB	AB	BB	AB	AA	AB	AA	AA	AB	AB	BB	AB	AA	AB	AB	AA	AB	AB	AA	AB
chrC06_32291043	C06	92.376	BB	BB	BB	AB	AB	BB	AB	AB	AB	BB	-	AB	AB	AB	AB	BB	AA	AB	AB	AB	BB	AB	AB	AB	-	-	AB	AB	AB	BB	AB	-	AB	-	-	AB	AB	BB	AB	AA	AB	AB	-	AB	AB	AA	AB
chrC06_32829018	C06	93.6019	BB	BB	BB	AB	AB	BB	AB	AB	AB	BB	AA	AB	AB	AB	AB	BB	AA	AB	AB	AB	BB	AB	AB	AB	BB	AA	AB	AB	AB	BB	AB	AA	AB	AA	AA	AB	AB	BB	AB	AA	-	AB	AA	AB	AB	AA	AB
chrC06_33204851	C06	95.6078	BB	BB	-	AB	AB	BB	AB	AB	AB	BB	AA	AB	AB	AB	AA	BB	AA	AB	AB	AB	BB	AB	AB	AB	BB	AA	AB	AB	AB	BB	AB	AA	AB	AA	AA	AB	AB	AB	AB	AA	AB	AB	AA	AB	AB	AA	AB
chrC06_33604870	C06	97.9843	BB	BB	BB	AB	AB	BB	AB	AB	AB	BB	AA	AB	AB	-	AA	BB	AA	AA	AB	AB	BB	AB	AB	AB	BB	AA	AB	AB	AA	BB	AB	AA	AB	AA	AA	AB	AB	AB	AB	AA	AB	-	-	AB	AB	AA	AB
chrC06_33994242	C06	105.075	BB	BB	BB	AB	-	BB	AB	AA	AB	BB	AA	AB	AB	AB	AA	BB	-	AA	AB	AB	BB	AB	AB	AB	BB	AA	AB	AB	AA	BB	AB	-	AB	AA	AA	AB	-	AB	AB	AA	-	AB	-	AB	AB	AA	AB
chrC06_34122624	C06	106.141	BB	BB	BB	AB	-	BB	AB	AA	AB	-	AA	AB	AB	AB	AA	-	AA	AA	AB	AB	BB	AB	AB	AB	-	AA	AB	AB	AA	BB	AB	-	AB	AA	AA	AB	BB	AB	AB	AA	AB	AB	AA	AB	AB	AA	AB
chrC06_34284803	C06	107.349	BB	BB	BB	AB	BB	-	-	AA	AB	BB	AA	AB	-	-	-	BB	AA	AA	AB	AB	BB	-	-	AB	-	AA	AB	AB	AA	BB	AB	AB	AB	AA	AA	AB	BB	AB	AB	AA	AB	AB	AA	AB	AB	AA	AB
chrC06_34186889	C06	112.896	AB	BB	-	AB	BB	BB	AB	AA	AB	BB	AA	AB	AB	AB	AB	BB	-	-	AB	AB	-	AB	BB	AB	BB	AA	AB	AB	-	BB	AB	AB	AB	AB	AB	AB	BB	AB	BB	-	AB	AB	-	AB	AB	-	AB
chrC06_35741582	C06	125.141	AB	BB	BB	AB	AB	-	AB	AA	AB	AB	AA	AA	AB	AB	AB	AB	AA	AA	-	AB	BB	AB	AB	BB	BB	AA	AB	AB	AA	BB	AA	-	AB	AB	AB	AB	BB	AB	BB	AA	AB	AB	AA	BB	BB	AA	AB
chrC07_10803729	C07	0	BB	AA	AB	AB	AB	AB	AA	AB	AB	AB	BB	AB	AA	AB	AA	AB	AB	BB	AB	AB	-	BB	BB	AB	AB	BB	AB	AB	-	AB	AB	AB	AA	AB	AB	AB	-	AB	BB	AB	BB	AA	AB	BB	AA	BB	AA
chrC07_3174738	C07	3.92622	BB	AB	AB	AB	-	AB	AA	AB	-	AB	BB	AB	-	-	AA	AB	AB	BB	AB	AB	AA	BB	BB	AB	AB	BB	-	-	AB	AB	-	AB	AA	AB	AB	AB	AB	AB	BB	AB	-	AA	AB	BB	AA	BB	AA
chrC07_10220954	C07	5.24611	BB	AB	AB	AB	AB	AB	AA	AB	AB	AB	BB	AB	AA	AB	AA	AB	AB	BB	AB	AB	AA	BB	BB	AB	AB	BB	AB	AB	BB	AB	AB	AB	AA	AB	AB	AB	AB	AB	BB	AB	BB	AA	AB	BB	AA	BB	AA
chrC07_10221381	C07	5.86278	BB	AB	AB	AB	-	AB	AA	AB	AB	AB	BB	AB	AA	AB	AA	AA	AB	BB	-	AB	AA	-	BB	AB	AB	-	AB	AB	BB	AB	AB	AB	AA	AB	AB	AB	AB	AB	BB	AB	BB	AA	AB	BB	AA	BB	AA
chrC07_9198518	C07	8.4346	BB	AB	AB	AB	AB	AA	AB	AB	AB	AB	BB	AB	AA	AB	AA	AA	AB	BB	AB	AB	AA	-	BB	AB	AB	BB	AB	AB	BB	AB	AB	AB	AA	AB	AB	AB	AB	AB	BB	AB	AB	AA	AB	BB	AA	BB	AA
chrC07_13123186	C07	13.488	BB	AB	AB	AB	AB	AA	AB	AB	-	AB	-	AB	AA	AB	AA	AB	AB	-	AB	AB	AA	-	-	AB	-	-	AB	AB	BB	AB	AB	AB	AA	AB	AB	AB	BB	AB	BB	AB	-	AA	AB	-	AA	BB	AA
chrC07_18651362	C07	20.5485	BB	AB	AB	AB	AB	AA	AB	AB	AB	AB	BB	AB	AA	AB	AB	AB	AB	BB	AB	AB	AA	BB	BB	AB	BB	BB	AB	AB	BB	AB	BB	AB	AA	AB	-	AB	BB	AB	BB	AB	AB	AA	AB	BB	AA	AB	AA
chrC07_18407832	C07	20.888	BB	AB	AB	AB	AB	AA	AB	AB	AB	AB	BB	AB	AA	-	AB	AB	AB	BB	AB	AB	AA	-	BB	AB	BB	-	AB	AB	BB	AB	BB	-	AA	AB	AB	-	BB	AB	BB	AB	-	AA	AB	BB	AA	AB	-
chrC07_18639475	C07	21.5853	BB	AB	AB	AB	-	AA	-	AB	AA	AB	BB	AB	AA	AB	AB	AB	AB	BB	AB	AB	AA	BB	BB	AB	BB	BB	AB	AB	BB	AB	BB	AB	AA	AB	AB	AB	BB	-	BB	AB	AB	AA	AB	BB	-	AB	AA
chrC07_19139121	C07	22.5938	BB	AB	AB	AB	-	AA	AB	AB	AA	AB	BB	AB	AA	-	AB	AB	AB	BB	AB	AB	AA	BB	BB	AB	BB	BB	AB	AB	BB	AB	BB	AB	AA	AB	AB	AB	BB	AB	-	AB	AB	AA	AB	BB	AA	AB	AA
chrC07_19508445	C07	24.8667	BB	AB	AB	AB	AB	AA	AB	AB	AB	AB	BB	AB	AA	AB	AB	AB	AB	BB	AB	AB	AA	BB	BB	AB	BB	BB	AB	AB	BB	AB	BB	AB	AA	AB	-	AB	BB	AB	BB	BB	AB	AA	AB	-	AA	AB	AA
chrC07_21172201	C07	26.1352	BB	AB	AB	AB	AB	AA	AA	AB	AB	AB	BB	AB	AA	AB	AB	AB	AB	BB	AB	AB	AA	BB	BB	AB	BB	BB	AB	AB	-	AB	BB	AB	AA	AB	AB	AB	BB	AB	-	BB	AB	AA	AB	BB	AA	AB	AA
chrC07_21394805	C07	27.379	BB	AB	AB	AB	AB	AA	AA	AB	AB	AB	BB	AB	AA	AB	AB	AB	AB	BB	AB	AB	AA	BB	BB	AB	BB	BB	-	AB	BB	AB	BB	AB	AA	BB	AB	AB	-	AB	AB	BB	AB	AA	-	-	AA	AB	AA
chrC07_22113402	C07	29.644	BB	AB	AB	AB	AB	AA	AA	AB	AB	AB	BB	AB	AA	AB	AB	AB	AB	BB	AB	AB	AB	BB	BB	AB	BB	BB	AB	AB	BB	BB	BB	AB	AA	BB	AB	AB	BB	AB	AB	BB	AB	AA	AB	BB	AA	AB	AA
chrC07_22180657	C07	29.9274	BB	AB	AB	AB	AB	AA	AA	AB	AB	AB	BB	AB	AA	AB	AB	AB	AB	BB	AB	AB	AB	BB	BB	AB	BB	BB	AB	AB	BB	-	BB	AB	AA	BB	AB	AB	-	AB	AB	BB	AB	AA	AB	BB	AA	AB	AA
chrC07_26937501	C07	39.4817	BB	AA	AA	AB	AB	AA	AA	AB	AB	-	BB	AB	AA	AB	AB	AB	BB	BB	AA	BB	AB	AB	BB	AB	BB	BB	AA	AB	BB	BB	BB	AA	AA	BB	AB	AB	BB	AB	-	BB	AB	AA	BB	AB	AB	AB	AA
chrC07_26937531	C07	39.7527	BB	AA	AA	AB	AB	AA	AA	AB	AA	AB	BB	AB	AA	AB	AB	AB	BB	BB	AA	BB	AB	AB	BB	AB	BB	BB	AA	AB	BB	BB	BB	AA	AA	BB	AB	AB	BB	AB	-	BB	AB	AA	BB	AB	AB	AB	AA
chrC07_26937233	C07	40.9772	BB	AA	AA	AB	AB	AA	AA	AB	AA	AB	BB	AB	AA	AB	AB	AB	BB	BB	AA	BB	AB	AB	BB	AB	-	BB	AA	AB	BB	BB	BB	AA	AA	BB	AB	AB	BB	AB	AB	BB	AB	AA	-	AB	AB	AB	AA
chrC07_27676674	C07	43.8392	BB	AA	AA	AB	AB	-	AA	-	-	AB	BB	AB	AA	-	BB	AB	BB	BB	AA	BB	AB	AB	BB	AB	BB	-	AA	AB	BB	BB	-	-	AA	BB	AA	AB	-	AB	AB	BB	AB	AA	-	AB	AB	AB	AA
chrC07_27610898	C07	44.3696	BB	-	AA	-	AB	AA	-	AB	AA	AB	BB	AB	AA	-	BB	AB	BB	BB	AA	BB	AB	AB	BB	AB	BB	BB	AB	AB	BB	BB	BB	AA	AA	BB	-	AB	BB	AB	AB	BB	-	AA	-	AB	AB	AB	AA
chrC07_27577673	C07	45.0478	BB	AA	AA	AB	AB	-	-	AB	AA	AB	BB	AB	AA	-	BB	AB	BB	BB	-	BB	AB	AB	BB	AB	BB	BB	-	AB	BB	BB	BB	-	AA	BB	-	AB	BB	AB	AB	BB	AB	AA	-	AB	AB	AB	AA
chrC07_27611303	C07	45.8947	BB	AA	AA	AB	AB	AA	AA	AB	AA	AB	BB	AB	AA	AB	BB	AB	BB	BB	AB	BB	AB	AB	BB	AB	BB	BB	AA	AB	BB	BB	BB	AA	AA	BB	AA	AB	BB	AB	AB	BB	-	AA	AB	AB	AB	AB	AA
chrC07_27709211	C07	46.197	BB	AA	AA	AB	AB	AA	-	AB	AB	AB	BB	AB	AA	AB	BB	AB	BB	BB	-	BB	AB	AB	BB	AB	BB	BB	AA	AB	BB	BB	BB	AA	AA	BB	AA	AB	BB	AB	AB	BB	AB	AA	AB	AB	AB	AB	AA
chrC07_27816430	C07	46.5041	BB	AA	AA	-	-	AA	AA	AB	-	AB	BB	AB	AA	AB	-	AB	BB	-	AA	BB	AB	AB	-	AB	BB	BB	AA	AB	BB	BB	BB	AA	AA	BB	AA	-	BB	AB	AB	BB	-	-	AB	-	AB	AB	AA
chrC07_27853143	C07	47.1189	BB	AA	AA	-	AB	AA	AA	AB	AB	AA	BB	AB	AA	AB	BB	AB	BB	BB	AA	BB	AB	AB	BB	AB	BB	-	AA	AB	BB	BB	BB	AA	-	BB	AA	AB	BB	AB	AB	BB	-	AA	AB	AB	AB	AB	AA
chrC07_27851866	C07	47.4195	BB	AA	-	AB	AB	AA	AA	AB	AB	AA	BB	AB	AA	AB	BB	AB	BB	BB	-	BB	AB	AB	BB	AB	BB	BB	AA	AB	BB	BB	BB	-	AA	BB	-	AB	BB	AB	AB	BB	AB	AA	AB	AB	AB	AB	AA
chrC07_27852131	C07	47.7438	BB	AA	AA	-	AB	-	AA	AB	AA	AA	BB	AB	AA	AB	-	-	BB	BB	AA	BB	AB	AB	BB	AB	BB	BB	AA	AB	BB	BB	BB	AA	AA	BB	AA	AB	BB	AB	AB	BB	AB	AA	AB	AB	AB	AB	AA
chrC07_27896827	C07	48.9276	BB	AA	AA	-	AB	AA	AA	AB	-	AA	BB	AB	AA	AB	BB	AB	BB	BB	-	BB	AB	AB	BB	AB	BB	-	AA	AB	BB	BB	BB	AA	AB	BB	AA	AB	BB	AB	AB	BB	AB	-	-	-	AB	AB	AA
chrC07_28071341	C07	48.9276	BB	AA	AA	BB	AB	-	-	AB	AB	AA	BB	AB	-	AB	BB	-	BB	BB	AB	BB	AB	AB	BB	AB	BB	AB	-	AB	BB	BB	BB	-	AB	BB	-	AB	BB	AB	AB	BB	-	AA	AB	AB	AB	AB	AA
chrC07_28278969	C07	50.3254	BB	AA	AA	BB	AB	AA	AA	AB	-	AA	BB	AB	AA	AB	BB	AB	BB	-	AA	BB	AB	AB	BB	AB	BB	AB	AA	AB	BB	BB	BB	AB	AA	BB	AA	AB	-	AB	AB	BB	AB	AA	AB	AB	AB	AB	AA
chrC07_27987191	C07	51.1206	BB	AB	AA	BB	AB	-	-	AB	AB	-	BB	AB	-	AB	BB	AB	BB	BB	AA	BB	AB	AB	BB	AB	BB	AB	-	AB	BB	BB	BB	AB	AA	BB	AB	AB	BB	AB	AB	BB	-	AA	-	AB	AB	AB	-
chrC07_28669107	C07	52.5464	BB	AB	AB	BB	AB	AA	AA	AB	AB	-	BB	AB	AA	AB	BB	AB	BB	BB	AA	-	AB	-	BB	AB	BB	-	AA	-	BB	BB	BB	AB	AA	BB	-	AB	BB	AB	AB	BB	-	AA	AB	AB	AB	AB	AA
chrC07_29727588	C07	54.2167	BB	AB	AB	BB	AB	AA	AA	AB	-	AB	BB	AB	AA	AB	BB	AB	BB	BB	AA	BB	AB	AB	BB	AB	BB	AB	AA	-	BB	BB	BB	AB	AA	BB	AA	-	BB	AB	AB	BB	AB	AA	AB	AB	AB	AB	AA
chrC07_30146585	C07	56.4433	BB	AB	AB	BB	AB	AA	-	AB	AB	AB	BB	AB	-	AB	BB	AB	BB	BB	-	BB	AB	AB	BB	AB	-	-	-	AA	-	BB	BB	AB	AA	BB	-	AB	BB	AB	AB	BB	AB	AA	-	AB	AB	AB	AA
chrC07_30219620	C07	58.6306	BB	AB	AB	-	-	AA	AA	AB	-	AB	BB	AB	AA	AB	BB	-	BB	BB	AA	BB	AB	AB	BB	AB	AA	AB	AA	AA	BB	-	BB	AB	AA	BB	-	AB	BB	AA	AB	BB	-	AA	AB	AB	AB	AB	AA
chrC07_30217886	C07	59.8373	BB	AB	AB	BB	AB	AA	AA	AB	-	-	BB	AB	AA	AB	BB	AB	BB	BB	AA	BB	AB	AB	BB	AB	AA	AA	AA	AA	BB	BB	BB	-	AA	BB	-	AB	BB	AA	AB	BB	AB	AA	AB	AB	AB	AB	AA
chrC07_31110364	C07	63.5312	BB	AB	AB	BB	AB	AA	AA	AB	AA	AB	BB	AB	AA	AB	BB	AB	BB	BB	-	BB	AB	-	BB	AB	AA	AA	AA	AA	-	BB	-	AB	-	BB	-	AB	BB	AA	AB	BB	AB	AA	AB	AB	AB	AB	AA
chrC07_32511483	C07	68.1331	BB	AB	AB	BB	AB	AB	-	AB	AB	AB	BB	AB	-	-	BB	AB	BB	BB	AB	-	-	AB	-	AB	-	-	AB	AB	BB	BB	AB	AB	AB	BB	AB	AB	BB	-	AB	-	AB	-	AB	AB	AB	AB	-
chrC07_32198730	C07	70.4824	BB	AB	AB	BB	AB	AB	AA	AB	AB	AB	BB	AB	AA	AB	BB	AB	BB	BB	AB	BB	AB	AB	BB	AB	-	-	-	AB	BB	BB	AB	AB	AB	BB	AA	AB	BB	AA	AB	BB	AB	AA	-	-	AA	AB	AA
chrC07_32200130	C07	72.4574	BB	AB	AB	BB	AB	AA	AA	AB	AB	AB	BB	AB	AA	-	BB	AB	BB	BB	AB	BB	AB	AB	BB	AB	-	AB	AA	AB	BB	BB	AB	AB	AB	BB	-	AB	BB	AA	AB	BB	-	-	AB	AB	AA	AB	AA
chrC07_32072937	C07	73.0508	BB	AB	AB	BB	AB	AA	AA	AB	-	AB	BB	AB	AA	AB	BB	AB	BB	-	AB	BB	AB	-	BB	AB	AA	AB	-	AB	BB	BB	AB	AB	AB	BB	AA	AB	BB	AA	AB	BB	-	AA	AB	AB	AA	AB	AA
chrC07_32471787	C07	75.895	BB	AB	AB	BB	-	AA	AA	AB	AB	AB	BB	AB	AA	AB	-	AB	BB	BB	AB	BB	AB	AB	BB	AB	AA	AB	-	AB	BB	BB	AA	AB	AB	BB	AA	AB	BB	AA	AB	BB	AB	-	-	-	AA	AB	AA
chrC07_32484736	C07	77.2599	BB	AB	AB	BB	AB	AA	AA	AB	AA	AB	BB	AB	AA	AB	-	AB	-	BB	AB	AB	AB	-	BB	AB	AA	AA	AA	AB	BB	BB	-	AB	AB	BB	-	AB	BB	AA	AB	BB	AB	AA	AB	AB	AA	AB	AA
chrC07_32850810	C07	78.876	BB	AB	AB	-	-	AA	AA	AB	-	AB	BB	AB	AA	AB	-	AB	BB	BB	AB	AB	AB	BB	BB	AB	AA	AA	AA	AB	BB	BB	AA	AB	AB	BB	AA	AB	BB	AA	AB	BB	AB	AA	-	BB	AA	AB	AA
chrC07_32637131	C07	79.4777	BB	AB	AB	BB	AA	AA	AA	AB	AA	AB	BB	AB	AA	AB	BB	AB	BB	BB	-	AB	AB	BB	BB	AB	-	AA	AA	AB	BB	BB	AA	-	AB	BB	AA	AB	AB	AA	AB	BB	AB	AA	AB	-	AA	AB	AA
chrC07_33182249	C07	80.0426	BB	AB	AB	BB	-	AA	AA	AB	AA	AB	BB	AB	AA	AB	BB	AB	BB	BB	AB	AB	AB	-	BB	AB	AA	AA	AA	AB	BB	BB	AA	AB	AB	BB	AA	AB	AB	AA	-	BB	AB	AA	AB	BB	AA	AB	AA
chrC07_33137017	C07	80.5582	BB	AB	AB	BB	AA	AA	AA	AB	-	AB	BB	AB	AA	AB	BB	AB	BB	BB	AB	AB	AB	BB	BB	AB	AA	AA	AA	AB	BB	BB	AA	AB	AB	BB	AA	AB	AB	AA	AB	BB	AB	AA	AB	-	AA	AB	AA
chrC07_33158422	C07	81.8892	BB	AB	AB	BB	-	-	-	AB	AA	AB	-	AB	-	AB	AB	AB	BB	BB	AB	AB	AB	BB	BB	AB	AA	-	-	AB	BB	BB	AA	AB	-	BB	AA	AB	AB	AA	AB	BB	AB	AA	-	BB	AA	AB	AA
chrC07_33163135	C07	82.2885	BB	AB	AB	BB	-	AA	-	AB	-	AB	BB	AB	AA	AB	AB	AB	BB	BB	-	AB	AB	BB	BB	AB	AA	AB	AA	AB	BB	BB	AA	AB	AB	AB	-	AB	AB	AA	AB	-	AB	AA	AB	BB	AA	AB	AA
chrC07_34775243	C07	88.6998	BB	AB	AB	AB	AB	AA	AA	AB	AA	AB	BB	AB	AB	AB	BB	AB	BB	BB	AB	AB	AB	BB	BB	AB	AA	AB	AA	AB	-	BB	AA	AB	AB	AB	AB	AB	AB	AA	BB	BB	AB	-	AB	BB	AA	AB	AA
chrC07_34847044	C07	89.7054	BB	AB	AB	AB	AB	AA	AA	AB	AA	AB	BB	AB	AB	AB	BB	AB	BB	-	AB	AB	AB	BB	BB	AB	AA	AA	AA	AB	AB	BB	AA	AB	AB	AB	AA	AB	AB	AA	-	BB	AB	AA	AB	BB	AA	AB	AA
chrC07_35246413	C07	92.1134	BB	AB	AB	AB	-	AA	AA	AB	-	AB	BB	AB	AB	AB	BB	AB	BB	-	-	AB	AB	BB	AB	AB	AA	AA	AA	AB	AB	BB	AA	AB	AB	AB	-	AB	AB	AA	BB	BB	AB	AA	AB	BB	AA	AB	AA
chrC07_36698849	C07	98.4062	BB	AB	AB	AB	AB	AA	AA	AB	AB	AB	AB	AB	AB	AB	BB	AB	BB	BB	-	AB	BB	BB	AB	AB	AA	AA	AA	AB	AB	BB	AA	AB	AB	AB	AA	AB	AB	AB	BB	BB	BB	AA	AB	BB	AA	AB	AA
chrC07_36689502	C07	99.4814	BB	AB	AB	AB	-	AA	-	AB	AB	AB	AB	AB	AB	AB	BB	AB	BB	BB	AB	AB	BB	BB	AB	AB	AA	AA	AB	AB	AB	BB	AA	AB	AB	AB	-	AB	AB	AB	BB	BB	BB	AA	-	BB	AA	AB	AA
chrC07_36671206	C07	100.212	BB	AB	AB	AB	AB	AA	-	AB	AB	AB	AB	AB	AB	-	-	AB	-	BB	AA	AB	AB	BB	AB	AB	AA	AA	AB	AB	AB	BB	AA	AB	AB	AB	-	AB	-	AB	BB	BB	BB	AA	-	BB	AA	AB	AA
chrC07_36691612	C07	101.814	BB	AB	AB	AB	AB	AA	AA	AB	AB	AB	AB	AB	-	AB	AB	AB	BB	-	AA	AA	AB	BB	AB	AB	AA	AA	AB	AB	AB	BB	AA	AB	AB	AB	AA	AB	AB	AB	BB	BB	BB	AA	-	BB	AA	AB	AA
chrC07_37618034	C07	108.254	AB	AB	AB	BB	-	AA	AA	AB	AB	AB	AB	BB	AB	AB	BB	AB	BB	BB	AA	AA	BB	AB	AB	AB	AB	AA	AB	AB	AB	BB	AB	AB	AB	AB	-	AB	AB	AB	BB	BB	AB	AA	AB	BB	AA	AB	AA
chrC07_37591181	C07	108.529	AB	AB	AB	BB	-	AA	AA	AB	AB	AB	AB	BB	AB	-	BB	AB	BB	BB	-	AA	BB	AB	-	AB	-	AA	AB	AB	AB	BB	AB	-	-	AB	AA	AB	AB	AB	BB	BB	-	AA	-	BB	AA	AB	AA
chrC07_37766074	C07	109.74	AB	AB	AB	BB	AB	AA	AA	AB	AB	AB	AB	BB	AB	AB	BB	AB	BB	BB	AA	AA	BB	AB	AB	AB	AB	AA	AB	AB	AB	BB	AB	AB	AB	AB	-	AB	AB	AB	BB	BB	AB	AA	-	AB	AA	AB	AA
chrC07_38972233	C07	114.87	AB	AB	AB	BB	AB	AA	AA	-	AB	AB	AB	BB	AB	AB	BB	AB	AB	BB	AA	AA	BB	AB	AB	AB	AB	AB	AB	AB	AB	BB	AB	AB	AB	AB	AA	AB	AB	AB	-	AB	AB	AA	AB	AB	AA	AB	AA
chrC07_39098052	C07	115.803	AB	AB	AB	BB	AB	AA	AA	AB	AB	AB	AB	BB	AB	AB	BB	AB	AB	BB	-	AA	AB	AB	AB	AB	AB	AB	AB	AB	AB	BB	AB	AB	AB	AB	AA	AB	AB	AB	BB	AB	AB	AA	AB	AA	AA	AB	AA
chrC07_39802161	C07	117.79	AB	AB	AB	BB	AB	AA	AA	AB	AB	AB	AB	BB	AB	AB	-	AB	AB	BB	AA	AA	AB	AB	AB	AB	AB	AB	AB	AB	AB	BB	AB	AB	AB	AB	AA	AB	AB	AB	BB	AB	AB	AA	BB	AA	AA	AB	AA
chrC07_40099955	C07	119.375	AB	AB	AB	BB	AB	AA	AA	AB	-	AB	AB	BB	AB	-	BB	AB	AB	BB	-	AA	AB	AB	AB	AB	AB	AB	AB	AB	AB	BB	-	AB	AB	AB	AA	AB	AB	AB	BB	AB	AB	AA	BB	AA	AB	AB	AA
chrC07_39944852	C07	119.732	-	-	-	BB	AB	AA	AA	-	AB	AB	AB	-	AB	AB	BB	AB	AB	BB	AA	AA	AB	AB	AB	AB	AB	AB	AB	AB	-	BB	AB	AB	AB	AB	AA	AB	AB	AB	BB	AB	AB	AA	BB	AA	AB	AB	AA
chrC07_40003901	C07	120.771	AB	AB	BB	BB	AB	-	-	AB	AB	AB	AB	BB	AB	AB	BB	AB	AB	BB	-	-	AB	AB	AB	AB	AB	AB	AB	AB	AB	BB	AB	AB	AB	AB	-	AB	AB	AB	BB	AB	AB	AA	BB	AA	AB	AB	AA
chrC07_41094905	C07	128.005	AB	AA	AB	BB	AB	AA	AA	AB	AB	AB	AB	BB	AB	AB	BB	AB	AB	BB	AA	AA	AB	AB	AB	AB	AB	AB	AB	AB	AB	BB	AB	AB	AA	AB	AA	AB	AB	AB	-	AB	AB	AA	BB	AA	AB	AB	AB
chrC07_41032557	C07	128.658	AB	AA	AB	BB	AB	AA	AA	AB	AB	AB	AB	BB	AB	AB	BB	AB	AB	BB	-	-	AB	AB	AB	AB	AB	AB	AB	AB	AB	BB	AB	AB	AA	AB	AA	-	AB	AB	-	AB	AB	AA	BB	AA	AB	AB	AB
chrC07_40866020	C07	129.529	AB	AA	AB	BB	AB	AA	AA	AB	AB	AB	AB	BB	AB	AB	BB	AB	AB	BB	AA	AA	AB	AB	AB	AB	AB	AB	AB	AB	AB	BB	AB	AB	AA	AB	AA	AB	AB	AB	AB	AB	AB	AA	BB	AA	AB	AB	AB
chrC07_41037267	C07	130.236	AB	AA	AB	BB	AB	AA	AA	AB	AB	AB	AB	BB	-	AB	BB	AB	AB	BB	AA	AA	AB	AB	AB	AB	AB	AB	AB	AB	AB	BB	AB	AB	AA	AB	AA	AB	AB	AB	AB	AB	AB	AA	BB	AA	AB	AB	AB
chrC07_41037282	C07	130.236	AB	AA	AB	BB	AB	AA	AA	AB	AB	AB	AB	BB	AB	AB	BB	AB	AB	BB	AA	AA	AB	AB	AB	AB	AB	AB	-	AB	AB	BB	AB	AB	AA	AB	AA	AB	AB	AB	AB	AB	AB	AA	BB	AA	AB	AB	AB
chrC07_41251544	C07	131.736	AB	AA	AB	BB	AB	AA	AA	AB	AB	AB	AB	BB	AB	-	BB	AB	AB	BB	-	AA	AB	AB	AB	AB	AB	AB	AB	AB	AB	BB	AB	AB	AB	AA	-	AB	AB	AB	AB	AB	AB	AA	BB	AA	AB	AB	AB
chrC07_41266658	C07	132.252	AB	AA	AB	BB	AB	-	-	AB	AB	AB	-	BB	AB	AB	BB	AB	AB	BB	AB	-	AB	-	AB	AB	AB	AB	AB	AB	AB	BB	AB	AB	AB	-	AA	AB	AB	AB	AB	AB	AB	AA	BB	AA	AB	AB	AB
chrC07_41469217	C07	133.63	AB	AA	-	BB	-	AA	AA	AB	AB	AB	AB	BB	-	AB	BB	AB	-	BB	AB	AA	AB	AB	AB	AB	AB	AB	AB	-	-	BB	AB	AB	AB	-	AA	AB	AB	AB	AB	AB	AB	AA	BB	-	AB	AB	AB
chrC07_41468907	C07	134.655	AB	AA	AB	BB	-	AA	AA	AB	AB	AB	AB	BB	AB	AB	BB	AB	AB	BB	-	AA	AB	AB	AB	AB	AB	AB	AB	AB	-	BB	AB	AB	AA	AA	AA	AB	AB	AB	AB	AB	-	AA	BB	AA	AB	AB	AB
chrC07_41470366	C07	135.278	AB	-	AB	BB	-	AA	AA	AB	AB	-	AB	BB	-	AB	BB	AB	AB	BB	-	AA	AB	-	AB	AB	AB	AB	AB	AB	-	BB	AB	AB	AA	AA	AA	BB	AB	AB	AB	AB	AA	AA	BB	AA	AB	AB	AB
chrC07_41744084	C07	137.783	AB	AA	AB	-	-	AA	AA	AB	AB	AB	AB	BB	AB	AB	BB	AB	AB	BB	AA	AA	AB	-	-	AB	AB	AB	AB	AB	AA	-	-	AB	AA	-	AA	-	AB	AB	AB	AB	AA	AA	-	AA	AB	AB	AB
chrC07_41796122	C07	138.481	AB	AA	AB	AB	AB	AA	AA	AB	AB	AB	AB	BB	AB	AB	BB	AB	AB	BB	AA	AA	AB	AB	BB	AB	AB	AB	AB	AB	AA	BB	AB	AB	AA	AA	AA	AB	AB	AB	AB	AB	-	-	BB	AA	AB	AB	AB
chrC07_41887036	C07	139.315	AB	AA	AB	AB	AB	AA	AA	AB	AB	AB	AB	BB	-	AB	BB	AB	AB	BB	AA	AA	AB	AB	-	AB	-	AB	AB	AB	AA	BB	AB	AB	AA	AA	AA	AB	AB	AB	AB	AB	AB	AA	BB	AA	AB	AB	AB
chrC07_41887059	C07	139.502	AB	AA	AB	AB	AB	AA	AA	AB	AB	AB	AB	BB	-	AB	BB	AB	AB	BB	AB	-	AB	AB	BB	AB	AB	AB	AB	AB	AA	BB	AB	AB	AA	AA	AA	AB	AB	AB	AB	AB	AB	AA	BB	AA	AB	AB	AB
chrC07_42101950	C07	141.16	AB	AA	AB	AB	AB	AA	AA	AB	AB	AB	AB	BB	AB	-	BB	AB	AB	BB	AB	AA	AB	-	BB	AB	AB	AB	AB	AB	AA	BB	AB	AB	AA	AA	-	AB	AB	AB	AB	AB	AB	-	BB	AA	AB	AB	AB
chrC07_42250767	C07	142.253	AB	AA	AB	AB	AB	AA	AA	AB	AB	AB	AB	BB	AB	AB	BB	-	AB	BB	AA	AA	AB	AB	BB	AB	AB	AB	AB	AB	AA	-	AB	AB	AA	AA	AA	AB	AB	AB	AB	AB	AB	AA	-	AA	AB	AB	AB
chrC07_42480927	C07	143.22	AB	AA	-	AB	AB	AA	AA	AB	AB	AB	-	BB	AB	AB	BB	AA	AB	BB	AA	AA	AB	AB	BB	AB	AB	AB	AB	AB	AA	BB	AB	AB	AA	-	AA	AB	AB	AB	AB	AB	AB	AA	BB	AA	AB	AB	AB
chrC07_42479336	C07	143.75	AB	AA	AB	AB	AB	AA	-	AB	AB	AB	AB	BB	-	AB	BB	AB	AB	BB	AA	AA	AB	AB	BB	AB	AB	AB	AB	AB	AA	BB	AB	AB	AA	AA	AA	AB	AB	AB	AB	AB	AB	AA	BB	AA	AB	AB	AB
chrC07_42475351	C07	144.534	-	AA	AB	AB	AB	-	AA	AB	-	AB	AB	BB	BB	-	BB	AB	AB	BB	-	AA	AB	AB	BB	AB	AB	AB	AB	AB	-	BB	AB	AB	AA	AA	-	AB	AB	AB	AB	AB	AB	AA	BB	AA	AB	AB	AB
chrC07_42482764	C07	144.601	AB	AA	AB	AB	AB	AA	AA	AB	AB	AB	AB	BB	AB	AB	BB	AB	AB	BB	AA	AA	AB	AB	BB	AB	AB	AB	AB	AB	AA	BB	AB	AB	AA	AA	AA	AB	AB	AB	AB	AB	AB	AA	BB	AA	AB	AB	AB
chrC07_42341562	C07	145.555	AB	AA	AB	AB	AB	AA	AA	AB	AB	AB	AB	BB	AB	AB	-	AB	AB	AB	AA	AA	AB	AB	BB	AB	AB	AB	AB	AB	AA	AB	AB	AB	AA	AA	AA	AB	AB	AB	AB	AB	AB	AA	BB	AA	AB	AB	AB
chrC07_42586465	C07	147.527	AB	-	AB	AB	AB	AA	AA	AB	AB	AB	AB	BB	-	AB	BB	AA	AB	-	AA	AA	AB	-	BB	AB	-	AB	-	AB	AA	-	AB	AB	AA	AA	AA	AB	AB	AB	AB	AB	AB	AA	-	AA	AB	AB	AB
chrC07_42892404	C07	150.154	AB	AA	AA	AB	-	AA	AA	AB	AB	-	AB	BB	AB	AB	AB	AA	AB	BB	AA	AA	AB	AB	BB	AB	AB	-	AB	AB	AA	BB	AB	-	AA	AA	AA	AB	AB	AB	AB	AB	AB	AB	BB	AA	AB	AB	AB
chrC07_43637892	C07	153.908	AB	AA	AA	AB	AB	AA	AA	AB	AB	AB	AB	BB	AB	AB	AB	AB	AB	BB	AA	AB	AB	AB	BB	AB	AB	AB	AB	AB	AA	BB	AB	AB	-	AA	AA	AB	AB	AB	AB	AB	AB	-	BB	AA	AB	AB	-
chrC08_2522741	C08	0	BB	AA	AB	AB	BB	BB	AB	AB	BB	AB	AB	AB	-	AB	AB	-	AB	-	BB	BB	BB	AB	BB	AB	BB	AB	AB	-	AB	BB	AB	AB	BB	BB	-	-	AB	BB	AB	AB	-	AB	AB	BB	BB	BB	AA
chrC08_1338320	C08	12.8926	BB	AA	AA	AA	-	-	AB	AB	BB	AB	AB	AB	AA	AB	AB	AB	AA	AB	-	BB	BB	AB	AB	AA	BB	AA	AB	AB	AB	BB	AB	AB	AB	-	AB	AB	AA	-	AB	AB	AA	AB	AB	BB	BB	-	AA
chrC08_2376147	C08	14.8408	BB	AA	AA	AA	BB	BB	AB	AB	BB	AB	AB	AB	AA	AB	-	AB	-	AB	BB	BB	BB	AB	AB	AA	BB	AA	AB	AA	AB	BB	AB	AB	AB	BB	-	AB	-	BB	AB	AB	AB	AB	AB	-	BB	BB	AA
chrC08_1788246	C08	15.781	BB	AA	AA	AA	BB	BB	AB	AB	BB	AB	AB	AB	AA	AB	AB	AB	-	AB	BB	BB	BB	AB	AB	AA	BB	-	AB	AA	AB	BB	AB	AB	BB	-	AB	AB	AA	BB	AB	AB	-	AB	AB	BB	BB	BB	AA
chrC08_16053571	C08	19.763	BB	AA	AB	AA	-	BB	AB	AB	-	AB	AB	AB	AA	-	AB	AB	AA	-	-	BB	BB	AB	AB	AA	BB	AA	AB	AA	BB	BB	AB	AB	BB	-	-	AB	AA	BB	AB	AB	AB	AA	-	BB	BB	BB	AA
chrC08_18037143	C08	29.0153	BB	AA	AB	-	-	BB	AB	AA	BB	AB	AB	AB	AB	BB	AB	-	AA	AB	-	AB	AB	AB	-	AA	BB	AA	AB	AA	BB	-	BB	AB	BB	BB	AA	AB	AA	BB	AB	AB	AB	-	-	BB	BB	BB	AA
chrC08_18958473	C08	33.5223	BB	AA	-	AB	AB	BB	AB	-	BB	AB	AB	BB	AB	BB	AB	AB	AA	AB	AB	AB	AB	AB	AB	AA	BB	AA	AB	AB	BB	BB	BB	AB	-	-	-	AB	AA	BB	AB	AB	AB	-	-	-	BB	AB	AA
chrC08_19590267	C08	35.0371	BB	AA	AA	AB	AB	BB	AB	AA	BB	AB	AB	BB	AB	BB	AB	AB	AA	AB	-	AB	AB	AA	AB	AA	BB	AA	AB	AB	BB	BB	BB	AB	BB	-	-	AB	-	BB	AB	AB	AB	AA	AB	BB	BB	AB	AA
chrC08_23807763	C08	57.3259	AB	AA	AB	AA	AB	BB	AB	AB	BB	AB	AB	BB	AA	-	AB	AB	AA	AB	AB	AB	AB	AA	AB	-	BB	AB	AB	BB	AB	AB	BB	AA	-	AB	AA	AB	BB	BB	AB	AB	AB	AB	AB	AB	BB	AB	AA
chrC08_25665794	C08	59.139	AB	AA	AB	AA	AB	BB	-	AB	BB	AB	AB	BB	-	-	AB	AA	AA	AB	AB	AB	AB	AA	-	AA	BB	AB	-	BB	AB	AB	BB	AA	BB	AB	-	AB	BB	BB	AB	AB	BB	AB	AB	AB	BB	AB	AA
chrC08_26903249	C08	62.8957	AB	AA	AA	AA	AB	BB	AB	AB	BB	BB	AB	BB	AB	BB	AB	AA	AA	AB	-	AB	AB	AA	AB	AA	AB	AB	AB	-	-	AB	AB	AA	BB	AB	AA	AB	BB	AB	AB	AB	-	AB	AB	AA	-	AB	AA
chrC08_27347526	C08	65.2697	AB	AA	AA	AA	AB	BB	-	AB	BB	BB	AB	AB	AB	BB	AB	-	AA	AB	-	AB	AB	-	AB	AA	AB	AB	AB	BB	AB	AB	AB	AA	-	AB	AB	AB	BB	AB	AB	AB	AB	AB	AB	AA	BB	AB	AA
chrC08_27347514	C08	65.924	AB	AA	AB	-	-	BB	-	AB	BB	BB	AB	-	AB	BB	AB	-	AA	AB	BB	AB	AB	AA	AB	AA	AB	-	AB	BB	AB	-	-	AA	BB	AB	AB	AB	BB	AB	AB	AB	-	AB	AB	AA	BB	AB	AA
chrC08_27612056	C08	66.6012	AB	AA	AB	AA	AB	BB	AB	AB	BB	BB	AB	AB	AB	BB	AB	AB	AA	AB	BB	AB	AB	AA	AB	AA	AB	AB	AB	BB	AB	AB	AB	AA	BB	AB	AB	AB	BB	AB	AB	AB	AB	AB	AB	AA	BB	AB	AA
chrC08_27705615	C08	67.0091	AB	AA	-	AA	-	BB	AB	AB	BB	BB	AB	AB	AB	BB	AB	AB	AA	AB	BB	AB	AB	AA	AB	AA	AB	AB	AB	BB	AB	AB	AB	AA	BB	AB	-	AB	BB	-	AB	AB	-	-	AB	-	BB	AB	AA
chrC08_27853082	C08	68.9252	AB	AA	AA	AA	AB	BB	AB	AB	BB	-	AB	AB	AB	-	AB	AB	AA	AB	AB	AB	AB	AA	AB	AA	AB	AB	AB	BB	AB	AB	AB	AA	BB	AB	AB	AB	BB	AB	AB	AB	AB	AB	AB	AA	BB	AB	AA
chrC08_29463430	C08	76.354	AB	AA	-	AA	AB	BB	AB	AB	BB	BB	AB	AB	AB	BB	AA	AB	AB	AB	AB	BB	AB	AA	AB	AB	AB	AB	AB	-	AB	AB	AB	AA	BB	AB	-	AB	BB	AB	AB	AA	AB	AB	AB	AA	BB	AB	AA
chrC08_29680701	C08	78.1119	AB	AA	AA	AA	-	AB	AB	-	BB	BB	AB	AB	AB	BB	AA	AB	AB	AB	AB	BB	AB	AA	AB	AB	AB	AB	AB	BB	AB	AB	-	AA	BB	-	BB	AB	-	AB	AB	AA	AB	AB	-	AA	BB	AB	AA
chrC08_29610270	C08	78.6973	AB	AA	-	AA	AB	AB	AB	AB	BB	BB	AB	AB	AB	BB	AA	-	-	AB	-	BB	AB	AA	AB	AB	AB	AB	-	BB	AB	-	AB	-	BB	AB	BB	AB	BB	AB	AB	AA	AB	-	-	AA	BB	AB	AA
chrC08_29800263	C08	80.5105	AB	AA	AB	AA	AB	AB	AB	AB	BB	BB	AB	AB	AB	BB	AA	AB	AB	AB	BB	BB	AB	AA	AB	AB	AB	AB	AB	BB	AB	AB	AB	AB	BB	AB	BB	AB	BB	AB	AB	AA	AB	AB	-	AA	BB	AB	AA
chrC08_29800340	C08	80.5105	AB	AA	AB	AA	AB	AB	AB	AB	BB	BB	AB	AB	-	BB	AA	AB	AB	AB	BB	BB	AB	AA	AB	AB	AB	AB	AB	BB	AB	AB	AB	AB	-	AB	BB	AB	BB	AB	AB	AA	AB	AB	-	AA	BB	AB	AA
chrC08_30018121	C08	81.989	AB	AA	AB	AA	AB	AB	AB	AB	BB	BB	AB	AB	AB	BB	AA	AB	AB	AB	BB	BB	AB	AA	AB	AB	AB	AB	-	BB	AB	AB	AB	AB	BB	AB	BB	AB	BB	AB	-	AA	AB	AB	AB	AA	BB	AB	AA
chrC08_29951682	C08	82.3105	AB	-	AB	AA	AB	AB	AB	AB	BB	BB	AB	AB	AB	BB	AA	AB	AB	AB	BB	BB	AB	AA	AB	AB	AB	AB	BB	BB	AB	AB	AB	AB	BB	AB	BB	AB	BB	AB	AB	AA	AB	-	AB	AA	BB	AB	AA
chrC08_30210512	C08	83.7404	AB	AA	-	AA	AB	AB	AB	AB	BB	BB	AB	AB	AB	BB	AA	AB	AB	-	BB	BB	AB	-	AB	AB	AB	AB	BB	BB	BB	AB	AB	AB	BB	AB	BB	AB	BB	AB	AB	AA	AB	AB	-	AA	AB	AA	AA
chrC08_31466087	C08	88.7355	AA	AA	AB	-	AB	-	-	-	BB	BB	AB	AB	-	BB	AB	-	AB	AB	-	BB	AA	-	AB	AB	AB	AB	BB	BB	BB	AB	AB	AB	BB	AB	BB	AB	BB	-	AB	AA	AB	AB	AB	AA	AB	AA	AA
chrC08_31707254	C08	91.0563	AA	AA	-	AA	AB	AB	AB	AB	AB	BB	AB	AB	AB	BB	AB	AB	AB	AB	BB	BB	AA	AA	AB	AB	AB	AB	AB	BB	AB	AB	AB	AB	BB	AB	BB	AA	BB	AB	AB	AA	AB	AB	AB	AA	AB	AA	AA
chrC08_33080721	C08	95.8135	AA	AA	AB	AA	AB	-	AB	AB	AB	-	AB	AB	AA	-	AB	-	AB	AB	-	BB	AA	AA	AB	AB	AB	AB	AB	BB	AB	AB	AB	AB	-	BB	-	AA	-	AB	AB	AA	AB	-	AB	AA	AB	AA	AA
chrC08_33074143	C08	96.3644	AA	AA	AB	AA	AB	AB	AB	AB	-	BB	AB	AB	AA	-	AB	AB	AB	AB	AB	BB	AA	AA	AB	AB	AB	AB	BB	-	BB	AB	AB	AB	-	BB	-	AA	-	AB	AB	AA	-	AB	-	AA	AB	AA	AA
chrC08_33332649	C08	98.0388	AA	AB	AB	-	AB	AB	AB	AB	AB	-	AB	AB	AA	BB	AB	-	AB	AB	-	BB	AA	-	AB	AB	AB	AB	BB	BB	BB	AB	AB	AB	BB	BB	BB	AA	BB	AB	AB	-	AB	AB	AB	-	AB	AA	AA
chrC08_33466408	C08	99.145	AA	AB	AB	AA	AB	AB	AB	AB	AB	BB	AB	AB	AA	BB	AB	AB	AB	AB	AB	BB	AA	AA	AB	AB	AB	AB	AB	BB	-	AB	AB	AB	BB	BB	-	AA	-	AB	-	AA	AB	AB	-	AA	AB	AA	AA
chrC08_33470141	C08	99.4901	AA	AB	AB	AA	AB	AB	AB	AB	AB	BB	AB	AB	AA	BB	AB	BB	AB	AB	-	BB	AA	AA	AB	AB	AB	AB	AB	BB	BB	AB	AB	AB	BB	BB	BB	AA	BB	BB	AB	AA	AB	AB	AB	AA	AB	AA	AA
chrC08_33588120	C08	100.441	AA	AB	AB	-	AB	AB	AB	AB	AB	BB	AB	AB	AA	BB	AB	-	AB	AB	BB	BB	AA	AA	AB	AB	AB	AB	-	-	BB	AB	AB	AB	BB	-	BB	-	BB	BB	AB	AA	AB	AB	AB	AA	AB	AA	AA
chrC08_33822384	C08	101.717	AA	AB	AB	AA	AB	AB	AB	AB	AB	BB	AB	AB	AA	BB	AB	AB	AB	AB	AB	BB	AA	AA	AB	AB	AB	AB	AB	BB	BB	AA	AB	AB	BB	BB	BB	AA	BB	BB	AB	AA	AB	AB	AB	AA	AB	AA	AA
chrC08_33823500	C08	101.717	AA	AB	AB	AA	-	AB	AB	AB	AB	BB	AB	AB	-	BB	AB	AB	AB	AB	AB	BB	AA	AA	AB	AB	AB	AB	AB	BB	BB	AA	AB	AB	BB	BB	BB	AA	BB	BB	AB	AA	AB	AB	AB	AA	AB	AA	AA
chrC08_33823353	C08	102.086	AA	AB	AB	AA	AB	AB	AB	AB	AB	BB	AB	AB	AA	BB	AB	-	AB	AB	-	BB	AA	AA	AB	AB	AB	AB	BB	BB	BB	AA	AB	AB	BB	BB	BB	AA	BB	BB	AB	AA	AB	AB	AB	AA	AB	AA	AA
chrC08_34218407	C08	103.867	AA	-	AB	AB	AB	AB	AB	AB	AB	BB	AB	AB	AA	BB	AB	AB	AB	AB	-	BB	AA	AA	AB	AB	AB	AB	-	BB	BB	AA	AB	-	AB	AB	BB	AA	BB	BB	AB	AA	AB	AB	AB	-	BB	AA	AA
chrC08_34218294	C08	103.867	AA	AB	AB	-	AB	AB	AB	AB	AB	BB	AB	AB	AA	-	AB	AB	AB	AB	-	-	AA	AA	AB	AB	AB	AB	-	BB	BB	AA	AB	AB	AB	-	-	AA	-	-	AB	AA	-	AB	AB	AA	BB	AA	AA
chrC08_34233146	C08	104.22	AA	AB	AB	AB	AB	AB	AB	AB	AB	BB	AB	AB	AA	-	AB	AB	AB	AB	AB	-	AA	AA	-	AB	-	AB	AA	BB	BB	AA	AB	AB	AB	AB	AB	AA	BB	BB	AB	AA	-	AB	AB	AA	BB	AA	AA
chrC08_34444938	C08	104.517	AA	AB	AB	AB	AB	AB	AB	AB	AB	BB	AB	AB	AA	BB	AB	AB	AB	AB	AB	BB	AA	AA	AB	AB	AB	AB	AB	BB	BB	AA	-	AB	-	BB	BB	AA	BB	BB	AB	AA	AB	AB	AB	AA	BB	AA	AA
chrC08_35395195	C08	107.724	AA	AB	AB	BB	AB	AB	AB	AB	AB	AB	BB	AB	AA	BB	AB	-	AB	-	AB	BB	AA	AA	-	AB	AB	AB	AB	BB	BB	AA	AB	BB	AA	BB	BB	AA	BB	BB	AB	AA	-	-	BB	AA	BB	AA	AA
chrC08_35847626	C08	109.147	AA	BB	AB	-	AB	AB	AB	-	-	AB	BB	AB	-	-	AB	AB	-	-	AB	BB	AA	AA	AB	AB	AB	AB	-	-	BB	-	AB	-	-	BB	BB	AA	-	BB	AB	AA	-	AB	BB	AA	BB	AA	AA
chrC08_35925706	C08	109.719	AA	BB	AB	BB	AB	AB	AB	AB	AB	AB	BB	AB	AA	BB	AB	AB	AB	AB	AB	BB	AA	-	AB	AB	AB	AB	AB	BB	BB	AA	AB	BB	AA	BB	BB	AA	BB	BB	AB	AA	AB	AB	AB	AA	BB	AA	AA
chrC08_36512444	C08	113.572	AB	BB	AB	BB	AB	AB	AB	AB	AB	AB	BB	AB	AA	AB	AB	AB	AB	AB	AB	BB	AA	AA	AB	AB	AB	AB	AB	BB	BB	AA	AB	BB	AA	-	BB	AA	BB	BB	AB	AA	AB	AB	AB	AA	-	AA	AB
chrC08_36512363	C08	113.572	AB	BB	AB	BB	AB	AB	AB	AB	AB	AB	BB	AB	AA	AB	AB	AB	AB	AB	AB	BB	AA	AA	AB	AB	AB	AB	AB	BB	BB	AA	AB	BB	AA	BB	-	AA	BB	BB	AB	AA	AB	AB	AB	AA	BB	AA	AB
chrC08_38393259	C08	115.976	AB	BB	AB	BB	AB	AB	AB	AB	AB	AA	BB	AB	AA	AB	AB	AB	AB	AB	AB	BB	AA	AA	AB	AB	AB	AB	AB	BB	BB	AA	AB	BB	AA	-	BB	AA	-	BB	AB	-	-	AB	AB	AA	BB	AA	AB
chrC08_37584117	C08	120.591	AB	-	AB	BB	AB	AB	-	AB	AB	AA	AB	AB	-	AB	AB	AB	AB	AB	AB	AB	AA	-	AB	AB	AB	AB	-	BB	BB	AA	AB	AB	-	BB	AB	AA	BB	-	AB	AA	AA	AB	-	AA	-	AA	AB
chrC09_7141985	C09	0	AB	AB	BB	BB	AB	AB	AB	AB	AB	AB	BB	BB	BB	AA	AB	-	AB	AB	-	AB	BB	AB	AB	BB	BB	AB	AB	BB	AA	AB	BB	AA	AB	BB	AB	AA	AA	AB	AB	AB	AB	AB	-	AB	AB	AA	AB
chrC09_13636840	C09	10.9389	AB	AB	AB	BB	AB	AB	AB	AB	-	AB	BB	BB	BB	-	AB	-	AB	AB	-	BB	BB	-	-	BB	AB	AB	AB	BB	-	-	BB	-	AB	AB	AB	-	-	AB	AB	AB	AB	AA	BB	BB	AB	-	AB
chrC09_13643705	C09	13.3275	AB	AB	AB	BB	AB	AB	AB	AB	AB	AB	AB	BB	BB	AB	AB	AB	AB	AB	AB	BB	BB	AA	AB	BB	AB	AB	AB	AB	AB	AB	BB	-	AB	AB	AB	AA	AA	AB	AB	AB	AB	-	BB	BB	AB	AA	AB
chrC09_13739265	C09	15.4438	AB	AB	AB	BB	AB	AB	AB	AB	AB	AB	AB	BB	BB	AB	AB	AB	AB	AB	AB	BB	BB	-	AB	BB	AB	AB	AB	AB	AB	AB	BB	-	AB	AB	AB	-	AA	AB	AA	AB	-	AA	-	BB	AB	AA	AB
[truncated: 22 more rows]
[truncated: 119 more columns]
