# Supplementary material for: Integrated QTL and eQTL Mapping Provides Insights and Candidate Genes for Fatty Acid Composition, Flowering Time, and Growth Traits in a F2 Population of a Novel Synthetic Allopolyploid Brassica napus
Source: Front Plant Sci. 2018 Nov 13;9:1632. doi: 10.3389/fpls.2018.01632 (PMC6243938; doi:10.3389/fpls.2018.01632)
Supplement: Supplementary file 4 [file Table_4.XLSX]

## Sheet: Supplementary_Table_4
	trait	SNP.ID	mutation_type	impact	gene_ID	AGI	At_symbol	B.napus_GO_term	GO_des	chrom	Ae.gt	Ol.gt	REF	ALT
1	Arachidic_acid	chrA08_6023404	missense_variant	MODERATE	BnaA08g06090D	AT4G16143	importin alpha isoform 2	GO:0005488;GO:0005515;GO:0005634;GO:0005737;GO:0006606;GO:0008565	binding;protein binding;nucleus;cytoplasm;protein import into nucleus;protein transporter activity	A08	2018-01-01	0/0	A	G
2	Arachidic_acid	chrA08_6080716	missense_variant	MODERATE	BnaA08g06160D	AT1G36310	S-adenosyl-L-methionine-dependent methyltransferases superfamily protein	GO:0008152;GO:0008168	metabolic process;methyltransferase activity	A08	0/0	2018-01-01	A	C
3	Arachidic_acid	chrA08_6081353	missense_variant	MODERATE	BnaA08g06160D	AT1G36310	S-adenosyl-L-methionine-dependent methyltransferases superfamily protein	GO:0008152;GO:0008168	metabolic process;methyltransferase activity	A08	0/0	2018-01-01	G	A
4	Arachidic_acid	chrA08_6143703	missense_variant	MODERATE	BnaA08g06230D	AT1G36050	Endoplasmic reticulum vesicle transporter protein	NA	NA	A08	0/0	2018-01-01	T	A
5	Arachidic_acid	chrA08_6145558	missense_variant	MODERATE	BnaA08g06230D	AT1G36050	Endoplasmic reticulum vesicle transporter protein	NA	NA	A08	0/0	2018-01-01	T	C
6	Arachidic_acid	chrA08_6145849	missense_variant	MODERATE	BnaA08g06230D	AT1G36050	Endoplasmic reticulum vesicle transporter protein	NA	NA	A08	0/0	2018-01-01	G	C
7	Arachidic_acid	chrA08_6214119	missense_variant	MODERATE	BnaA08g06260D	AT1G35720	annexin 1	GO:0005509;GO:0005544	calcium ion binding;calcium-dependent phospholipid binding	A08	0/0	2018-01-01	T	G
8	Arachidic_acid	chrA08_6228252	missense_variant	MODERATE	BnaA08g06270D	NA	NA	GO:0003723;GO:0003735;GO:0005622;GO:0005840;GO:0006412	RNA binding;structural constituent of ribosome;intracellular;ribosome;translation	A08	0/0	2018-01-01	C	T
9	Arachidic_acid	chrA08_6281369	missense_variant	MODERATE	BnaA08g06290D	AT1G35460	basic helix-loop-helix (bHLH) DNA-binding superfamily protein	GO:0046983	protein dimerization activity	A08	0/0	2018-01-01	T	C
10	Arachidic_acid	chrA08_6312370	splice_region_variant&synonymous_variant	LOW	BnaA08g06350D	NA	NA	NA	NA	A08	0/0	2018-01-01	A	G
11	Arachidic_acid	chrA08_6316731	missense_variant	MODERATE	BnaA08g06360D	AT1G34780	APR-like 4	GO:0045454	cell redox homeostasis	A08	0/0	2018-01-01	T	A
12	Arachidic_acid	chrA08_6341070	missense_variant	MODERATE	BnaA08g06380D	AT1G34550	Protein of unknown function (DUF616)	NA	NA	A08	0/0	2018-01-01	A	C
13	Arachidic_acid	chrA08_6345827	missense_variant	MODERATE	BnaA08g06380D	AT1G34550	Protein of unknown function (DUF616)	NA	NA	A08	0/0	2018-01-01	A	G
14	Arachidic_acid	chrA08_6346175	missense_variant	MODERATE	BnaA08g06380D	AT1G34550	Protein of unknown function (DUF616)	NA	NA	A08	0/0	2018-01-01	A	C
15	Arachidic_acid	chrA08_6403338	missense_variant	MODERATE	BnaA08g06450D	AT1G34270	Exostosin family protein	GO:0016020	membrane	A08	0/0	2018-01-01	T	G
16	Arachidic_acid	chrA08_6409361	missense_variant	MODERATE	BnaA08g06470D	AT1G34220	Regulator of Vps4 activity in the MVB pathway protein	NA	NA	A08	0/0	2018-01-01	A	T
17	Arachidic_acid	chrA08_6409376	missense_variant	MODERATE	BnaA08g06470D	AT1G34220	Regulator of Vps4 activity in the MVB pathway protein	NA	NA	A08	0/0	2018-01-01	T	C
18	Arachidic_acid	chrA08_6409948	missense_variant	MODERATE	BnaA08g06470D	AT1G34220	Regulator of Vps4 activity in the MVB pathway protein	NA	NA	A08	0/0	2018-01-01	G	A
19	Arachidic_acid	chrA08_6409976	missense_variant	MODERATE	BnaA08g06470D	AT1G34220	Regulator of Vps4 activity in the MVB pathway protein	NA	NA	A08	0/0	2018-01-01	T	A
20	Arachidic_acid	chrA08_6410052	missense_variant	MODERATE	BnaA08g06470D	AT1G34220	Regulator of Vps4 activity in the MVB pathway protein	NA	NA	A08	0/0	2018-01-01	C	G
21	Arachidic_acid	chrA08_6410089	missense_variant	MODERATE	BnaA08g06470D	AT1G34220	Regulator of Vps4 activity in the MVB pathway protein	NA	NA	A08	0/0	2018-01-01	A	T
22	Arachidic_acid	chrA08_6410113	missense_variant	MODERATE	BnaA08g06470D	AT1G34220	Regulator of Vps4 activity in the MVB pathway protein	NA	NA	A08	0/0	2018-01-01	G	A
23	Arachidic_acid	chrA08_6411765	missense_variant	MODERATE	BnaA08g06480D	AT1G34190	NAC domain containing protein 17	NA	NA	A08	0/0	2018-01-01	C	T
24	Arachidic_acid	chrA08_6411957	missense_variant	MODERATE	BnaA08g06480D	AT1G34190	NAC domain containing protein 17	NA	NA	A08	0/0	2018-01-01	G	C
25	Arachidic_acid	chrA08_6412878	missense_variant	MODERATE	BnaA08g06490D	AT1G34180	NAC domain containing protein 16	GO:0003677	DNA binding	A08	0/0	2018-01-01	T	C
26	Arachidic_acid	chrA08_6413299	missense_variant	MODERATE	BnaA08g06490D	AT1G34180	NAC domain containing protein 16	GO:0003677	DNA binding	A08	0/0	2018-01-01	A	G
27	Arachidic_acid	chrA08_6413335	missense_variant	MODERATE	BnaA08g06490D	AT1G34180	NAC domain containing protein 16	GO:0003677	DNA binding	A08	0/0	2018-01-01	A	T
28	Arachidic_acid	chrA08_6413422	stop_lost	HIGH	BnaA08g06490D	AT1G34180	NAC domain containing protein 16	GO:0003677	DNA binding	A08	0/0	2018-01-01	A	T
29	Arachidic_acid	chrA08_6413440	missense_variant	MODERATE	BnaA08g06490D	AT1G34180	NAC domain containing protein 16	GO:0003677	DNA binding	A08	0/0	2018-01-01	C	T
30	Arachidic_acid	chrA08_6455688	missense_variant	MODERATE	BnaA08g06520D	AT1G34060	Pyridoxal phosphate (PLP)-dependent transferases superfamily protein	GO:0003824;GO:0016846;GO:0030170	catalytic activity;carbon-sulfur lyase activity;pyridoxal phosphate binding	A08	0/0	2018-01-01	G	C
31	Arachidic_acid	chrA08_6463253	missense_variant	MODERATE	BnaA08g06530D	AT1G34000	one-helix protein 2	NA	NA	A08	0/0	2018-01-01	G	A
32	Arachidic_acid	chrA08_6477685	missense_variant	MODERATE	BnaA08g06560D	AT1G33980	Smg-4/UPF3 family protein	GO:0000166	nucleotide binding	A08	0/0	2018-01-01	G	C
33	Arachidic_acid	chrA08_6478961	missense_variant	MODERATE	BnaA08g06560D	AT1G33980	Smg-4/UPF3 family protein	GO:0000166	nucleotide binding	A08	0/0	2018-01-01	A	G
34	Arachidic_acid	chrA08_6479905	missense_variant	MODERATE	BnaA08g06560D	AT1G33980	Smg-4/UPF3 family protein	GO:0000166	nucleotide binding	A08	0/0	2018-01-01	T	C
35	Arachidic_acid	chrA08_6480166	missense_variant	MODERATE	BnaA08g06560D	AT1G33980	Smg-4/UPF3 family protein	GO:0000166	nucleotide binding	A08	0/0	2018-01-01	G	C
36	Arachidic_acid	chrA08_6833257	missense_variant	MODERATE	BnaA08g06800D	AT1G32750	HAC13 protein (HAC13)	GO:0005515	protein binding	A08	0/0	2018-01-01	T	G
37	Arachidic_acid	chrA08_6888019	missense_variant	MODERATE	BnaA08g06820D	AT5G52320	cytochrome P450, family 96, subfamily A, polypeptide 4	GO:0005506;GO:0009055;GO:0020037;GO:0055114	iron ion binding;electron carrier activity;heme binding;oxidation-reduction process	A08	0/0	2018-01-01	T	A
38	Arachidic_acid	chrA08_6927550	missense_variant	MODERATE	BnaA08g06870D	AT1G32810	RING/FYVE/PHD zinc finger superfamily protein	GO:0005515;GO:0008270	protein binding;zinc ion binding	A08	0/0	2018-01-01	G	T
39	Arachidic_acid	chrA08_6986920	missense_variant	MODERATE	BnaA08g06940D	AT1G32230	WWE protein-protein interaction domain protein family	GO:0003950	NAD+ ADP-ribosyltransferase activity	A08	0/0	2018-01-01	T	G
40	Arachidic_acid	chrA08_6999670	missense_variant	MODERATE	BnaA08g06960D	AT1G32200	phospholipid/glycerol acyltransferase family protein	GO:0004366;GO:0006650;GO:0008152	glycerol-3-phosphate O-acyltransferase activity;glycerophospholipid metabolic process;metabolic process	A08	0/0	2018-01-01	T	G
41	Arachidic_acid	chrA08_6999709	missense_variant	MODERATE	BnaA08g06960D	AT1G32200	phospholipid/glycerol acyltransferase family protein	GO:0004366;GO:0006650;GO:0008152	glycerol-3-phosphate O-acyltransferase activity;glycerophospholipid metabolic process;metabolic process	A08	0/0	2018-01-01	T	C
42	Arachidic_acid	chrA08_6999751	missense_variant	MODERATE	BnaA08g06960D	AT1G32200	phospholipid/glycerol acyltransferase family protein	GO:0004366;GO:0006650;GO:0008152	glycerol-3-phosphate O-acyltransferase activity;glycerophospholipid metabolic process;metabolic process	A08	0/0	2018-01-01	C	G
43	Arachidic_acid	chrA08_7040526	stop_gained	HIGH	BnaA08g06980D	NA	NA	NA	NA	A08	0/0	2018-01-01	G	T
44	Arachidic_acid	chrA08_7053250	missense_variant	MODERATE	BnaA08g07000D	AT1G32060	phosphoribulokinase	GO:0005524;GO:0005975;GO:0008152;GO:0008974;GO:0016301	ATP binding;carbohydrate metabolic process;metabolic process;phosphoribulokinase activity;kinase activity	A08	0/0	2018-01-01	G	A
45	Arachidic_acid	chrA08_7053755	missense_variant	MODERATE	BnaA08g07000D	AT1G32060	phosphoribulokinase	GO:0005524;GO:0005975;GO:0008152;GO:0008974;GO:0016301	ATP binding;carbohydrate metabolic process;metabolic process;phosphoribulokinase activity;kinase activity	A08	0/0	2018-01-01	G	A
46	Arachidic_acid	chrA08_7058393	missense_variant	MODERATE	BnaA08g07010D	AT1G32050	SCAMP family protein	GO:0015031;GO:0016021	protein transport;integral component of membrane	A08	0/0	2018-01-01	A	G
47	Arachidic_acid	chrA08_7058538	missense_variant	MODERATE	BnaA08g07010D	AT1G32050	SCAMP family protein	GO:0015031;GO:0016021	protein transport;integral component of membrane	A08	0/0	2018-01-01	T	A
48	Arachidic_acid	chrA08_7058562	missense_variant	MODERATE	BnaA08g07010D	AT1G32050	SCAMP family protein	GO:0015031;GO:0016021	protein transport;integral component of membrane	A08	0/0	2018-01-01	A	G
49	Arachidic_acid	chrA08_7059030	missense_variant	MODERATE	BnaA08g07010D	AT1G32050	SCAMP family protein	GO:0015031;GO:0016021	protein transport;integral component of membrane	A08	0/0	2018-01-01	C	T
50	Arachidic_acid	chrA08_7070511	missense_variant	MODERATE	BnaA08g07020D	AT1G31970	DEA(D/H)-box RNA helicase family protein	GO:0003676;GO:0004386;GO:0005524;GO:0008026	nucleic acid binding;helicase activity;ATP binding;ATP-dependent helicase activity	A08	0/0	2018-01-01	C	G
51	Arachidic_acid	chrA08_7079136	missense_variant	MODERATE	BnaA08g07030D	AT1G31910	GHMP kinase family protein	GO:0005524	ATP binding	A08	0/0	2018-01-01	A	C
52	Arachidic_acid	chrA08_7079573	missense_variant	MODERATE	BnaA08g07030D	AT1G31910	GHMP kinase family protein	GO:0005524	ATP binding	A08	0/0	2018-01-01	T	C
53	Arachidic_acid	chrA08_7149511	missense_variant	MODERATE	BnaA08g07100D	AT5G35930	AMP-dependent synthetase and ligase family protein	GO:0003824;GO:0008152	catalytic activity;metabolic process	A08	0/0	2018-01-01	G	A
54	Arachidic_acid	chrA08_7183196	missense_variant	MODERATE	BnaA08g07170D	AT5G35100	Cyclophilin-like peptidyl-prolyl cis-trans isomerase family protein	GO:0003755;GO:0006457	peptidyl-prolyl cis-trans isomerase activity;protein folding	A08	0/0	2018-01-01	C	G
55	Arachidic_acid	chrA08_7183627	missense_variant	MODERATE	BnaA08g07170D	AT5G35100	Cyclophilin-like peptidyl-prolyl cis-trans isomerase family protein	GO:0003755;GO:0006457	peptidyl-prolyl cis-trans isomerase activity;protein folding	A08	0/0	2018-01-01	T	A
56	Arachidic_acid	chrA08_7203934	missense_variant	MODERATE	BnaA08g07200D	AT5G35170	adenylate kinase family protein	GO:0004017;GO:0005524;GO:0006139;GO:0019201;GO:0019205;GO:0046939	adenylate kinase activity;ATP binding;nucleobase-containing compound metabolic process;nucleotide kinase activity;nucleobase-containing compound kinase activity;nucleotide phosphorylation	A08	0/0	2018-01-01	T	C
57	Arachidic_acid	chrA08_7204387	missense_variant&splice_region_variant	MODERATE	BnaA08g07200D	AT5G35170	adenylate kinase family protein	GO:0004017;GO:0005524;GO:0006139;GO:0019201;GO:0019205;GO:0046939	adenylate kinase activity;ATP binding;nucleobase-containing compound metabolic process;nucleotide kinase activity;nucleobase-containing compound kinase activity;nucleotide phosphorylation	A08	0/0	2018-01-01	A	C
58	Arachidic_acid	chrA08_7204486	missense_variant	MODERATE	BnaA08g07200D	AT5G35170	adenylate kinase family protein	GO:0004017;GO:0005524;GO:0006139;GO:0019201;GO:0019205;GO:0046939	adenylate kinase activity;ATP binding;nucleobase-containing compound metabolic process;nucleotide kinase activity;nucleobase-containing compound kinase activity;nucleotide phosphorylation	A08	0/0	2018-01-01	G	C
59	Arachidic_acid	chrA08_7206313	missense_variant	MODERATE	BnaA08g07200D	AT5G35170	adenylate kinase family protein	GO:0004017;GO:0005524;GO:0006139;GO:0019201;GO:0019205;GO:0046939	adenylate kinase activity;ATP binding;nucleobase-containing compound metabolic process;nucleotide kinase activity;nucleobase-containing compound kinase activity;nucleotide phosphorylation	A08	0/0	2018-01-01	T	C
60	Arachidic_acid	chrA08_7217997	missense_variant	MODERATE	BnaA08g07210D	AT5G35180	Protein of unknown function (DUF1336)	NA	NA	A08	0/0	2018-01-01	G	A
61	Arachidic_acid	chrA08_7220341	missense_variant	MODERATE	BnaA08g07210D	AT5G35180	Protein of unknown function (DUF1336)	NA	NA	A08	0/0	2018-01-01	A	G
62	Arachidic_acid	chrA08_7220877	stop_gained	HIGH	BnaA08g07210D	AT5G35180	Protein of unknown function (DUF1336)	NA	NA	A08	0/0	2018-01-01	G	A
63	Arachidic_acid	chrA08_7243853	stop_gained	HIGH	BnaA08g07240D	NA	NA	GO:0003677;GO:0005634;GO:0008270	DNA binding;nucleus;zinc ion binding	A08	0/0	2018-01-01	G	C
64	Arachidic_acid	chrA08_7273064	missense_variant	MODERATE	BnaA08g07260D	AT5G34940	glucuronidase 3	GO:0016020	membrane	A08	0/0	2018-01-01	A	G
65	Arachidic_acid	chrA08_7273263	stop_lost	HIGH	BnaA08g07260D	AT5G34940	glucuronidase 3	GO:0016020	membrane	A08	0/0	2018-01-01	T	C
66	Arachidic_acid	chrA08_7273290	missense_variant	MODERATE	BnaA08g07260D	AT5G34940	glucuronidase 3	GO:0016020	membrane	A08	0/0	2018-01-01	A	G
67	Arachidic_acid	chrA08_7273943	missense_variant	MODERATE	BnaA08g07260D	AT5G34940	glucuronidase 3	GO:0016020	membrane	A08	0/0	2018-01-01	T	G
68	Arachidic_acid	chrA08_7275478	stop_gained	HIGH	BnaA08g07270D	AT5G34850	purple acid phosphatase 26	GO:0003993;GO:0016787;GO:0046872	acid phosphatase activity;hydrolase activity;metal ion binding	A08	0/0	2018-01-01	A	T
69	Arachidic_acid	chrA08_7275496	missense_variant	MODERATE	BnaA08g07270D	AT5G34850	purple acid phosphatase 26	GO:0003993;GO:0016787;GO:0046872	acid phosphatase activity;hydrolase activity;metal ion binding	A08	0/0	2018-01-01	C	T
70	Arachidic_acid	chrA08_7276033	stop_lost	HIGH	BnaA08g07270D	AT5G34850	purple acid phosphatase 26	GO:0003993;GO:0016787;GO:0046872	acid phosphatase activity;hydrolase activity;metal ion binding	A08	0/0	2018-01-01	A	T
71	Arachidic_acid	chrA08_7276418	missense_variant	MODERATE	BnaA08g07270D	AT5G34850	purple acid phosphatase 26	GO:0003993;GO:0016787;GO:0046872	acid phosphatase activity;hydrolase activity;metal ion binding	A08	0/0	2018-01-01	A	G
72	Arachidic_acid	chrA08_7276463	missense_variant	MODERATE	BnaA08g07270D	AT5G34850	purple acid phosphatase 26	GO:0003993;GO:0016787;GO:0046872	acid phosphatase activity;hydrolase activity;metal ion binding	A08	0/0	2018-01-01	C	G
73	Arachidic_acid	chrA08_7276508	missense_variant	MODERATE	BnaA08g07270D	AT5G34850	purple acid phosphatase 26	GO:0003993;GO:0016787;GO:0046872	acid phosphatase activity;hydrolase activity;metal ion binding	A08	0/0	2018-01-01	T	C
74	Arachidic_acid	chrA08_7329761	missense_variant	MODERATE	BnaA08g07300D	AT5G33300	chromosome-associated kinesin-related	NA	NA	A08	0/0	2018-01-01	G	C
75	Arachidic_acid	chrA08_7329876	missense_variant	MODERATE	BnaA08g07300D	AT5G33300	chromosome-associated kinesin-related	NA	NA	A08	0/0	2018-01-01	C	T
76	Arachidic_acid	chrA08_7343871	missense_variant	MODERATE	BnaA08g07320D	AT5G33320	Glucose-6-phosphate/phosphate translocator-related	GO:0005215;GO:0006810;GO:0016020;GO:0016021	transporter activity;transport;membrane;integral component of membrane	A08	0/0	2018-01-01	T	A
77	Arachidic_acid	chrA08_7385114	missense_variant	MODERATE	BnaA08g07360D	AT5G33370	GDSL-like Lipase/Acylhydrolase superfamily protein	GO:0006629;GO:0016787	lipid metabolic process;hydrolase activity	A08	0/0	2018-01-01	C	T
78	Arachidic_acid	chrA08_7386448	missense_variant	MODERATE	BnaA08g07360D	AT5G33370	GDSL-like Lipase/Acylhydrolase superfamily protein	GO:0006629;GO:0016787	lipid metabolic process;hydrolase activity	A08	0/0	2018-01-01	T	G
79	Arachidic_acid	chrA08_7386614	missense_variant	MODERATE	BnaA08g07360D	AT5G33370	GDSL-like Lipase/Acylhydrolase superfamily protein	GO:0006629;GO:0016787	lipid metabolic process;hydrolase activity	A08	0/0	2018-01-01	G	A
80	Arachidic_acid	chrA08_7408972	missense_variant	MODERATE	BnaA08g07380D	AT5G37310	Endomembrane protein 70 protein family	GO:0016021	integral component of membrane	A08	0/0	2018-01-01	T	A
81	Arachidic_acid	chrA08_7409357	missense_variant	MODERATE	BnaA08g07380D	AT5G37310	Endomembrane protein 70 protein family	GO:0016021	integral component of membrane	A08	0/0	2018-01-01	G	C
82	Arachidic_acid	chrA08_7409684	missense_variant	MODERATE	BnaA08g07380D	AT5G37310	Endomembrane protein 70 protein family	GO:0016021	integral component of membrane	A08	0/0	2018-01-01	G	C
83	Arachidic_acid	chrA08_7409801	missense_variant	MODERATE	BnaA08g07380D	AT5G37310	Endomembrane protein 70 protein family	GO:0016021	integral component of membrane	A08	0/0	2018-01-01	G	T
84	Arachidic_acid	chrA08_7442127	stop_lost	HIGH	BnaA08g07420D	NA	NA	NA	NA	A08	0/0	2018-01-01	T	C
85	Arachidic_acid	chrA08_7442132	missense_variant	MODERATE	BnaA08g07420D	NA	NA	NA	NA	A08	0/0	2018-01-01	C	G
86	Arachidic_acid	chrA08_7459133	missense_variant	MODERATE	BnaA08g07440D	AT5G37340	ZPR1 zinc-finger domain protein	GO:0008270	zinc ion binding	A08	0/0	2018-01-01	A	T
87	Arachidic_acid	chrA08_7590175	stop_gained	HIGH	BnaA08g07660D	AT1G11420	DOMAIN OF UNKNOWN FUNCTION 724 2	NA	NA	A08	2018-01-01	0/0	C	A
88	Arachidic_acid	chrA08_7590909	missense_variant	MODERATE	BnaA08g07660D	AT1G11420	DOMAIN OF UNKNOWN FUNCTION 724 2	NA	NA	A08	2018-01-01	0/0	A	G
89	Arachidic_acid	chrA08_7591117	missense_variant	MODERATE	BnaA08g07660D	AT1G11420	DOMAIN OF UNKNOWN FUNCTION 724 2	NA	NA	A08	2018-01-01	0/0	G	C
90	Arachidic_acid	chrA08_7591188	missense_variant	MODERATE	BnaA08g07660D	AT1G11420	DOMAIN OF UNKNOWN FUNCTION 724 2	NA	NA	A08	0/0	2018-01-01	A	C
91	Arachidic_acid	chrA08_7591649	missense_variant	MODERATE	BnaA08g07660D	AT1G11420	DOMAIN OF UNKNOWN FUNCTION 724 2	NA	NA	A08	2018-01-01	0/0	C	T
92	Arachidic_acid	chrA08_7598031	missense_variant	MODERATE	BnaA08g07670D	AT1G31812	acyl-CoA-binding protein 6	GO:0000062	fatty-acyl-CoA binding	A08	2018-01-01	0/0	A	G
93	Arachidic_acid	chrA08_7604341	missense_variant	MODERATE	BnaA08g07690D	AT1G31800	cytochrome P450, family 97, subfamily A, polypeptide 3	GO:0005506;GO:0009055;GO:0020037;GO:0055114	iron ion binding;electron carrier activity;heme binding;oxidation-reduction process	A08	0/0	2018-01-01	A	C
94	Arachidic_acid	chrA08_7620508	missense_variant	MODERATE	BnaA08g07710D	NA	NA	NA	NA	A08	0/0	2018-01-01	A	C
95	Arachidic_acid	chrA08_7722749	missense_variant	MODERATE	BnaA08g07860D	AT1G31480	shoot gravitropism 2 (SGR2)	GO:0046872	metal ion binding	A08	0/0	2018-01-01	G	A
96	Arachidic_acid	chrA08_7723536	missense_variant	MODERATE	BnaA08g07860D	AT1G31480	shoot gravitropism 2 (SGR2)	GO:0046872	metal ion binding	A08	0/0	2018-01-01	G	T
97	Arachidic_acid	chrA08_7724648	missense_variant&splice_region_variant	MODERATE	BnaA08g07860D	AT1G31480	shoot gravitropism 2 (SGR2)	GO:0046872	metal ion binding	A08	0/0	2018-01-01	A	G
98	Arachidic_acid	chrA08_7738715	splice_region_variant&synonymous_variant	LOW	BnaA08g07870D	AT1G31440	SH3 domain-containing protein	GO:0005515	protein binding	A08	0/0	2018-01-01	G	T
99	Arachidic_acid	chrA08_7738999	stop_lost	HIGH	BnaA08g07870D	AT1G31440	SH3 domain-containing protein	GO:0005515	protein binding	A08	2018-01-01	0/0	T	G
100	Arachidic_acid	chrA08_7742096	missense_variant	MODERATE	BnaA08g07880D	AT1G31430	Pentatricopeptide repeat (PPR-like) superfamily protein	GO:0005515	protein binding	A08	2018-01-01	0/0	G	A
101	Arachidic_acid	chrA08_7777351	missense_variant	MODERATE	BnaA08g07920D	AT1G31350	KAR-UP F-box 1	NA	NA	A08	2018-01-01	0/0	G	A
102	Arachidic_acid	chrA08_7777499	missense_variant	MODERATE	BnaA08g07920D	AT1G31350	KAR-UP F-box 1	NA	NA	A08	2018-01-01	0/0	G	A
103	Arachidic_acid	chrA08_7777634	missense_variant	MODERATE	BnaA08g07920D	AT1G31350	KAR-UP F-box 1	NA	NA	A08	2018-01-01	0/0	A	T
104	Arachidic_acid	chrA08_7789697	missense_variant	MODERATE	BnaA08g07940D	NA	NA	GO:0009522;GO:0009538;GO:0015979	photosystem I;photosystem I reaction center;photosynthesis	A08	0/0	2018-01-01	G	T
105	Arachidic_acid	chrA08_7825098	missense_variant	MODERATE	BnaA08g07960D	NA	NA	GO:0003676;GO:0005515;GO:0008270	nucleic acid binding;protein binding;zinc ion binding	A08	0/0	2018-01-01	C	T
106	Arachidic_acid	chrA08_7825117	missense_variant	MODERATE	BnaA08g07960D	NA	NA	GO:0003676;GO:0005515;GO:0008270	nucleic acid binding;protein binding;zinc ion binding	A08	0/0	2018-01-01	C	G
107	Arachidic_acid	chrA08_7825386	missense_variant	MODERATE	BnaA08g07960D	NA	NA	GO:0003676;GO:0005515;GO:0008270	nucleic acid binding;protein binding;zinc ion binding	A08	0/0	2018-01-01	G	C
108	Arachidic_acid	chrA08_7825601	missense_variant	MODERATE	BnaA08g07960D	NA	NA	GO:0003676;GO:0005515;GO:0008270	nucleic acid binding;protein binding;zinc ion binding	A08	0/0	2018-01-01	C	A
109	Arachidic_acid	chrA08_7919673	missense_variant	MODERATE	BnaA08g08020D	AT1G31120	K+ uptake permease 10	GO:0015079;GO:0016020;GO:0071805	potassium ion transmembrane transporter activity;membrane;potassium ion transmembrane transport	A08	0/0	2018-01-01	T	C
110	Arachidic_acid	chrA08_7934908	missense_variant	MODERATE	BnaA08g08060D	NA	NA	NA	NA	A08	2018-01-01	0/0	G	C
111	Arachidic_acid	chrA08_8000889	missense_variant	MODERATE	BnaA08g08100D	AT4G16790	hydroxyproline-rich glycoprotein family protein	NA	NA	A08	2018-01-01	0/0	A	T
112	Arachidic_acid	chrA08_8008694	missense_variant	MODERATE	BnaA08g08120D	AT4G16800	ATP-dependent caseinolytic (Clp) protease/crotonase family protein	GO:0003824;GO:0008152	catalytic activity;metabolic process	A08	2018-01-01	0/0	A	C
113	Arachidic_acid	chrA08_8008798	missense_variant	MODERATE	BnaA08g08120D	AT4G16800	ATP-dependent caseinolytic (Clp) protease/crotonase family protein	GO:0003824;GO:0008152	catalytic activity;metabolic process	A08	2018-01-01	0/0	C	T
114	Arachidic_acid	chrA08_8009200	missense_variant	MODERATE	BnaA08g08120D	AT4G16800	ATP-dependent caseinolytic (Clp) protease/crotonase family protein	GO:0003824;GO:0008152	catalytic activity;metabolic process	A08	2018-01-01	0/0	T	A
115	Arachidic_acid	chrA08_8009342	missense_variant	MODERATE	BnaA08g08120D	AT4G16800	ATP-dependent caseinolytic (Clp) protease/crotonase family protein	GO:0003824;GO:0008152	catalytic activity;metabolic process	A08	2018-01-01	0/0	C	G
116	Arachidic_acid	chrA08_8025138	missense_variant	MODERATE	BnaA08g08130D	AT4G16845	VEFS-Box of polycomb protein	NA	NA	A08	2018-01-01	0/0	A	G
117	Arachidic_acid	chrA08_8025633	missense_variant	MODERATE	BnaA08g08130D	AT4G16845	VEFS-Box of polycomb protein	NA	NA	A08	2018-01-01	0/0	C	T
118	Arachidic_acid	chrA08_8026192	missense_variant	MODERATE	BnaA08g08130D	AT4G16845	VEFS-Box of polycomb protein	NA	NA	A08	2018-01-01	0/0	C	A
119	Arachidic_acid	chrA08_8026233	missense_variant&splice_region_variant	MODERATE	BnaA08g08130D	AT4G16845	VEFS-Box of polycomb protein	NA	NA	A08	2018-01-01	0/0	A	C
120	Arachidic_acid	chrA08_8065395	missense_variant	MODERATE	BnaA08g08210D	AT4G17080	Histone H3 K4-specific methyltransferase SET7/9 family protein	NA	NA	A08	2018-01-01	0/0	T	A
121	Arachidic_acid	chrA08_8066544	missense_variant	MODERATE	BnaA08g08210D	AT4G17080	Histone H3 K4-specific methyltransferase SET7/9 family protein	NA	NA	A08	2018-01-01	0/0	G	A
122	Arachidic_acid	chrA08_8162051	missense_variant	MODERATE	BnaA08g08280D	AT4G17483	alpha/beta-Hydrolases superfamily protein	GO:0006464;GO:0008474	cellular protein modification process;palmitoyl-(protein) hydrolase activity	A08	2018-01-01	0/0	A	G
123	Arachidic_acid	chrA08_8164223	missense_variant	MODERATE	BnaA08g08290D	AT4G17486	PPPDE putative thiol peptidase family protein	NA	NA	A08	2018-01-01	0/0	A	T
124	Arachidic_acid	chrA08_8164268	missense_variant	MODERATE	BnaA08g08290D	AT4G17486	PPPDE putative thiol peptidase family protein	NA	NA	A08	2018-01-01	0/0	T	C
125	Arachidic_acid	chrA08_8164288	missense_variant	MODERATE	BnaA08g08290D	AT4G17486	PPPDE putative thiol peptidase family protein	NA	NA	A08	2018-01-01	0/0	G	C
126	Arachidic_acid	chrA08_8164682	missense_variant	MODERATE	BnaA08g08290D	AT4G17486	PPPDE putative thiol peptidase family protein	NA	NA	A08	2018-01-01	0/0	T	G
127	Arachidic_acid	chrA08_8207723	missense_variant	MODERATE	BnaA08g08360D	AT4G17560	Ribosomal protein L19 family protein	GO:0003735;GO:0005622;GO:0005840;GO:0006412	structural constituent of ribosome;intracellular;ribosome;translation	A08	2018-01-01	0/0	G	C
128	Arachidic_acid	chrA08_8208078	missense_variant	MODERATE	BnaA08g08360D	AT4G17560	Ribosomal protein L19 family protein	GO:0003735;GO:0005622;GO:0005840;GO:0006412	structural constituent of ribosome;intracellular;ribosome;translation	A08	2018-01-01	0/0	G	C
129	Arachidic_acid	chrA08_8210199	missense_variant	MODERATE	BnaA08g08370D	AT4G17570	GATA transcription factor 26	NA	NA	A08	2018-01-01	0/0	C	T
130	Arachidic_acid	chrA08_8210649	missense_variant	MODERATE	BnaA08g08370D	AT4G17570	GATA transcription factor 26	NA	NA	A08	2018-01-01	0/0	G	T
131	Arachidic_acid	chrA08_8331762	missense_variant	MODERATE	BnaA08g08490D	AT4G17900	PLATZ transcription factor family protein	NA	NA	A08	2018-01-01	0/0	G	A
132	Arachidic_acid	chrA08_8338803	stop_lost	HIGH	BnaA08g08510D	AT4G17950	AT hook motif DNA-binding family protein	GO:0003677	DNA binding	A08	2018-01-01	0/0	A	G
133	Arachidic_acid	chrA08_8338993	missense_variant	MODERATE	BnaA08g08510D	AT4G17950	AT hook motif DNA-binding family protein	GO:0003677	DNA binding	A08	2018-01-01	0/0	A	G
134	Arachidic_acid	chrA08_8347683	missense_variant	MODERATE	BnaA08g08540D	AT4G18070	unknown protein; BEST Arabidopsis thaliana protein match is: unknown protein (TAIR:AT1G29530.1); Has 30201 Blast hits to 17322 proteins in 780 species: Archae - 12; Bacteria - 1396; Metazoa - 17338; Fungi - 3422; Plants - 5037; Viruses - 0; Other Eukaryotes - 2996 (source: NCBI BLink).	NA	NA	A08	2018-01-01	0/0	T	C
135	Arachidic_acid	chrA08_8406630	missense_variant	MODERATE	BnaA08g08620D	AT4G18210	purine permease 10	NA	NA	A08	2018-01-01	0/0	A	C
136	Arachidic_acid	chrA08_8406664	missense_variant	MODERATE	BnaA08g08620D	AT4G18210	purine permease 10	NA	NA	A08	2018-01-01	0/0	G	A
137	Arachidic_acid	chrA08_8406922	stop_gained	HIGH	BnaA08g08620D	AT4G18210	purine permease 10	NA	NA	A08	2018-01-01	0/0	C	T
138	Arachidic_acid	chrA08_8406985	missense_variant	MODERATE	BnaA08g08620D	AT4G18210	purine permease 10	NA	NA	A08	2018-01-01	0/0	C	A
139	Arachidic_acid	chrA08_8407033	missense_variant	MODERATE	BnaA08g08620D	AT4G18210	purine permease 10	NA	NA	A08	2018-01-01	0/0	G	C
140	Arachidic_acid	chrA08_8408853	stop_gained	HIGH	BnaA08g08630D	AT4G18210	purine permease 10	NA	NA	A08	2018-01-01	0/0	G	A
141	Arachidic_acid	chrA08_8408989	stop_gained	HIGH	BnaA08g08630D	AT4G18210	purine permease 10	NA	NA	A08	2018-01-01	0/0	C	T
142	Arachidic_acid	chrA08_8422813	stop_lost	HIGH	BnaA08g08660D	AT4G18240	starch synthase 4	GO:0009011;GO:0009058;GO:0009250	starch synthase activity;biosynthetic process;glucan biosynthetic process	A08	2018-01-01	0/0	T	G
143	Arachidic_acid	chrA08_8422879	missense_variant	MODERATE	BnaA08g08660D	AT4G18240	starch synthase 4	GO:0009011;GO:0009058;GO:0009250	starch synthase activity;biosynthetic process;glucan biosynthetic process	A08	2018-01-01	0/0	G	A
144	Arachidic_acid	chrA08_8423101	missense_variant	MODERATE	BnaA08g08660D	AT4G18240	starch synthase 4	GO:0009011;GO:0009058;GO:0009250	starch synthase activity;biosynthetic process;glucan biosynthetic process	A08	2018-01-01	0/0	A	C
145	Arachidic_acid	chrA08_8423272	missense_variant	MODERATE	BnaA08g08660D	AT4G18240	starch synthase 4	GO:0009011;GO:0009058;GO:0009250	starch synthase activity;biosynthetic process;glucan biosynthetic process	A08	2018-01-01	0/0	T	A
146	Arachidic_acid	chrA08_8423659	missense_variant	MODERATE	BnaA08g08660D	AT4G18240	starch synthase 4	GO:0009011;GO:0009058;GO:0009250	starch synthase activity;biosynthetic process;glucan biosynthetic process	A08	2018-01-01	0/0	A	T
147	Arachidic_acid	chrA08_8479515	missense_variant	MODERATE	BnaA08g08680D	AT4G18280	glycine-rich cell wall protein-related	NA	NA	A08	2018-01-01	0/0	G	C
148	Arachidic_acid	chrA08_8479715	missense_variant	MODERATE	BnaA08g08680D	AT4G18280	glycine-rich cell wall protein-related	NA	NA	A08	2018-01-01	0/0	A	T
149	Arachidic_acid	chrA08_8496348	missense_variant	MODERATE	BnaA08g08710D	AT4G18290	potassium channel in Arabidopsis thaliana 2	GO:0005216;GO:0005249;GO:0006811;GO:0006813;GO:0016020;GO:0055085	ion channel activity;voltage-gated potassium channel activity;ion transport;potassium ion transport;membrane;transmembrane transport	A08	2018-01-01	0/0	C	G
150	Arachidic_acid	chrA08_8508403	missense_variant	MODERATE	BnaA08g08750D	NA	NA	NA	NA	A08	2018-01-01	0/0	A	G
151	Arachidic_acid	chrA08_8540456	missense_variant	MODERATE	BnaA08g08790D	AT1G36280	L-Aspartase-like family protein	GO:0003824;GO:0006188;GO:0009152	catalytic activity;IMP biosynthetic process;purine ribonucleotide biosynthetic process	A08	2018-01-01	0/0	C	G
152	Arachidic_acid	chrA08_8601121	missense_variant	MODERATE	BnaA08g08860D	AT4G18570	Tetratricopeptide repeat (TPR)-like superfamily protein	NA	NA	A08	2018-01-01	0/0	A	G
153	Arachidic_acid	chrA08_8602415	missense_variant	MODERATE	BnaA08g08860D	AT4G18570	Tetratricopeptide repeat (TPR)-like superfamily protein	NA	NA	A08	2018-01-01	0/0	G	T
154	Arachidic_acid	chrA08_8674933	missense_variant	MODERATE	BnaA08g08940D	AT4G18880	heat shock transcription factor A4A	GO:0003700;GO:0005634;GO:0043565	transcription factor activity, sequence-specific DNA binding;nucleus;sequence-specific DNA binding	A08	2018-01-01	0/0	G	C
155	Arachidic_acid	chrA08_8698489	missense_variant	MODERATE	BnaA08g08970D	NA	NA	NA	NA	A08	2018-01-01	0/0	A	G
156	Arachidic_acid	chrA08_8702688	missense_variant	MODERATE	BnaA08g08980D	AT4G19006	Proteasome component (PCI) domain protein	GO:0005515	protein binding	A08	2018-01-01	0/0	C	T
157	Arachidic_acid	chrA08_8710654	missense_variant	MODERATE	BnaA08g09020D	AT4G19100	Protein of unknown function (DUF3464)	NA	NA	A08	2018-01-01	0/0	A	G
158	Behenic_acid	chrA08_8422813	stop_lost	HIGH	BnaA08g08660D	AT4G18240	starch synthase 4	GO:0009011;GO:0009058;GO:0009250	starch synthase activity;biosynthetic process;glucan biosynthetic process	A08	2018-01-01	0/0	T	G
159	Behenic_acid	chrA08_8422879	missense_variant	MODERATE	BnaA08g08660D	AT4G18240	starch synthase 4	GO:0009011;GO:0009058;GO:0009250	starch synthase activity;biosynthetic process;glucan biosynthetic process	A08	2018-01-01	0/0	G	A
160	Behenic_acid	chrA08_8423101	missense_variant	MODERATE	BnaA08g08660D	AT4G18240	starch synthase 4	GO:0009011;GO:0009058;GO:0009250	starch synthase activity;biosynthetic process;glucan biosynthetic process	A08	2018-01-01	0/0	A	C
161	Behenic_acid	chrA08_8423272	missense_variant	MODERATE	BnaA08g08660D	AT4G18240	starch synthase 4	GO:0009011;GO:0009058;GO:0009250	starch synthase activity;biosynthetic process;glucan biosynthetic process	A08	2018-01-01	0/0	T	A
162	Behenic_acid	chrA08_8423659	missense_variant	MODERATE	BnaA08g08660D	AT4G18240	starch synthase 4	GO:0009011;GO:0009058;GO:0009250	starch synthase activity;biosynthetic process;glucan biosynthetic process	A08	2018-01-01	0/0	A	T
163	Behenic_acid	chrA08_8479515	missense_variant	MODERATE	BnaA08g08680D	AT4G18280	glycine-rich cell wall protein-related	NA	NA	A08	2018-01-01	0/0	G	C
164	Behenic_acid	chrA08_8479715	missense_variant	MODERATE	BnaA08g08680D	AT4G18280	glycine-rich cell wall protein-related	NA	NA	A08	2018-01-01	0/0	A	T
165	Behenic_acid	chrA08_8496348	missense_variant	MODERATE	BnaA08g08710D	AT4G18290	potassium channel in Arabidopsis thaliana 2	GO:0005216;GO:0005249;GO:0006811;GO:0006813;GO:0016020;GO:0055085	ion channel activity;voltage-gated potassium channel activity;ion transport;potassium ion transport;membrane;transmembrane transport	A08	2018-01-01	0/0	C	G
166	Behenic_acid	chrA08_8508403	missense_variant	MODERATE	BnaA08g08750D	NA	NA	NA	NA	A08	2018-01-01	0/0	A	G
167	Behenic_acid	chrA08_8540456	missense_variant	MODERATE	BnaA08g08790D	AT1G36280	L-Aspartase-like family protein	GO:0003824;GO:0006188;GO:0009152	catalytic activity;IMP biosynthetic process;purine ribonucleotide biosynthetic process	A08	2018-01-01	0/0	C	G
168	Behenic_acid	chrA08_8601121	missense_variant	MODERATE	BnaA08g08860D	AT4G18570	Tetratricopeptide repeat (TPR)-like superfamily protein	NA	NA	A08	2018-01-01	0/0	A	G
169	Behenic_acid	chrA08_8602415	missense_variant	MODERATE	BnaA08g08860D	AT4G18570	Tetratricopeptide repeat (TPR)-like superfamily protein	NA	NA	A08	2018-01-01	0/0	G	T
170	Behenic_acid	chrA08_8674933	missense_variant	MODERATE	BnaA08g08940D	AT4G18880	heat shock transcription factor A4A	GO:0003700;GO:0005634;GO:0043565	transcription factor activity, sequence-specific DNA binding;nucleus;sequence-specific DNA binding	A08	2018-01-01	0/0	G	C
171	Behenic_acid	chrA08_8698489	missense_variant	MODERATE	BnaA08g08970D	NA	NA	NA	NA	A08	2018-01-01	0/0	A	G
172	Behenic_acid	chrA08_8702688	missense_variant	MODERATE	BnaA08g08980D	AT4G19006	Proteasome component (PCI) domain protein	GO:0005515	protein binding	A08	2018-01-01	0/0	C	T
173	Behenic_acid	chrA08_8710654	missense_variant	MODERATE	BnaA08g09020D	AT4G19100	Protein of unknown function (DUF3464)	NA	NA	A08	2018-01-01	0/0	A	G
174	Behenic_acid	chrC03_50939117	stop_lost	HIGH	BnaC03g61730D	AT4G37210	Tetratricopeptide repeat (TPR)-like superfamily protein	GO:0005515	protein binding	C03	0/0	2018-01-01	T	C
175	Behenic_acid	chrC03_51505219	missense_variant	MODERATE	BnaC03g62330D	NA	NA	GO:0005515;GO:0008270	protein binding;zinc ion binding	C03	2018-01-01	0/0	T	C
176	Behenic_acid	chrC03_51505390	missense_variant	MODERATE	BnaC03g62330D	NA	NA	GO:0005515;GO:0008270	protein binding;zinc ion binding	C03	2018-01-01	0/0	A	C
177	Behenic_acid	chrC03_53342540	missense_variant	MODERATE	BnaC03g63820D	AT4G20360	RAB GTPase homolog E1B	GO:0005525	GTP binding	C03	2018-01-01	0/0	A	G
178	Behenic_acid	chrC03_53343143	missense_variant	MODERATE	BnaC03g63820D	AT4G20360	RAB GTPase homolog E1B	GO:0005525	GTP binding	C03	2018-01-01	0/0	G	A
179	Behenic_acid	chrC03_53360279	missense_variant	MODERATE	BnaC03g63880D	NA	NA	NA	NA	C03	2018-01-01	0/0	T	C
180	Behenic_acid	chrC03_53362012	missense_variant	MODERATE	BnaC03g63890D	NA	NA	NA	NA	C03	2018-01-01	0/0	T	G
181	Behenic_acid	chrC03_53362307	missense_variant	MODERATE	BnaC03g63890D	NA	NA	NA	NA	C03	2018-01-01	0/0	A	C
182	Behenic_acid	chrC03_53422167	missense_variant	MODERATE	BnaC03g63940D	NA	NA	NA	NA	C03	2018-01-01	0/0	G	T
183	Behenic_acid	chrC03_53422538	missense_variant	MODERATE	BnaC03g63940D	NA	NA	NA	NA	C03	2018-01-01	0/0	A	G
184	Behenic_acid	chrC03_53440793	missense_variant	MODERATE	BnaC03g63950D	AT4G12770	Chaperone DnaJ-domain superfamily protein	NA	NA	C03	2018-01-01	0/0	T	A
185	Behenic_acid	chrC03_53441079	missense_variant	MODERATE	BnaC03g63950D	AT4G12770	Chaperone DnaJ-domain superfamily protein	NA	NA	C03	2018-01-01	0/0	G	A
186	Behenic_acid	chrC03_53441310	missense_variant	MODERATE	BnaC03g63950D	AT4G12770	Chaperone DnaJ-domain superfamily protein	NA	NA	C03	2018-01-01	0/0	G	A
187	Behenic_acid	chrC03_53441367	missense_variant	MODERATE	BnaC03g63950D	AT4G12770	Chaperone DnaJ-domain superfamily protein	NA	NA	C03	2018-01-01	0/0	T	C
188	Behenic_acid	chrC03_53441406	missense_variant	MODERATE	BnaC03g63950D	AT4G12770	Chaperone DnaJ-domain superfamily protein	NA	NA	C03	2018-01-01	0/0	C	T
189	Behenic_acid	chrC03_53452108	missense_variant	MODERATE	BnaC03g63960D	AT4G20890	tubulin beta-9 chain	GO:0003924;GO:0005200;GO:0005525;GO:0005874;GO:0006184;GO:0007017;GO:0043234;GO:0051258	GTPase activity;structural constituent of cytoskeleton;GTP binding;microtubule;NA;microtubule-based process;protein complex;protein polymerization	C03	2018-01-01	0/0	G	A
190	Behenic_acid	chrC03_53452262	missense_variant	MODERATE	BnaC03g63960D	AT4G20890	tubulin beta-9 chain	GO:0003924;GO:0005200;GO:0005525;GO:0005874;GO:0006184;GO:0007017;GO:0043234;GO:0051258	GTPase activity;structural constituent of cytoskeleton;GTP binding;microtubule;NA;microtubule-based process;protein complex;protein polymerization	C03	2018-01-01	0/0	C	T
191	Behenic_acid	chrC03_53452465	missense_variant	MODERATE	BnaC03g63960D	AT4G20890	tubulin beta-9 chain	GO:0003924;GO:0005200;GO:0005525;GO:0005874;GO:0006184;GO:0007017;GO:0043234;GO:0051258	GTPase activity;structural constituent of cytoskeleton;GTP binding;microtubule;NA;microtubule-based process;protein complex;protein polymerization	C03	0/0	2018-01-01	A	C
192	Behenic_acid	chrC03_53459725	missense_variant	MODERATE	BnaC03g63980D	AT4G21710	DNA-directed RNA polymerase family protein	GO:0003677;GO:0003899;GO:0032549	DNA binding;DNA-directed 5'-3' RNA polymerase activity;ribonucleoside binding	C03	2018-01-01	0/0	T	C
193	Behenic_acid	chrC03_53573415	missense_variant	MODERATE	BnaC03g64150D	AT4G21450	PapD-like superfamily protein	GO:0005198	structural molecule activity	C03	2018-01-01	0/0	A	T
194	Behenic_acid	chrC03_53727555	missense_variant	MODERATE	BnaC03g64350D	AT4G21192	Cytochrome c oxidase biogenesis protein Cmc1-like	NA	NA	C03	2018-01-01	0/0	C	T
195	Behenic_acid	chrC03_53733820	missense_variant	MODERATE	BnaC03g64370D	AT4G21150	ribophorin II (RPN2) family protein	GO:0004579;GO:0005789;GO:0008250;GO:0018279	dolichyl-diphosphooligosaccharide-protein glycotransferase activity;endoplasmic reticulum membrane;oligosaccharyltransferase complex;protein N-linked glycosylation via asparagine	C03	2018-01-01	0/0	C	A
196	Behenic_acid	chrC03_53736680	stop_gained	HIGH	BnaC03g64370D	AT4G21150	ribophorin II (RPN2) family protein	GO:0004579;GO:0005789;GO:0008250;GO:0018279	dolichyl-diphosphooligosaccharide-protein glycotransferase activity;endoplasmic reticulum membrane;oligosaccharyltransferase complex;protein N-linked glycosylation via asparagine	C03	2018-01-01	0/0	A	T
197	Behenic_acid	chrC03_53746936	missense_variant	MODERATE	BnaC03g64390D	AT4G21110	G10 family protein	GO:0005634	nucleus	C03	2018-01-01	0/0	C	T
198	Behenic_acid	chrC03_53746996	stop_gained	HIGH	BnaC03g64390D	AT4G21110	G10 family protein	GO:0005634	nucleus	C03	2018-01-01	0/0	G	A
199	Behenic_acid	chrC03_53747173	missense_variant	MODERATE	BnaC03g64390D	AT4G21110	G10 family protein	GO:0005634	nucleus	C03	2018-01-01	0/0	G	A
200	Behenic_acid	chrC03_53747221	stop_lost	HIGH	BnaC03g64390D	AT4G21110	G10 family protein	GO:0005634	nucleus	C03	2018-01-01	0/0	T	G
201	Behenic_acid	chrC03_53755146	missense_variant	MODERATE	BnaC03g64410D	AT4G21100	damaged DNA binding protein 1B	GO:0003676;GO:0005515;GO:0005634	nucleic acid binding;protein binding;nucleus	C03	2018-01-01	0/0	T	C
202	Behenic_acid	chrC03_53760774	missense_variant	MODERATE	BnaC03g64430D	AT4G21070	breast cancer susceptibility1	GO:0003677;GO:0005515;GO:0005634;GO:0006281;GO:0008270	DNA binding;protein binding;nucleus;DNA repair;zinc ion binding	C03	2018-01-01	0/0	A	C
203	Behenic_acid	chrC03_53763316	missense_variant	MODERATE	BnaC03g64430D	AT4G21070	breast cancer susceptibility1	GO:0003677;GO:0005515;GO:0005634;GO:0006281;GO:0008270	DNA binding;protein binding;nucleus;DNA repair;zinc ion binding	C03	2018-01-01	0/0	C	A
204	Behenic_acid	chrC03_53848428	missense_variant	MODERATE	BnaC03g64500D	AT4G20960	Cytidine/deoxycytidylate deaminase family protein	GO:0003824;GO:0008270;GO:0008835;GO:0009231;GO:0016787;GO:0055114	catalytic activity;zinc ion binding;diaminohydroxyphosphoribosylaminopyrimidine deaminase activity;riboflavin biosynthetic process;hydrolase activity;oxidation-reduction process	C03	2018-01-01	0/0	A	T
205	Behenic_acid	chrC03_53908106	missense_variant	MODERATE	BnaC03g64570D	AT4G21750	Homeobox-leucine zipper family protein / lipid-binding START domain-containing protein	GO:0003677;GO:0003700;GO:0005634;GO:0043565	DNA binding;transcription factor activity, sequence-specific DNA binding;nucleus;sequence-specific DNA binding	C03	2018-01-01	0/0	T	G
206	Behenic_acid	chrC03_53909776	missense_variant	MODERATE	BnaC03g64570D	AT4G21750	Homeobox-leucine zipper family protein / lipid-binding START domain-containing protein	GO:0003677;GO:0003700;GO:0005634;GO:0043565	DNA binding;transcription factor activity, sequence-specific DNA binding;nucleus;sequence-specific DNA binding	C03	2018-01-01	0/0	C	A
207	Behenic_acid	chrC03_53910369	missense_variant	MODERATE	BnaC03g64570D	AT4G21750	Homeobox-leucine zipper family protein / lipid-binding START domain-containing protein	GO:0003677;GO:0003700;GO:0005634;GO:0043565	DNA binding;transcription factor activity, sequence-specific DNA binding;nucleus;sequence-specific DNA binding	C03	2018-01-01	0/0	T	A
208	Behenic_acid	chrC03_53911912	missense_variant	MODERATE	BnaC03g64570D	AT4G21750	Homeobox-leucine zipper family protein / lipid-binding START domain-containing protein	GO:0003677;GO:0003700;GO:0005634;GO:0043565	DNA binding;transcription factor activity, sequence-specific DNA binding;nucleus;sequence-specific DNA binding	C03	2018-01-01	0/0	T	C
209	Behenic_acid	chrC03_53916472	missense_variant	MODERATE	BnaC03g64580D	AT4G21800	P-loop containing nucleoside triphosphate hydrolases superfamily protein	GO:0000166	nucleotide binding	C03	2018-01-01	0/0	A	G
210	Behenic_acid	chrC03_54248669	missense_variant	MODERATE	BnaC03g64840D	AT4G22130	STRUBBELIG-receptor family 8	GO:0004672;GO:0004713;GO:0005524;GO:0006468	protein kinase activity;protein tyrosine kinase activity;ATP binding;protein phosphorylation	C03	2018-01-01	0/0	G	A
211	Behenic_acid	chrC03_54249627	missense_variant	MODERATE	BnaC03g64840D	AT4G22130	STRUBBELIG-receptor family 8	GO:0004672;GO:0004713;GO:0005524;GO:0006468	protein kinase activity;protein tyrosine kinase activity;ATP binding;protein phosphorylation	C03	2018-01-01	0/0	T	G
212	Behenic_acid	chrC03_54249766	missense_variant	MODERATE	BnaC03g64840D	AT4G22130	STRUBBELIG-receptor family 8	GO:0004672;GO:0004713;GO:0005524;GO:0006468	protein kinase activity;protein tyrosine kinase activity;ATP binding;protein phosphorylation	C03	2018-01-01	0/0	A	G
213	Behenic_acid	chrC03_54251910	missense_variant	MODERATE	BnaC03g64850D	AT4G22140	PHD finger family protein / bromo-adjacent homology (BAH) domain-containing protein	GO:0003677;GO:0005515;GO:0008270	DNA binding;protein binding;zinc ion binding	C03	2018-01-01	0/0	G	A
214	Behenic_acid	chrC03_54262870	missense_variant	MODERATE	BnaC03g64870D	NA	NA	GO:0000166;GO:0016491	nucleotide binding;oxidoreductase activity	C03	2018-01-01	0/0	T	G
215	Behenic_acid	chrC03_54290917	missense_variant	MODERATE	BnaC03g64890D	AT4G22360	SWIB complex BAF60b domain-containing protein	GO:0003677;GO:0005515	DNA binding;protein binding	C03	2018-01-01	0/0	A	C
216	Behenic_acid	chrC03_54293339	missense_variant	MODERATE	BnaC03g64900D	AT4G12590	Protein of unknown function DUF106, transmembrane	GO:0016020	membrane	C03	2018-01-01	0/0	T	C
217	Behenic_acid	chrC03_55353808	stop_gained	HIGH	BnaC03g65620D	AT4G34960	Cyclophilin-like peptidyl-prolyl cis-trans isomerase family protein	GO:0003755;GO:0006457	peptidyl-prolyl cis-trans isomerase activity;protein folding	C03	2018-01-01	0/0	G	A
218	Behenic_acid	chrC03_55353957	missense_variant	MODERATE	BnaC03g65620D	AT4G34960	Cyclophilin-like peptidyl-prolyl cis-trans isomerase family protein	GO:0003755;GO:0006457	peptidyl-prolyl cis-trans isomerase activity;protein folding	C03	2018-01-01	0/0	T	G
219	Behenic_acid	chrC03_55572263	missense_variant	MODERATE	BnaC03g65810D	AT4G34710	arginine decarboxylase 2	GO:0003824;GO:0006527;GO:0008295;GO:0008792	catalytic activity;arginine catabolic process;spermidine biosynthetic process;arginine decarboxylase activity	C03	2018-01-01	0/0	T	A
220	Behenic_acid	chrC03_55726765	missense_variant	MODERATE	BnaC03g66000D	NA	NA	NA	NA	C03	2018-01-01	0/0	G	C
221	Behenic_acid	chrC03_55859112	missense_variant	MODERATE	BnaC03g66110D	AT4G34430	DNA-binding family protein	GO:0003677;GO:0003682;GO:0005515;GO:0008270	DNA binding;chromatin binding;protein binding;zinc ion binding	C03	2018-01-01	0/0	A	G
222	Behenic_acid	chrC03_55859178	missense_variant	MODERATE	BnaC03g66110D	AT4G34430	DNA-binding family protein	GO:0003677;GO:0003682;GO:0005515;GO:0008270	DNA binding;chromatin binding;protein binding;zinc ion binding	C03	2018-01-01	0/0	G	A
223	Behenic_acid	chrC03_55915916	missense_variant	MODERATE	BnaC03g66160D	AT4G34390	extra-large GTP-binding protein 2	GO:0003924;GO:0004871;GO:0007165;GO:0007186;GO:0019001;GO:0031683	GTPase activity;signal transducer activity;signal transduction;G-protein coupled receptor signaling pathway;guanyl nucleotide binding;G-protein beta/gamma-subunit complex binding	C03	2018-01-01	0/0	A	T
224	Behenic_acid	chrC03_55934342	missense_variant	MODERATE	BnaC03g66190D	AT4G34350	4-hydroxy-3-methylbut-2-enyl diphosphate reductase	GO:0055114	oxidation-reduction process	C03	2018-01-01	0/0	G	C
225	Behenic_acid	chrC03_55934457	missense_variant	MODERATE	BnaC03g66190D	AT4G34350	4-hydroxy-3-methylbut-2-enyl diphosphate reductase	GO:0055114	oxidation-reduction process	C03	2018-01-01	0/0	A	G
226	cis_11_Eicosenoic_acid	chrA08_8726896	missense_variant	MODERATE	BnaA08g09060D	AT4G19120	S-adenosyl-L-methionine-dependent methyltransferases superfamily protein	GO:0008168	methyltransferase activity	A08	2018-01-01	0/0	A	G
227	cis_11_Eicosenoic_acid	chrA08_8726904	missense_variant	MODERATE	BnaA08g09060D	AT4G19120	S-adenosyl-L-methionine-dependent methyltransferases superfamily protein	GO:0008168	methyltransferase activity	A08	2018-01-01	0/0	T	C
228	cis_11_Eicosenoic_acid	chrA08_8763700	missense_variant	MODERATE	BnaA08g09100D	AT4G19160	unknown protein; Has 35333 Blast hits to 34131 proteins in 2444 species: Archae - 798; Bacteria - 22429; Metazoa - 974; Fungi - 991; Plants - 531; Viruses - 0; Other Eukaryotes - 9610 (source: NCBI BLink).	NA	NA	A08	2018-01-01	0/0	C	G
229	cis_11_Eicosenoic_acid	chrA08_8763927	missense_variant	MODERATE	BnaA08g09100D	AT4G19160	unknown protein; Has 35333 Blast hits to 34131 proteins in 2444 species: Archae - 798; Bacteria - 22429; Metazoa - 974; Fungi - 991; Plants - 531; Viruses - 0; Other Eukaryotes - 9610 (source: NCBI BLink).	NA	NA	A08	2018-01-01	0/0	T	G
230	cis_11_Eicosenoic_acid	chrA08_8763932	missense_variant	MODERATE	BnaA08g09100D	AT4G19160	unknown protein; Has 35333 Blast hits to 34131 proteins in 2444 species: Archae - 798; Bacteria - 22429; Metazoa - 974; Fungi - 991; Plants - 531; Viruses - 0; Other Eukaryotes - 9610 (source: NCBI BLink).	NA	NA	A08	2018-01-01	0/0	C	A
231	cis_11_Eicosenoic_acid	chrA08_8764045	splice_acceptor_variant&intron_variant	HIGH	BnaA08g09100D	AT4G19160	unknown protein; Has 35333 Blast hits to 34131 proteins in 2444 species: Archae - 798; Bacteria - 22429; Metazoa - 974; Fungi - 991; Plants - 531; Viruses - 0; Other Eukaryotes - 9610 (source: NCBI BLink).	NA	NA	A08	2018-01-01	0/0	G	C
232	cis_11_Eicosenoic_acid	chrA08_8764159	missense_variant	MODERATE	BnaA08g09100D	AT4G19160	unknown protein; Has 35333 Blast hits to 34131 proteins in 2444 species: Archae - 798; Bacteria - 22429; Metazoa - 974; Fungi - 991; Plants - 531; Viruses - 0; Other Eukaryotes - 9610 (source: NCBI BLink).	NA	NA	A08	2018-01-01	0/0	G	A
233	cis_11_Eicosenoic_acid	chrA08_8764638	missense_variant	MODERATE	BnaA08g09100D	AT4G19160	unknown protein; Has 35333 Blast hits to 34131 proteins in 2444 species: Archae - 798; Bacteria - 22429; Metazoa - 974; Fungi - 991; Plants - 531; Viruses - 0; Other Eukaryotes - 9610 (source: NCBI BLink).	NA	NA	A08	2018-01-01	0/0	A	G
234	cis_11_Eicosenoic_acid	chrA08_8764677	missense_variant	MODERATE	BnaA08g09100D	AT4G19160	unknown protein; Has 35333 Blast hits to 34131 proteins in 2444 species: Archae - 798; Bacteria - 22429; Metazoa - 974; Fungi - 991; Plants - 531; Viruses - 0; Other Eukaryotes - 9610 (source: NCBI BLink).	NA	NA	A08	2018-01-01	0/0	G	C
235	cis_11_Eicosenoic_acid	chrA08_8764692	missense_variant	MODERATE	BnaA08g09100D	AT4G19160	unknown protein; Has 35333 Blast hits to 34131 proteins in 2444 species: Archae - 798; Bacteria - 22429; Metazoa - 974; Fungi - 991; Plants - 531; Viruses - 0; Other Eukaryotes - 9610 (source: NCBI BLink).	NA	NA	A08	2018-01-01	0/0	T	C
236	cis_11_Eicosenoic_acid	chrA08_8764766	splice_region_variant&intron_variant	LOW	BnaA08g09100D	AT4G19160	unknown protein; Has 35333 Blast hits to 34131 proteins in 2444 species: Archae - 798; Bacteria - 22429; Metazoa - 974; Fungi - 991; Plants - 531; Viruses - 0; Other Eukaryotes - 9610 (source: NCBI BLink).	NA	NA	A08	2018-01-01	0/0	G	T
237	cis_11_Eicosenoic_acid	chrA08_9168157	missense_variant	MODERATE	BnaA08g09630D	AT4G21660	proline-rich spliceosome-associated (PSP) family protein	GO:0005634	nucleus	A08	2018-01-01	0/0	C	T
238	cis_11_Eicosenoic_acid	chrA08_9168438	missense_variant	MODERATE	BnaA08g09630D	AT4G21660	proline-rich spliceosome-associated (PSP) family protein	GO:0005634	nucleus	A08	2018-01-01	0/0	G	C
239	cis_11_Eicosenoic_acid	chrA08_9275114	missense_variant	MODERATE	BnaA08g09790D	AT4G21160	Calcium-dependent ARF-type GTPase activating protein family	GO:0005515;GO:0008060;GO:0008270;GO:0032312	protein binding;NA;zinc ion binding;NA	A08	2018-01-01	0/0	G	A
240	cis_11_Eicosenoic_acid	chrA08_9310294	missense_variant	MODERATE	BnaA08g09860D	AT4G21070	breast cancer susceptibility1	GO:0003677;GO:0005515;GO:0005634;GO:0006281;GO:0008270	DNA binding;protein binding;nucleus;DNA repair;zinc ion binding	A08	2018-01-01	0/0	C	T
241	cis_11_Eicosenoic_acid	chrA08_9367084	missense_variant	MODERATE	BnaA08g09980D	AT4G20940	Leucine-rich receptor-like protein kinase family protein	GO:0004672;GO:0004713;GO:0005515;GO:0005524;GO:0006468	protein kinase activity;protein tyrosine kinase activity;protein binding;ATP binding;protein phosphorylation	A08	2018-01-01	0/0	G	A
242	cis_11_Eicosenoic_acid	chrA08_9367138	missense_variant	MODERATE	BnaA08g09980D	AT4G20940	Leucine-rich receptor-like protein kinase family protein	GO:0004672;GO:0004713;GO:0005515;GO:0005524;GO:0006468	protein kinase activity;protein tyrosine kinase activity;protein binding;ATP binding;protein phosphorylation	A08	2018-01-01	0/0	T	C
243	cis_11_Eicosenoic_acid	chrA08_9368466	missense_variant	MODERATE	BnaA08g09980D	AT4G20940	Leucine-rich receptor-like protein kinase family protein	GO:0004672;GO:0004713;GO:0005515;GO:0005524;GO:0006468	protein kinase activity;protein tyrosine kinase activity;protein binding;ATP binding;protein phosphorylation	A08	2018-01-01	0/0	T	C
244	cis_11_Eicosenoic_acid	chrA08_9369696	missense_variant	MODERATE	BnaA08g09980D	AT4G20940	Leucine-rich receptor-like protein kinase family protein	GO:0004672;GO:0004713;GO:0005515;GO:0005524;GO:0006468	protein kinase activity;protein tyrosine kinase activity;protein binding;ATP binding;protein phosphorylation	A08	2018-01-01	0/0	A	G
245	cis_11_Eicosenoic_acid	chrA08_9369867	missense_variant&splice_region_variant	MODERATE	BnaA08g09980D	AT4G20940	Leucine-rich receptor-like protein kinase family protein	GO:0004672;GO:0004713;GO:0005515;GO:0005524;GO:0006468	protein kinase activity;protein tyrosine kinase activity;protein binding;ATP binding;protein phosphorylation	A08	2018-01-01	0/0	A	T
246	cis_11_Eicosenoic_acid	chrA08_9396441	splice_region_variant&synonymous_variant	LOW	BnaA08g10010D	AT4G21750	Homeobox-leucine zipper family protein / lipid-binding START domain-containing protein	GO:0003677;GO:0003700;GO:0005634;GO:0043565	DNA binding;transcription factor activity, sequence-specific DNA binding;nucleus;sequence-specific DNA binding	A08	2018-01-01	0/0	G	A
247	cis_11_Eicosenoic_acid	chrA08_9398007	missense_variant	MODERATE	BnaA08g10010D	AT4G21750	Homeobox-leucine zipper family protein / lipid-binding START domain-containing protein	GO:0003677;GO:0003700;GO:0005634;GO:0043565	DNA binding;transcription factor activity, sequence-specific DNA binding;nucleus;sequence-specific DNA binding	A08	2018-01-01	0/0	G	A
248	cis_11_Eicosenoic_acid	chrA08_9428843	missense_variant	MODERATE	BnaA08g10070D	NA	NA	GO:0003677	DNA binding	A08	2018-01-01	0/0	G	A
249	cis_11_Eicosenoic_acid	chrA08_9428922	missense_variant	MODERATE	BnaA08g10070D	NA	NA	GO:0003677	DNA binding	A08	2018-01-01	0/0	C	A
250	cis_11_Eicosenoic_acid	chrA08_9429384	missense_variant	MODERATE	BnaA08g10070D	NA	NA	GO:0003677	DNA binding	A08	2018-01-01	0/0	T	C
251	cis_11_Eicosenoic_acid	chrA08_9460640	missense_variant	MODERATE	BnaA08g10100D	AT3G04220	Disease resistance protein (TIR-NBS-LRR class) family	GO:0000166;GO:0005515;GO:0006952;GO:0007165;GO:0017111;GO:0043531	nucleotide binding;protein binding;defense response;signal transduction;nucleoside-triphosphatase activity;ADP binding	A08	2018-01-01	0/0	T	G
252	cis_11_Eicosenoic_acid	chrA08_9492845	missense_variant	MODERATE	BnaA08g10140D	AT4G22120	ERD (early-responsive to dehydration stress) family protein	GO:0016020	membrane	A08	2018-01-01	0/0	C	T
253	cis_11_Eicosenoic_acid	chrA08_9494270	missense_variant	MODERATE	BnaA08g10140D	AT4G22120	ERD (early-responsive to dehydration stress) family protein	GO:0016020	membrane	A08	2018-01-01	0/0	T	C
254	cis_11_Eicosenoic_acid	chrA08_9494552	missense_variant	MODERATE	BnaA08g10140D	AT4G22120	ERD (early-responsive to dehydration stress) family protein	GO:0016020	membrane	A08	2018-01-01	0/0	A	C
255	cis_11_Eicosenoic_acid	chrA08_9506739	missense_variant	MODERATE	BnaA08g10150D	AT4G22130	STRUBBELIG-receptor family 8	GO:0004672;GO:0004713;GO:0005524;GO:0006468	protein kinase activity;protein tyrosine kinase activity;ATP binding;protein phosphorylation	A08	2018-01-01	0/0	C	A
256	cis_11_Eicosenoic_acid	chrA08_9510190	missense_variant	MODERATE	BnaA08g10160D	AT4G22140	PHD finger family protein / bromo-adjacent homology (BAH) domain-containing protein	GO:0003677;GO:0005515;GO:0008270	DNA binding;protein binding;zinc ion binding	A08	2018-01-01	0/0	G	A
257	cis_11_Eicosenoic_acid	chrA08_9510241	missense_variant	MODERATE	BnaA08g10160D	AT4G22140	PHD finger family protein / bromo-adjacent homology (BAH) domain-containing protein	GO:0003677;GO:0005515;GO:0008270	DNA binding;protein binding;zinc ion binding	A08	2018-01-01	0/0	A	C
258	cis_11_Eicosenoic_acid	chrA08_9510336	missense_variant	MODERATE	BnaA08g10160D	AT4G22140	PHD finger family protein / bromo-adjacent homology (BAH) domain-containing protein	GO:0003677;GO:0005515;GO:0008270	DNA binding;protein binding;zinc ion binding	A08	2018-01-01	0/0	G	A
259	cis_11_Eicosenoic_acid	chrA08_9510475	stop_gained	HIGH	BnaA08g10160D	AT4G22140	PHD finger family protein / bromo-adjacent homology (BAH) domain-containing protein	GO:0003677;GO:0005515;GO:0008270	DNA binding;protein binding;zinc ion binding	A08	2018-01-01	0/0	G	A
260	cis_11_Eicosenoic_acid	chrA08_9515017	missense_variant	MODERATE	BnaA08g10170D	AT4G22220	SufE/NifU family protein	GO:0005506;GO:0016226;GO:0051536	iron ion binding;iron-sulfur cluster assembly;iron-sulfur cluster binding	A08	2018-01-01	0/0	A	C
261	cis_11_Eicosenoic_acid	chrA08_9529027	missense_variant	MODERATE	BnaA08g10220D	AT4G22360	SWIB complex BAF60b domain-containing protein	GO:0003677;GO:0005515	DNA binding;protein binding	A08	2018-01-01	0/0	C	G
262	cis_11_Eicosenoic_acid	chrA08_9530691	missense_variant	MODERATE	BnaA08g10230D	AT4G12590	Protein of unknown function DUF106, transmembrane	GO:0016020	membrane	A08	2018-01-01	0/0	T	C
263	cis_11_Eicosenoic_acid	chrA08_9941308	missense_variant	MODERATE	BnaA08g10720D	NA	NA	NA	NA	A08	2018-01-01	0/0	A	G
264	cis_11_Eicosenoic_acid	chrA08_9941532	missense_variant	MODERATE	BnaA08g10720D	NA	NA	NA	NA	A08	2018-01-01	0/0	A	C
265	cis_11_Eicosenoic_acid	chrA08_9995712	missense_variant	MODERATE	BnaA08g10790D	AT4G35230	BR-signaling kinase 1	GO:0004672;GO:0004713;GO:0005515;GO:0005524;GO:0006468	protein kinase activity;protein tyrosine kinase activity;protein binding;ATP binding;protein phosphorylation	A08	2018-01-01	0/0	A	G
266	cis_11_Eicosenoic_acid	chrA08_10022021	missense_variant	MODERATE	BnaA08g10840D	AT4G35150	O-methyltransferase family protein	GO:0008168;GO:0008171;GO:0046983	methyltransferase activity;O-methyltransferase activity;protein dimerization activity	A08	2018-01-01	0/0	G	C
267	cis_11_Eicosenoic_acid	chrA08_10030746	missense_variant	MODERATE	BnaA08g10850D	AT4G35110	Arabidopsis phospholipase-like protein (PEARLI 4) family	NA	NA	A08	2018-01-01	0/0	T	G
268	cis_11_Eicosenoic_acid	chrA08_10030784	missense_variant	MODERATE	BnaA08g10850D	AT4G35110	Arabidopsis phospholipase-like protein (PEARLI 4) family	NA	NA	A08	2018-01-01	0/0	C	A
269	cis_11_Eicosenoic_acid	chrA08_10034794	missense_variant	MODERATE	BnaA08g10860D	AT4G35100	plasma membrane intrinsic protein 3	GO:0005215;GO:0006810;GO:0016020	transporter activity;transport;membrane	A08	2018-01-01	0/0	G	T
270	cis_11_Eicosenoic_acid	chrA08_10035229	missense_variant&splice_region_variant	MODERATE	BnaA08g10860D	AT4G35100	plasma membrane intrinsic protein 3	GO:0005215;GO:0006810;GO:0016020	transporter activity;transport;membrane	A08	2018-01-01	0/0	A	G
271	cis_11_Eicosenoic_acid	chrA08_10035349	missense_variant	MODERATE	BnaA08g10860D	AT4G35100	plasma membrane intrinsic protein 3	GO:0005215;GO:0006810;GO:0016020	transporter activity;transport;membrane	A08	2018-01-01	0/0	G	T
272	Crude_oil_contents	chrA03_17871790	missense_variant	MODERATE	BnaA03g36490D	NA	NA	NA	NA	A03	0/0	2018-01-01	A	G
273	Crude_oil_contents	chrA03_18363524	missense_variant	MODERATE	BnaA03g37150D	AT3G24090	glutamine-fructose-6-phosphate transaminase (isomerizing)s;sugar binding;transaminases	GO:0004360;GO:0005737;GO:0005975;GO:0008152;GO:0016051;GO:0030246	glutamine-fructose-6-phosphate transaminase (isomerizing) activity;cytoplasm;carbohydrate metabolic process;metabolic process;carbohydrate biosynthetic process;carbohydrate binding	A03	0/0	2018-01-01	T	C
274	Crude_oil_contents	chrA03_18363719	missense_variant	MODERATE	BnaA03g37150D	AT3G24090	glutamine-fructose-6-phosphate transaminase (isomerizing)s;sugar binding;transaminases	GO:0004360;GO:0005737;GO:0005975;GO:0008152;GO:0016051;GO:0030246	glutamine-fructose-6-phosphate transaminase (isomerizing) activity;cytoplasm;carbohydrate metabolic process;metabolic process;carbohydrate biosynthetic process;carbohydrate binding	A03	0/0	2018-01-01	T	C
275	Crude_oil_contents	chrA03_18363940	splice_region_variant&synonymous_variant	LOW	BnaA03g37150D	AT3G24090	glutamine-fructose-6-phosphate transaminase (isomerizing)s;sugar binding;transaminases	GO:0004360;GO:0005737;GO:0005975;GO:0008152;GO:0016051;GO:0030246	glutamine-fructose-6-phosphate transaminase (isomerizing) activity;cytoplasm;carbohydrate metabolic process;metabolic process;carbohydrate biosynthetic process;carbohydrate binding	A03	0/0	2018-01-01	T	C
276	Crude_oil_contents	chrA03_18364138	stop_lost	HIGH	BnaA03g37150D	AT3G24090	glutamine-fructose-6-phosphate transaminase (isomerizing)s;sugar binding;transaminases	GO:0004360;GO:0005737;GO:0005975;GO:0008152;GO:0016051;GO:0030246	glutamine-fructose-6-phosphate transaminase (isomerizing) activity;cytoplasm;carbohydrate metabolic process;metabolic process;carbohydrate biosynthetic process;carbohydrate binding	A03	0/0	2018-01-01	T	G
277	Crude_oil_contents	chrA03_18364166	missense_variant	MODERATE	BnaA03g37150D	AT3G24090	glutamine-fructose-6-phosphate transaminase (isomerizing)s;sugar binding;transaminases	GO:0004360;GO:0005737;GO:0005975;GO:0008152;GO:0016051;GO:0030246	glutamine-fructose-6-phosphate transaminase (isomerizing) activity;cytoplasm;carbohydrate metabolic process;metabolic process;carbohydrate biosynthetic process;carbohydrate binding	A03	0/0	2018-01-01	T	C
278	Crude_oil_contents	chrA03_18365737	missense_variant	MODERATE	BnaA03g37150D	AT3G24090	glutamine-fructose-6-phosphate transaminase (isomerizing)s;sugar binding;transaminases	GO:0004360;GO:0005737;GO:0005975;GO:0008152;GO:0016051;GO:0030246	glutamine-fructose-6-phosphate transaminase (isomerizing) activity;cytoplasm;carbohydrate metabolic process;metabolic process;carbohydrate biosynthetic process;carbohydrate binding	A03	0/0	2018-01-01	A	G
279	Crude_oil_contents	chrA03_18365779	missense_variant	MODERATE	BnaA03g37150D	AT3G24090	glutamine-fructose-6-phosphate transaminase (isomerizing)s;sugar binding;transaminases	GO:0004360;GO:0005737;GO:0005975;GO:0008152;GO:0016051;GO:0030246	glutamine-fructose-6-phosphate transaminase (isomerizing) activity;cytoplasm;carbohydrate metabolic process;metabolic process;carbohydrate biosynthetic process;carbohydrate binding	A03	0/0	2018-01-01	A	G
280	Crude_oil_contents	chrA03_18424119	missense_variant	MODERATE	BnaA03g37250D	AT3G23980	BLISTER	NA	NA	A03	2018-01-01	0/0	A	G
281	Crude_oil_contents	chrA03_18438656	missense_variant	MODERATE	BnaA03g37260D	AT3G23920	beta-amylase 1	GO:0000272;GO:0003824;GO:0005975;GO:0016161	polysaccharide catabolic process;catalytic activity;carbohydrate metabolic process;beta-amylase activity	A03	2018-01-01	0/0	A	G
282	Crude_oil_contents	chrA03_18438684	missense_variant	MODERATE	BnaA03g37260D	AT3G23920	beta-amylase 1	GO:0000272;GO:0003824;GO:0005975;GO:0016161	polysaccharide catabolic process;catalytic activity;carbohydrate metabolic process;beta-amylase activity	A03	2018-01-01	0/0	T	A
283	Crude_oil_contents	chrA03_18439057	missense_variant	MODERATE	BnaA03g37260D	AT3G23920	beta-amylase 1	GO:0000272;GO:0003824;GO:0005975;GO:0016161	polysaccharide catabolic process;catalytic activity;carbohydrate metabolic process;beta-amylase activity	A03	2018-01-01	0/0	T	A
284	Crude_oil_contents	chrA03_18625899	missense_variant	MODERATE	BnaA03g37560D	AT3G24715	Protein kinase superfamily protein with octicosapeptide/Phox/Bem1p domain	GO:0004672;GO:0004674;GO:0004713;GO:0005515;GO:0005524;GO:0006468	protein kinase activity;protein serine/threonine kinase activity;protein tyrosine kinase activity;protein binding;ATP binding;protein phosphorylation	A03	0/0	2018-01-01	T	A
285	Crude_oil_contents	chrA03_18780362	missense_variant	MODERATE	BnaA03g37730D	AT2G04515	unknown protein; FUNCTIONS IN: molecular_function unknown; INVOLVED IN: biological_process unknown; LOCATED IN: endomembrane system; BEST Arabidopsis thaliana protein match is: unknown protein (TAIR:AT2G04495.1); Has 30201 Blast hits to 17322 proteins in 780 species: Archae - 12; Bacteria - 1396; Metazoa - 17338; Fungi - 3422; Plants - 5037; Viruses - 0; Other Eukaryotes - 2996 (source: NCBI BLin…	NA	NA	A03	0/0	2018-01-01	T	G
286	Crude_oil_contents	chrA03_18783371	missense_variant	MODERATE	BnaA03g37750D	NA	NA	NA	NA	A03	2018-01-01	0/0	T	C
287	Crude_oil_contents	chrA03_18783546	splice_region_variant&synonymous_variant	LOW	BnaA03g37750D	NA	NA	NA	NA	A03	0/0	2018-01-01	A	C
288	Crude_oil_contents	chrA03_18786837	splice_region_variant&synonymous_variant	LOW	BnaA03g37760D	AT2G04540	Beta-ketoacyl synthase	GO:0003824;GO:0006633;GO:0008152	catalytic activity;fatty acid biosynthetic process;metabolic process	A03	0/0	2018-01-01	A	G
289	Crude_oil_contents	chrA03_18808580	missense_variant	MODERATE	BnaA03g37800D	AT2G04740	ankyrin repeat family protein	GO:0005515	protein binding	A03	0/0	2018-01-01	T	C
290	Crude_oil_contents	chrA03_18808602	stop_gained	HIGH	BnaA03g37800D	AT2G04740	ankyrin repeat family protein	GO:0005515	protein binding	A03	0/0	2018-01-01	C	A
291	Crude_oil_contents	chrA03_18809245	missense_variant	MODERATE	BnaA03g37800D	AT2G04740	ankyrin repeat family protein	GO:0005515	protein binding	A03	0/0	2018-01-01	A	G
292	Crude_oil_contents	chrA03_18816308	missense_variant	MODERATE	BnaA03g37810D	AT2G04780	FASCICLIN-like arabinoogalactan 7	NA	NA	A03	0/0	2018-01-01	A	T
293	Crude_oil_contents	chrA03_18840588	missense_variant	MODERATE	BnaA03g37880D	AT2G04845	Acyl-CoA N-acyltransferases (NAT) superfamily protein	GO:0008080	N-acetyltransferase activity	A03	0/0	2018-01-01	C	T
294	Crude_oil_contents	chrA03_18841477	missense_variant	MODERATE	BnaA03g37890D	AT2G04850	Auxin-responsive family protein	GO:0016021	integral component of membrane	A03	0/0	2018-01-01	A	G
295	Crude_oil_contents	chrA03_18842427	missense_variant	MODERATE	BnaA03g37890D	AT2G04850	Auxin-responsive family protein	GO:0016021	integral component of membrane	A03	0/0	2018-01-01	T	G
296	Crude_oil_contents	chrA03_18842454	missense_variant	MODERATE	BnaA03g37890D	AT2G04850	Auxin-responsive family protein	GO:0016021	integral component of membrane	A03	0/0	2018-01-01	A	G
297	Crude_oil_contents	chrA03_18855236	missense_variant	MODERATE	BnaA03g37940D	NA	NA	NA	NA	A03	0/0	2018-01-01	C	G
298	Crude_oil_contents	chrA03_18855246	missense_variant	MODERATE	BnaA03g37940D	NA	NA	NA	NA	A03	0/0	2018-01-01	G	A
299	Crude_oil_contents	chrA03_18855312	stop_gained	HIGH	BnaA03g37940D	NA	NA	NA	NA	A03	0/0	2018-01-01	T	A
300	Crude_oil_contents	chrA03_18856327	missense_variant	MODERATE	BnaA03g37950D	AT2G04880	zinc-dependent activator protein-1	GO:0003700;GO:0043565	transcription factor activity, sequence-specific DNA binding;sequence-specific DNA binding	A03	0/0	2018-01-01	T	C
301	Crude_oil_contents	chrA03_18856472	missense_variant	MODERATE	BnaA03g37950D	AT2G04880	zinc-dependent activator protein-1	GO:0003700;GO:0043565	transcription factor activity, sequence-specific DNA binding;sequence-specific DNA binding	A03	0/0	2018-01-01	T	A
302	Crude_oil_contents	chrA03_18858240	missense_variant	MODERATE	BnaA03g37960D	AT5G35750	histidine kinase 2	GO:0000155;GO:0000156;GO:0000160;GO:0004871;GO:0005524;GO:0007165;GO:0016020;GO:0016310	phosphorelay sensor kinase activity;phosphorelay response regulator activity;phosphorelay signal transduction system;signal transducer activity;ATP binding;signal transduction;membrane;phosphorylation	A03	0/0	2018-01-01	T	G
303	Crude_oil_contents	chrA03_18858911	missense_variant	MODERATE	BnaA03g37960D	AT5G35750	histidine kinase 2	GO:0000155;GO:0000156;GO:0000160;GO:0004871;GO:0005524;GO:0007165;GO:0016020;GO:0016310	phosphorelay sensor kinase activity;phosphorelay response regulator activity;phosphorelay signal transduction system;signal transducer activity;ATP binding;signal transduction;membrane;phosphorylation	A03	0/0	2018-01-01	A	C
304	Crude_oil_contents	chrA03_18859114	missense_variant	MODERATE	BnaA03g37960D	AT5G35750	histidine kinase 2	GO:0000155;GO:0000156;GO:0000160;GO:0004871;GO:0005524;GO:0007165;GO:0016020;GO:0016310	phosphorelay sensor kinase activity;phosphorelay response regulator activity;phosphorelay signal transduction system;signal transducer activity;ATP binding;signal transduction;membrane;phosphorylation	A03	0/0	2018-01-01	A	G
305	Crude_oil_contents	chrA03_18859793	missense_variant	MODERATE	BnaA03g37960D	AT5G35750	histidine kinase 2	GO:0000155;GO:0000156;GO:0000160;GO:0004871;GO:0005524;GO:0007165;GO:0016020;GO:0016310	phosphorelay sensor kinase activity;phosphorelay response regulator activity;phosphorelay signal transduction system;signal transducer activity;ATP binding;signal transduction;membrane;phosphorylation	A03	0/0	2018-01-01	G	A
306	Crude_oil_contents	chrA03_18859799	missense_variant	MODERATE	BnaA03g37960D	AT5G35750	histidine kinase 2	GO:0000155;GO:0000156;GO:0000160;GO:0004871;GO:0005524;GO:0007165;GO:0016020;GO:0016310	phosphorelay sensor kinase activity;phosphorelay response regulator activity;phosphorelay signal transduction system;signal transducer activity;ATP binding;signal transduction;membrane;phosphorylation	A03	0/0	2018-01-01	T	G
307	Crude_oil_contents	chrA03_18859829	missense_variant	MODERATE	BnaA03g37960D	AT5G35750	histidine kinase 2	GO:0000155;GO:0000156;GO:0000160;GO:0004871;GO:0005524;GO:0007165;GO:0016020;GO:0016310	phosphorelay sensor kinase activity;phosphorelay response regulator activity;phosphorelay signal transduction system;signal transducer activity;ATP binding;signal transduction;membrane;phosphorylation	A03	0/0	2018-01-01	T	C
308	Crude_oil_contents	chrA03_18859882	missense_variant	MODERATE	BnaA03g37960D	AT5G35750	histidine kinase 2	GO:0000155;GO:0000156;GO:0000160;GO:0004871;GO:0005524;GO:0007165;GO:0016020;GO:0016310	phosphorelay sensor kinase activity;phosphorelay response regulator activity;phosphorelay signal transduction system;signal transducer activity;ATP binding;signal transduction;membrane;phosphorylation	A03	0/0	2018-01-01	G	A
309	Crude_oil_contents	chrA03_18859921	missense_variant	MODERATE	BnaA03g37960D	AT5G35750	histidine kinase 2	GO:0000155;GO:0000156;GO:0000160;GO:0004871;GO:0005524;GO:0007165;GO:0016020;GO:0016310	phosphorelay sensor kinase activity;phosphorelay response regulator activity;phosphorelay signal transduction system;signal transducer activity;ATP binding;signal transduction;membrane;phosphorylation	A03	0/0	2018-01-01	A	G
310	Crude_oil_contents	chrA03_18869790	missense_variant	MODERATE	BnaA03g37970D	AT2G04940	scramblase-related	NA	NA	A03	0/0	2018-01-01	T	A
311	Crude_oil_contents	chrA03_18874831	missense_variant	MODERATE	BnaA03g37990D	AT2G05100	photosystem II light harvesting complex gene 2.1	GO:0016020	membrane	A03	0/0	2018-01-01	G	A
312	Crude_oil_contents	chrA03_18874996	missense_variant	MODERATE	BnaA03g37990D	AT2G05100	photosystem II light harvesting complex gene 2.1	GO:0016020	membrane	A03	0/0	2018-01-01	A	T
313	Crude_oil_contents	chrA03_18875116	missense_variant	MODERATE	BnaA03g37990D	AT2G05100	photosystem II light harvesting complex gene 2.1	GO:0016020	membrane	A03	0/0	2018-01-01	G	A
314	Crude_oil_contents	chrA03_18876690	missense_variant	MODERATE	BnaA03g38000D	AT2G05120	Nucleoporin, Nup133/Nup155-like	GO:0005515	protein binding	A03	0/0	2018-01-01	A	G
315	Crude_oil_contents	chrA03_18876742	missense_variant	MODERATE	BnaA03g38000D	AT2G05120	Nucleoporin, Nup133/Nup155-like	GO:0005515	protein binding	A03	0/0	2018-01-01	T	C
316	Crude_oil_contents	chrA03_18877130	missense_variant	MODERATE	BnaA03g38000D	AT2G05120	Nucleoporin, Nup133/Nup155-like	GO:0005515	protein binding	A03	0/0	2018-01-01	G	C
317	Crude_oil_contents	chrA03_18878054	stop_gained	HIGH	BnaA03g38000D	AT2G05120	Nucleoporin, Nup133/Nup155-like	GO:0005515	protein binding	A03	0/0	2018-01-01	G	A
318	Crude_oil_contents	chrA03_18878084	stop_lost	HIGH	BnaA03g38000D	AT2G05120	Nucleoporin, Nup133/Nup155-like	GO:0005515	protein binding	A03	0/0	2018-01-01	A	G
319	Crude_oil_contents	chrA03_18878137	stop_lost	HIGH	BnaA03g38000D	AT2G05120	Nucleoporin, Nup133/Nup155-like	GO:0005515	protein binding	A03	0/0	2018-01-01	T	C
320	Crude_oil_contents	chrA03_18879874	missense_variant	MODERATE	BnaA03g38000D	AT2G05120	Nucleoporin, Nup133/Nup155-like	GO:0005515	protein binding	A03	0/0	2018-01-01	G	A
321	Crude_oil_contents	chrA03_18881073	missense_variant	MODERATE	BnaA03g38000D	AT2G05120	Nucleoporin, Nup133/Nup155-like	GO:0005515	protein binding	A03	0/0	2018-01-01	G	T
322	Crude_oil_contents	chrA03_18887089	missense_variant	MODERATE	BnaA03g38010D	AT2G05160	CCCH-type zinc fingerfamily protein with RNA-binding domain	GO:0000166;GO:0003676;GO:0008270	nucleotide binding;nucleic acid binding;zinc ion binding	A03	0/0	2018-01-01	G	T
323	Crude_oil_contents	chrA03_18888524	missense_variant	MODERATE	BnaA03g38010D	AT2G05160	CCCH-type zinc fingerfamily protein with RNA-binding domain	GO:0000166;GO:0003676;GO:0008270	nucleotide binding;nucleic acid binding;zinc ion binding	A03	0/0	2018-01-01	T	C
324	Crude_oil_contents	chrA03_18928319	missense_variant	MODERATE	BnaA03g38090D	AT1G62040	Ubiquitin-like superfamily protein	NA	NA	A03	2018-01-01	0/0	G	C
325	Crude_oil_contents	chrA03_18928487	missense_variant	MODERATE	BnaA03g38090D	AT1G62040	Ubiquitin-like superfamily protein	NA	NA	A03	2018-01-01	0/0	G	A
326	Crude_oil_contents	chrA03_18928517	missense_variant	MODERATE	BnaA03g38090D	AT1G62040	Ubiquitin-like superfamily protein	NA	NA	A03	2018-01-01	0/0	G	A
327	Crude_oil_contents	chrA03_18928815	missense_variant	MODERATE	BnaA03g38090D	AT1G62040	Ubiquitin-like superfamily protein	NA	NA	A03	2018-01-01	0/0	G	A
328	Crude_oil_contents	chrA03_18931917	missense_variant	MODERATE	BnaA03g38100D	AT2G05710	aconitase 3	GO:0008152	metabolic process	A03	2018-01-01	0/0	T	C
329	Crude_oil_contents	chrA03_18932413	missense_variant	MODERATE	BnaA03g38100D	AT2G05710	aconitase 3	GO:0008152	metabolic process	A03	0/0	2018-01-01	T	G
330	Crude_oil_contents	chrA03_18932542	missense_variant	MODERATE	BnaA03g38100D	AT2G05710	aconitase 3	GO:0008152	metabolic process	A03	0/0	2018-01-01	T	G
331	Crude_oil_contents	chrA03_18933770	missense_variant	MODERATE	BnaA03g38100D	AT2G05710	aconitase 3	GO:0008152	metabolic process	A03	0/0	2018-01-01	C	G
332	Crude_oil_contents	chrA03_18937293	missense_variant	MODERATE	BnaA03g38110D	AT2G05755	Nodulin MtN21 /EamA-like transporter family protein	GO:0016020	membrane	A03	0/0	2018-01-01	C	A
333	Crude_oil_contents	chrA03_18972518	missense_variant	MODERATE	BnaA03g38180D	AT2G06850	xyloglucan endotransglucosylase/hydrolase 4	GO:0005618;GO:0005975;GO:0006073;GO:0016762;GO:0048046	cell wall;carbohydrate metabolic process;cellular glucan metabolic process;xyloglucan:xyloglucosyl transferase activity;apoplast	A03	0/0	2018-01-01	C	G
334	Crude_oil_contents	chrA03_18973977	missense_variant	MODERATE	BnaA03g38180D	AT2G06850	xyloglucan endotransglucosylase/hydrolase 4	GO:0005618;GO:0005975;GO:0006073;GO:0016762;GO:0048046	cell wall;carbohydrate metabolic process;cellular glucan metabolic process;xyloglucan:xyloglucosyl transferase activity;apoplast	A03	0/0	2018-01-01	C	T
335	Crude_oil_contents	chrA03_18983925	missense_variant	MODERATE	BnaA03g38190D	AT2G06530	SNF7 family protein	GO:0015031	protein transport	A03	0/0	2018-01-01	G	A
336	Crude_oil_contents	chrA03_18994370	missense_variant	MODERATE	BnaA03g38210D	AT2G06050	oxophytodienoate-reductase 3	GO:0003824;GO:0010181;GO:0016491;GO:0055114	catalytic activity;FMN binding;oxidoreductase activity;oxidation-reduction process	A03	2018-01-01	0/0	C	G
337	Crude_oil_contents	chrA03_18995650	missense_variant	MODERATE	BnaA03g38210D	AT2G06050	oxophytodienoate-reductase 3	GO:0003824;GO:0010181;GO:0016491;GO:0055114	catalytic activity;FMN binding;oxidoreductase activity;oxidation-reduction process	A03	0/0	2018-01-01	A	T
338	Crude_oil_contents	chrA03_18995660	stop_gained	HIGH	BnaA03g38210D	AT2G06050	oxophytodienoate-reductase 3	GO:0003824;GO:0010181;GO:0016491;GO:0055114	catalytic activity;FMN binding;oxidoreductase activity;oxidation-reduction process	A03	0/0	2018-01-01	C	G
339	days_to_bolt	chrA10_14617443	stop_gained	HIGH	BnaA10g21120D	AT5G11380	1-deoxy-D-xylulose 5-phosphate synthase 3	GO:0003824;GO:0008152;GO:0008661;GO:0016114	catalytic activity;metabolic process;1-deoxy-D-xylulose-5-phosphate synthase activity;terpenoid biosynthetic process	A10	2018-01-01	0/0	G	A
340	days_to_bolt	chrA10_14618097	stop_gained	HIGH	BnaA10g21120D	AT5G11380	1-deoxy-D-xylulose 5-phosphate synthase 3	GO:0003824;GO:0008152;GO:0008661;GO:0016114	catalytic activity;metabolic process;1-deoxy-D-xylulose-5-phosphate synthase activity;terpenoid biosynthetic process	A10	0/0	2018-01-01	G	A
341	days_to_bolt	chrA10_14618103	missense_variant	MODERATE	BnaA10g21120D	AT5G11380	1-deoxy-D-xylulose 5-phosphate synthase 3	GO:0003824;GO:0008152;GO:0008661;GO:0016114	catalytic activity;metabolic process;1-deoxy-D-xylulose-5-phosphate synthase activity;terpenoid biosynthetic process	A10	0/0	2018-01-01	A	C
342	days_to_bolt	chrA10_14620393	missense_variant	MODERATE	BnaA10g21130D	AT5G11350	DNAse I-like superfamily protein	NA	NA	A10	2018-01-01	0/0	C	G
343	days_to_bolt	chrA10_14620452	missense_variant	MODERATE	BnaA10g21130D	AT5G11350	DNAse I-like superfamily protein	NA	NA	A10	2018-01-01	0/0	C	A
344	days_to_bolt	chrA10_14620549	missense_variant	MODERATE	BnaA10g21130D	AT5G11350	DNAse I-like superfamily protein	NA	NA	A10	2018-01-01	0/0	C	T
345	days_to_bolt	chrA10_14621117	splice_region_variant&synonymous_variant	LOW	BnaA10g21130D	AT5G11350	DNAse I-like superfamily protein	NA	NA	A10	2018-01-01	0/0	A	G
346	days_to_bolt	chrA10_14623373	missense_variant	MODERATE	BnaA10g21130D	AT5G11350	DNAse I-like superfamily protein	NA	NA	A10	2018-01-01	0/0	T	C
347	days_to_bolt	chrA10_14640740	missense_variant	MODERATE	BnaA10g21160D	AT5G11310	Pentatricopeptide repeat (PPR) superfamily protein	GO:0005515	protein binding	A10	0/0	2018-01-01	A	G
348	days_to_bolt	chrA10_14640758	missense_variant	MODERATE	BnaA10g21160D	AT5G11310	Pentatricopeptide repeat (PPR) superfamily protein	GO:0005515	protein binding	A10	0/0	2018-01-01	C	T
349	days_to_bolt	chrA10_14640845	missense_variant	MODERATE	BnaA10g21160D	AT5G11310	Pentatricopeptide repeat (PPR) superfamily protein	GO:0005515	protein binding	A10	0/0	2018-01-01	A	G
350	days_to_bolt	chrA10_14641267	missense_variant	MODERATE	BnaA10g21160D	AT5G11310	Pentatricopeptide repeat (PPR) superfamily protein	GO:0005515	protein binding	A10	2018-01-01	0/0	G	A
351	days_to_bolt	chrA10_14641340	missense_variant	MODERATE	BnaA10g21160D	AT5G11310	Pentatricopeptide repeat (PPR) superfamily protein	GO:0005515	protein binding	A10	2018-01-01	0/0	T	A
352	days_to_bolt	chrA10_14641421	missense_variant	MODERATE	BnaA10g21160D	AT5G11310	Pentatricopeptide repeat (PPR) superfamily protein	GO:0005515	protein binding	A10	2018-01-01	0/0	A	T
353	days_to_bolt	chrA10_14641467	missense_variant	MODERATE	BnaA10g21160D	AT5G11310	Pentatricopeptide repeat (PPR) superfamily protein	GO:0005515	protein binding	A10	2018-01-01	0/0	C	G
354	days_to_bolt	chrA10_14649935	missense_variant	MODERATE	BnaA10g21190D	AT5G11270	overexpressor of cationic peroxidase 3	GO:0003677;GO:0003700;GO:0043565	DNA binding;transcription factor activity, sequence-specific DNA binding;sequence-specific DNA binding	A10	0/0	2018-01-01	G	T
355	days_to_bolt	chrA10_14659857	missense_variant	MODERATE	BnaA10g21220D	AT5G11240	transducin family protein / WD-40 repeat family protein	GO:0005515	protein binding	A10	2018-01-01	0/0	T	A
356	days_to_bolt	chrA10_14681586	stop_lost	HIGH	BnaA10g21270D	AT5G11170	DEAD/DEAH box RNA helicase family protein	GO:0003676;GO:0004386;GO:0005524;GO:0008026	nucleic acid binding;helicase activity;ATP binding;ATP-dependent helicase activity	A10	0/0	2018-01-01	T	C
357	days_to_bolt	chrA10_14724357	missense_variant	MODERATE	BnaA10g21380D	AT5G11030	aberrant lateral root formation 4	NA	NA	A10	2018-01-01	0/0	T	C
358	days_to_bolt	chrA10_14757698	missense_variant	MODERATE	BnaA10g21460D	AT5G10940	transducin family protein / WD-40 repeat family protein	GO:0005515	protein binding	A10	2018-01-01	0/0	A	C
359	days_to_bolt	chrA10_14758970	missense_variant	MODERATE	BnaA10g21460D	AT5G10940	transducin family protein / WD-40 repeat family protein	GO:0005515	protein binding	A10	2018-01-01	0/0	A	G
360	days_to_bolt	chrA10_14772435	missense_variant	MODERATE	BnaA10g21510D	AT5G10860	Cystathionine beta-synthase (CBS) family protein	GO:0005515	protein binding	A10	0/0	2018-01-01	C	T
361	days_to_bolt	chrA10_14773865	missense_variant	MODERATE	BnaA10g21520D	AT5G10840	Endomembrane protein 70 protein family	GO:0007049;GO:0016021	cell cycle;integral component of membrane	A10	0/0	2018-01-01	C	T
362	days_to_bolt	chrA10_14774058	missense_variant	MODERATE	BnaA10g21520D	AT5G10840	Endomembrane protein 70 protein family	GO:0007049;GO:0016021	cell cycle;integral component of membrane	A10	0/0	2018-01-01	T	C
363	days_to_bolt	chrA10_14777088	missense_variant	MODERATE	BnaA10g21520D	AT5G10840	Endomembrane protein 70 protein family	GO:0007049;GO:0016021	cell cycle;integral component of membrane	A10	0/0	2018-01-01	T	C
364	days_to_bolt	chrA10_14780780	missense_variant	MODERATE	BnaA10g21530D	AT5G10770	Eukaryotic aspartyl protease family protein	GO:0004190;GO:0006508	aspartic-type endopeptidase activity;proteolysis	A10	0/0	2018-01-01	G	C
365	days_to_bolt	chrA10_14780792	stop_gained	HIGH	BnaA10g21530D	AT5G10770	Eukaryotic aspartyl protease family protein	GO:0004190;GO:0006508	aspartic-type endopeptidase activity;proteolysis	A10	0/0	2018-01-01	C	T
366	days_to_bolt	chrA10_14781276	missense_variant	MODERATE	BnaA10g21530D	AT5G10770	Eukaryotic aspartyl protease family protein	GO:0004190;GO:0006508	aspartic-type endopeptidase activity;proteolysis	A10	0/0	2018-01-01	C	T
367	days_to_bolt	chrA10_14781678	missense_variant	MODERATE	BnaA10g21530D	AT5G10770	Eukaryotic aspartyl protease family protein	GO:0004190;GO:0006508	aspartic-type endopeptidase activity;proteolysis	A10	0/0	2018-01-01	C	G
368	days_to_bolt	chrA10_14808687	missense_variant	MODERATE	BnaA10g21610D	AT5G10660	calmodulin-binding protein-related	NA	NA	A10	2018-01-01	0/0	T	C
369	days_to_bolt	chrA10_14838333	missense_variant	MODERATE	BnaA10g21710D	AT5G10560	Glycosyl hydrolase family protein	GO:0005975	carbohydrate metabolic process	A10	0/0	2018-01-01	G	A
370	days_to_bolt	chrA10_14839447	missense_variant	MODERATE	BnaA10g21710D	AT5G10560	Glycosyl hydrolase family protein	GO:0005975	carbohydrate metabolic process	A10	0/0	2018-01-01	A	G
371	days_to_bolt	chrA10_14839735	missense_variant	MODERATE	BnaA10g21710D	AT5G10560	Glycosyl hydrolase family protein	GO:0005975	carbohydrate metabolic process	A10	0/0	2018-01-01	C	T
372	days_to_bolt	chrA10_14868969	missense_variant	MODERATE	BnaA10g21770D	AT5G10490	MSCS-like 2	GO:0016020;GO:0055085	membrane;transmembrane transport	A10	0/0	2018-01-01	G	T
373	days_to_bolt	chrA10_14868992	missense_variant	MODERATE	BnaA10g21770D	AT5G10490	MSCS-like 2	GO:0016020;GO:0055085	membrane;transmembrane transport	A10	0/0	2018-01-01	C	T
374	days_to_bolt	chrA10_14870847	missense_variant	MODERATE	BnaA10g21770D	AT5G10490	MSCS-like 2	GO:0016020;GO:0055085	membrane;transmembrane transport	A10	0/0	2018-01-01	A	C
375	days_to_bolt	chrA10_14870880	missense_variant	MODERATE	BnaA10g21770D	AT5G10490	MSCS-like 2	GO:0016020;GO:0055085	membrane;transmembrane transport	A10	0/0	2018-01-01	A	G
376	days_to_bolt	chrA10_14870958	missense_variant	MODERATE	BnaA10g21770D	AT5G10490	MSCS-like 2	GO:0016020;GO:0055085	membrane;transmembrane transport	A10	0/0	2018-01-01	C	G
377	days_to_bolt	chrA10_14871092	missense_variant	MODERATE	BnaA10g21770D	AT5G10490	MSCS-like 2	GO:0016020;GO:0055085	membrane;transmembrane transport	A10	0/0	2018-01-01	T	G
378	days_to_bolt	chrA10_14871361	missense_variant	MODERATE	BnaA10g21770D	AT5G10490	MSCS-like 2	GO:0016020;GO:0055085	membrane;transmembrane transport	A10	0/0	2018-01-01	A	T
379	days_to_bolt	chrA10_14892234	missense_variant	MODERATE	BnaA10g21820D	NA	NA	NA	NA	A10	0/0	2018-01-01	G	T
380	days_to_bolt	chrA10_14923047	missense_variant	MODERATE	BnaA10g21900D	AT5G10370	helicase domain-containing protein / IBR domain-containing protein / zinc finger protein-related	GO:0003676;GO:0004386;GO:0005515;GO:0005524;GO:0008026;GO:0008270	nucleic acid binding;helicase activity;protein binding;ATP binding;ATP-dependent helicase activity;zinc ion binding	A10	2018-01-01	0/0	C	A
381	days_to_bolt	chrA10_14923084	missense_variant	MODERATE	BnaA10g21900D	AT5G10370	helicase domain-containing protein / IBR domain-containing protein / zinc finger protein-related	GO:0003676;GO:0004386;GO:0005515;GO:0005524;GO:0008026;GO:0008270	nucleic acid binding;helicase activity;protein binding;ATP binding;ATP-dependent helicase activity;zinc ion binding	A10	2018-01-01	0/0	G	A
382	days_to_bolt	chrA10_14941037	missense_variant	MODERATE	BnaA10g21940D	NA	NA	NA	NA	A10	0/0	2018-01-01	A	T
383	days_to_bolt	chrA10_14961666	missense_variant	MODERATE	BnaA10g21980D	AT5G10270	cyclin-dependent kinase C;1	GO:0004672;GO:0004674;GO:0004713;GO:0005524;GO:0006468	protein kinase activity;protein serine/threonine kinase activity;protein tyrosine kinase activity;ATP binding;protein phosphorylation	A10	2018-01-01	0/0	T	C
384	days_to_bolt	chrA10_14967360	missense_variant	MODERATE	BnaA10g22000D	AT5G10250	Phototropic-responsive NPH3 family protein	GO:0005515	protein binding	A10	0/0	2018-01-01	G	C
385	days_to_bolt	chrA10_14973570	missense_variant	MODERATE	BnaA10g22020D	AT5G10220	annexin 6	GO:0005509;GO:0005544	calcium ion binding;calcium-dependent phospholipid binding	A10	0/0	2018-01-01	A	T
386	days_to_bolt	chrA10_14974233	missense_variant	MODERATE	BnaA10g22030D	AT5G10210	CONTAINS InterPro DOMAIN/s: C2 calcium-dependent membrane targeting (InterPro:IPR000008); BEST Arabidopsis thaliana protein match is: unknown protein (TAIR:AT5G65030.1); Has 1807 Blast hits to 1807 proteins in 277 species: Archae - 0; Bacteria - 0; Metazoa - 736; Fungi - 347; Plants - 385; Viruses - 0; Other Eukaryotes - 339 (source: NCBI BLink).	NA	NA	A10	0/0	2018-01-01	T	C
387	days_to_bolt	chrA10_15043687	stop_gained	HIGH	BnaA10g22160D	AT5G10020	Leucine-rich receptor-like protein kinase family protein	GO:0004672;GO:0004713;GO:0005515;GO:0005524;GO:0006468	protein kinase activity;protein tyrosine kinase activity;protein binding;ATP binding;protein phosphorylation	A10	0/0	2018-01-01	C	A
388	days_to_bolt	chrA10_15049066	missense_variant	MODERATE	BnaA10g22170D	AT5G10010	unknown protein; FUNCTIONS IN: molecular_function unknown; INVOLVED IN: biological_process unknown; LOCATED IN: nucleolus; EXPRESSED IN: 25 plant structures; EXPRESSED DURING: 15 growth stages; BEST Arabidopsis thaliana protein match is: unknown protein (TAIR:AT5G64910.1); Has 33260 Blast hits to 16857 proteins in 1270 species: Archae - 88; Bacteria - 3040; Metazoa - 11915; Fungi - 3137; Plants -…	NA	NA	A10	0/0	2018-01-01	A	C
389	days_to_bolt	chrA10_15081509	missense_variant	MODERATE	BnaA10g22290D	AT5G09880	Splicing factor, CC1-like	GO:0000166;GO:0003676;GO:0003723;GO:0005634;GO:0006397	nucleotide binding;nucleic acid binding;RNA binding;nucleus;mRNA processing	A10	0/0	2018-01-01	A	G
390	days_to_bolt	chrA10_15087620	missense_variant	MODERATE	BnaA10g22310D	AT5G09850	Transcription elongation factor (TFIIS) family protein	GO:0003677;GO:0005634	DNA binding;nucleus	A10	0/0	2018-01-01	T	G
391	days_to_bolt	chrA10_15087890	missense_variant	MODERATE	BnaA10g22310D	AT5G09850	Transcription elongation factor (TFIIS) family protein	GO:0003677;GO:0005634	DNA binding;nucleus	A10	0/0	2018-01-01	C	G
392	days_to_bolt	chrA10_15088365	missense_variant	MODERATE	BnaA10g22310D	AT5G09850	Transcription elongation factor (TFIIS) family protein	GO:0003677;GO:0005634	DNA binding;nucleus	A10	0/0	2018-01-01	A	G
393	days_to_bolt	chrA10_15088681	missense_variant	MODERATE	BnaA10g22310D	AT5G09850	Transcription elongation factor (TFIIS) family protein	GO:0003677;GO:0005634	DNA binding;nucleus	A10	0/0	2018-01-01	T	G
394	days_to_bolt	chrA10_15097458	missense_variant	MODERATE	BnaA10g22340D	AT5G09810	actin 7	GO:0005524	ATP binding	A10	2018-01-01	0/0	G	A
395	days_to_bolt	chrA10_15097581	missense_variant	MODERATE	BnaA10g22340D	AT5G09810	actin 7	GO:0005524	ATP binding	A10	2018-01-01	0/0	T	C
396	days_to_bolt	chrA10_15097605	missense_variant	MODERATE	BnaA10g22340D	AT5G09810	actin 7	GO:0005524	ATP binding	A10	2018-01-01	0/0	T	C
397	days_to_bolt	chrA10_15097878	missense_variant	MODERATE	BnaA10g22340D	AT5G09810	actin 7	GO:0005524	ATP binding	A10	2018-01-01	0/0	A	G
398	days_to_bolt	chrA10_15103465	missense_variant	MODERATE	BnaA10g22350D	NA	NA	NA	NA	A10	2018-01-01	0/0	T	C
399	days_to_bolt	chrA10_15103483	missense_variant	MODERATE	BnaA10g22350D	NA	NA	NA	NA	A10	2018-01-01	0/0	C	G
400	days_to_bolt	chrA10_15106465	missense_variant	MODERATE	BnaA10g22360D	AT5G09790	ARABIDOPSIS TRITHORAX-RELATED PROTEIN 5	GO:0005515;GO:0008270	protein binding;zinc ion binding	A10	2018-01-01	0/0	A	T
401	days_to_bolt	chrA10_15106651	missense_variant	MODERATE	BnaA10g22360D	AT5G09790	ARABIDOPSIS TRITHORAX-RELATED PROTEIN 5	GO:0005515;GO:0008270	protein binding;zinc ion binding	A10	2018-01-01	0/0	G	C
402	days_to_bolt	chrA10_15120791	missense_variant	MODERATE	BnaA10g22400D	AT5G09740	histone acetyltransferase of the MYST family 2	GO:0005634	nucleus	A10	0/0	2018-01-01	A	G
403	days_to_bolt	chrA10_15121305	stop_lost	HIGH	BnaA10g22400D	AT5G09740	histone acetyltransferase of the MYST family 2	GO:0005634	nucleus	A10	2018-01-01	0/0	T	A
404	days_to_bolt	chrA10_15121311	missense_variant	MODERATE	BnaA10g22400D	AT5G09740	histone acetyltransferase of the MYST family 2	GO:0005634	nucleus	A10	2018-01-01	0/0	T	C
405	days_to_bolt	chrA10_15127430	missense_variant	MODERATE	BnaA10g22420D	AT5G09660	peroxisomal NAD-malate dehydrogenase 2	GO:0000166;GO:0003824;GO:0005975;GO:0006108;GO:0016491;GO:0016615;GO:0020037;GO:0030060;GO:0044262;GO:0055114	nucleotide binding;catalytic activity;carbohydrate metabolic process;malate metabolic process;oxidoreductase activity;malate dehydrogenase activity;heme binding;L-malate dehydrogenase activity;cellular carbohydrate metabolic process;oxidation-reduction process	A10	0/0	2018-01-01	A	T
406	days_to_bolt	chrA10_15127452	missense_variant	MODERATE	BnaA10g22420D	AT5G09660	peroxisomal NAD-malate dehydrogenase 2	GO:0000166;GO:0003824;GO:0005975;GO:0006108;GO:0016491;GO:0016615;GO:0020037;GO:0030060;GO:0044262;GO:0055114	nucleotide binding;catalytic activity;carbohydrate metabolic process;malate metabolic process;oxidoreductase activity;malate dehydrogenase activity;heme binding;L-malate dehydrogenase activity;cellular carbohydrate metabolic process;oxidation-reduction process	A10	0/0	2018-01-01	A	G
407	days_to_bolt	chrA10_15131879	missense_variant	MODERATE	BnaA10g22430D	AT5G09650	pyrophosphorylase 6	GO:0000287;GO:0004427;GO:0005737;GO:0006796	magnesium ion binding;inorganic diphosphatase activity;cytoplasm;phosphate-containing compound metabolic process	A10	0/0	2018-01-01	C	T
408	days_to_bolt	chrA10_15131927	missense_variant	MODERATE	BnaA10g22430D	AT5G09650	pyrophosphorylase 6	GO:0000287;GO:0004427;GO:0005737;GO:0006796	magnesium ion binding;inorganic diphosphatase activity;cytoplasm;phosphate-containing compound metabolic process	A10	0/0	2018-01-01	C	A
409	days_to_bolt	chrC06_22671696	start_lost	HIGH	BnaC06g20610D	AT1G78020	Protein of unknown function (DUF581)	NA	NA	C06	2018-01-01	0/0	T	C
410	days_to_bolt	chrC06_22725922	missense_variant	MODERATE	BnaC06g20640D	AT1G77850	auxin response factor 17	GO:0003677;GO:0005634;GO:0009725	DNA binding;nucleus;response to hormone	C06	0/0	2018-01-01	G	A
411	days_to_bolt	chrC06_22726184	missense_variant	MODERATE	BnaC06g20640D	AT1G77850	auxin response factor 17	GO:0003677;GO:0005634;GO:0009725	DNA binding;nucleus;response to hormone	C06	0/0	2018-01-01	A	G
412	days_to_bolt	chrC06_22727344	missense_variant	MODERATE	BnaC06g20640D	AT1G77850	auxin response factor 17	GO:0003677;GO:0005634;GO:0009725	DNA binding;nucleus;response to hormone	C06	0/0	2018-01-01	G	C
413	days_to_bolt	chrC06_22727545	missense_variant	MODERATE	BnaC06g20640D	AT1G77850	auxin response factor 17	GO:0003677;GO:0005634;GO:0009725	DNA binding;nucleus;response to hormone	C06	0/0	2018-01-01	G	A
414	days_to_bolt	chrC06_22728907	missense_variant	MODERATE	BnaC06g20650D	AT1G77840	Translation initiation factor IF2/IF5	GO:0003743;GO:0005488;GO:0005515;GO:0006413;GO:0016070	translation initiation factor activity;binding;protein binding;translational initiation;RNA metabolic process	C06	0/0	2018-01-01	G	C
415	days_to_bolt	chrC06_22740582	missense_variant	MODERATE	BnaC06g20670D	AT1G77770	Protein of unknown function (DUF1644)	NA	NA	C06	0/0	2018-01-01	G	C
416	days_to_bolt	chrC06_22740847	missense_variant	MODERATE	BnaC06g20670D	AT1G77770	Protein of unknown function (DUF1644)	NA	NA	C06	0/0	2018-01-01	A	C
417	days_to_bolt	chrC06_22779900	missense_variant	MODERATE	BnaC06g20690D	AT1G77760	nitrate reductase 1	GO:0005506;GO:0009055;GO:0016491;GO:0020037;GO:0030151;GO:0042128;GO:0043546;GO:0046872;GO:0050660;GO:0055114	iron ion binding;electron carrier activity;oxidoreductase activity;heme binding;molybdenum ion binding;nitrate assimilation;molybdopterin cofactor binding;metal ion binding;flavin adenine dinucleotide binding;oxidation-reduction process	C06	0/0	2018-01-01	C	A
418	days_to_bolt	chrC06_22781059	missense_variant	MODERATE	BnaC06g20690D	AT1G77760	nitrate reductase 1	GO:0005506;GO:0009055;GO:0016491;GO:0020037;GO:0030151;GO:0042128;GO:0043546;GO:0046872;GO:0050660;GO:0055114	iron ion binding;electron carrier activity;oxidoreductase activity;heme binding;molybdenum ion binding;nitrate assimilation;molybdopterin cofactor binding;metal ion binding;flavin adenine dinucleotide binding;oxidation-reduction process	C06	0/0	2018-01-01	A	G
419	days_to_bolt	chrC06_22807010	missense_variant	MODERATE	BnaC06g20710D	AT1G77720	putative protein kinase 1	GO:0004672;GO:0004674;GO:0004713;GO:0005524;GO:0006468	protein kinase activity;protein serine/threonine kinase activity;protein tyrosine kinase activity;ATP binding;protein phosphorylation	C06	0/0	2018-01-01	C	T
420	days_to_bolt	chrC06_23239831	missense_variant	MODERATE	BnaC06g21220D	AT1G77010	Pentatricopeptide repeat (PPR) superfamily protein	GO:0005515	protein binding	C06	2018-01-01	0/0	C	A
421	days_to_bolt	chrC06_23258529	missense_variant	MODERATE	BnaC06g21250D	NA	NA	NA	NA	C06	2018-01-01	0/0	A	G
422	days_to_bolt	chrC06_23517927	missense_variant	MODERATE	BnaC06g21480D	AT1G33290	P-loop containing nucleoside triphosphate hydrolases superfamily protein	GO:0000166;GO:0005524;GO:0017111	nucleotide binding;ATP binding;nucleoside-triphosphatase activity	C06	0/0	2018-01-01	C	T
423	days_to_bolt	chrC06_25312230	splice_region_variant&synonymous_variant	LOW	BnaC06g23490D	AT1G73680	alpha dioxygenase	GO:0004601;GO:0006979;GO:0020037;GO:0055114	peroxidase activity;response to oxidative stress;heme binding;oxidation-reduction process	C06	0/0	2018-01-01	A	C
424	days_to_bolt	chrC06_25312584	missense_variant	MODERATE	BnaC06g23490D	AT1G73680	alpha dioxygenase	GO:0004601;GO:0006979;GO:0020037;GO:0055114	peroxidase activity;response to oxidative stress;heme binding;oxidation-reduction process	C06	2018-01-01	0/0	C	T
425	days_to_bolt	chrC06_25313062	missense_variant	MODERATE	BnaC06g23490D	AT1G73680	alpha dioxygenase	GO:0004601;GO:0006979;GO:0020037;GO:0055114	peroxidase activity;response to oxidative stress;heme binding;oxidation-reduction process	C06	0/0	2018-01-01	C	G
426	days_to_bolt	chrC06_25313239	missense_variant	MODERATE	BnaC06g23490D	AT1G73680	alpha dioxygenase	GO:0004601;GO:0006979;GO:0020037;GO:0055114	peroxidase activity;response to oxidative stress;heme binding;oxidation-reduction process	C06	0/0	2018-01-01	A	G
427	days_to_bolt	chrC06_25315314	missense_variant	MODERATE	BnaC06g23500D	AT1G73670	MAP kinase 15	GO:0004672;GO:0004707;GO:0004713;GO:0005524;GO:0006468	protein kinase activity;MAP kinase activity;protein tyrosine kinase activity;ATP binding;protein phosphorylation	C06	0/0	2018-01-01	G	A
428	days_to_bolt	chrC06_25320014	missense_variant	MODERATE	BnaC06g23510D	AT1G73655	FKBP-like peptidyl-prolyl cis-trans isomerase family protein	GO:0006457	protein folding	C06	0/0	2018-01-01	C	A
429	days_to_bolt	chrC06_25320449	stop_lost	HIGH	BnaC06g23510D	AT1G73655	FKBP-like peptidyl-prolyl cis-trans isomerase family protein	GO:0006457	protein folding	C06	0/0	2018-01-01	T	C
430	days_to_bolt	chrC06_25320580	missense_variant	MODERATE	BnaC06g23510D	AT1G73655	FKBP-like peptidyl-prolyl cis-trans isomerase family protein	GO:0006457	protein folding	C06	0/0	2018-01-01	A	C
431	days_to_bolt	chrC06_25320650	missense_variant	MODERATE	BnaC06g23510D	AT1G73655	FKBP-like peptidyl-prolyl cis-trans isomerase family protein	GO:0006457	protein folding	C06	0/0	2018-01-01	C	T
432	days_to_bolt	chrC06_25340726	missense_variant	MODERATE	BnaC06g23520D	AT1G73600	S-adenosyl-L-methionine-dependent methyltransferases superfamily protein	GO:0000234;GO:0006656;GO:0008152;GO:0008168	phosphoethanolamine N-methyltransferase activity;phosphatidylcholine biosynthetic process;metabolic process;methyltransferase activity	C06	0/0	2018-01-01	G	A
433	days_to_bolt	chrC06_25342206	missense_variant	MODERATE	BnaC06g23520D	AT1G73600	S-adenosyl-L-methionine-dependent methyltransferases superfamily protein	GO:0000234;GO:0006656;GO:0008152;GO:0008168	phosphoethanolamine N-methyltransferase activity;phosphatidylcholine biosynthetic process;metabolic process;methyltransferase activity	C06	0/0	2018-01-01	C	T
434	days_to_bolt	chrC06_25405694	missense_variant	MODERATE	BnaC06g23580D	AT1G73460	Protein kinase superfamily protein	GO:0004672;GO:0004674;GO:0004713;GO:0005524;GO:0006468	protein kinase activity;protein serine/threonine kinase activity;protein tyrosine kinase activity;ATP binding;protein phosphorylation	C06	0/0	2018-01-01	T	C
435	days_to_bolt	chrC06_25406005	missense_variant	MODERATE	BnaC06g23580D	AT1G73460	Protein kinase superfamily protein	GO:0004672;GO:0004674;GO:0004713;GO:0005524;GO:0006468	protein kinase activity;protein serine/threonine kinase activity;protein tyrosine kinase activity;ATP binding;protein phosphorylation	C06	0/0	2018-01-01	T	C
436	days_to_bolt	chrC06_25406429	missense_variant	MODERATE	BnaC06g23580D	AT1G73460	Protein kinase superfamily protein	GO:0004672;GO:0004674;GO:0004713;GO:0005524;GO:0006468	protein kinase activity;protein serine/threonine kinase activity;protein tyrosine kinase activity;ATP binding;protein phosphorylation	C06	0/0	2018-01-01	T	C
437	days_to_bolt	chrC06_25407566	stop_gained	HIGH	BnaC06g23580D	AT1G73460	Protein kinase superfamily protein	GO:0004672;GO:0004674;GO:0004713;GO:0005524;GO:0006468	protein kinase activity;protein serine/threonine kinase activity;protein tyrosine kinase activity;ATP binding;protein phosphorylation	C06	0/0	2018-01-01	C	T
438	days_to_bolt	chrC06_25408329	missense_variant	MODERATE	BnaC06g23580D	AT1G73460	Protein kinase superfamily protein	GO:0004672;GO:0004674;GO:0004713;GO:0005524;GO:0006468	protein kinase activity;protein serine/threonine kinase activity;protein tyrosine kinase activity;ATP binding;protein phosphorylation	C06	0/0	2018-01-01	A	G
439	days_to_bolt	chrC06_25408587	missense_variant	MODERATE	BnaC06g23580D	AT1G73460	Protein kinase superfamily protein	GO:0004672;GO:0004674;GO:0004713;GO:0005524;GO:0006468	protein kinase activity;protein serine/threonine kinase activity;protein tyrosine kinase activity;ATP binding;protein phosphorylation	C06	0/0	2018-01-01	C	T
440	days_to_bolt	chrC06_25418833	stop_gained	HIGH	BnaC06g23590D	AT1G73370	sucrose synthase 6	GO:0005985;GO:0009058;GO:0016157	sucrose metabolic process;biosynthetic process;sucrose synthase activity	C06	0/0	2018-01-01	T	A
441	days_to_bolt	chrC06_25440403	missense_variant	MODERATE	BnaC06g23630D	AT1G73350	unknown protein; FUNCTIONS IN: molecular_function unknown; INVOLVED IN: biological_process unknown; EXPRESSED IN: 25 plant structures; EXPRESSED DURING: 15 growth stages; Has 50 Blast hits to 50 proteins in 20 species: Archae - 0; Bacteria - 0; Metazoa - 7; Fungi - 3; Plants - 36; Viruses - 0; Other Eukaryotes - 4 (source: NCBI BLink).	NA	NA	C06	0/0	2018-01-01	A	G
442	days_to_bolt	chrC06_25440473	missense_variant	MODERATE	BnaC06g23630D	AT1G73350	unknown protein; FUNCTIONS IN: molecular_function unknown; INVOLVED IN: biological_process unknown; EXPRESSED IN: 25 plant structures; EXPRESSED DURING: 15 growth stages; Has 50 Blast hits to 50 proteins in 20 species: Archae - 0; Bacteria - 0; Metazoa - 7; Fungi - 3; Plants - 36; Viruses - 0; Other Eukaryotes - 4 (source: NCBI BLink).	NA	NA	C06	0/0	2018-01-01	G	T
443	days_to_bolt	chrC06_25440524	missense_variant	MODERATE	BnaC06g23630D	AT1G73350	unknown protein; FUNCTIONS IN: molecular_function unknown; INVOLVED IN: biological_process unknown; EXPRESSED IN: 25 plant structures; EXPRESSED DURING: 15 growth stages; Has 50 Blast hits to 50 proteins in 20 species: Archae - 0; Bacteria - 0; Metazoa - 7; Fungi - 3; Plants - 36; Viruses - 0; Other Eukaryotes - 4 (source: NCBI BLink).	NA	NA	C06	0/0	2018-01-01	T	A
444	days_to_bolt	chrC06_25443757	missense_variant	MODERATE	BnaC06g23640D	AT1G73320	S-adenosyl-L-methionine-dependent methyltransferases superfamily protein	NA	NA	C06	0/0	2018-01-01	A	G
445	days_to_bolt	chrC06_25443960	missense_variant	MODERATE	BnaC06g23640D	AT1G73320	S-adenosyl-L-methionine-dependent methyltransferases superfamily protein	NA	NA	C06	0/0	2018-01-01	A	G
446	days_to_bolt	chrC06_25443973	missense_variant	MODERATE	BnaC06g23640D	AT1G73320	S-adenosyl-L-methionine-dependent methyltransferases superfamily protein	NA	NA	C06	0/0	2018-01-01	A	G
447	days_to_bolt	chrC06_25444041	missense_variant	MODERATE	BnaC06g23640D	AT1G73320	S-adenosyl-L-methionine-dependent methyltransferases superfamily protein	NA	NA	C06	0/0	2018-01-01	A	G
448	days_to_bolt	chrC06_25611880	missense_variant	MODERATE	BnaC06g23870D	AT1G72990	beta-galactosidase 17	GO:0003824;GO:0005975	catalytic activity;carbohydrate metabolic process	C06	0/0	2018-01-01	C	T
449	days_to_bolt	chrC06_25612035	missense_variant	MODERATE	BnaC06g23870D	AT1G72990	beta-galactosidase 17	GO:0003824;GO:0005975	catalytic activity;carbohydrate metabolic process	C06	0/0	2018-01-01	C	T
450	days_to_bolt	chrC06_25614098	missense_variant	MODERATE	BnaC06g23870D	AT1G72990	beta-galactosidase 17	GO:0003824;GO:0005975	catalytic activity;carbohydrate metabolic process	C06	0/0	2018-01-01	G	A
451	days_to_bolt	chrC06_25617592	missense_variant	MODERATE	BnaC06g23880D	AT1G72970	Glucose-methanol-choline (GMC) oxidoreductase family protein	GO:0006066;GO:0008812;GO:0050660;GO:0055114	alcohol metabolic process;choline dehydrogenase activity;flavin adenine dinucleotide binding;oxidation-reduction process	C06	0/0	2018-01-01	G	C
452	days_to_bolt	chrC06_25618532	missense_variant	MODERATE	BnaC06g23880D	AT1G72970	Glucose-methanol-choline (GMC) oxidoreductase family protein	GO:0006066;GO:0008812;GO:0050660;GO:0055114	alcohol metabolic process;choline dehydrogenase activity;flavin adenine dinucleotide binding;oxidation-reduction process	C06	0/0	2018-01-01	T	G
453	days_to_bolt	chrC06_25798228	missense_variant	MODERATE	BnaC06g23980D	AT4G09360	NB-ARC domain-containing disease resistance protein	GO:0005515;GO:0006952;GO:0007165;GO:0043531	protein binding;defense response;signal transduction;ADP binding	C06	0/0	2018-01-01	T	G
454	days_to_bolt	chrC06_25800116	missense_variant	MODERATE	BnaC06g23980D	AT4G09360	NB-ARC domain-containing disease resistance protein	GO:0005515;GO:0006952;GO:0007165;GO:0043531	protein binding;defense response;signal transduction;ADP binding	C06	0/0	2018-01-01	C	T
455	days_to_bolt	chrC06_25800152	missense_variant	MODERATE	BnaC06g23980D	AT4G09360	NB-ARC domain-containing disease resistance protein	GO:0005515;GO:0006952;GO:0007165;GO:0043531	protein binding;defense response;signal transduction;ADP binding	C06	0/0	2018-01-01	G	C
456	days_to_bolt	chrC06_25800410	missense_variant	MODERATE	BnaC06g23980D	AT4G09360	NB-ARC domain-containing disease resistance protein	GO:0005515;GO:0006952;GO:0007165;GO:0043531	protein binding;defense response;signal transduction;ADP binding	C06	0/0	2018-01-01	C	A
457	days_to_bolt	chrC06_25801392	missense_variant	MODERATE	BnaC06g23980D	AT4G09360	NB-ARC domain-containing disease resistance protein	GO:0005515;GO:0006952;GO:0007165;GO:0043531	protein binding;defense response;signal transduction;ADP binding	C06	0/0	2018-01-01	A	T
458	days_to_bolt	chrC06_26382298	missense_variant	MODERATE	BnaC06g24700D	AT1G70370	polygalacturonase 2	NA	NA	C06	2018-01-01	0/0	T	C
459	days_to_bolt	chrC06_26399127	missense_variant	MODERATE	BnaC06g24730D	AT1G70280	NHL domain-containing protein	GO:0005515	protein binding	C06	2018-01-01	0/0	C	A
460	days_to_bolt	chrC06_28203807	missense_variant	MODERATE	BnaC06g26610D	AT1G67690	Zincin-like metalloproteases family protein	GO:0004222;GO:0006508;GO:0008237	metalloendopeptidase activity;proteolysis;metallopeptidase activity	C06	0/0	2018-01-01	G	C
461	days_to_bolt	chrC06_28205129	missense_variant	MODERATE	BnaC06g26620D	AT1G67680	SRP72 RNA-binding domain	GO:0005515;GO:0006614	protein binding;SRP-dependent cotranslational protein targeting to membrane	C06	2018-01-01	0/0	G	A
462	days_to_bolt	chrC06_28212632	missense_variant	MODERATE	BnaC06g26640D	AT1G67570	Protein of unknown function (DUF3537)	NA	NA	C06	0/0	2018-01-01	G	A
463	days_to_bolt	chrC06_28344964	missense_variant	MODERATE	BnaC06g26790D	NA	NA	GO:0005515;GO:0008270	protein binding;zinc ion binding	C06	0/0	2018-01-01	G	C
464	days_to_bolt	chrC06_28379838	stop_lost	HIGH	BnaC06g26800D	NA	NA	NA	NA	C06	0/0	2018-01-01	C	G
465	days_to_bolt	chrC06_28509347	stop_gained	HIGH	BnaC06g27020D	AT1G65320	Cystathionine beta-synthase (CBS) family protein	GO:0005515	protein binding	C06	2018-01-01	0/0	C	T
466	days_to_bolt	chrC06_28509377	missense_variant	MODERATE	BnaC06g27020D	AT1G65320	Cystathionine beta-synthase (CBS) family protein	GO:0005515	protein binding	C06	2018-01-01	0/0	G	A
467	days_to_bolt	chrC06_28509449	missense_variant	MODERATE	BnaC06g27020D	AT1G65320	Cystathionine beta-synthase (CBS) family protein	GO:0005515	protein binding	C06	2018-01-01	0/0	C	A
468	days_to_bolt	chrC06_28509500	missense_variant	MODERATE	BnaC06g27020D	AT1G65320	Cystathionine beta-synthase (CBS) family protein	GO:0005515	protein binding	C06	2018-01-01	0/0	A	G
469	days_to_bolt	chrC06_28509629	missense_variant	MODERATE	BnaC06g27020D	AT1G65320	Cystathionine beta-synthase (CBS) family protein	GO:0005515	protein binding	C06	2018-01-01	0/0	A	G
470	days_to_bolt	chrC06_28509809	missense_variant	MODERATE	BnaC06g27020D	AT1G65320	Cystathionine beta-synthase (CBS) family protein	GO:0005515	protein binding	C06	2018-01-01	0/0	G	A
471	days_to_bolt	chrC06_28509828	missense_variant	MODERATE	BnaC06g27020D	AT1G65320	Cystathionine beta-synthase (CBS) family protein	GO:0005515	protein binding	C06	2018-01-01	0/0	T	C
472	days_to_bolt	chrC06_28510052	missense_variant	MODERATE	BnaC06g27020D	AT1G65320	Cystathionine beta-synthase (CBS) family protein	GO:0005515	protein binding	C06	2018-01-01	0/0	A	G
473	days_to_bolt	chrC06_28524846	missense_variant	MODERATE	BnaC06g27050D	AT1G65440	global transcription factor group B1	GO:0003723;GO:0006139;GO:0006357	RNA binding;nucleobase-containing compound metabolic process;regulation of transcription from RNA polymerase II promoter	C06	2018-01-01	0/0	T	C
474	days_to_bolt	chrC06_28527505	missense_variant	MODERATE	BnaC06g27050D	AT1G65440	global transcription factor group B1	GO:0003723;GO:0006139;GO:0006357	RNA binding;nucleobase-containing compound metabolic process;regulation of transcription from RNA polymerase II promoter	C06	2018-01-01	0/0	G	A
475	days_to_bolt	chrC06_28527520	missense_variant	MODERATE	BnaC06g27050D	AT1G65440	global transcription factor group B1	GO:0003723;GO:0006139;GO:0006357	RNA binding;nucleobase-containing compound metabolic process;regulation of transcription from RNA polymerase II promoter	C06	2018-01-01	0/0	G	A
476	days_to_bolt	chrC06_28528124	missense_variant	MODERATE	BnaC06g27050D	AT1G65440	global transcription factor group B1	GO:0003723;GO:0006139;GO:0006357	RNA binding;nucleobase-containing compound metabolic process;regulation of transcription from RNA polymerase II promoter	C06	2018-01-01	0/0	T	C
477	days_to_bolt	chrC06_28539248	missense_variant	MODERATE	BnaC06g27060D	AT1G65450	HXXXD-type acyl-transferase family protein	NA	NA	C06	2018-01-01	0/0	G	A
478	days_to_bolt	chrC06_28541228	missense_variant	MODERATE	BnaC06g27070D	AT1G65470	chromatin assembly factor-1 (FASCIATA1) (FAS1)	NA	NA	C06	2018-01-01	0/0	G	C
479	days_to_bolt	chrC06_28542899	missense_variant	MODERATE	BnaC06g27070D	AT1G65470	chromatin assembly factor-1 (FASCIATA1) (FAS1)	NA	NA	C06	2018-01-01	0/0	T	C
480	days_to_bolt	chrC06_28543277	missense_variant	MODERATE	BnaC06g27070D	AT1G65470	chromatin assembly factor-1 (FASCIATA1) (FAS1)	NA	NA	C06	2018-01-01	0/0	C	T
481	days_to_bolt	chrC06_28543478	missense_variant	MODERATE	BnaC06g27070D	AT1G65470	chromatin assembly factor-1 (FASCIATA1) (FAS1)	NA	NA	C06	2018-01-01	0/0	G	C
482	days_to_bolt	chrC06_28543969	missense_variant	MODERATE	BnaC06g27070D	AT1G65470	chromatin assembly factor-1 (FASCIATA1) (FAS1)	NA	NA	C06	2018-01-01	0/0	C	G
483	days_to_bolt	chrC06_28544049	missense_variant	MODERATE	BnaC06g27070D	AT1G65470	chromatin assembly factor-1 (FASCIATA1) (FAS1)	NA	NA	C06	2018-01-01	0/0	C	A
484	days_to_bolt	chrC06_28577436	stop_gained	HIGH	BnaC06g27120D	AT1G65580	Endonuclease/exonuclease/phosphatase family protein	GO:0005515;GO:0046854	protein binding;phosphatidylinositol phosphorylation	C06	2018-01-01	0/0	G	A
485	days_to_bolt	chrC06_28580331	missense_variant	MODERATE	BnaC06g27120D	AT1G65580	Endonuclease/exonuclease/phosphatase family protein	GO:0005515;GO:0046854	protein binding;phosphatidylinositol phosphorylation	C06	2018-01-01	0/0	T	C
486	days_to_bolt	chrC06_28611612	missense_variant	MODERATE	BnaC06g27160D	AT1G65700	Small nuclear ribonucleoprotein family protein	NA	NA	C06	2018-01-01	0/0	T	A
487	days_to_bolt	chrC06_30007348	missense_variant	MODERATE	BnaC06g28800D	AT1G50250	FTSH protease 1	GO:0000166;GO:0004222;GO:0005524;GO:0006508;GO:0016020;GO:0017111;GO:0030163	nucleotide binding;metalloendopeptidase activity;ATP binding;proteolysis;membrane;nucleoside-triphosphatase activity;protein catabolic process	C06	0/0	2018-01-01	A	G
488	days_to_bolt	chrC06_30011183	missense_variant	MODERATE	BnaC06g28810D	AT1G67720	Leucine-rich repeat protein kinase family protein	GO:0004672;GO:0004674;GO:0004713;GO:0005524;GO:0006468	protein kinase activity;protein serine/threonine kinase activity;protein tyrosine kinase activity;ATP binding;protein phosphorylation	C06	0/0	2018-01-01	C	G
489	days_to_bolt	chrC06_30012140	missense_variant	MODERATE	BnaC06g28810D	AT1G67720	Leucine-rich repeat protein kinase family protein	GO:0004672;GO:0004674;GO:0004713;GO:0005524;GO:0006468	protein kinase activity;protein serine/threonine kinase activity;protein tyrosine kinase activity;ATP binding;protein phosphorylation	C06	0/0	2018-01-01	G	C
490	days_to_bolt	chrC06_30013158	missense_variant	MODERATE	BnaC06g28810D	AT1G67720	Leucine-rich repeat protein kinase family protein	GO:0004672;GO:0004674;GO:0004713;GO:0005524;GO:0006468	protein kinase activity;protein serine/threonine kinase activity;protein tyrosine kinase activity;ATP binding;protein phosphorylation	C06	0/0	2018-01-01	G	T
491	days_to_bolt	chrC06_30013278	splice_region_variant&synonymous_variant	LOW	BnaC06g28810D	AT1G67720	Leucine-rich repeat protein kinase family protein	GO:0004672;GO:0004674;GO:0004713;GO:0005524;GO:0006468	protein kinase activity;protein serine/threonine kinase activity;protein tyrosine kinase activity;ATP binding;protein phosphorylation	C06	0/0	2018-01-01	A	G
492	days_to_bolt	chrC06_30014558	missense_variant	MODERATE	BnaC06g28810D	AT1G67720	Leucine-rich repeat protein kinase family protein	GO:0004672;GO:0004674;GO:0004713;GO:0005524;GO:0006468	protein kinase activity;protein serine/threonine kinase activity;protein tyrosine kinase activity;ATP binding;protein phosphorylation	C06	0/0	2018-01-01	T	A
493	days_to_bolt	chrC06_30015050	missense_variant	MODERATE	BnaC06g28810D	AT1G67720	Leucine-rich repeat protein kinase family protein	GO:0004672;GO:0004674;GO:0004713;GO:0005524;GO:0006468	protein kinase activity;protein serine/threonine kinase activity;protein tyrosine kinase activity;ATP binding;protein phosphorylation	C06	0/0	2018-01-01	C	T
494	days_to_bolt	chrC06_30015059	stop_lost	HIGH	BnaC06g28810D	AT1G67720	Leucine-rich repeat protein kinase family protein	GO:0004672;GO:0004674;GO:0004713;GO:0005524;GO:0006468	protein kinase activity;protein serine/threonine kinase activity;protein tyrosine kinase activity;ATP binding;protein phosphorylation	C06	0/0	2018-01-01	A	C
495	days_to_bolt	chrC06_30023710	missense_variant	MODERATE	BnaC06g28830D	AT1G67730	beta-ketoacyl reductase 1	GO:0000166;GO:0008152;GO:0016491	nucleotide binding;metabolic process;oxidoreductase activity	C06	0/0	2018-01-01	C	T
496	days_to_bolt	chrC06_30023956	missense_variant	MODERATE	BnaC06g28830D	AT1G67730	beta-ketoacyl reductase 1	GO:0000166;GO:0008152;GO:0016491	nucleotide binding;metabolic process;oxidoreductase activity	C06	0/0	2018-01-01	T	G
497	days_to_bolt	chrC06_30025417	missense_variant	MODERATE	BnaC06g28830D	AT1G67730	beta-ketoacyl reductase 1	GO:0000166;GO:0008152;GO:0016491	nucleotide binding;metabolic process;oxidoreductase activity	C06	0/0	2018-01-01	A	G
498	days_to_bolt	chrC06_30040765	missense_variant	MODERATE	BnaC06g28850D	NA	NA	NA	NA	C06	0/0	2018-01-01	T	C
499	days_to_bolt	chrC06_30040816	missense_variant	MODERATE	BnaC06g28850D	NA	NA	NA	NA	C06	0/0	2018-01-01	A	C
500	days_to_bolt	chrC06_30040888	missense_variant	MODERATE	BnaC06g28850D	NA	NA	NA	NA	C06	0/0	2018-01-01	T	C
501	days_to_bolt	chrC06_30041638	missense_variant	MODERATE	BnaC06g28850D	NA	NA	NA	NA	C06	0/0	2018-01-01	A	G
502	days_to_bolt	chrC06_30055689	missense_variant	MODERATE	BnaC06g28860D	AT1G67750	Pectate lyase family protein	NA	NA	C06	0/0	2018-01-01	T	C
503	days_to_bolt	chrC06_30055863	missense_variant	MODERATE	BnaC06g28860D	AT1G67750	Pectate lyase family protein	NA	NA	C06	0/0	2018-01-01	C	T
504	days_to_bolt	chrC06_30055927	stop_lost	HIGH	BnaC06g28860D	AT1G67750	Pectate lyase family protein	NA	NA	C06	0/0	2018-01-01	A	C
505	days_to_bolt	chrC06_30055972	missense_variant	MODERATE	BnaC06g28860D	AT1G67750	Pectate lyase family protein	NA	NA	C06	0/0	2018-01-01	C	T
506	days_to_bolt	chrC06_30103396	missense_variant	MODERATE	BnaC06g28940D	AT1G67790	unknown protein; BEST Arabidopsis thaliana protein match is: unknown protein (TAIR:AT3G01680.1); Has 208 Blast hits to 125 proteins in 13 species: Archae - 0; Bacteria - 0; Metazoa - 0; Fungi - 0; Plants - 208; Viruses - 0; Other Eukaryotes - 0 (source: NCBI BLink).	NA	NA	C06	0/0	2018-01-01	T	G
507	days_to_bolt	chrC06_30103409	missense_variant	MODERATE	BnaC06g28940D	AT1G67790	unknown protein; BEST Arabidopsis thaliana protein match is: unknown protein (TAIR:AT3G01680.1); Has 208 Blast hits to 125 proteins in 13 species: Archae - 0; Bacteria - 0; Metazoa - 0; Fungi - 0; Plants - 208; Viruses - 0; Other Eukaryotes - 0 (source: NCBI BLink).	NA	NA	C06	0/0	2018-01-01	A	T
508	days_to_bolt	chrC06_30104195	missense_variant	MODERATE	BnaC06g28940D	AT1G67790	unknown protein; BEST Arabidopsis thaliana protein match is: unknown protein (TAIR:AT3G01680.1); Has 208 Blast hits to 125 proteins in 13 species: Archae - 0; Bacteria - 0; Metazoa - 0; Fungi - 0; Plants - 208; Viruses - 0; Other Eukaryotes - 0 (source: NCBI BLink).	NA	NA	C06	0/0	2018-01-01	T	G
509	days_to_bolt	chrC06_30106060	missense_variant	MODERATE	BnaC06g28950D	AT1G67800	Copine (Calcium-dependent phospholipid-binding protein) family	GO:0005515;GO:0008270	protein binding;zinc ion binding	C06	0/0	2018-01-01	A	G
510	days_to_bolt	chrC06_30106081	stop_gained	HIGH	BnaC06g28950D	AT1G67800	Copine (Calcium-dependent phospholipid-binding protein) family	GO:0005515;GO:0008270	protein binding;zinc ion binding	C06	0/0	2018-01-01	C	T
511	days_to_bolt	chrC06_30125526	missense_variant	MODERATE	BnaC06g28960D	NA	NA	NA	NA	C06	0/0	2018-01-01	T	C
512	days_to_bolt	chrC06_30125578	missense_variant	MODERATE	BnaC06g28960D	NA	NA	NA	NA	C06	0/0	2018-01-01	C	G
513	days_to_bolt	chrC06_30127944	splice_region_variant&intron_variant	LOW	BnaC06g28980D	AT1G67830	alpha-fucosidase 1	GO:0006629;GO:0016787	lipid metabolic process;hydrolase activity	C06	0/0	2018-01-01	T	C
514	days_to_bolt	chrC06_30155997	missense_variant	MODERATE	BnaC06g29050D	AT1G67830	alpha-fucosidase 1	GO:0006629;GO:0016787	lipid metabolic process;hydrolase activity	C06	0/0	2018-01-01	C	T
515	days_to_bolt	chrC06_30156042	stop_lost	HIGH	BnaC06g29050D	AT1G67830	alpha-fucosidase 1	GO:0006629;GO:0016787	lipid metabolic process;hydrolase activity	C06	0/0	2018-01-01	A	G
516	days_to_bolt	chrC06_30181200	missense_variant	MODERATE	BnaC06g29100D	AT1G67930	Golgi transport complex protein-related	GO:0006891;GO:0017119	intra-Golgi vesicle-mediated transport;Golgi transport complex	C06	0/0	2018-01-01	G	C
517	days_to_bolt	chrC06_30181481	missense_variant	MODERATE	BnaC06g29100D	AT1G67930	Golgi transport complex protein-related	GO:0006891;GO:0017119	intra-Golgi vesicle-mediated transport;Golgi transport complex	C06	0/0	2018-01-01	G	T
518	days_to_bolt	chrC06_30183416	missense_variant	MODERATE	BnaC06g29100D	AT1G67930	Golgi transport complex protein-related	GO:0006891;GO:0017119	intra-Golgi vesicle-mediated transport;Golgi transport complex	C06	0/0	2018-01-01	C	A
519	days_to_bolt	chrC06_30196868	missense_variant	MODERATE	BnaC06g29110D	AT1G67960	CONTAINS InterPro DOMAIN/s: Membrane protein,Tapt1/CMV receptor (InterPro:IPR008010); Has 447 Blast hits to 428 proteins in 176 species: Archae - 0; Bacteria - 0; Metazoa - 190; Fungi - 133; Plants - 49; Viruses - 0; Other Eukaryotes - 75 (source: NCBI BLink).	NA	NA	C06	0/0	2018-01-01	A	C
520	days_to_bolt	chrC06_30197257	missense_variant	MODERATE	BnaC06g29110D	AT1G67960	CONTAINS InterPro DOMAIN/s: Membrane protein,Tapt1/CMV receptor (InterPro:IPR008010); Has 447 Blast hits to 428 proteins in 176 species: Archae - 0; Bacteria - 0; Metazoa - 190; Fungi - 133; Plants - 49; Viruses - 0; Other Eukaryotes - 75 (source: NCBI BLink).	NA	NA	C06	0/0	2018-01-01	C	T
521	days_to_bolt	chrC06_30198502	missense_variant	MODERATE	BnaC06g29110D	AT1G67960	CONTAINS InterPro DOMAIN/s: Membrane protein,Tapt1/CMV receptor (InterPro:IPR008010); Has 447 Blast hits to 428 proteins in 176 species: Archae - 0; Bacteria - 0; Metazoa - 190; Fungi - 133; Plants - 49; Viruses - 0; Other Eukaryotes - 75 (source: NCBI BLink).	NA	NA	C06	0/0	2018-01-01	G	A
522	days_to_bolt	chrC06_30201869	missense_variant	MODERATE	BnaC06g29120D	AT1G67950	RNA-binding (RRM/RBD/RNP motifs) family protein	GO:0000166;GO:0003676	nucleotide binding;nucleic acid binding	C06	0/0	2018-01-01	A	T
523	days_to_bolt	chrC06_30201876	missense_variant	MODERATE	BnaC06g29120D	AT1G67950	RNA-binding (RRM/RBD/RNP motifs) family protein	GO:0000166;GO:0003676	nucleotide binding;nucleic acid binding	C06	0/0	2018-01-01	C	T
524	days_to_bolt	chrC06_30202003	missense_variant	MODERATE	BnaC06g29120D	AT1G67950	RNA-binding (RRM/RBD/RNP motifs) family protein	GO:0000166;GO:0003676	nucleotide binding;nucleic acid binding	C06	0/0	2018-01-01	G	C
525	days_to_bolt	chrC06_30203314	missense_variant	MODERATE	BnaC06g29130D	AT1G67940	non-intrinsic ABC protein 3	GO:0000166;GO:0005524;GO:0016887;GO:0017111	nucleotide binding;ATP binding;ATPase activity;nucleoside-triphosphatase activity	C06	0/0	2018-01-01	G	A
526	days_to_bolt	chrC06_30203342	missense_variant	MODERATE	BnaC06g29130D	AT1G67940	non-intrinsic ABC protein 3	GO:0000166;GO:0005524;GO:0016887;GO:0017111	nucleotide binding;ATP binding;ATPase activity;nucleoside-triphosphatase activity	C06	0/0	2018-01-01	T	C
527	days_to_bolt	chrC06_30205616	missense_variant	MODERATE	BnaC06g29140D	AT1G67970	heat shock transcription factor A8	GO:0003700;GO:0005634;GO:0043565	transcription factor activity, sequence-specific DNA binding;nucleus;sequence-specific DNA binding	C06	0/0	2018-01-01	G	A
528	days_to_bolt	chrC06_30215682	missense_variant	MODERATE	BnaC06g29160D	AT1G68010	hydroxypyruvate reductase	GO:0000166;GO:0008152;GO:0048037;GO:0051287;GO:0055114	nucleotide binding;metabolic process;cofactor binding;NAD binding;oxidation-reduction process	C06	0/0	2018-01-01	G	T
529	days_to_bolt	chrC06_30219210	missense_variant	MODERATE	BnaC06g29170D	AT1G68030	RING/FYVE/PHD zinc finger superfamily protein	GO:0005515;GO:0008270	protein binding;zinc ion binding	C06	0/0	2018-01-01	C	A
530	days_to_bolt	chrC06_30219921	missense_variant	MODERATE	BnaC06g29170D	AT1G68030	RING/FYVE/PHD zinc finger superfamily protein	GO:0005515;GO:0008270	protein binding;zinc ion binding	C06	0/0	2018-01-01	C	T
531	days_to_bolt	chrC06_30219968	missense_variant	MODERATE	BnaC06g29170D	AT1G68030	RING/FYVE/PHD zinc finger superfamily protein	GO:0005515;GO:0008270	protein binding;zinc ion binding	C06	0/0	2018-01-01	G	T
532	days_to_bolt	chrC06_30219984	missense_variant	MODERATE	BnaC06g29170D	AT1G68030	RING/FYVE/PHD zinc finger superfamily protein	GO:0005515;GO:0008270	protein binding;zinc ion binding	C06	0/0	2018-01-01	T	A
533	days_to_bolt	chrC06_30248027	missense_variant	MODERATE	BnaC06g29190D	AT1G68060	microtubule-associated proteins 70-1	NA	NA	C06	0/0	2018-01-01	C	T
534	days_to_bolt	chrC06_30248389	missense_variant	MODERATE	BnaC06g29190D	AT1G68060	microtubule-associated proteins 70-1	NA	NA	C06	0/0	2018-01-01	A	G
535	days_to_bolt	chrC06_30248608	missense_variant	MODERATE	BnaC06g29190D	AT1G68060	microtubule-associated proteins 70-1	NA	NA	C06	0/0	2018-01-01	A	G
536	days_to_bolt	chrC06_30264925	missense_variant	MODERATE	BnaC06g29230D	AT1G68100	ZIP metal ion transporter family	GO:0016020;GO:0030001;GO:0046873;GO:0055085	membrane;metal ion transport;metal ion transmembrane transporter activity;transmembrane transport	C06	0/0	2018-01-01	G	A
537	days_to_bolt	chrC06_30278553	missense_variant	MODERATE	BnaC06g29290D	NA	NA	NA	NA	C06	0/0	2018-01-01	A	G
538	days_to_bolt	chrC06_30290234	missense_variant	MODERATE	BnaC06g29320D	AT1G68160	Protein of unknown function (DUF3755)	NA	NA	C06	0/0	2018-01-01	C	A
539	days_to_bolt	chrC06_30318034	missense_variant	MODERATE	BnaC06g29380D	AT1G68230	Reticulon family protein	GO:0005783	endoplasmic reticulum	C06	0/0	2018-01-01	G	A
540	days_to_bolt	chrC06_30330702	missense_variant	MODERATE	BnaC06g29410D	AT5G42090	Lung seven transmembrane receptor family protein	GO:0016021	integral component of membrane	C06	0/0	2018-01-01	A	C
541	days_to_bolt	chrC06_30330723	missense_variant	MODERATE	BnaC06g29410D	AT5G42090	Lung seven transmembrane receptor family protein	GO:0016021	integral component of membrane	C06	0/0	2018-01-01	C	T
542	days_to_bolt	chrC06_30330966	missense_variant	MODERATE	BnaC06g29410D	AT5G42090	Lung seven transmembrane receptor family protein	GO:0016021	integral component of membrane	C06	0/0	2018-01-01	G	A
543	days_to_bolt	chrC06_30331005	stop_gained	HIGH	BnaC06g29410D	AT5G42090	Lung seven transmembrane receptor family protein	GO:0016021	integral component of membrane	C06	0/0	2018-01-01	C	A
544	days_to_bolt	chrC06_30331278	missense_variant	MODERATE	BnaC06g29410D	AT5G42090	Lung seven transmembrane receptor family protein	GO:0016021	integral component of membrane	C06	0/0	2018-01-01	T	C
545	days_to_bolt	chrC06_30333510	missense_variant	MODERATE	BnaC06g29420D	AT1G68260	Thioesterase superfamily protein	NA	NA	C06	0/0	2018-01-01	G	A
546	days_to_bolt	chrC06_30337370	missense_variant	MODERATE	BnaC06g29440D	NA	NA	GO:0006950	response to stress	C06	0/0	2018-01-01	A	G
547	days_to_bolt	chrC06_30338307	missense_variant	MODERATE	BnaC06g29450D	AT1G68310	Protein of unknown function (DUF59)	NA	NA	C06	0/0	2018-01-01	G	A
548	days_to_bolt	chrC06_30338337	missense_variant	MODERATE	BnaC06g29450D	AT1G68310	Protein of unknown function (DUF59)	NA	NA	C06	0/0	2018-01-01	G	A
549	days_to_bolt	chrC06_30517692	missense_variant	MODERATE	BnaC06g29630D	AT1G68830	STT7 homolog STN7	GO:0004672;GO:0004674;GO:0005524;GO:0006468	protein kinase activity;protein serine/threonine kinase activity;ATP binding;protein phosphorylation	C06	0/0	2018-01-01	C	T
550	days_to_bolt	chrC06_31059841	missense_variant	MODERATE	BnaC06g30260D	AT1G68580	agenet domain-containing protein / bromo-adjacent homology (BAH) domain-containing protein	GO:0003677	DNA binding	C06	0/0	2018-01-01	T	C
551	days_to_bolt	chrC06_31060427	missense_variant	MODERATE	BnaC06g30260D	AT1G68580	agenet domain-containing protein / bromo-adjacent homology (BAH) domain-containing protein	GO:0003677	DNA binding	C06	0/0	2018-01-01	A	C
552	days_to_bolt	chrC06_31060568	missense_variant	MODERATE	BnaC06g30260D	AT1G68580	agenet domain-containing protein / bromo-adjacent homology (BAH) domain-containing protein	GO:0003677	DNA binding	C06	0/0	2018-01-01	T	G
553	days_to_bolt	chrC06_31256005	missense_variant	MODERATE	BnaC06g30490D	AT1G69325	Remorin family protein	NA	NA	C06	0/0	2018-01-01	T	C
554	days_to_bolt	chrC06_31256189	missense_variant	MODERATE	BnaC06g30490D	AT1G69325	Remorin family protein	NA	NA	C06	0/0	2018-01-01	A	C
555	days_to_bolt	chrC06_31258683	missense_variant	MODERATE	BnaC06g30510D	AT1G69340	appr-1-p processing enzyme family protein	NA	NA	C06	0/0	2018-01-01	T	C
556	days_to_bolt	chrC06_31264594	missense_variant	MODERATE	BnaC06g30530D	AT1G69360	Plant protein of unknown function (DUF863)	NA	NA	C06	0/0	2018-01-01	G	C
557	days_to_bolt	chrC06_31264810	missense_variant	MODERATE	BnaC06g30530D	AT1G69360	Plant protein of unknown function (DUF863)	NA	NA	C06	0/0	2018-01-01	T	C
558	days_to_bolt	chrC06_31265881	missense_variant	MODERATE	BnaC06g30530D	AT1G69360	Plant protein of unknown function (DUF863)	NA	NA	C06	0/0	2018-01-01	C	T
559	days_to_bolt	chrC06_31265894	stop_gained	HIGH	BnaC06g30530D	AT1G69360	Plant protein of unknown function (DUF863)	NA	NA	C06	0/0	2018-01-01	C	T
560	days_to_bolt	chrC06_31277974	missense_variant	MODERATE	BnaC06g30540D	AT1G69370	chorismate mutase 3	GO:0004106;GO:0009073;GO:0046417	chorismate mutase activity;aromatic amino acid family biosynthetic process;chorismate metabolic process	C06	0/0	2018-01-01	C	G
561	days_to_bolt	chrC06_31278590	missense_variant&splice_region_variant	MODERATE	BnaC06g30540D	AT1G69370	chorismate mutase 3	GO:0004106;GO:0009073;GO:0046417	chorismate mutase activity;aromatic amino acid family biosynthetic process;chorismate metabolic process	C06	0/0	2018-01-01	C	T
562	days_to_bolt	chrC06_31278886	missense_variant	MODERATE	BnaC06g30540D	AT1G69370	chorismate mutase 3	GO:0004106;GO:0009073;GO:0046417	chorismate mutase activity;aromatic amino acid family biosynthetic process;chorismate metabolic process	C06	0/0	2018-01-01	T	A
563	days_to_bolt	chrC06_31280712	missense_variant	MODERATE	BnaC06g30550D	AT1G69380	Protein of unknown function (DUF155)	NA	NA	C06	0/0	2018-01-01	T	C
564	days_to_bolt	chrC06_31296981	missense_variant	MODERATE	BnaC06g30580D	AT1G69420	DHHC-type zinc finger family protein	GO:0008270	zinc ion binding	C06	0/0	2018-01-01	T	G
565	days_to_bolt	chrC06_31309236	missense_variant	MODERATE	BnaC06g30610D	AT1G33590	Leucine-rich repeat (LRR) family protein	GO:0005515	protein binding	C06	0/0	2018-01-01	G	A
566	days_to_bolt	chrC06_31317590	missense_variant	MODERATE	BnaC06g30620D	AT1G69450	Early-responsive to dehydration stress protein (ERD4)	GO:0016020	membrane	C06	0/0	2018-01-01	C	T
567	days_to_bolt	chrC06_31319970	missense_variant	MODERATE	BnaC06g30620D	AT1G69450	Early-responsive to dehydration stress protein (ERD4)	GO:0016020	membrane	C06	0/0	2018-01-01	A	G
568	days_to_bolt	chrC06_31319985	missense_variant	MODERATE	BnaC06g30620D	AT1G69450	Early-responsive to dehydration stress protein (ERD4)	GO:0016020	membrane	C06	0/0	2018-01-01	G	A
569	days_to_bolt	chrC06_31320006	missense_variant	MODERATE	BnaC06g30620D	AT1G69450	Early-responsive to dehydration stress protein (ERD4)	GO:0016020	membrane	C06	0/0	2018-01-01	G	A
570	days_to_flower	chrA10_15374658	missense_variant	MODERATE	BnaA10g23150D	AT5G08200	peptidoglycan-binding LysM domain-containing protein	GO:0016998	cell wall macromolecule catabolic process	A10	0/0	2018-01-01	C	A
571	days_to_flower	chrA10_15374919	missense_variant	MODERATE	BnaA10g23150D	AT5G08200	peptidoglycan-binding LysM domain-containing protein	GO:0016998	cell wall macromolecule catabolic process	A10	2018-01-01	0/0	G	A
572	days_to_flower	chrA10_15376383	missense_variant	MODERATE	BnaA10g23150D	AT5G08200	peptidoglycan-binding LysM domain-containing protein	GO:0016998	cell wall macromolecule catabolic process	A10	2018-01-01	0/0	C	T
573	days_to_flower	chrA10_15382945	missense_variant	MODERATE	BnaA10g23170D	AT5G08180	Ribosomal protein L7Ae/L30e/S12e/Gadd45 family protein	GO:0003723;GO:0005730	RNA binding;nucleolus	A10	2018-01-01	0/0	G	A
574	days_to_flower	chrA10_15384249	missense_variant	MODERATE	BnaA10g23180D	AT5G08170	porphyromonas-type peptidyl-arginine deiminase family protein	GO:0004668;GO:0009446;GO:0047632	protein-arginine deiminase activity;putrescine biosynthetic process;agmatine deiminase activity	A10	2018-01-01	0/0	G	T
575	days_to_flower	chrA10_15384807	stop_gained	HIGH	BnaA10g23180D	AT5G08170	porphyromonas-type peptidyl-arginine deiminase family protein	GO:0004668;GO:0009446;GO:0047632	protein-arginine deiminase activity;putrescine biosynthetic process;agmatine deiminase activity	A10	2018-01-01	0/0	A	T
576	days_to_flower	chrA10_15385126	missense_variant	MODERATE	BnaA10g23180D	AT5G08170	porphyromonas-type peptidyl-arginine deiminase family protein	GO:0004668;GO:0009446;GO:0047632	protein-arginine deiminase activity;putrescine biosynthetic process;agmatine deiminase activity	A10	2018-01-01	0/0	G	A
577	days_to_flower	chrA10_15385311	missense_variant	MODERATE	BnaA10g23180D	AT5G08170	porphyromonas-type peptidyl-arginine deiminase family protein	GO:0004668;GO:0009446;GO:0047632	protein-arginine deiminase activity;putrescine biosynthetic process;agmatine deiminase activity	A10	2018-01-01	0/0	A	G
578	days_to_flower	chrA10_15386769	missense_variant	MODERATE	BnaA10g23200D	AT5G08160	serine/threonine protein kinase 3	GO:0004672;GO:0004674;GO:0004713;GO:0005524;GO:0006468	protein kinase activity;protein serine/threonine kinase activity;protein tyrosine kinase activity;ATP binding;protein phosphorylation	A10	2018-01-01	0/0	A	G
579	days_to_flower	chrA10_15387403	missense_variant	MODERATE	BnaA10g23200D	AT5G08160	serine/threonine protein kinase 3	GO:0004672;GO:0004674;GO:0004713;GO:0005524;GO:0006468	protein kinase activity;protein serine/threonine kinase activity;protein tyrosine kinase activity;ATP binding;protein phosphorylation	A10	0/0	2018-01-01	G	A
580	days_to_flower	chrA10_15394456	missense_variant	MODERATE	BnaA10g23220D	AT5G08139	RING/U-box superfamily protein	GO:0005515;GO:0008270	protein binding;zinc ion binding	A10	0/0	2018-01-01	T	C
581	days_to_flower	chrA10_15394623	missense_variant	MODERATE	BnaA10g23220D	AT5G08139	RING/U-box superfamily protein	GO:0005515;GO:0008270	protein binding;zinc ion binding	A10	0/0	2018-01-01	T	G
582	days_to_flower	chrA10_15394952	missense_variant	MODERATE	BnaA10g23220D	AT5G08139	RING/U-box superfamily protein	GO:0005515;GO:0008270	protein binding;zinc ion binding	A10	0/0	2018-01-01	C	A
583	days_to_flower	chrA10_15402043	missense_variant	MODERATE	BnaA10g23230D	AT5G08130	basic helix-loop-helix (bHLH) DNA-binding superfamily protein	GO:0046983	protein dimerization activity	A10	0/0	2018-01-01	G	A
584	days_to_flower	chrA10_15402085	missense_variant	MODERATE	BnaA10g23230D	AT5G08130	basic helix-loop-helix (bHLH) DNA-binding superfamily protein	GO:0046983	protein dimerization activity	A10	2018-01-01	0/0	C	T
585	days_to_flower	chrA10_15402130	missense_variant	MODERATE	BnaA10g23230D	AT5G08130	basic helix-loop-helix (bHLH) DNA-binding superfamily protein	GO:0046983	protein dimerization activity	A10	0/0	2018-01-01	A	G
586	days_to_flower	chrA10_15402572	stop_gained	HIGH	BnaA10g23230D	AT5G08130	basic helix-loop-helix (bHLH) DNA-binding superfamily protein	GO:0046983	protein dimerization activity	A10	0/0	2018-01-01	C	T
587	days_to_flower	chrA10_15402787	missense_variant	MODERATE	BnaA10g23230D	AT5G08130	basic helix-loop-helix (bHLH) DNA-binding superfamily protein	GO:0046983	protein dimerization activity	A10	0/0	2018-01-01	G	T
588	days_to_flower	chrA10_15403915	splice_region_variant&synonymous_variant	LOW	BnaA10g23230D	AT5G08130	basic helix-loop-helix (bHLH) DNA-binding superfamily protein	GO:0046983	protein dimerization activity	A10	0/0	2018-01-01	T	C
589	days_to_flower	chrA10_15406264	missense_variant	MODERATE	BnaA10g23240D	AT5G08120	movement protein binding protein 2C	NA	NA	A10	0/0	2018-01-01	C	G
590	days_to_flower	chrA10_15406719	missense_variant	MODERATE	BnaA10g23240D	AT5G08120	movement protein binding protein 2C	NA	NA	A10	2018-01-01	0/0	T	G
591	days_to_flower	chrA10_15424422	missense_variant	MODERATE	BnaA10g23290D	AT5G08030	PLC-like phosphodiesterases superfamily protein	GO:0006071;GO:0006629;GO:0008081;GO:0008889	glycerol metabolic process;lipid metabolic process;phosphoric diester hydrolase activity;glycerophosphodiester phosphodiesterase activity	A10	0/0	2018-01-01	G	A
592	days_to_flower	chrA10_15425752	missense_variant	MODERATE	BnaA10g23300D	AT5G08010	unknown protein; BEST Arabidopsis thaliana protein match is: unknown protein (TAIR:AT5G61040.1); Has 5732 Blast hits to 4319 proteins in 440 species: Archae - 66; Bacteria - 397; Metazoa - 2437; Fungi - 292; Plants - 238; Viruses - 35; Other Eukaryotes - 2267 (source: NCBI BLink).	NA	NA	A10	0/0	2018-01-01	G	C
593	days_to_flower	chrA10_15425779	missense_variant	MODERATE	BnaA10g23300D	AT5G08010	unknown protein; BEST Arabidopsis thaliana protein match is: unknown protein (TAIR:AT5G61040.1); Has 5732 Blast hits to 4319 proteins in 440 species: Archae - 66; Bacteria - 397; Metazoa - 2437; Fungi - 292; Plants - 238; Viruses - 35; Other Eukaryotes - 2267 (source: NCBI BLink).	NA	NA	A10	0/0	2018-01-01	T	C
594	days_to_flower	chrA10_15426628	missense_variant	MODERATE	BnaA10g23300D	AT5G08010	unknown protein; BEST Arabidopsis thaliana protein match is: unknown protein (TAIR:AT5G61040.1); Has 5732 Blast hits to 4319 proteins in 440 species: Archae - 66; Bacteria - 397; Metazoa - 2437; Fungi - 292; Plants - 238; Viruses - 35; Other Eukaryotes - 2267 (source: NCBI BLink).	NA	NA	A10	0/0	2018-01-01	T	C
595	days_to_flower	chrA10_15427120	missense_variant	MODERATE	BnaA10g23300D	AT5G08010	unknown protein; BEST Arabidopsis thaliana protein match is: unknown protein (TAIR:AT5G61040.1); Has 5732 Blast hits to 4319 proteins in 440 species: Archae - 66; Bacteria - 397; Metazoa - 2437; Fungi - 292; Plants - 238; Viruses - 35; Other Eukaryotes - 2267 (source: NCBI BLink).	NA	NA	A10	0/0	2018-01-01	T	C
596	days_to_flower	chrA10_15427248	missense_variant	MODERATE	BnaA10g23300D	AT5G08010	unknown protein; BEST Arabidopsis thaliana protein match is: unknown protein (TAIR:AT5G61040.1); Has 5732 Blast hits to 4319 proteins in 440 species: Archae - 66; Bacteria - 397; Metazoa - 2437; Fungi - 292; Plants - 238; Viruses - 35; Other Eukaryotes - 2267 (source: NCBI BLink).	NA	NA	A10	0/0	2018-01-01	A	T
597	days_to_flower	chrA10_15427293	missense_variant	MODERATE	BnaA10g23300D	AT5G08010	unknown protein; BEST Arabidopsis thaliana protein match is: unknown protein (TAIR:AT5G61040.1); Has 5732 Blast hits to 4319 proteins in 440 species: Archae - 66; Bacteria - 397; Metazoa - 2437; Fungi - 292; Plants - 238; Viruses - 35; Other Eukaryotes - 2267 (source: NCBI BLink).	NA	NA	A10	0/0	2018-01-01	G	A
598	days_to_flower	chrA10_15434125	missense_variant	MODERATE	BnaA10g23320D	AT5G08000	glucan endo-1,3-beta-glucosidase-like protein 3	NA	NA	A10	0/0	2018-01-01	C	G
599	days_to_flower	chrA10_15434999	missense_variant	MODERATE	BnaA10g23320D	AT5G08000	glucan endo-1,3-beta-glucosidase-like protein 3	NA	NA	A10	0/0	2018-01-01	T	C
600	days_to_flower	chrA10_15435020	stop_lost	HIGH	BnaA10g23320D	AT5G08000	glucan endo-1,3-beta-glucosidase-like protein 3	NA	NA	A10	0/0	2018-01-01	A	G
601	days_to_flower	chrA10_15450840	stop_gained	HIGH	BnaA10g23370D	NA	NA	GO:0005515	protein binding	A10	0/0	2018-01-01	C	T
602	days_to_flower	chrA10_15451465	missense_variant	MODERATE	BnaA10g23370D	NA	NA	GO:0005515	protein binding	A10	0/0	2018-01-01	A	C
603	days_to_flower	chrA10_15451470	stop_gained	HIGH	BnaA10g23370D	NA	NA	GO:0005515	protein binding	A10	0/0	2018-01-01	G	A
604	days_to_flower	chrA10_15452785	missense_variant	MODERATE	BnaA10g23380D	AT5G07830	glucuronidase 2	GO:0016020	membrane	A10	0/0	2018-01-01	G	A
605	days_to_flower	chrA10_15453412	missense_variant	MODERATE	BnaA10g23380D	AT5G07830	glucuronidase 2	GO:0016020	membrane	A10	0/0	2018-01-01	G	C
606	days_to_flower	chrA10_15453424	missense_variant	MODERATE	BnaA10g23380D	AT5G07830	glucuronidase 2	GO:0016020	membrane	A10	0/0	2018-01-01	T	A
607	days_to_flower	chrA10_15459652	missense_variant	MODERATE	BnaA10g23390D	AT5G07820	Plant calmodulin-binding protein-related	GO:0005516	calmodulin binding	A10	0/0	2018-01-01	T	A
608	days_to_flower	chrA10_15459885	missense_variant	MODERATE	BnaA10g23390D	AT5G07820	Plant calmodulin-binding protein-related	GO:0005516	calmodulin binding	A10	0/0	2018-01-01	G	A
609	days_to_flower	chrA10_15460267	splice_region_variant&intron_variant	LOW	BnaA10g23390D	AT5G07820	Plant calmodulin-binding protein-related	GO:0005516	calmodulin binding	A10	0/0	2018-01-01	C	T
610	days_to_flower	chrA10_15460480	missense_variant	MODERATE	BnaA10g23390D	AT5G07820	Plant calmodulin-binding protein-related	GO:0005516	calmodulin binding	A10	0/0	2018-01-01	C	G
611	days_to_flower	chrA10_15487038	missense_variant	MODERATE	BnaA10g23430D	AT5G07740	actin binding	GO:0003779;GO:0005515;GO:0016043;GO:0030036	actin binding;protein binding;cellular component organization;actin cytoskeleton organization	A10	0/0	2018-01-01	A	C
612	days_to_flower	chrA10_15498749	missense_variant	MODERATE	BnaA10g23460D	AT5G06970	Protein of unknown function (DUF810)	NA	NA	A10	0/0	2018-01-01	C	T
613	days_to_flower	chrA10_15499717	missense_variant	MODERATE	BnaA10g23460D	AT5G06970	Protein of unknown function (DUF810)	NA	NA	A10	0/0	2018-01-01	T	C
614	days_to_flower	chrA10_15499872	missense_variant	MODERATE	BnaA10g23460D	AT5G06970	Protein of unknown function (DUF810)	NA	NA	A10	0/0	2018-01-01	C	A
615	days_to_flower	chrA10_15535886	missense_variant	MODERATE	BnaA10g23540D	NA	NA	GO:0004672;GO:0004674;GO:0004713;GO:0005524;GO:0006468;GO:0007165	protein kinase activity;protein serine/threonine kinase activity;protein tyrosine kinase activity;ATP binding;protein phosphorylation;signal transduction	A10	0/0	2018-01-01	T	C
616	days_to_flower	chrA10_15560404	missense_variant	MODERATE	BnaA10g23620D	AT5G07180	ERECTA-like 2	GO:0004672;GO:0004674;GO:0004713;GO:0005515;GO:0005524;GO:0006468	protein kinase activity;protein serine/threonine kinase activity;protein tyrosine kinase activity;protein binding;ATP binding;protein phosphorylation	A10	0/0	2018-01-01	C	T
617	days_to_flower	chrA10_15560713	stop_lost	HIGH	BnaA10g23620D	AT5G07180	ERECTA-like 2	GO:0004672;GO:0004674;GO:0004713;GO:0005515;GO:0005524;GO:0006468	protein kinase activity;protein serine/threonine kinase activity;protein tyrosine kinase activity;protein binding;ATP binding;protein phosphorylation	A10	0/0	2018-01-01	A	C
618	days_to_flower	chrA10_15560725	missense_variant	MODERATE	BnaA10g23620D	AT5G07180	ERECTA-like 2	GO:0004672;GO:0004674;GO:0004713;GO:0005515;GO:0005524;GO:0006468	protein kinase activity;protein serine/threonine kinase activity;protein tyrosine kinase activity;protein binding;ATP binding;protein phosphorylation	A10	0/0	2018-01-01	T	C
619	days_to_flower	chrA10_15560956	missense_variant	MODERATE	BnaA10g23620D	AT5G07180	ERECTA-like 2	GO:0004672;GO:0004674;GO:0004713;GO:0005515;GO:0005524;GO:0006468	protein kinase activity;protein serine/threonine kinase activity;protein tyrosine kinase activity;protein binding;ATP binding;protein phosphorylation	A10	0/0	2018-01-01	G	C
620	days_to_flower	chrA10_15561241	missense_variant	MODERATE	BnaA10g23620D	AT5G07180	ERECTA-like 2	GO:0004672;GO:0004674;GO:0004713;GO:0005515;GO:0005524;GO:0006468	protein kinase activity;protein serine/threonine kinase activity;protein tyrosine kinase activity;protein binding;ATP binding;protein phosphorylation	A10	0/0	2018-01-01	C	G
621	days_to_flower	chrA10_15561265	missense_variant	MODERATE	BnaA10g23620D	AT5G07180	ERECTA-like 2	GO:0004672;GO:0004674;GO:0004713;GO:0005515;GO:0005524;GO:0006468	protein kinase activity;protein serine/threonine kinase activity;protein tyrosine kinase activity;protein binding;ATP binding;protein phosphorylation	A10	0/0	2018-01-01	C	G
622	days_to_flower	chrA10_15561385	missense_variant	MODERATE	BnaA10g23620D	AT5G07180	ERECTA-like 2	GO:0004672;GO:0004674;GO:0004713;GO:0005515;GO:0005524;GO:0006468	protein kinase activity;protein serine/threonine kinase activity;protein tyrosine kinase activity;protein binding;ATP binding;protein phosphorylation	A10	0/0	2018-01-01	C	A
623	days_to_flower	chrA10_15561436	missense_variant	MODERATE	BnaA10g23620D	AT5G07180	ERECTA-like 2	GO:0004672;GO:0004674;GO:0004713;GO:0005515;GO:0005524;GO:0006468	protein kinase activity;protein serine/threonine kinase activity;protein tyrosine kinase activity;protein binding;ATP binding;protein phosphorylation	A10	0/0	2018-01-01	C	A
624	days_to_flower	chrA10_15561721	missense_variant	MODERATE	BnaA10g23620D	AT5G07180	ERECTA-like 2	GO:0004672;GO:0004674;GO:0004713;GO:0005515;GO:0005524;GO:0006468	protein kinase activity;protein serine/threonine kinase activity;protein tyrosine kinase activity;protein binding;ATP binding;protein phosphorylation	A10	0/0	2018-01-01	T	C
625	days_to_flower	chrA10_15561733	missense_variant	MODERATE	BnaA10g23620D	AT5G07180	ERECTA-like 2	GO:0004672;GO:0004674;GO:0004713;GO:0005515;GO:0005524;GO:0006468	protein kinase activity;protein serine/threonine kinase activity;protein tyrosine kinase activity;protein binding;ATP binding;protein phosphorylation	A10	0/0	2018-01-01	A	T
626	days_to_flower	chrA10_15562169	missense_variant	MODERATE	BnaA10g23620D	AT5G07180	ERECTA-like 2	GO:0004672;GO:0004674;GO:0004713;GO:0005515;GO:0005524;GO:0006468	protein kinase activity;protein serine/threonine kinase activity;protein tyrosine kinase activity;protein binding;ATP binding;protein phosphorylation	A10	0/0	2018-01-01	T	C
627	days_to_flower	chrA10_15563102	missense_variant	MODERATE	BnaA10g23620D	AT5G07180	ERECTA-like 2	GO:0004672;GO:0004674;GO:0004713;GO:0005515;GO:0005524;GO:0006468	protein kinase activity;protein serine/threonine kinase activity;protein tyrosine kinase activity;protein binding;ATP binding;protein phosphorylation	A10	0/0	2018-01-01	A	G
628	days_to_flower	chrA10_15563265	missense_variant	MODERATE	BnaA10g23620D	AT5G07180	ERECTA-like 2	GO:0004672;GO:0004674;GO:0004713;GO:0005515;GO:0005524;GO:0006468	protein kinase activity;protein serine/threonine kinase activity;protein tyrosine kinase activity;protein binding;ATP binding;protein phosphorylation	A10	0/0	2018-01-01	G	C
629	days_to_flower	chrA10_15598603	missense_variant	MODERATE	BnaA10g23680D	AT5G07240	IQ-domain 24	GO:0005515	protein binding	A10	0/0	2018-01-01	C	A
630	days_to_flower	chrA10_15598975	missense_variant	MODERATE	BnaA10g23680D	AT5G07240	IQ-domain 24	GO:0005515	protein binding	A10	0/0	2018-01-01	G	C
631	days_to_flower	chrA10_15608188	missense_variant	MODERATE	BnaA10g23700D	AT5G07250	RHOMBOID-like protein 3	GO:0004252;GO:0006508;GO:0016021	serine-type endopeptidase activity;proteolysis;integral component of membrane	A10	0/0	2018-01-01	A	C
632	days_to_flower	chrA10_15610766	stop_gained	HIGH	BnaA10g23710D	AT5G07270	XB3 ortholog 3 in Arabidopsis thaliana	GO:0005515;GO:0008270	protein binding;zinc ion binding	A10	0/0	2018-01-01	G	T
633	days_to_flower	chrA10_15611792	missense_variant	MODERATE	BnaA10g23710D	AT5G07270	XB3 ortholog 3 in Arabidopsis thaliana	GO:0005515;GO:0008270	protein binding;zinc ion binding	A10	0/0	2018-01-01	T	G
634	days_to_flower	chrA10_15613813	missense_variant	MODERATE	BnaA10g23720D	AT5G07280	Leucine-rich repeat transmembrane protein kinase	GO:0004672;GO:0004674;GO:0004713;GO:0005515;GO:0005524;GO:0006468	protein kinase activity;protein serine/threonine kinase activity;protein tyrosine kinase activity;protein binding;ATP binding;protein phosphorylation	A10	0/0	2018-01-01	A	T
635	days_to_flower	chrA10_15637151	missense_variant	MODERATE	BnaA10g23740D	AT5G07290	MEI2-like 4	GO:0000166;GO:0003676	nucleotide binding;nucleic acid binding	A10	0/0	2018-01-01	A	G
636	days_to_flower	chrA10_15637184	missense_variant	MODERATE	BnaA10g23740D	AT5G07290	MEI2-like 4	GO:0000166;GO:0003676	nucleotide binding;nucleic acid binding	A10	0/0	2018-01-01	T	G
637	days_to_flower	chrA10_15637355	stop_lost	HIGH	BnaA10g23740D	AT5G07290	MEI2-like 4	GO:0000166;GO:0003676	nucleotide binding;nucleic acid binding	A10	0/0	2018-01-01	T	C
638	days_to_flower	chrA10_15639514	missense_variant	MODERATE	BnaA10g23740D	AT5G07290	MEI2-like 4	GO:0000166;GO:0003676	nucleotide binding;nucleic acid binding	A10	0/0	2018-01-01	A	T
639	days_to_flower	chrA10_15639575	missense_variant	MODERATE	BnaA10g23740D	AT5G07290	MEI2-like 4	GO:0000166;GO:0003676	nucleotide binding;nucleic acid binding	A10	0/0	2018-01-01	T	C
640	days_to_flower	chrA10_15669422	missense_variant	MODERATE	BnaA10g23820D	AT5G07370	inositol polyphosphate kinase 2 alpha	NA	NA	A10	0/0	2018-01-01	T	G
641	days_to_flower	chrA10_15680850	missense_variant	MODERATE	BnaA10g23860D	AT1G69940	Pectin lyase-like superfamily protein	GO:0005618;GO:0030599;GO:0042545	cell wall;pectinesterase activity;cell wall modification	A10	0/0	2018-01-01	T	C
642	days_to_flower	chrA10_15696336	missense_variant	MODERATE	BnaA10g23910D	NA	NA	GO:0008113;GO:0055114	peptide-methionine (S)-S-oxide reductase activity;oxidation-reduction process	A10	0/0	2018-01-01	G	C
643	days_to_flower	chrA10_15706630	missense_variant	MODERATE	BnaA10g23950D	NA	NA	GO:0012511;GO:0016021	monolayer-surrounded lipid storage body;integral component of membrane	A10	0/0	2018-01-01	G	C
644	days_to_flower	chrA10_15706796	missense_variant	MODERATE	BnaA10g23950D	NA	NA	GO:0012511;GO:0016021	monolayer-surrounded lipid storage body;integral component of membrane	A10	0/0	2018-01-01	A	G
645	days_to_flower	chrA10_15762438	missense_variant	MODERATE	BnaA10g24000D	AT5G07710	Polynucleotidyl transferase, ribonuclease H-like superfamily protein	GO:0003676;GO:0004527;GO:0005622	nucleic acid binding;exonuclease activity;intracellular	A10	2018-01-01	0/0	C	T
646	days_to_flower	chrA10_15762447	missense_variant	MODERATE	BnaA10g24000D	AT5G07710	Polynucleotidyl transferase, ribonuclease H-like superfamily protein	GO:0003676;GO:0004527;GO:0005622	nucleic acid binding;exonuclease activity;intracellular	A10	2018-01-01	0/0	A	G
647	days_to_flower	chrA10_15762515	missense_variant	MODERATE	BnaA10g24000D	AT5G07710	Polynucleotidyl transferase, ribonuclease H-like superfamily protein	GO:0003676;GO:0004527;GO:0005622	nucleic acid binding;exonuclease activity;intracellular	A10	2018-01-01	0/0	A	G
648	days_to_flower	chrA10_15765529	missense_variant	MODERATE	BnaA10g24020D	AT5G06950	bZIP transcription factor family protein	GO:0003700;GO:0043565	transcription factor activity, sequence-specific DNA binding;sequence-specific DNA binding	A10	2018-01-01	0/0	C	T
649	days_to_flower	chrA10_15765609	missense_variant	MODERATE	BnaA10g24020D	AT5G06950	bZIP transcription factor family protein	GO:0003700;GO:0043565	transcription factor activity, sequence-specific DNA binding;sequence-specific DNA binding	A10	2018-01-01	0/0	T	G
650	days_to_flower	chrA10_15768781	missense_variant	MODERATE	BnaA10g24030D	AT5G06940	Leucine-rich repeat receptor-like protein kinase family protein	GO:0004672;GO:0004713;GO:0005515;GO:0005524;GO:0006468	protein kinase activity;protein tyrosine kinase activity;protein binding;ATP binding;protein phosphorylation	A10	2018-01-01	0/0	T	C
651	days_to_flower	chrA10_15768799	missense_variant	MODERATE	BnaA10g24030D	AT5G06940	Leucine-rich repeat receptor-like protein kinase family protein	GO:0004672;GO:0004713;GO:0005515;GO:0005524;GO:0006468	protein kinase activity;protein tyrosine kinase activity;protein binding;ATP binding;protein phosphorylation	A10	2018-01-01	0/0	T	C
652	days_to_flower	chrA10_15769810	missense_variant	MODERATE	BnaA10g24030D	AT5G06940	Leucine-rich repeat receptor-like protein kinase family protein	GO:0004672;GO:0004713;GO:0005515;GO:0005524;GO:0006468	protein kinase activity;protein tyrosine kinase activity;protein binding;ATP binding;protein phosphorylation	A10	2018-01-01	0/0	G	A
653	days_to_flower	chrA10_15770249	missense_variant	MODERATE	BnaA10g24030D	AT5G06940	Leucine-rich repeat receptor-like protein kinase family protein	GO:0004672;GO:0004713;GO:0005515;GO:0005524;GO:0006468	protein kinase activity;protein tyrosine kinase activity;protein binding;ATP binding;protein phosphorylation	A10	2018-01-01	0/0	T	C
654	days_to_flower	chrA10_15864561	missense_variant	MODERATE	BnaA10g24250D	AT5G06710	homeobox from Arabidopsis thaliana	GO:0003677;GO:0003700;GO:0005634;GO:0043565	DNA binding;transcription factor activity, sequence-specific DNA binding;nucleus;sequence-specific DNA binding	A10	0/0	2018-01-01	T	C
655	days_to_flower	chrA10_15865411	stop_lost	HIGH	BnaA10g24250D	AT5G06710	homeobox from Arabidopsis thaliana	GO:0003677;GO:0003700;GO:0005634;GO:0043565	DNA binding;transcription factor activity, sequence-specific DNA binding;nucleus;sequence-specific DNA binding	A10	0/0	2018-01-01	T	C
656	days_to_flower	chrA10_15868988	missense_variant	MODERATE	BnaA10g24260D	AT5G06700	Plant protein of unknown function (DUF828)	NA	NA	A10	0/0	2018-01-01	A	G
657	days_to_flower	chrA10_15868994	missense_variant	MODERATE	BnaA10g24260D	AT5G06700	Plant protein of unknown function (DUF828)	NA	NA	A10	0/0	2018-01-01	A	G
658	days_to_flower	chrA10_15869994	missense_variant	MODERATE	BnaA10g24260D	AT5G06700	Plant protein of unknown function (DUF828)	NA	NA	A10	0/0	2018-01-01	A	T
659	days_to_flower	chrA10_15870102	missense_variant	MODERATE	BnaA10g24260D	AT5G06700	Plant protein of unknown function (DUF828)	NA	NA	A10	2018-01-01	0/0	T	G
660	days_to_flower	chrA10_15892696	missense_variant	MODERATE	BnaA10g24330D	NA	NA	GO:0000166;GO:0003676	nucleotide binding;nucleic acid binding	A10	2018-01-01	0/0	C	A
661	days_to_flower	chrA10_15892858	missense_variant	MODERATE	BnaA10g24330D	NA	NA	GO:0000166;GO:0003676	nucleotide binding;nucleic acid binding	A10	2018-01-01	0/0	C	T
662	days_to_flower	chrA10_15892863	missense_variant	MODERATE	BnaA10g24330D	NA	NA	GO:0000166;GO:0003676	nucleotide binding;nucleic acid binding	A10	2018-01-01	0/0	G	T
663	days_to_flower	chrA10_15910058	missense_variant	MODERATE	BnaA10g24360D	AT5G06600	ubiquitin-specific protease 12	GO:0004221;GO:0005515;GO:0006511	NA;protein binding;ubiquitin-dependent protein catabolic process	A10	2018-01-01	0/0	T	G
664	days_to_flower	chrA10_15912511	missense_variant	MODERATE	BnaA10g24360D	AT5G06600	ubiquitin-specific protease 12	GO:0004221;GO:0005515;GO:0006511	NA;protein binding;ubiquitin-dependent protein catabolic process	A10	2018-01-01	0/0	A	G
665	days_to_flower	chrA10_15912532	missense_variant	MODERATE	BnaA10g24360D	AT5G06600	ubiquitin-specific protease 12	GO:0004221;GO:0005515;GO:0006511	NA;protein binding;ubiquitin-dependent protein catabolic process	A10	2018-01-01	0/0	G	T
666	days_to_flower	chrA10_15918782	missense_variant	MODERATE	BnaA10g24370D	NA	NA	NA	NA	A10	2018-01-01	0/0	C	A
667	days_to_flower	chrA10_15921038	missense_variant&splice_region_variant	MODERATE	BnaA10g24380D	AT5G06580	FAD-linked oxidases family protein	GO:0003824;GO:0008762;GO:0016491;GO:0050660;GO:0055114	catalytic activity;UDP-N-acetylmuramate dehydrogenase activity;oxidoreductase activity;flavin adenine dinucleotide binding;oxidation-reduction process	A10	0/0	2018-01-01	G	C
668	days_to_flower	chrA10_15932499	stop_gained	HIGH	BnaA10g24410D	AT5G06550	CONTAINS InterPro DOMAIN/s: Transcription factor jumonji/aspartyl beta-hydroxylase (InterPro:IPR003347), F-box domain, Skp2-like (InterPro:IPR022364), Transcription factor jumonji (InterPro:IPR013129); BEST Arabidopsis thaliana protein match is: transferases, transferring glycosyl groups (TAIR:AT1G78280.1); Has 1762 Blast hits to 1747 proteins in 292 species: Archae - 0; Bacteria - 297; Metazoa -…	GO:0005515	protein binding	A10	2018-01-01	0/0	C	A
669	days_to_flower	chrA10_15934031	missense_variant	MODERATE	BnaA10g24420D	AT5G06540	Pentatricopeptide repeat (PPR) superfamily protein	GO:0005515	protein binding	A10	2018-01-01	0/0	A	G
670	days_to_flower	chrA10_15934394	missense_variant	MODERATE	BnaA10g24420D	AT5G06540	Pentatricopeptide repeat (PPR) superfamily protein	GO:0005515	protein binding	A10	2018-01-01	0/0	G	A
671	Erucic_acid	chrA08_10088738	missense_variant	MODERATE	BnaA08g10940D	AT4G34950	Major facilitator superfamily protein	NA	NA	A08	2018-01-01	0/0	G	C
672	Erucic_acid	chrA08_10129624	missense_variant	MODERATE	BnaA08g10990D	AT4G34710	arginine decarboxylase 2	GO:0003824;GO:0006527;GO:0008295;GO:0008792	catalytic activity;arginine catabolic process;spermidine biosynthetic process;arginine decarboxylase activity	A08	2018-01-01	0/0	C	G
673	Erucic_acid	chrA08_10130804	missense_variant	MODERATE	BnaA08g10990D	AT4G34710	arginine decarboxylase 2	GO:0003824;GO:0006527;GO:0008295;GO:0008792	catalytic activity;arginine catabolic process;spermidine biosynthetic process;arginine decarboxylase activity	A08	2018-01-01	0/0	T	C
674	Erucic_acid	chrA08_10137839	missense_variant	MODERATE	BnaA08g11020D	AT4G34700	LYR family of Fe/S cluster biogenesis protein	NA	NA	A08	2018-01-01	0/0	C	T
675	Erucic_acid	chrA08_10149156	missense_variant	MODERATE	BnaA08g11050D	AT4G34660	SH3 domain-containing protein	GO:0005515	protein binding	A08	2018-01-01	0/0	C	G
676	Erucic_acid	chrA08_10194057	missense_variant	MODERATE	BnaA08g11140D	AT4G34510	3-ketoacyl-CoA synthase 17	GO:0003824;GO:0006633;GO:0008152;GO:0008610;GO:0016020	catalytic activity;fatty acid biosynthetic process;metabolic process;lipid biosynthetic process;membrane	A08	2018-01-01	0/0	T	C
677	Erucic_acid	chrA08_10198590	stop_gained	HIGH	BnaA08g11150D	AT4G34490	cyclase associated protein 1	GO:0000902;GO:0003779;GO:0007010	cell morphogenesis;actin binding;cytoskeleton organization	A08	2018-01-01	0/0	C	T
678	Erucic_acid	chrA08_10198834	missense_variant	MODERATE	BnaA08g11150D	AT4G34490	cyclase associated protein 1	GO:0000902;GO:0003779;GO:0007010	cell morphogenesis;actin binding;cytoskeleton organization	A08	2018-01-01	0/0	T	G
679	Erucic_acid	chrA08_10199221	missense_variant	MODERATE	BnaA08g11150D	AT4G34490	cyclase associated protein 1	GO:0000902;GO:0003779;GO:0007010	cell morphogenesis;actin binding;cytoskeleton organization	A08	2018-01-01	0/0	G	C
680	Erucic_acid	chrA08_10202591	missense_variant	MODERATE	BnaA08g11160D	AT4G34460	GTP binding protein beta 1	GO:0005515	protein binding	A08	2018-01-01	0/0	A	G
681	Erucic_acid	chrA08_10222169	missense_variant	MODERATE	BnaA08g11190D	AT4G34430	DNA-binding family protein	GO:0003677;GO:0003682;GO:0005515;GO:0008270	DNA binding;chromatin binding;protein binding;zinc ion binding	A08	2018-01-01	0/0	G	A
682	Erucic_acid	chrA08_10223007	missense_variant	MODERATE	BnaA08g11190D	AT4G34430	DNA-binding family protein	GO:0003677;GO:0003682;GO:0005515;GO:0008270	DNA binding;chromatin binding;protein binding;zinc ion binding	A08	2018-01-01	0/0	C	T
683	Erucic_acid	chrA08_10223041	missense_variant	MODERATE	BnaA08g11190D	AT4G34430	DNA-binding family protein	GO:0003677;GO:0003682;GO:0005515;GO:0008270	DNA binding;chromatin binding;protein binding;zinc ion binding	A08	2018-01-01	0/0	T	G
684	Erucic_acid	chrA08_10224940	missense_variant	MODERATE	BnaA08g11190D	AT4G34430	DNA-binding family protein	GO:0003677;GO:0003682;GO:0005515;GO:0008270	DNA binding;chromatin binding;protein binding;zinc ion binding	A08	2018-01-01	0/0	C	T
685	Erucic_acid	chrA08_10233587	missense_variant	MODERATE	BnaA08g11220D	AT4G34410	redox responsive transcription factor 1	GO:0003677;GO:0003700	DNA binding;transcription factor activity, sequence-specific DNA binding	A08	2018-01-01	0/0	T	G
686	Erucic_acid	chrA08_10241273	missense_variant	MODERATE	BnaA08g11230D	AT4G34390	extra-large GTP-binding protein 2	GO:0003924;GO:0004871;GO:0007165;GO:0007186;GO:0019001;GO:0031683	GTPase activity;signal transducer activity;signal transduction;G-protein coupled receptor signaling pathway;guanyl nucleotide binding;G-protein beta/gamma-subunit complex binding	A08	2018-01-01	0/0	G	A
687	Erucic_acid	chrA08_10242671	missense_variant	MODERATE	BnaA08g11230D	AT4G34390	extra-large GTP-binding protein 2	GO:0003924;GO:0004871;GO:0007165;GO:0007186;GO:0019001;GO:0031683	GTPase activity;signal transducer activity;signal transduction;G-protein coupled receptor signaling pathway;guanyl nucleotide binding;G-protein beta/gamma-subunit complex binding	A08	2018-01-01	0/0	C	T
688	Erucic_acid	chrC03_50939117	stop_lost	HIGH	BnaC03g61730D	AT4G37210	Tetratricopeptide repeat (TPR)-like superfamily protein	GO:0005515	protein binding	C03	0/0	2018-01-01	T	C
689	Erucic_acid	chrC03_51505219	missense_variant	MODERATE	BnaC03g62330D	NA	NA	GO:0005515;GO:0008270	protein binding;zinc ion binding	C03	2018-01-01	0/0	T	C
690	Erucic_acid	chrC03_51505390	missense_variant	MODERATE	BnaC03g62330D	NA	NA	GO:0005515;GO:0008270	protein binding;zinc ion binding	C03	2018-01-01	0/0	A	C
691	Erucic_acid	chrC03_53342540	missense_variant	MODERATE	BnaC03g63820D	AT4G20360	RAB GTPase homolog E1B	GO:0005525	GTP binding	C03	2018-01-01	0/0	A	G
692	Erucic_acid	chrC03_53343143	missense_variant	MODERATE	BnaC03g63820D	AT4G20360	RAB GTPase homolog E1B	GO:0005525	GTP binding	C03	2018-01-01	0/0	G	A
693	Erucic_acid	chrC03_53360279	missense_variant	MODERATE	BnaC03g63880D	NA	NA	NA	NA	C03	2018-01-01	0/0	T	C
694	Erucic_acid	chrC03_53362012	missense_variant	MODERATE	BnaC03g63890D	NA	NA	NA	NA	C03	2018-01-01	0/0	T	G
695	Erucic_acid	chrC03_53362307	missense_variant	MODERATE	BnaC03g63890D	NA	NA	NA	NA	C03	2018-01-01	0/0	A	C
696	Erucic_acid	chrC03_53422167	missense_variant	MODERATE	BnaC03g63940D	NA	NA	NA	NA	C03	2018-01-01	0/0	G	T
697	Erucic_acid	chrC03_53422538	missense_variant	MODERATE	BnaC03g63940D	NA	NA	NA	NA	C03	2018-01-01	0/0	A	G
698	Erucic_acid	chrC03_53440793	missense_variant	MODERATE	BnaC03g63950D	AT4G12770	Chaperone DnaJ-domain superfamily protein	NA	NA	C03	2018-01-01	0/0	T	A
699	Erucic_acid	chrC03_53441079	missense_variant	MODERATE	BnaC03g63950D	AT4G12770	Chaperone DnaJ-domain superfamily protein	NA	NA	C03	2018-01-01	0/0	G	A
700	Erucic_acid	chrC03_53441310	missense_variant	MODERATE	BnaC03g63950D	AT4G12770	Chaperone DnaJ-domain superfamily protein	NA	NA	C03	2018-01-01	0/0	G	A
701	Erucic_acid	chrC03_53441367	missense_variant	MODERATE	BnaC03g63950D	AT4G12770	Chaperone DnaJ-domain superfamily protein	NA	NA	C03	2018-01-01	0/0	T	C
702	Erucic_acid	chrC03_53441406	missense_variant	MODERATE	BnaC03g63950D	AT4G12770	Chaperone DnaJ-domain superfamily protein	NA	NA	C03	2018-01-01	0/0	C	T
703	Erucic_acid	chrC03_53452108	missense_variant	MODERATE	BnaC03g63960D	AT4G20890	tubulin beta-9 chain	GO:0003924;GO:0005200;GO:0005525;GO:0005874;GO:0006184;GO:0007017;GO:0043234;GO:0051258	GTPase activity;structural constituent of cytoskeleton;GTP binding;microtubule;NA;microtubule-based process;protein complex;protein polymerization	C03	2018-01-01	0/0	G	A
704	Erucic_acid	chrC03_53452262	missense_variant	MODERATE	BnaC03g63960D	AT4G20890	tubulin beta-9 chain	GO:0003924;GO:0005200;GO:0005525;GO:0005874;GO:0006184;GO:0007017;GO:0043234;GO:0051258	GTPase activity;structural constituent of cytoskeleton;GTP binding;microtubule;NA;microtubule-based process;protein complex;protein polymerization	C03	2018-01-01	0/0	C	T
705	Erucic_acid	chrC03_53452465	missense_variant	MODERATE	BnaC03g63960D	AT4G20890	tubulin beta-9 chain	GO:0003924;GO:0005200;GO:0005525;GO:0005874;GO:0006184;GO:0007017;GO:0043234;GO:0051258	GTPase activity;structural constituent of cytoskeleton;GTP binding;microtubule;NA;microtubule-based process;protein complex;protein polymerization	C03	0/0	2018-01-01	A	C
706	Erucic_acid	chrC03_53459725	missense_variant	MODERATE	BnaC03g63980D	AT4G21710	DNA-directed RNA polymerase family protein	GO:0003677;GO:0003899;GO:0032549	DNA binding;DNA-directed 5'-3' RNA polymerase activity;ribonucleoside binding	C03	2018-01-01	0/0	T	C
707	Erucic_acid	chrC03_53573415	missense_variant	MODERATE	BnaC03g64150D	AT4G21450	PapD-like superfamily protein	GO:0005198	structural molecule activity	C03	2018-01-01	0/0	A	T
708	Erucic_acid	chrC03_53727555	missense_variant	MODERATE	BnaC03g64350D	AT4G21192	Cytochrome c oxidase biogenesis protein Cmc1-like	NA	NA	C03	2018-01-01	0/0	C	T
709	Erucic_acid	chrC03_53733820	missense_variant	MODERATE	BnaC03g64370D	AT4G21150	ribophorin II (RPN2) family protein	GO:0004579;GO:0005789;GO:0008250;GO:0018279	dolichyl-diphosphooligosaccharide-protein glycotransferase activity;endoplasmic reticulum membrane;oligosaccharyltransferase complex;protein N-linked glycosylation via asparagine	C03	2018-01-01	0/0	C	A
710	Erucic_acid	chrC03_53736680	stop_gained	HIGH	BnaC03g64370D	AT4G21150	ribophorin II (RPN2) family protein	GO:0004579;GO:0005789;GO:0008250;GO:0018279	dolichyl-diphosphooligosaccharide-protein glycotransferase activity;endoplasmic reticulum membrane;oligosaccharyltransferase complex;protein N-linked glycosylation via asparagine	C03	2018-01-01	0/0	A	T
711	Erucic_acid	chrC03_53746936	missense_variant	MODERATE	BnaC03g64390D	AT4G21110	G10 family protein	GO:0005634	nucleus	C03	2018-01-01	0/0	C	T
712	Erucic_acid	chrC03_53746996	stop_gained	HIGH	BnaC03g64390D	AT4G21110	G10 family protein	GO:0005634	nucleus	C03	2018-01-01	0/0	G	A
713	Erucic_acid	chrC03_53747173	missense_variant	MODERATE	BnaC03g64390D	AT4G21110	G10 family protein	GO:0005634	nucleus	C03	2018-01-01	0/0	G	A
714	Erucic_acid	chrC03_53747221	stop_lost	HIGH	BnaC03g64390D	AT4G21110	G10 family protein	GO:0005634	nucleus	C03	2018-01-01	0/0	T	G
715	height_Hmax	chrA10_14773865	missense_variant	MODERATE	BnaA10g21520D	AT5G10840	Endomembrane protein 70 protein family	GO:0007049;GO:0016021	cell cycle;integral component of membrane	A10	0/0	2018-01-01	C	T
716	height_Hmax	chrA10_14774058	missense_variant	MODERATE	BnaA10g21520D	AT5G10840	Endomembrane protein 70 protein family	GO:0007049;GO:0016021	cell cycle;integral component of membrane	A10	0/0	2018-01-01	T	C
717	height_Hmax	chrA10_14777088	missense_variant	MODERATE	BnaA10g21520D	AT5G10840	Endomembrane protein 70 protein family	GO:0007049;GO:0016021	cell cycle;integral component of membrane	A10	0/0	2018-01-01	T	C
718	height_Hmax	chrA10_14780780	missense_variant	MODERATE	BnaA10g21530D	AT5G10770	Eukaryotic aspartyl protease family protein	GO:0004190;GO:0006508	aspartic-type endopeptidase activity;proteolysis	A10	0/0	2018-01-01	G	C
719	height_Hmax	chrA10_14780792	stop_gained	HIGH	BnaA10g21530D	AT5G10770	Eukaryotic aspartyl protease family protein	GO:0004190;GO:0006508	aspartic-type endopeptidase activity;proteolysis	A10	0/0	2018-01-01	C	T
720	height_Hmax	chrA10_14781276	missense_variant	MODERATE	BnaA10g21530D	AT5G10770	Eukaryotic aspartyl protease family protein	GO:0004190;GO:0006508	aspartic-type endopeptidase activity;proteolysis	A10	0/0	2018-01-01	C	T
721	height_Hmax	chrA10_14781678	missense_variant	MODERATE	BnaA10g21530D	AT5G10770	Eukaryotic aspartyl protease family protein	GO:0004190;GO:0006508	aspartic-type endopeptidase activity;proteolysis	A10	0/0	2018-01-01	C	G
722	height_Hmax	chrA10_14808687	missense_variant	MODERATE	BnaA10g21610D	AT5G10660	calmodulin-binding protein-related	NA	NA	A10	2018-01-01	0/0	T	C
723	height_Hmax	chrA10_14838333	missense_variant	MODERATE	BnaA10g21710D	AT5G10560	Glycosyl hydrolase family protein	GO:0005975	carbohydrate metabolic process	A10	0/0	2018-01-01	G	A
724	height_Hmax	chrA10_14839447	missense_variant	MODERATE	BnaA10g21710D	AT5G10560	Glycosyl hydrolase family protein	GO:0005975	carbohydrate metabolic process	A10	0/0	2018-01-01	A	G
725	height_Hmax	chrA10_14839735	missense_variant	MODERATE	BnaA10g21710D	AT5G10560	Glycosyl hydrolase family protein	GO:0005975	carbohydrate metabolic process	A10	0/0	2018-01-01	C	T
726	height_Hmax	chrA10_14868969	missense_variant	MODERATE	BnaA10g21770D	AT5G10490	MSCS-like 2	GO:0016020;GO:0055085	membrane;transmembrane transport	A10	0/0	2018-01-01	G	T
727	height_Hmax	chrA10_14868992	missense_variant	MODERATE	BnaA10g21770D	AT5G10490	MSCS-like 2	GO:0016020;GO:0055085	membrane;transmembrane transport	A10	0/0	2018-01-01	C	T
728	height_Hmax	chrA10_14870847	missense_variant	MODERATE	BnaA10g21770D	AT5G10490	MSCS-like 2	GO:0016020;GO:0055085	membrane;transmembrane transport	A10	0/0	2018-01-01	A	C
729	height_Hmax	chrA10_14870880	missense_variant	MODERATE	BnaA10g21770D	AT5G10490	MSCS-like 2	GO:0016020;GO:0055085	membrane;transmembrane transport	A10	0/0	2018-01-01	A	G
730	height_Hmax	chrA10_14870958	missense_variant	MODERATE	BnaA10g21770D	AT5G10490	MSCS-like 2	GO:0016020;GO:0055085	membrane;transmembrane transport	A10	0/0	2018-01-01	C	G
731	height_Hmax	chrA10_14871092	missense_variant	MODERATE	BnaA10g21770D	AT5G10490	MSCS-like 2	GO:0016020;GO:0055085	membrane;transmembrane transport	A10	0/0	2018-01-01	T	G
732	height_Hmax	chrA10_14871361	missense_variant	MODERATE	BnaA10g21770D	AT5G10490	MSCS-like 2	GO:0016020;GO:0055085	membrane;transmembrane transport	A10	0/0	2018-01-01	A	T
733	height_Hmax	chrA10_14892234	missense_variant	MODERATE	BnaA10g21820D	NA	NA	NA	NA	A10	0/0	2018-01-01	G	T
734	height_Hmax	chrA10_14923047	missense_variant	MODERATE	BnaA10g21900D	AT5G10370	helicase domain-containing protein / IBR domain-containing protein / zinc finger protein-related	GO:0003676;GO:0004386;GO:0005515;GO:0005524;GO:0008026;GO:0008270	nucleic acid binding;helicase activity;protein binding;ATP binding;ATP-dependent helicase activity;zinc ion binding	A10	2018-01-01	0/0	C	A
735	height_Hmax	chrA10_14923084	missense_variant	MODERATE	BnaA10g21900D	AT5G10370	helicase domain-containing protein / IBR domain-containing protein / zinc finger protein-related	GO:0003676;GO:0004386;GO:0005515;GO:0005524;GO:0008026;GO:0008270	nucleic acid binding;helicase activity;protein binding;ATP binding;ATP-dependent helicase activity;zinc ion binding	A10	2018-01-01	0/0	G	A
736	height_Hmax	chrA10_14941037	missense_variant	MODERATE	BnaA10g21940D	NA	NA	NA	NA	A10	0/0	2018-01-01	A	T
737	height_Hmax	chrA10_14961666	missense_variant	MODERATE	BnaA10g21980D	AT5G10270	cyclin-dependent kinase C;1	GO:0004672;GO:0004674;GO:0004713;GO:0005524;GO:0006468	protein kinase activity;protein serine/threonine kinase activity;protein tyrosine kinase activity;ATP binding;protein phosphorylation	A10	2018-01-01	0/0	T	C
738	height_Hmax	chrA10_14967360	missense_variant	MODERATE	BnaA10g22000D	AT5G10250	Phototropic-responsive NPH3 family protein	GO:0005515	protein binding	A10	0/0	2018-01-01	G	C
739	height_Hmax	chrA10_14973570	missense_variant	MODERATE	BnaA10g22020D	AT5G10220	annexin 6	GO:0005509;GO:0005544	calcium ion binding;calcium-dependent phospholipid binding	A10	0/0	2018-01-01	A	T
740	height_Hmax	chrA10_14974233	missense_variant	MODERATE	BnaA10g22030D	AT5G10210	CONTAINS InterPro DOMAIN/s: C2 calcium-dependent membrane targeting (InterPro:IPR000008); BEST Arabidopsis thaliana protein match is: unknown protein (TAIR:AT5G65030.1); Has 1807 Blast hits to 1807 proteins in 277 species: Archae - 0; Bacteria - 0; Metazoa - 736; Fungi - 347; Plants - 385; Viruses - 0; Other Eukaryotes - 339 (source: NCBI BLink).	NA	NA	A10	0/0	2018-01-01	T	C
741	height_Hmax	chrA10_15043687	stop_gained	HIGH	BnaA10g22160D	AT5G10020	Leucine-rich receptor-like protein kinase family protein	GO:0004672;GO:0004713;GO:0005515;GO:0005524;GO:0006468	protein kinase activity;protein tyrosine kinase activity;protein binding;ATP binding;protein phosphorylation	A10	0/0	2018-01-01	C	A
742	height_Hmax	chrA10_15049066	missense_variant	MODERATE	BnaA10g22170D	AT5G10010	unknown protein; FUNCTIONS IN: molecular_function unknown; INVOLVED IN: biological_process unknown; LOCATED IN: nucleolus; EXPRESSED IN: 25 plant structures; EXPRESSED DURING: 15 growth stages; BEST Arabidopsis thaliana protein match is: unknown protein (TAIR:AT5G64910.1); Has 33260 Blast hits to 16857 proteins in 1270 species: Archae - 88; Bacteria - 3040; Metazoa - 11915; Fungi - 3137; Plants -…	NA	NA	A10	0/0	2018-01-01	A	C
743	height_Hmax	chrA10_15081509	missense_variant	MODERATE	BnaA10g22290D	AT5G09880	Splicing factor, CC1-like	GO:0000166;GO:0003676;GO:0003723;GO:0005634;GO:0006397	nucleotide binding;nucleic acid binding;RNA binding;nucleus;mRNA processing	A10	0/0	2018-01-01	A	G
744	height_Hmax	chrA10_15087620	missense_variant	MODERATE	BnaA10g22310D	AT5G09850	Transcription elongation factor (TFIIS) family protein	GO:0003677;GO:0005634	DNA binding;nucleus	A10	0/0	2018-01-01	T	G
745	height_Hmax	chrA10_15087890	missense_variant	MODERATE	BnaA10g22310D	AT5G09850	Transcription elongation factor (TFIIS) family protein	GO:0003677;GO:0005634	DNA binding;nucleus	A10	0/0	2018-01-01	C	G
746	height_Hmax	chrA10_15088365	missense_variant	MODERATE	BnaA10g22310D	AT5G09850	Transcription elongation factor (TFIIS) family protein	GO:0003677;GO:0005634	DNA binding;nucleus	A10	0/0	2018-01-01	A	G
747	height_Hmax	chrA10_15088681	missense_variant	MODERATE	BnaA10g22310D	AT5G09850	Transcription elongation factor (TFIIS) family protein	GO:0003677;GO:0005634	DNA binding;nucleus	A10	0/0	2018-01-01	T	G
748	height_Hmax	chrA10_15097458	missense_variant	MODERATE	BnaA10g22340D	AT5G09810	actin 7	GO:0005524	ATP binding	A10	2018-01-01	0/0	G	A
749	height_Hmax	chrA10_15097581	missense_variant	MODERATE	BnaA10g22340D	AT5G09810	actin 7	GO:0005524	ATP binding	A10	2018-01-01	0/0	T	C
750	height_Hmax	chrA10_15097605	missense_variant	MODERATE	BnaA10g22340D	AT5G09810	actin 7	GO:0005524	ATP binding	A10	2018-01-01	0/0	T	C
751	height_Hmax	chrA10_15097878	missense_variant	MODERATE	BnaA10g22340D	AT5G09810	actin 7	GO:0005524	ATP binding	A10	2018-01-01	0/0	A	G
752	height_Hmax	chrA10_15103465	missense_variant	MODERATE	BnaA10g22350D	NA	NA	NA	NA	A10	2018-01-01	0/0	T	C
753	height_Hmax	chrA10_15103483	missense_variant	MODERATE	BnaA10g22350D	NA	NA	NA	NA	A10	2018-01-01	0/0	C	G
754	height_Hmax	chrA10_15106465	missense_variant	MODERATE	BnaA10g22360D	AT5G09790	ARABIDOPSIS TRITHORAX-RELATED PROTEIN 5	GO:0005515;GO:0008270	protein binding;zinc ion binding	A10	2018-01-01	0/0	A	T
755	height_Hmax	chrA10_15106651	missense_variant	MODERATE	BnaA10g22360D	AT5G09790	ARABIDOPSIS TRITHORAX-RELATED PROTEIN 5	GO:0005515;GO:0008270	protein binding;zinc ion binding	A10	2018-01-01	0/0	G	C
756	height_Hmax	chrA10_15120791	missense_variant	MODERATE	BnaA10g22400D	AT5G09740	histone acetyltransferase of the MYST family 2	GO:0005634	nucleus	A10	0/0	2018-01-01	A	G
757	height_Hmax	chrA10_15121305	stop_lost	HIGH	BnaA10g22400D	AT5G09740	histone acetyltransferase of the MYST family 2	GO:0005634	nucleus	A10	2018-01-01	0/0	T	A
758	height_Hmax	chrA10_15121311	missense_variant	MODERATE	BnaA10g22400D	AT5G09740	histone acetyltransferase of the MYST family 2	GO:0005634	nucleus	A10	2018-01-01	0/0	T	C
759	height_Hmax	chrA10_15127430	missense_variant	MODERATE	BnaA10g22420D	AT5G09660	peroxisomal NAD-malate dehydrogenase 2	GO:0000166;GO:0003824;GO:0005975;GO:0006108;GO:0016491;GO:0016615;GO:0020037;GO:0030060;GO:0044262;GO:0055114	nucleotide binding;catalytic activity;carbohydrate metabolic process;malate metabolic process;oxidoreductase activity;malate dehydrogenase activity;heme binding;L-malate dehydrogenase activity;cellular carbohydrate metabolic process;oxidation-reduction process	A10	0/0	2018-01-01	A	T
760	height_Hmax	chrA10_15127452	missense_variant	MODERATE	BnaA10g22420D	AT5G09660	peroxisomal NAD-malate dehydrogenase 2	GO:0000166;GO:0003824;GO:0005975;GO:0006108;GO:0016491;GO:0016615;GO:0020037;GO:0030060;GO:0044262;GO:0055114	nucleotide binding;catalytic activity;carbohydrate metabolic process;malate metabolic process;oxidoreductase activity;malate dehydrogenase activity;heme binding;L-malate dehydrogenase activity;cellular carbohydrate metabolic process;oxidation-reduction process	A10	0/0	2018-01-01	A	G
761	height_Hmax	chrA10_15131879	missense_variant	MODERATE	BnaA10g22430D	AT5G09650	pyrophosphorylase 6	GO:0000287;GO:0004427;GO:0005737;GO:0006796	magnesium ion binding;inorganic diphosphatase activity;cytoplasm;phosphate-containing compound metabolic process	A10	0/0	2018-01-01	C	T
762	height_Hmax	chrA10_15131927	missense_variant	MODERATE	BnaA10g22430D	AT5G09650	pyrophosphorylase 6	GO:0000287;GO:0004427;GO:0005737;GO:0006796	magnesium ion binding;inorganic diphosphatase activity;cytoplasm;phosphate-containing compound metabolic process	A10	0/0	2018-01-01	C	A
763	height_Hmax	chrA10_15143335	missense_variant	MODERATE	BnaA10g22450D	AT5G09620	Octicosapeptide/Phox/Bem1p family protein	GO:0005515	protein binding	A10	2018-01-01	0/0	G	A
764	height_Hmax	chrA10_15156329	missense_variant	MODERATE	BnaA10g22510D	AT5G09460	sequence-specific DNA binding transcription factors;transcription regulators	NA	NA	A10	0/0	2018-01-01	G	C
765	height_Hmax	chrA10_15156790	missense_variant	MODERATE	BnaA10g22510D	AT5G09460	sequence-specific DNA binding transcription factors;transcription regulators	NA	NA	A10	0/0	2018-01-01	A	G
766	height_Hmax	chrA10_15161400	missense_variant	MODERATE	BnaA10g22530D	AT5G09440	EXORDIUM like 4	NA	NA	A10	2018-01-01	0/0	G	T
767	height_Hmax	chrA10_15161484	missense_variant	MODERATE	BnaA10g22530D	AT5G09440	EXORDIUM like 4	NA	NA	A10	2018-01-01	0/0	C	T
768	height_Hmax	chrA10_15173990	missense_variant	MODERATE	BnaA10g22560D	AT5G09410	ethylene induced calmodulin binding protein	GO:0003677;GO:0005515;GO:0005634	DNA binding;protein binding;nucleus	A10	0/0	2018-01-01	T	C
769	height_Hmax	chrA10_15177697	missense_variant	MODERATE	BnaA10g22560D	AT5G09410	ethylene induced calmodulin binding protein	GO:0003677;GO:0005515;GO:0005634	DNA binding;protein binding;nucleus	A10	0/0	2018-01-01	T	C
770	height_Hmax	chrA10_15177742	missense_variant	MODERATE	BnaA10g22560D	AT5G09410	ethylene induced calmodulin binding protein	GO:0003677;GO:0005515;GO:0005634	DNA binding;protein binding;nucleus	A10	0/0	2018-01-01	G	A
771	height_Hmax	chrA10_15177763	missense_variant	MODERATE	BnaA10g22560D	AT5G09410	ethylene induced calmodulin binding protein	GO:0003677;GO:0005515;GO:0005634	DNA binding;protein binding;nucleus	A10	0/0	2018-01-01	C	A
772	height_Hmax	chrA10_15177787	missense_variant	MODERATE	BnaA10g22560D	AT5G09410	ethylene induced calmodulin binding protein	GO:0003677;GO:0005515;GO:0005634	DNA binding;protein binding;nucleus	A10	0/0	2018-01-01	C	T
773	height_Hmax	chrA10_15177888	missense_variant	MODERATE	BnaA10g22560D	AT5G09410	ethylene induced calmodulin binding protein	GO:0003677;GO:0005515;GO:0005634	DNA binding;protein binding;nucleus	A10	0/0	2018-01-01	A	G
774	height_Hmax	chrA10_15177900	stop_lost	HIGH	BnaA10g22560D	AT5G09410	ethylene induced calmodulin binding protein	GO:0003677;GO:0005515;GO:0005634	DNA binding;protein binding;nucleus	A10	0/0	2018-01-01	A	T
775	height_Hmax	chrA10_15193051	missense_variant	MODERATE	BnaA10g22600D	AT5G09330	NAC domain containing protein 82	GO:0003677	DNA binding	A10	0/0	2018-01-01	A	T
776	height_Hmax	chrA10_15194265	missense_variant	MODERATE	BnaA10g22600D	AT5G09330	NAC domain containing protein 82	GO:0003677	DNA binding	A10	2018-01-01	0/0	A	G
777	height_Hmax	chrA10_15194630	missense_variant	MODERATE	BnaA10g22600D	AT5G09330	NAC domain containing protein 82	GO:0003677	DNA binding	A10	2018-01-01	0/0	C	G
778	height_Hmax	chrA10_15224182	missense_variant	MODERATE	BnaA10g22710D	NA	NA	GO:0000786;GO:0003677;GO:0005634;GO:0006334	nucleosome;DNA binding;nucleus;nucleosome assembly	A10	0/0	2018-01-01	T	A
779	height_Hmax	chrA10_15224227	missense_variant	MODERATE	BnaA10g22710D	NA	NA	GO:0000786;GO:0003677;GO:0005634;GO:0006334	nucleosome;DNA binding;nucleus;nucleosome assembly	A10	0/0	2018-01-01	G	C
780	height_Hmax	chrA10_15229860	splice_region_variant&synonymous_variant	LOW	BnaA10g22730D	AT5G08750	RING/FYVE/PHD zinc finger superfamily protein	GO:0008270	zinc ion binding	A10	2018-01-01	0/0	G	A
781	height_Hmax	chrA10_15229871	missense_variant	MODERATE	BnaA10g22730D	AT5G08750	RING/FYVE/PHD zinc finger superfamily protein	GO:0008270	zinc ion binding	A10	2018-01-01	0/0	A	C
782	height_Hmax	chrA10_15230335	missense_variant	MODERATE	BnaA10g22730D	AT5G08750	RING/FYVE/PHD zinc finger superfamily protein	GO:0008270	zinc ion binding	A10	0/0	2018-01-01	C	T
783	height_Hmax	chrA10_15230341	missense_variant	MODERATE	BnaA10g22730D	AT5G08750	RING/FYVE/PHD zinc finger superfamily protein	GO:0008270	zinc ion binding	A10	0/0	2018-01-01	C	T
784	height_Hmax	chrA10_15236700	stop_gained	HIGH	BnaA10g22750D	NA	NA	GO:0005622;GO:0008270	intracellular;zinc ion binding	A10	2018-01-01	0/0	C	G
785	height_Hmax	chrA10_15239958	missense_variant	MODERATE	BnaA10g22760D	AT5G08720	CONTAINS InterPro DOMAIN/s: Streptomyces cyclase/dehydrase (InterPro:IPR005031); BEST Arabidopsis thaliana protein match is: Polyketide cyclase / dehydrase and lipid transport protein (TAIR:AT4G01650.1); Has 30201 Blast hits to 17322 proteins in 780 species: Archae - 12; Bacteria - 1396; Metazoa - 17338; Fungi - 3422; Plants - 5037; Viruses - 0; Other Eukaryotes - 2996 (source: NCBI BLink).	NA	NA	A10	2018-01-01	0/0	C	A
786	height_Hmax	chrA10_15240058	missense_variant	MODERATE	BnaA10g22760D	AT5G08720	CONTAINS InterPro DOMAIN/s: Streptomyces cyclase/dehydrase (InterPro:IPR005031); BEST Arabidopsis thaliana protein match is: Polyketide cyclase / dehydrase and lipid transport protein (TAIR:AT4G01650.1); Has 30201 Blast hits to 17322 proteins in 780 species: Archae - 12; Bacteria - 1396; Metazoa - 17338; Fungi - 3422; Plants - 5037; Viruses - 0; Other Eukaryotes - 2996 (source: NCBI BLink).	NA	NA	A10	0/0	2018-01-01	G	A
787	height_Hmax	chrA10_15240147	missense_variant	MODERATE	BnaA10g22760D	AT5G08720	CONTAINS InterPro DOMAIN/s: Streptomyces cyclase/dehydrase (InterPro:IPR005031); BEST Arabidopsis thaliana protein match is: Polyketide cyclase / dehydrase and lipid transport protein (TAIR:AT4G01650.1); Has 30201 Blast hits to 17322 proteins in 780 species: Archae - 12; Bacteria - 1396; Metazoa - 17338; Fungi - 3422; Plants - 5037; Viruses - 0; Other Eukaryotes - 2996 (source: NCBI BLink).	NA	NA	A10	0/0	2018-01-01	T	C
788	height_Hmax	chrA10_15241771	missense_variant	MODERATE	BnaA10g22760D	AT5G08720	CONTAINS InterPro DOMAIN/s: Streptomyces cyclase/dehydrase (InterPro:IPR005031); BEST Arabidopsis thaliana protein match is: Polyketide cyclase / dehydrase and lipid transport protein (TAIR:AT4G01650.1); Has 30201 Blast hits to 17322 proteins in 780 species: Archae - 12; Bacteria - 1396; Metazoa - 17338; Fungi - 3422; Plants - 5037; Viruses - 0; Other Eukaryotes - 2996 (source: NCBI BLink).	NA	NA	A10	2018-01-01	0/0	G	A
789	height_Hmax	chrA10_15253865	missense_variant	MODERATE	BnaA10g22790D	AT5G08660	Protein of unknown function (DUF668)	NA	NA	A10	0/0	2018-01-01	C	A
790	height_Hmax	chrA10_15272280	missense_variant	MODERATE	BnaA10g22840D	AT5G08610	P-loop containing nucleoside triphosphate hydrolases superfamily protein	GO:0003676;GO:0004386;GO:0005524;GO:0008026	nucleic acid binding;helicase activity;ATP binding;ATP-dependent helicase activity	A10	0/0	2018-01-01	G	A
791	height_Hmax	chrA10_15275251	missense_variant	MODERATE	BnaA10g22840D	AT5G08610	P-loop containing nucleoside triphosphate hydrolases superfamily protein	GO:0003676;GO:0004386;GO:0005524;GO:0008026	nucleic acid binding;helicase activity;ATP binding;ATP-dependent helicase activity	A10	0/0	2018-01-01	C	T
792	height_Hmax	chrA10_15275277	missense_variant	MODERATE	BnaA10g22840D	AT5G08610	P-loop containing nucleoside triphosphate hydrolases superfamily protein	GO:0003676;GO:0004386;GO:0005524;GO:0008026	nucleic acid binding;helicase activity;ATP binding;ATP-dependent helicase activity	A10	0/0	2018-01-01	T	G
793	height_Hmax	chrA10_15275289	missense_variant	MODERATE	BnaA10g22840D	AT5G08610	P-loop containing nucleoside triphosphate hydrolases superfamily protein	GO:0003676;GO:0004386;GO:0005524;GO:0008026	nucleic acid binding;helicase activity;ATP binding;ATP-dependent helicase activity	A10	0/0	2018-01-01	G	A
794	height_Hmax	chrA10_15282050	missense_variant	MODERATE	BnaA10g22860D	AT5G08580	Calcium-binding EF hand family protein	GO:0005509	calcium ion binding	A10	0/0	2018-01-01	C	T
795	height_Hmax	chrA10_15282107	missense_variant	MODERATE	BnaA10g22860D	AT5G08580	Calcium-binding EF hand family protein	GO:0005509	calcium ion binding	A10	0/0	2018-01-01	A	C
796	height_Hmax	chrA10_15284862	missense_variant	MODERATE	BnaA10g22870D	AT5G08570	Pyruvate kinase family protein	GO:0000287;GO:0003824;GO:0004743;GO:0006096;GO:0030955	magnesium ion binding;catalytic activity;pyruvate kinase activity;glycolytic process;potassium ion binding	A10	0/0	2018-01-01	T	C
797	height_Hmax	chrA10_15303893	missense_variant	MODERATE	BnaA10g22930D	AT5G08520	Duplicated homeodomain-like superfamily protein	GO:0003677;GO:0003682	DNA binding;chromatin binding	A10	2018-01-01	0/0	G	T
798	height_Hmax	chrA10_15305700	missense_variant	MODERATE	BnaA10g22940D	AT5G08510	Pentatricopeptide repeat (PPR) superfamily protein	GO:0005515	protein binding	A10	0/0	2018-01-01	T	C
799	height_Hmax	chrA10_15320346	missense_variant	MODERATE	BnaA10g22990D	AT5G08470	peroxisome 1	GO:0000166;GO:0005524;GO:0005777;GO:0005778;GO:0006625;GO:0007031;GO:0017111	nucleotide binding;ATP binding;peroxisome;peroxisomal membrane;protein targeting to peroxisome;peroxisome organization;nucleoside-triphosphatase activity	A10	2018-01-01	0/0	C	A
800	height_Hmax	chrA10_15328213	missense_variant	MODERATE	BnaA10g23020D	NA	NA	NA	NA	A10	0/0	2018-01-01	A	C
801	height_Hmax	chrA10_15336362	missense_variant	MODERATE	BnaA10g23040D	AT5G08440	unknown protein; FUNCTIONS IN: molecular_function unknown; INVOLVED IN: biological_process unknown; EXPRESSED IN: 21 plant structures; EXPRESSED DURING: 13 growth stages; BEST Arabidopsis thaliana protein match is: unknown protein (TAIR:AT5G23490.1).	NA	NA	A10	0/0	2018-01-01	T	A
802	height_Hmax	chrA10_15338094	missense_variant	MODERATE	BnaA10g23040D	AT5G08440	unknown protein; FUNCTIONS IN: molecular_function unknown; INVOLVED IN: biological_process unknown; EXPRESSED IN: 21 plant structures; EXPRESSED DURING: 13 growth stages; BEST Arabidopsis thaliana protein match is: unknown protein (TAIR:AT5G23490.1).	NA	NA	A10	2018-01-01	0/0	G	A
803	height_Hmax	chrA10_15340991	missense_variant	MODERATE	BnaA10g23050D	AT5G08310	Tetratricopeptide repeat (TPR)-like superfamily protein	GO:0005515	protein binding	A10	0/0	2018-01-01	A	T
804	height_Hmax	chrA10_15341017	missense_variant	MODERATE	BnaA10g23050D	AT5G08310	Tetratricopeptide repeat (TPR)-like superfamily protein	GO:0005515	protein binding	A10	0/0	2018-01-01	T	C
805	height_Hmax	chrA10_15341512	missense_variant	MODERATE	BnaA10g23050D	AT5G08310	Tetratricopeptide repeat (TPR)-like superfamily protein	GO:0005515	protein binding	A10	0/0	2018-01-01	G	C
806	height_Hmax	chrA10_15341557	missense_variant	MODERATE	BnaA10g23050D	AT5G08310	Tetratricopeptide repeat (TPR)-like superfamily protein	GO:0005515	protein binding	A10	0/0	2018-01-01	A	G
807	height_Hmax	chrA10_15341747	missense_variant	MODERATE	BnaA10g23050D	AT5G08310	Tetratricopeptide repeat (TPR)-like superfamily protein	GO:0005515	protein binding	A10	0/0	2018-01-01	G	C
808	height_Hmax	chrA10_15342085	missense_variant	MODERATE	BnaA10g23050D	AT5G08310	Tetratricopeptide repeat (TPR)-like superfamily protein	GO:0005515	protein binding	A10	0/0	2018-01-01	A	G
809	height_Hmax	chrA10_15348245	missense_variant	MODERATE	BnaA10g23080D	AT5G08280	hydroxymethylbilane synthase	GO:0004418;GO:0018160;GO:0033014	hydroxymethylbilane synthase activity;peptidyl-pyrromethane cofactor linkage;tetrapyrrole biosynthetic process	A10	0/0	2018-01-01	C	T
810	height_Hmax	chrA10_15348353	missense_variant	MODERATE	BnaA10g23080D	AT5G08280	hydroxymethylbilane synthase	GO:0004418;GO:0018160;GO:0033014	hydroxymethylbilane synthase activity;peptidyl-pyrromethane cofactor linkage;tetrapyrrole biosynthetic process	A10	2018-01-01	0/0	A	G
811	height_Hmax	chrA10_15348479	missense_variant	MODERATE	BnaA10g23080D	AT5G08280	hydroxymethylbilane synthase	GO:0004418;GO:0018160;GO:0033014	hydroxymethylbilane synthase activity;peptidyl-pyrromethane cofactor linkage;tetrapyrrole biosynthetic process	A10	0/0	2018-01-01	G	T
812	height_Hmax	chrA10_15351929	missense_variant	MODERATE	BnaA10g23100D	AT5G08260	serine carboxypeptidase-like 35	GO:0004185;GO:0006508	serine-type carboxypeptidase activity;proteolysis	A10	0/0	2018-01-01	G	C
813	height_Hmax	chrA10_15351959	missense_variant	MODERATE	BnaA10g23100D	AT5G08260	serine carboxypeptidase-like 35	GO:0004185;GO:0006508	serine-type carboxypeptidase activity;proteolysis	A10	0/0	2018-01-01	A	T
814	height_Hmax	chrA10_15352967	missense_variant	MODERATE	BnaA10g23100D	AT5G08260	serine carboxypeptidase-like 35	GO:0004185;GO:0006508	serine-type carboxypeptidase activity;proteolysis	A10	2018-01-01	0/0	A	T
815	height_Hmax	chrA10_15353619	missense_variant	MODERATE	BnaA10g23100D	AT5G08260	serine carboxypeptidase-like 35	GO:0004185;GO:0006508	serine-type carboxypeptidase activity;proteolysis	A10	2018-01-01	0/0	T	G
816	height_Hmax	chrA10_15353679	missense_variant	MODERATE	BnaA10g23100D	AT5G08260	serine carboxypeptidase-like 35	GO:0004185;GO:0006508	serine-type carboxypeptidase activity;proteolysis	A10	2018-01-01	0/0	A	C
817	height_Hmax	chrA10_15367130	missense_variant	MODERATE	BnaA10g23140D	AT5G08230	Tudor/PWWP/MBT domain-containing protein	NA	NA	A10	2018-01-01	0/0	T	A
818	height_Hmax	chrA10_15367151	missense_variant	MODERATE	BnaA10g23140D	AT5G08230	Tudor/PWWP/MBT domain-containing protein	NA	NA	A10	0/0	2018-01-01	C	T
819	height_Hmax	chrA10_15367184	missense_variant	MODERATE	BnaA10g23140D	AT5G08230	Tudor/PWWP/MBT domain-containing protein	NA	NA	A10	0/0	2018-01-01	A	T
820	height_Hmax	chrA10_15367256	missense_variant	MODERATE	BnaA10g23140D	AT5G08230	Tudor/PWWP/MBT domain-containing protein	NA	NA	A10	0/0	2018-01-01	C	T
821	height_Hmax	chrA10_15367288	stop_gained	HIGH	BnaA10g23140D	AT5G08230	Tudor/PWWP/MBT domain-containing protein	NA	NA	A10	0/0	2018-01-01	C	T
822	height_Hmax	chrA10_15367481	missense_variant	MODERATE	BnaA10g23140D	AT5G08230	Tudor/PWWP/MBT domain-containing protein	NA	NA	A10	0/0	2018-01-01	A	G
823	height_Hmax	chrA10_15367691	missense_variant	MODERATE	BnaA10g23140D	AT5G08230	Tudor/PWWP/MBT domain-containing protein	NA	NA	A10	0/0	2018-01-01	T	C
824	height_Hmax	chrA10_15367896	missense_variant	MODERATE	BnaA10g23140D	AT5G08230	Tudor/PWWP/MBT domain-containing protein	NA	NA	A10	0/0	2018-01-01	G	T
825	height_Hmax	chrA10_15369081	missense_variant	MODERATE	BnaA10g23140D	AT5G08230	Tudor/PWWP/MBT domain-containing protein	NA	NA	A10	0/0	2018-01-01	A	T
826	height_Hmax	chrA10_15370384	missense_variant	MODERATE	BnaA10g23140D	AT5G08230	Tudor/PWWP/MBT domain-containing protein	NA	NA	A10	0/0	2018-01-01	G	A
827	height_Hmax	chrA10_15370625	splice_acceptor_variant&intron_variant	HIGH	BnaA10g23140D	AT5G08230	Tudor/PWWP/MBT domain-containing protein	NA	NA	A10	0/0	2018-01-01	G	A
828	height_Hmax	chrA10_15371087	stop_lost	HIGH	BnaA10g23140D	AT5G08230	Tudor/PWWP/MBT domain-containing protein	NA	NA	A10	0/0	2018-01-01	A	G
829	height_Hmax	chrA10_15371272	missense_variant	MODERATE	BnaA10g23140D	AT5G08230	Tudor/PWWP/MBT domain-containing protein	NA	NA	A10	0/0	2018-01-01	A	C
830	height_Hmax	chrA10_15371301	missense_variant	MODERATE	BnaA10g23140D	AT5G08230	Tudor/PWWP/MBT domain-containing protein	NA	NA	A10	0/0	2018-01-01	G	A
831	height_Hmax	chrA10_15371879	missense_variant	MODERATE	BnaA10g23140D	AT5G08230	Tudor/PWWP/MBT domain-containing protein	NA	NA	A10	0/0	2018-01-01	T	G
832	height_Hmax	chrA10_15374658	missense_variant	MODERATE	BnaA10g23150D	AT5G08200	peptidoglycan-binding LysM domain-containing protein	GO:0016998	cell wall macromolecule catabolic process	A10	0/0	2018-01-01	C	A
833	height_Hmax	chrA10_15374919	missense_variant	MODERATE	BnaA10g23150D	AT5G08200	peptidoglycan-binding LysM domain-containing protein	GO:0016998	cell wall macromolecule catabolic process	A10	2018-01-01	0/0	G	A
834	height_Hmax	chrA10_15376383	missense_variant	MODERATE	BnaA10g23150D	AT5G08200	peptidoglycan-binding LysM domain-containing protein	GO:0016998	cell wall macromolecule catabolic process	A10	2018-01-01	0/0	C	T
835	height_Hmax	chrA10_15382945	missense_variant	MODERATE	BnaA10g23170D	AT5G08180	Ribosomal protein L7Ae/L30e/S12e/Gadd45 family protein	GO:0003723;GO:0005730	RNA binding;nucleolus	A10	2018-01-01	0/0	G	A
836	height_Hmax	chrA10_15384249	missense_variant	MODERATE	BnaA10g23180D	AT5G08170	porphyromonas-type peptidyl-arginine deiminase family protein	GO:0004668;GO:0009446;GO:0047632	protein-arginine deiminase activity;putrescine biosynthetic process;agmatine deiminase activity	A10	2018-01-01	0/0	G	T
837	height_Hmax	chrA10_15384807	stop_gained	HIGH	BnaA10g23180D	AT5G08170	porphyromonas-type peptidyl-arginine deiminase family protein	GO:0004668;GO:0009446;GO:0047632	protein-arginine deiminase activity;putrescine biosynthetic process;agmatine deiminase activity	A10	2018-01-01	0/0	A	T
838	height_Hmax	chrA10_15385126	missense_variant	MODERATE	BnaA10g23180D	AT5G08170	porphyromonas-type peptidyl-arginine deiminase family protein	GO:0004668;GO:0009446;GO:0047632	protein-arginine deiminase activity;putrescine biosynthetic process;agmatine deiminase activity	A10	2018-01-01	0/0	G	A
839	height_Hmax	chrA10_15385311	missense_variant	MODERATE	BnaA10g23180D	AT5G08170	porphyromonas-type peptidyl-arginine deiminase family protein	GO:0004668;GO:0009446;GO:0047632	protein-arginine deiminase activity;putrescine biosynthetic process;agmatine deiminase activity	A10	2018-01-01	0/0	A	G
840	height_Hmax	chrA10_15386769	missense_variant	MODERATE	BnaA10g23200D	AT5G08160	serine/threonine protein kinase 3	GO:0004672;GO:0004674;GO:0004713;GO:0005524;GO:0006468	protein kinase activity;protein serine/threonine kinase activity;protein tyrosine kinase activity;ATP binding;protein phosphorylation	A10	2018-01-01	0/0	A	G
841	height_Hmax	chrA10_15387403	missense_variant	MODERATE	BnaA10g23200D	AT5G08160	serine/threonine protein kinase 3	GO:0004672;GO:0004674;GO:0004713;GO:0005524;GO:0006468	protein kinase activity;protein serine/threonine kinase activity;protein tyrosine kinase activity;ATP binding;protein phosphorylation	A10	0/0	2018-01-01	G	A
842	leaf_number_2015_12_28	chrA10_13807252	missense_variant	MODERATE	BnaA10g19430D	AT5G14260	Rubisco methyltransferase family protein	GO:0005515	protein binding	A10	2018-01-01	0/0	A	G
843	leaf_number_2015_12_28	chrA10_13807259	missense_variant	MODERATE	BnaA10g19430D	AT5G14260	Rubisco methyltransferase family protein	GO:0005515	protein binding	A10	2018-01-01	0/0	T	C
844	leaf_number_2015_12_28	chrA10_13810459	missense_variant	MODERATE	BnaA10g19430D	AT5G14260	Rubisco methyltransferase family protein	GO:0005515	protein binding	A10	2018-01-01	0/0	T	A
845	leaf_number_2015_12_28	chrA10_13810562	missense_variant	MODERATE	BnaA10g19430D	AT5G14260	Rubisco methyltransferase family protein	GO:0005515	protein binding	A10	2018-01-01	0/0	T	A
846	leaf_number_2015_12_28	chrA10_13810592	stop_gained	HIGH	BnaA10g19430D	AT5G14260	Rubisco methyltransferase family protein	GO:0005515	protein binding	A10	0/0	2018-01-01	G	A
847	leaf_number_2015_12_28	chrA10_13813070	splice_region_variant&intron_variant	LOW	BnaA10g19440D	AT5G14240	Thioredoxin superfamily protein	NA	NA	A10	0/0	2018-01-01	T	A
848	leaf_number_2015_12_28	chrA10_13813112	missense_variant	MODERATE	BnaA10g19440D	AT5G14240	Thioredoxin superfamily protein	NA	NA	A10	2018-01-01	0/0	C	T
849	leaf_number_2015_12_28	chrA10_13821925	missense_variant	MODERATE	BnaA10g19460D	AT5G14220	Flavin containing amine oxidoreductase family	GO:0004729;GO:0006779;GO:0016491;GO:0055114	oxygen-dependent protoporphyrinogen oxidase activity;porphyrin-containing compound biosynthetic process;oxidoreductase activity;oxidation-reduction process	A10	0/0	2018-01-01	T	C
850	leaf_number_2015_12_28	chrA10_13841273	missense_variant	MODERATE	BnaA10g19510D	AT5G14120	Major facilitator superfamily protein	NA	NA	A10	2018-01-01	0/0	A	G
851	leaf_number_2015_12_28	chrA10_13841288	stop_lost	HIGH	BnaA10g19510D	AT5G14120	Major facilitator superfamily protein	NA	NA	A10	2018-01-01	0/0	T	A
852	leaf_number_2015_12_28	chrA10_13848421	missense_variant	MODERATE	BnaA10g19530D	AT5G14105	unknown protein; Has 30201 Blast hits to 17322 proteins in 780 species: Archae - 12; Bacteria - 1396; Metazoa - 17338; Fungi - 3422; Plants - 5037; Viruses - 0; Other Eukaryotes - 2996 (source: NCBI BLink).	NA	NA	A10	2018-01-01	0/0	C	G
853	leaf_number_2015_12_28	chrA10_13850096	missense_variant	MODERATE	BnaA10g19540D	AT5G14100	non-intrinsic ABC protein 14	GO:0000166;GO:0005524;GO:0016887;GO:0017111	nucleotide binding;ATP binding;ATPase activity;nucleoside-triphosphatase activity	A10	2018-01-01	0/0	G	T
854	leaf_number_2015_12_28	chrA10_13850117	missense_variant	MODERATE	BnaA10g19540D	AT5G14100	non-intrinsic ABC protein 14	GO:0000166;GO:0005524;GO:0016887;GO:0017111	nucleotide binding;ATP binding;ATPase activity;nucleoside-triphosphatase activity	A10	2018-01-01	0/0	A	G
855	leaf_number_2015_12_28	chrA10_13878510	missense_variant	MODERATE	BnaA10g19640D	AT5G13990	exocyst subunit exo70 family protein C2	GO:0000145;GO:0006887	exocyst;exocytosis	A10	0/0	2018-01-01	C	A
856	leaf_number_2015_12_28	chrA10_13878615	missense_variant	MODERATE	BnaA10g19640D	AT5G13990	exocyst subunit exo70 family protein C2	GO:0000145;GO:0006887	exocyst;exocytosis	A10	0/0	2018-01-01	G	A
857	leaf_number_2016_03_21	chrA10_15156329	missense_variant	MODERATE	BnaA10g22510D	AT5G09460	sequence-specific DNA binding transcription factors;transcription regulators	NA	NA	A10	0/0	2018-01-01	G	C
858	leaf_number_2016_03_21	chrA10_15156790	missense_variant	MODERATE	BnaA10g22510D	AT5G09460	sequence-specific DNA binding transcription factors;transcription regulators	NA	NA	A10	0/0	2018-01-01	A	G
859	leaf_number_2016_03_21	chrA10_15161400	missense_variant	MODERATE	BnaA10g22530D	AT5G09440	EXORDIUM like 4	NA	NA	A10	2018-01-01	0/0	G	T
860	leaf_number_2016_03_21	chrA10_15161484	missense_variant	MODERATE	BnaA10g22530D	AT5G09440	EXORDIUM like 4	NA	NA	A10	2018-01-01	0/0	C	T
861	leaf_number_2016_03_21	chrA10_15173990	missense_variant	MODERATE	BnaA10g22560D	AT5G09410	ethylene induced calmodulin binding protein	GO:0003677;GO:0005515;GO:0005634	DNA binding;protein binding;nucleus	A10	0/0	2018-01-01	T	C
862	leaf_number_2016_03_21	chrA10_15177697	missense_variant	MODERATE	BnaA10g22560D	AT5G09410	ethylene induced calmodulin binding protein	GO:0003677;GO:0005515;GO:0005634	DNA binding;protein binding;nucleus	A10	0/0	2018-01-01	T	C
863	leaf_number_2016_03_21	chrA10_15177742	missense_variant	MODERATE	BnaA10g22560D	AT5G09410	ethylene induced calmodulin binding protein	GO:0003677;GO:0005515;GO:0005634	DNA binding;protein binding;nucleus	A10	0/0	2018-01-01	G	A
864	leaf_number_2016_03_21	chrA10_15177763	missense_variant	MODERATE	BnaA10g22560D	AT5G09410	ethylene induced calmodulin binding protein	GO:0003677;GO:0005515;GO:0005634	DNA binding;protein binding;nucleus	A10	0/0	2018-01-01	C	A
865	leaf_number_2016_03_21	chrA10_15177787	missense_variant	MODERATE	BnaA10g22560D	AT5G09410	ethylene induced calmodulin binding protein	GO:0003677;GO:0005515;GO:0005634	DNA binding;protein binding;nucleus	A10	0/0	2018-01-01	C	T
866	leaf_number_2016_03_21	chrA10_15177888	missense_variant	MODERATE	BnaA10g22560D	AT5G09410	ethylene induced calmodulin binding protein	GO:0003677;GO:0005515;GO:0005634	DNA binding;protein binding;nucleus	A10	0/0	2018-01-01	A	G
867	leaf_number_2016_03_21	chrA10_15177900	stop_lost	HIGH	BnaA10g22560D	AT5G09410	ethylene induced calmodulin binding protein	GO:0003677;GO:0005515;GO:0005634	DNA binding;protein binding;nucleus	A10	0/0	2018-01-01	A	T
868	leaf_number_2016_03_21	chrA10_15193051	missense_variant	MODERATE	BnaA10g22600D	AT5G09330	NAC domain containing protein 82	GO:0003677	DNA binding	A10	0/0	2018-01-01	A	T
869	leaf_number_2016_03_21	chrA10_15194265	missense_variant	MODERATE	BnaA10g22600D	AT5G09330	NAC domain containing protein 82	GO:0003677	DNA binding	A10	2018-01-01	0/0	A	G
870	leaf_number_2016_03_21	chrA10_15194630	missense_variant	MODERATE	BnaA10g22600D	AT5G09330	NAC domain containing protein 82	GO:0003677	DNA binding	A10	2018-01-01	0/0	C	G
871	leaf_number_2016_03_21	chrA10_15224182	missense_variant	MODERATE	BnaA10g22710D	NA	NA	GO:0000786;GO:0003677;GO:0005634;GO:0006334	nucleosome;DNA binding;nucleus;nucleosome assembly	A10	0/0	2018-01-01	T	A
872	leaf_number_2016_03_21	chrA10_15224227	missense_variant	MODERATE	BnaA10g22710D	NA	NA	GO:0000786;GO:0003677;GO:0005634;GO:0006334	nucleosome;DNA binding;nucleus;nucleosome assembly	A10	0/0	2018-01-01	G	C
873	leaf_number_2016_03_21	chrA10_15229860	splice_region_variant&synonymous_variant	LOW	BnaA10g22730D	AT5G08750	RING/FYVE/PHD zinc finger superfamily protein	GO:0008270	zinc ion binding	A10	2018-01-01	0/0	G	A
874	leaf_number_2016_03_21	chrA10_15229871	missense_variant	MODERATE	BnaA10g22730D	AT5G08750	RING/FYVE/PHD zinc finger superfamily protein	GO:0008270	zinc ion binding	A10	2018-01-01	0/0	A	C
875	leaf_number_2016_03_21	chrA10_15230335	missense_variant	MODERATE	BnaA10g22730D	AT5G08750	RING/FYVE/PHD zinc finger superfamily protein	GO:0008270	zinc ion binding	A10	0/0	2018-01-01	C	T
876	leaf_number_2016_03_21	chrA10_15230341	missense_variant	MODERATE	BnaA10g22730D	AT5G08750	RING/FYVE/PHD zinc finger superfamily protein	GO:0008270	zinc ion binding	A10	0/0	2018-01-01	C	T
877	leaf_number_2016_03_21	chrA10_15236700	stop_gained	HIGH	BnaA10g22750D	NA	NA	GO:0005622;GO:0008270	intracellular;zinc ion binding	A10	2018-01-01	0/0	C	G
878	leaf_number_2016_03_21	chrA10_15239958	missense_variant	MODERATE	BnaA10g22760D	AT5G08720	CONTAINS InterPro DOMAIN/s: Streptomyces cyclase/dehydrase (InterPro:IPR005031); BEST Arabidopsis thaliana protein match is: Polyketide cyclase / dehydrase and lipid transport protein (TAIR:AT4G01650.1); Has 30201 Blast hits to 17322 proteins in 780 species: Archae - 12; Bacteria - 1396; Metazoa - 17338; Fungi - 3422; Plants - 5037; Viruses - 0; Other Eukaryotes - 2996 (source: NCBI BLink).	NA	NA	A10	2018-01-01	0/0	C	A
879	leaf_number_2016_03_21	chrA10_15240058	missense_variant	MODERATE	BnaA10g22760D	AT5G08720	CONTAINS InterPro DOMAIN/s: Streptomyces cyclase/dehydrase (InterPro:IPR005031); BEST Arabidopsis thaliana protein match is: Polyketide cyclase / dehydrase and lipid transport protein (TAIR:AT4G01650.1); Has 30201 Blast hits to 17322 proteins in 780 species: Archae - 12; Bacteria - 1396; Metazoa - 17338; Fungi - 3422; Plants - 5037; Viruses - 0; Other Eukaryotes - 2996 (source: NCBI BLink).	NA	NA	A10	0/0	2018-01-01	G	A
880	leaf_number_2016_03_21	chrA10_15240147	missense_variant	MODERATE	BnaA10g22760D	AT5G08720	CONTAINS InterPro DOMAIN/s: Streptomyces cyclase/dehydrase (InterPro:IPR005031); BEST Arabidopsis thaliana protein match is: Polyketide cyclase / dehydrase and lipid transport protein (TAIR:AT4G01650.1); Has 30201 Blast hits to 17322 proteins in 780 species: Archae - 12; Bacteria - 1396; Metazoa - 17338; Fungi - 3422; Plants - 5037; Viruses - 0; Other Eukaryotes - 2996 (source: NCBI BLink).	NA	NA	A10	0/0	2018-01-01	T	C
881	leaf_number_2016_03_21	chrA10_15241771	missense_variant	MODERATE	BnaA10g22760D	AT5G08720	CONTAINS InterPro DOMAIN/s: Streptomyces cyclase/dehydrase (InterPro:IPR005031); BEST Arabidopsis thaliana protein match is: Polyketide cyclase / dehydrase and lipid transport protein (TAIR:AT4G01650.1); Has 30201 Blast hits to 17322 proteins in 780 species: Archae - 12; Bacteria - 1396; Metazoa - 17338; Fungi - 3422; Plants - 5037; Viruses - 0; Other Eukaryotes - 2996 (source: NCBI BLink).	NA	NA	A10	2018-01-01	0/0	G	A
882	leaf_number_2016_03_21	chrA10_15253865	missense_variant	MODERATE	BnaA10g22790D	AT5G08660	Protein of unknown function (DUF668)	NA	NA	A10	0/0	2018-01-01	C	A
883	leaf_number_2016_03_21	chrA10_15272280	missense_variant	MODERATE	BnaA10g22840D	AT5G08610	P-loop containing nucleoside triphosphate hydrolases superfamily protein	GO:0003676;GO:0004386;GO:0005524;GO:0008026	nucleic acid binding;helicase activity;ATP binding;ATP-dependent helicase activity	A10	0/0	2018-01-01	G	A
884	leaf_number_2016_03_21	chrA10_15275251	missense_variant	MODERATE	BnaA10g22840D	AT5G08610	P-loop containing nucleoside triphosphate hydrolases superfamily protein	GO:0003676;GO:0004386;GO:0005524;GO:0008026	nucleic acid binding;helicase activity;ATP binding;ATP-dependent helicase activity	A10	0/0	2018-01-01	C	T
885	leaf_number_2016_03_21	chrA10_15275277	missense_variant	MODERATE	BnaA10g22840D	AT5G08610	P-loop containing nucleoside triphosphate hydrolases superfamily protein	GO:0003676;GO:0004386;GO:0005524;GO:0008026	nucleic acid binding;helicase activity;ATP binding;ATP-dependent helicase activity	A10	0/0	2018-01-01	T	G
886	leaf_number_2016_03_21	chrA10_15275289	missense_variant	MODERATE	BnaA10g22840D	AT5G08610	P-loop containing nucleoside triphosphate hydrolases superfamily protein	GO:0003676;GO:0004386;GO:0005524;GO:0008026	nucleic acid binding;helicase activity;ATP binding;ATP-dependent helicase activity	A10	0/0	2018-01-01	G	A
887	leaf_number_2016_03_21	chrA10_15282050	missense_variant	MODERATE	BnaA10g22860D	AT5G08580	Calcium-binding EF hand family protein	GO:0005509	calcium ion binding	A10	0/0	2018-01-01	C	T
888	leaf_number_2016_03_21	chrA10_15282107	missense_variant	MODERATE	BnaA10g22860D	AT5G08580	Calcium-binding EF hand family protein	GO:0005509	calcium ion binding	A10	0/0	2018-01-01	A	C
889	leaf_number_2016_03_21	chrA10_15284862	missense_variant	MODERATE	BnaA10g22870D	AT5G08570	Pyruvate kinase family protein	GO:0000287;GO:0003824;GO:0004743;GO:0006096;GO:0030955	magnesium ion binding;catalytic activity;pyruvate kinase activity;glycolytic process;potassium ion binding	A10	0/0	2018-01-01	T	C
890	leaf_number_2016_03_21	chrA10_15303893	missense_variant	MODERATE	BnaA10g22930D	AT5G08520	Duplicated homeodomain-like superfamily protein	GO:0003677;GO:0003682	DNA binding;chromatin binding	A10	2018-01-01	0/0	G	T
891	leaf_number_2016_03_21	chrA10_15305700	missense_variant	MODERATE	BnaA10g22940D	AT5G08510	Pentatricopeptide repeat (PPR) superfamily protein	GO:0005515	protein binding	A10	0/0	2018-01-01	T	C
892	leaf_number_2016_03_21	chrA10_15320346	missense_variant	MODERATE	BnaA10g22990D	AT5G08470	peroxisome 1	GO:0000166;GO:0005524;GO:0005777;GO:0005778;GO:0006625;GO:0007031;GO:0017111	nucleotide binding;ATP binding;peroxisome;peroxisomal membrane;protein targeting to peroxisome;peroxisome organization;nucleoside-triphosphatase activity	A10	2018-01-01	0/0	C	A
893	leaf_number_2016_03_21	chrA10_15328213	missense_variant	MODERATE	BnaA10g23020D	NA	NA	NA	NA	A10	0/0	2018-01-01	A	C
894	leaf_number_2016_03_21	chrA10_15336362	missense_variant	MODERATE	BnaA10g23040D	AT5G08440	unknown protein; FUNCTIONS IN: molecular_function unknown; INVOLVED IN: biological_process unknown; EXPRESSED IN: 21 plant structures; EXPRESSED DURING: 13 growth stages; BEST Arabidopsis thaliana protein match is: unknown protein (TAIR:AT5G23490.1).	NA	NA	A10	0/0	2018-01-01	T	A
895	leaf_number_2016_03_21	chrA10_15338094	missense_variant	MODERATE	BnaA10g23040D	AT5G08440	unknown protein; FUNCTIONS IN: molecular_function unknown; INVOLVED IN: biological_process unknown; EXPRESSED IN: 21 plant structures; EXPRESSED DURING: 13 growth stages; BEST Arabidopsis thaliana protein match is: unknown protein (TAIR:AT5G23490.1).	NA	NA	A10	2018-01-01	0/0	G	A
896	leaf_number_2016_03_21	chrA10_15340991	missense_variant	MODERATE	BnaA10g23050D	AT5G08310	Tetratricopeptide repeat (TPR)-like superfamily protein	GO:0005515	protein binding	A10	0/0	2018-01-01	A	T
897	leaf_number_2016_03_21	chrA10_15341017	missense_variant	MODERATE	BnaA10g23050D	AT5G08310	Tetratricopeptide repeat (TPR)-like superfamily protein	GO:0005515	protein binding	A10	0/0	2018-01-01	T	C
898	leaf_number_2016_03_21	chrA10_15341512	missense_variant	MODERATE	BnaA10g23050D	AT5G08310	Tetratricopeptide repeat (TPR)-like superfamily protein	GO:0005515	protein binding	A10	0/0	2018-01-01	G	C
899	leaf_number_2016_03_21	chrA10_15341557	missense_variant	MODERATE	BnaA10g23050D	AT5G08310	Tetratricopeptide repeat (TPR)-like superfamily protein	GO:0005515	protein binding	A10	0/0	2018-01-01	A	G
900	leaf_number_2016_03_21	chrA10_15341747	missense_variant	MODERATE	BnaA10g23050D	AT5G08310	Tetratricopeptide repeat (TPR)-like superfamily protein	GO:0005515	protein binding	A10	0/0	2018-01-01	G	C
901	leaf_number_2016_03_21	chrA10_15342085	missense_variant	MODERATE	BnaA10g23050D	AT5G08310	Tetratricopeptide repeat (TPR)-like superfamily protein	GO:0005515	protein binding	A10	0/0	2018-01-01	A	G
902	leaf_number_2016_03_21	chrA10_15348245	missense_variant	MODERATE	BnaA10g23080D	AT5G08280	hydroxymethylbilane synthase	GO:0004418;GO:0018160;GO:0033014	hydroxymethylbilane synthase activity;peptidyl-pyrromethane cofactor linkage;tetrapyrrole biosynthetic process	A10	0/0	2018-01-01	C	T
903	leaf_number_2016_03_21	chrA10_15348353	missense_variant	MODERATE	BnaA10g23080D	AT5G08280	hydroxymethylbilane synthase	GO:0004418;GO:0018160;GO:0033014	hydroxymethylbilane synthase activity;peptidyl-pyrromethane cofactor linkage;tetrapyrrole biosynthetic process	A10	2018-01-01	0/0	A	G
904	leaf_number_2016_03_21	chrA10_15348479	missense_variant	MODERATE	BnaA10g23080D	AT5G08280	hydroxymethylbilane synthase	GO:0004418;GO:0018160;GO:0033014	hydroxymethylbilane synthase activity;peptidyl-pyrromethane cofactor linkage;tetrapyrrole biosynthetic process	A10	0/0	2018-01-01	G	T
905	leaf_number_2016_03_21	chrA10_15351929	missense_variant	MODERATE	BnaA10g23100D	AT5G08260	serine carboxypeptidase-like 35	GO:0004185;GO:0006508	serine-type carboxypeptidase activity;proteolysis	A10	0/0	2018-01-01	G	C
906	leaf_number_2016_03_21	chrA10_15351959	missense_variant	MODERATE	BnaA10g23100D	AT5G08260	serine carboxypeptidase-like 35	GO:0004185;GO:0006508	serine-type carboxypeptidase activity;proteolysis	A10	0/0	2018-01-01	A	T
907	leaf_number_2016_03_21	chrA10_15352967	missense_variant	MODERATE	BnaA10g23100D	AT5G08260	serine carboxypeptidase-like 35	GO:0004185;GO:0006508	serine-type carboxypeptidase activity;proteolysis	A10	2018-01-01	0/0	A	T
908	leaf_number_2016_03_21	chrA10_15353619	missense_variant	MODERATE	BnaA10g23100D	AT5G08260	serine carboxypeptidase-like 35	GO:0004185;GO:0006508	serine-type carboxypeptidase activity;proteolysis	A10	2018-01-01	0/0	T	G
909	leaf_number_2016_03_21	chrA10_15353679	missense_variant	MODERATE	BnaA10g23100D	AT5G08260	serine carboxypeptidase-like 35	GO:0004185;GO:0006508	serine-type carboxypeptidase activity;proteolysis	A10	2018-01-01	0/0	A	C
910	leaf_number_2016_03_21	chrA10_15367130	missense_variant	MODERATE	BnaA10g23140D	AT5G08230	Tudor/PWWP/MBT domain-containing protein	NA	NA	A10	2018-01-01	0/0	T	A
911	leaf_number_2016_03_21	chrA10_15367151	missense_variant	MODERATE	BnaA10g23140D	AT5G08230	Tudor/PWWP/MBT domain-containing protein	NA	NA	A10	0/0	2018-01-01	C	T
912	leaf_number_2016_03_21	chrA10_15367184	missense_variant	MODERATE	BnaA10g23140D	AT5G08230	Tudor/PWWP/MBT domain-containing protein	NA	NA	A10	0/0	2018-01-01	A	T
913	leaf_number_2016_03_21	chrA10_15367256	missense_variant	MODERATE	BnaA10g23140D	AT5G08230	Tudor/PWWP/MBT domain-containing protein	NA	NA	A10	0/0	2018-01-01	C	T
914	leaf_number_2016_03_21	chrA10_15367288	stop_gained	HIGH	BnaA10g23140D	AT5G08230	Tudor/PWWP/MBT domain-containing protein	NA	NA	A10	0/0	2018-01-01	C	T
915	leaf_number_2016_03_21	chrA10_15367481	missense_variant	MODERATE	BnaA10g23140D	AT5G08230	Tudor/PWWP/MBT domain-containing protein	NA	NA	A10	0/0	2018-01-01	A	G
916	leaf_number_2016_03_21	chrA10_15367691	missense_variant	MODERATE	BnaA10g23140D	AT5G08230	Tudor/PWWP/MBT domain-containing protein	NA	NA	A10	0/0	2018-01-01	T	C
917	leaf_number_2016_03_21	chrA10_15367896	missense_variant	MODERATE	BnaA10g23140D	AT5G08230	Tudor/PWWP/MBT domain-containing protein	NA	NA	A10	0/0	2018-01-01	G	T
918	leaf_number_2016_03_21	chrA10_15369081	missense_variant	MODERATE	BnaA10g23140D	AT5G08230	Tudor/PWWP/MBT domain-containing protein	NA	NA	A10	0/0	2018-01-01	A	T
919	leaf_number_2016_03_21	chrA10_15370384	missense_variant	MODERATE	BnaA10g23140D	AT5G08230	Tudor/PWWP/MBT domain-containing protein	NA	NA	A10	0/0	2018-01-01	G	A
920	leaf_number_2016_03_21	chrA10_15370625	splice_acceptor_variant&intron_variant	HIGH	BnaA10g23140D	AT5G08230	Tudor/PWWP/MBT domain-containing protein	NA	NA	A10	0/0	2018-01-01	G	A
921	leaf_number_2016_03_21	chrA10_15371087	stop_lost	HIGH	BnaA10g23140D	AT5G08230	Tudor/PWWP/MBT domain-containing protein	NA	NA	A10	0/0	2018-01-01	A	G
922	leaf_number_2016_03_21	chrA10_15371272	missense_variant	MODERATE	BnaA10g23140D	AT5G08230	Tudor/PWWP/MBT domain-containing protein	NA	NA	A10	0/0	2018-01-01	A	C
923	leaf_number_2016_03_21	chrA10_15371301	missense_variant	MODERATE	BnaA10g23140D	AT5G08230	Tudor/PWWP/MBT domain-containing protein	NA	NA	A10	0/0	2018-01-01	G	A
924	leaf_number_2016_03_21	chrA10_15371879	missense_variant	MODERATE	BnaA10g23140D	AT5G08230	Tudor/PWWP/MBT domain-containing protein	NA	NA	A10	0/0	2018-01-01	T	G
925	leaf_number_2016_03_21	chrA10_15374658	missense_variant	MODERATE	BnaA10g23150D	AT5G08200	peptidoglycan-binding LysM domain-containing protein	GO:0016998	cell wall macromolecule catabolic process	A10	0/0	2018-01-01	C	A
926	leaf_number_2016_03_21	chrA10_15374919	missense_variant	MODERATE	BnaA10g23150D	AT5G08200	peptidoglycan-binding LysM domain-containing protein	GO:0016998	cell wall macromolecule catabolic process	A10	2018-01-01	0/0	G	A
927	leaf_number_2016_03_21	chrA10_15376383	missense_variant	MODERATE	BnaA10g23150D	AT5G08200	peptidoglycan-binding LysM domain-containing protein	GO:0016998	cell wall macromolecule catabolic process	A10	2018-01-01	0/0	C	T
928	leaf_number_2016_03_21	chrA10_15382945	missense_variant	MODERATE	BnaA10g23170D	AT5G08180	Ribosomal protein L7Ae/L30e/S12e/Gadd45 family protein	GO:0003723;GO:0005730	RNA binding;nucleolus	A10	2018-01-01	0/0	G	A
929	leaf_number_2016_03_21	chrA10_15384249	missense_variant	MODERATE	BnaA10g23180D	AT5G08170	porphyromonas-type peptidyl-arginine deiminase family protein	GO:0004668;GO:0009446;GO:0047632	protein-arginine deiminase activity;putrescine biosynthetic process;agmatine deiminase activity	A10	2018-01-01	0/0	G	T
930	leaf_number_2016_03_21	chrA10_15384807	stop_gained	HIGH	BnaA10g23180D	AT5G08170	porphyromonas-type peptidyl-arginine deiminase family protein	GO:0004668;GO:0009446;GO:0047632	protein-arginine deiminase activity;putrescine biosynthetic process;agmatine deiminase activity	A10	2018-01-01	0/0	A	T
931	leaf_number_2016_03_21	chrA10_15385126	missense_variant	MODERATE	BnaA10g23180D	AT5G08170	porphyromonas-type peptidyl-arginine deiminase family protein	GO:0004668;GO:0009446;GO:0047632	protein-arginine deiminase activity;putrescine biosynthetic process;agmatine deiminase activity	A10	2018-01-01	0/0	G	A
932	leaf_number_2016_03_21	chrA10_15385311	missense_variant	MODERATE	BnaA10g23180D	AT5G08170	porphyromonas-type peptidyl-arginine deiminase family protein	GO:0004668;GO:0009446;GO:0047632	protein-arginine deiminase activity;putrescine biosynthetic process;agmatine deiminase activity	A10	2018-01-01	0/0	A	G
933	leaf_number_2016_03_21	chrA10_15386769	missense_variant	MODERATE	BnaA10g23200D	AT5G08160	serine/threonine protein kinase 3	GO:0004672;GO:0004674;GO:0004713;GO:0005524;GO:0006468	protein kinase activity;protein serine/threonine kinase activity;protein tyrosine kinase activity;ATP binding;protein phosphorylation	A10	2018-01-01	0/0	A	G
934	leaf_number_2016_03_21	chrA10_15387403	missense_variant	MODERATE	BnaA10g23200D	AT5G08160	serine/threonine protein kinase 3	GO:0004672;GO:0004674;GO:0004713;GO:0005524;GO:0006468	protein kinase activity;protein serine/threonine kinase activity;protein tyrosine kinase activity;ATP binding;protein phosphorylation	A10	0/0	2018-01-01	G	A
935	Linoleic_acid	chrA08_9275114	missense_variant	MODERATE	BnaA08g09790D	AT4G21160	Calcium-dependent ARF-type GTPase activating protein family	GO:0005515;GO:0008060;GO:0008270;GO:0032312	protein binding;NA;zinc ion binding;NA	A08	2018-01-01	0/0	G	A
936	Linoleic_acid	chrA08_9310294	missense_variant	MODERATE	BnaA08g09860D	AT4G21070	breast cancer susceptibility1	GO:0003677;GO:0005515;GO:0005634;GO:0006281;GO:0008270	DNA binding;protein binding;nucleus;DNA repair;zinc ion binding	A08	2018-01-01	0/0	C	T
937	Linoleic_acid	chrA08_9367084	missense_variant	MODERATE	BnaA08g09980D	AT4G20940	Leucine-rich receptor-like protein kinase family protein	GO:0004672;GO:0004713;GO:0005515;GO:0005524;GO:0006468	protein kinase activity;protein tyrosine kinase activity;protein binding;ATP binding;protein phosphorylation	A08	2018-01-01	0/0	G	A
938	Linoleic_acid	chrA08_9367138	missense_variant	MODERATE	BnaA08g09980D	AT4G20940	Leucine-rich receptor-like protein kinase family protein	GO:0004672;GO:0004713;GO:0005515;GO:0005524;GO:0006468	protein kinase activity;protein tyrosine kinase activity;protein binding;ATP binding;protein phosphorylation	A08	2018-01-01	0/0	T	C
939	Linoleic_acid	chrA08_9368466	missense_variant	MODERATE	BnaA08g09980D	AT4G20940	Leucine-rich receptor-like protein kinase family protein	GO:0004672;GO:0004713;GO:0005515;GO:0005524;GO:0006468	protein kinase activity;protein tyrosine kinase activity;protein binding;ATP binding;protein phosphorylation	A08	2018-01-01	0/0	T	C
940	Linoleic_acid	chrA08_9369696	missense_variant	MODERATE	BnaA08g09980D	AT4G20940	Leucine-rich receptor-like protein kinase family protein	GO:0004672;GO:0004713;GO:0005515;GO:0005524;GO:0006468	protein kinase activity;protein tyrosine kinase activity;protein binding;ATP binding;protein phosphorylation	A08	2018-01-01	0/0	A	G
941	Linoleic_acid	chrA08_9369867	missense_variant&splice_region_variant	MODERATE	BnaA08g09980D	AT4G20940	Leucine-rich receptor-like protein kinase family protein	GO:0004672;GO:0004713;GO:0005515;GO:0005524;GO:0006468	protein kinase activity;protein tyrosine kinase activity;protein binding;ATP binding;protein phosphorylation	A08	2018-01-01	0/0	A	T
942	Linoleic_acid	chrA08_9396441	splice_region_variant&synonymous_variant	LOW	BnaA08g10010D	AT4G21750	Homeobox-leucine zipper family protein / lipid-binding START domain-containing protein	GO:0003677;GO:0003700;GO:0005634;GO:0043565	DNA binding;transcription factor activity, sequence-specific DNA binding;nucleus;sequence-specific DNA binding	A08	2018-01-01	0/0	G	A
943	Linoleic_acid	chrA08_9398007	missense_variant	MODERATE	BnaA08g10010D	AT4G21750	Homeobox-leucine zipper family protein / lipid-binding START domain-containing protein	GO:0003677;GO:0003700;GO:0005634;GO:0043565	DNA binding;transcription factor activity, sequence-specific DNA binding;nucleus;sequence-specific DNA binding	A08	2018-01-01	0/0	G	A
944	Linoleic_acid	chrA08_9428843	missense_variant	MODERATE	BnaA08g10070D	NA	NA	GO:0003677	DNA binding	A08	2018-01-01	0/0	G	A
945	Linoleic_acid	chrA08_9428922	missense_variant	MODERATE	BnaA08g10070D	NA	NA	GO:0003677	DNA binding	A08	2018-01-01	0/0	C	A
946	Linoleic_acid	chrA08_9429384	missense_variant	MODERATE	BnaA08g10070D	NA	NA	GO:0003677	DNA binding	A08	2018-01-01	0/0	T	C
947	Linoleic_acid	chrA08_9460640	missense_variant	MODERATE	BnaA08g10100D	AT3G04220	Disease resistance protein (TIR-NBS-LRR class) family	GO:0000166;GO:0005515;GO:0006952;GO:0007165;GO:0017111;GO:0043531	nucleotide binding;protein binding;defense response;signal transduction;nucleoside-triphosphatase activity;ADP binding	A08	2018-01-01	0/0	T	G
948	Linoleic_acid	chrA08_9492845	missense_variant	MODERATE	BnaA08g10140D	AT4G22120	ERD (early-responsive to dehydration stress) family protein	GO:0016020	membrane	A08	2018-01-01	0/0	C	T
949	Linoleic_acid	chrA08_9494270	missense_variant	MODERATE	BnaA08g10140D	AT4G22120	ERD (early-responsive to dehydration stress) family protein	GO:0016020	membrane	A08	2018-01-01	0/0	T	C
950	Linoleic_acid	chrA08_9494552	missense_variant	MODERATE	BnaA08g10140D	AT4G22120	ERD (early-responsive to dehydration stress) family protein	GO:0016020	membrane	A08	2018-01-01	0/0	A	C
951	Linoleic_acid	chrA08_9506739	missense_variant	MODERATE	BnaA08g10150D	AT4G22130	STRUBBELIG-receptor family 8	GO:0004672;GO:0004713;GO:0005524;GO:0006468	protein kinase activity;protein tyrosine kinase activity;ATP binding;protein phosphorylation	A08	2018-01-01	0/0	C	A
952	Linoleic_acid	chrA08_9510190	missense_variant	MODERATE	BnaA08g10160D	AT4G22140	PHD finger family protein / bromo-adjacent homology (BAH) domain-containing protein	GO:0003677;GO:0005515;GO:0008270	DNA binding;protein binding;zinc ion binding	A08	2018-01-01	0/0	G	A
953	Linoleic_acid	chrA08_9510241	missense_variant	MODERATE	BnaA08g10160D	AT4G22140	PHD finger family protein / bromo-adjacent homology (BAH) domain-containing protein	GO:0003677;GO:0005515;GO:0008270	DNA binding;protein binding;zinc ion binding	A08	2018-01-01	0/0	A	C
954	Linoleic_acid	chrA08_9510336	missense_variant	MODERATE	BnaA08g10160D	AT4G22140	PHD finger family protein / bromo-adjacent homology (BAH) domain-containing protein	GO:0003677;GO:0005515;GO:0008270	DNA binding;protein binding;zinc ion binding	A08	2018-01-01	0/0	G	A
955	Linoleic_acid	chrA08_9510475	stop_gained	HIGH	BnaA08g10160D	AT4G22140	PHD finger family protein / bromo-adjacent homology (BAH) domain-containing protein	GO:0003677;GO:0005515;GO:0008270	DNA binding;protein binding;zinc ion binding	A08	2018-01-01	0/0	G	A
956	Linoleic_acid	chrA08_9515017	missense_variant	MODERATE	BnaA08g10170D	AT4G22220	SufE/NifU family protein	GO:0005506;GO:0016226;GO:0051536	iron ion binding;iron-sulfur cluster assembly;iron-sulfur cluster binding	A08	2018-01-01	0/0	A	C
957	Linoleic_acid	chrA08_9529027	missense_variant	MODERATE	BnaA08g10220D	AT4G22360	SWIB complex BAF60b domain-containing protein	GO:0003677;GO:0005515	DNA binding;protein binding	A08	2018-01-01	0/0	C	G
958	Linoleic_acid	chrA08_9530691	missense_variant	MODERATE	BnaA08g10230D	AT4G12590	Protein of unknown function DUF106, transmembrane	GO:0016020	membrane	A08	2018-01-01	0/0	T	C
959	Linoleic_acid	chrA08_9941308	missense_variant	MODERATE	BnaA08g10720D	NA	NA	NA	NA	A08	2018-01-01	0/0	A	G
960	Linoleic_acid	chrA08_9941532	missense_variant	MODERATE	BnaA08g10720D	NA	NA	NA	NA	A08	2018-01-01	0/0	A	C
961	Linoleic_acid	chrA08_9995712	missense_variant	MODERATE	BnaA08g10790D	AT4G35230	BR-signaling kinase 1	GO:0004672;GO:0004713;GO:0005515;GO:0005524;GO:0006468	protein kinase activity;protein tyrosine kinase activity;protein binding;ATP binding;protein phosphorylation	A08	2018-01-01	0/0	A	G
962	Linoleic_acid	chrA08_10022021	missense_variant	MODERATE	BnaA08g10840D	AT4G35150	O-methyltransferase family protein	GO:0008168;GO:0008171;GO:0046983	methyltransferase activity;O-methyltransferase activity;protein dimerization activity	A08	2018-01-01	0/0	G	C
963	Linoleic_acid	chrA08_10030746	missense_variant	MODERATE	BnaA08g10850D	AT4G35110	Arabidopsis phospholipase-like protein (PEARLI 4) family	NA	NA	A08	2018-01-01	0/0	T	G
964	Linoleic_acid	chrA08_10030784	missense_variant	MODERATE	BnaA08g10850D	AT4G35110	Arabidopsis phospholipase-like protein (PEARLI 4) family	NA	NA	A08	2018-01-01	0/0	C	A
965	Linoleic_acid	chrA08_10034794	missense_variant	MODERATE	BnaA08g10860D	AT4G35100	plasma membrane intrinsic protein 3	GO:0005215;GO:0006810;GO:0016020	transporter activity;transport;membrane	A08	2018-01-01	0/0	G	T
966	Linoleic_acid	chrA08_10035229	missense_variant&splice_region_variant	MODERATE	BnaA08g10860D	AT4G35100	plasma membrane intrinsic protein 3	GO:0005215;GO:0006810;GO:0016020	transporter activity;transport;membrane	A08	2018-01-01	0/0	A	G
967	Linoleic_acid	chrA08_10035349	missense_variant	MODERATE	BnaA08g10860D	AT4G35100	plasma membrane intrinsic protein 3	GO:0005215;GO:0006810;GO:0016020	transporter activity;transport;membrane	A08	2018-01-01	0/0	G	T
968	Linoleic_acid	chrA08_10042612	missense_variant	MODERATE	BnaA08g10870D	AT4G35090	catalase 2	GO:0004096;GO:0006979;GO:0020037;GO:0055114	catalase activity;response to oxidative stress;heme binding;oxidation-reduction process	A08	2018-01-01	0/0	T	C
969	Linoleic_acid	chrA08_10042738	stop_lost	HIGH	BnaA08g10870D	AT4G35090	catalase 2	GO:0004096;GO:0006979;GO:0020037;GO:0055114	catalase activity;response to oxidative stress;heme binding;oxidation-reduction process	A08	2018-01-01	0/0	T	C
970	Linoleic_acid	chrA08_10043132	splice_region_variant&intron_variant	LOW	BnaA08g10870D	AT4G35090	catalase 2	GO:0004096;GO:0006979;GO:0020037;GO:0055114	catalase activity;response to oxidative stress;heme binding;oxidation-reduction process	A08	2018-01-01	0/0	A	C
971	Linoleic_acid	chrA08_10044025	missense_variant	MODERATE	BnaA08g10870D	AT4G35090	catalase 2	GO:0004096;GO:0006979;GO:0020037;GO:0055114	catalase activity;response to oxidative stress;heme binding;oxidation-reduction process	A08	2018-01-01	0/0	T	G
972	Linoleic_acid	chrA08_10051955	missense_variant	MODERATE	BnaA08g10890D	AT4G35070	SBP (S-ribonuclease binding protein) family protein	NA	NA	A08	2018-01-01	0/0	T	C
973	Linoleic_acid	chrA08_10051972	missense_variant	MODERATE	BnaA08g10890D	AT4G35070	SBP (S-ribonuclease binding protein) family protein	NA	NA	A08	2018-01-01	0/0	G	C
974	Linoleic_acid	chrA08_10052571	missense_variant	MODERATE	BnaA08g10890D	AT4G35070	SBP (S-ribonuclease binding protein) family protein	NA	NA	A08	2018-01-01	0/0	G	A
975	Linoleic_acid	chrA08_10081176	missense_variant	MODERATE	BnaA08g10930D	AT4G34960	Cyclophilin-like peptidyl-prolyl cis-trans isomerase family protein	GO:0003755;GO:0006457	peptidyl-prolyl cis-trans isomerase activity;protein folding	A08	2018-01-01	0/0	T	C
976	Linoleic_acid	chrA08_10081609	missense_variant	MODERATE	BnaA08g10930D	AT4G34960	Cyclophilin-like peptidyl-prolyl cis-trans isomerase family protein	GO:0003755;GO:0006457	peptidyl-prolyl cis-trans isomerase activity;protein folding	A08	2018-01-01	0/0	C	A
977	Linoleic_acid	chrA08_10081786	missense_variant	MODERATE	BnaA08g10930D	AT4G34960	Cyclophilin-like peptidyl-prolyl cis-trans isomerase family protein	GO:0003755;GO:0006457	peptidyl-prolyl cis-trans isomerase activity;protein folding	A08	2018-01-01	0/0	C	A
978	Linoleic_acid	chrA08_10081792	stop_lost	HIGH	BnaA08g10930D	AT4G34960	Cyclophilin-like peptidyl-prolyl cis-trans isomerase family protein	GO:0003755;GO:0006457	peptidyl-prolyl cis-trans isomerase activity;protein folding	A08	2018-01-01	0/0	A	G
979	Linoleic_acid	chrA08_10082409	missense_variant	MODERATE	BnaA08g10930D	AT4G34960	Cyclophilin-like peptidyl-prolyl cis-trans isomerase family protein	GO:0003755;GO:0006457	peptidyl-prolyl cis-trans isomerase activity;protein folding	A08	2018-01-01	0/0	T	A
980	Linoleic_acid	chrA08_10082441	missense_variant	MODERATE	BnaA08g10930D	AT4G34960	Cyclophilin-like peptidyl-prolyl cis-trans isomerase family protein	GO:0003755;GO:0006457	peptidyl-prolyl cis-trans isomerase activity;protein folding	A08	2018-01-01	0/0	C	G
981	Linoleic_acid	chrA08_10088738	missense_variant	MODERATE	BnaA08g10940D	AT4G34950	Major facilitator superfamily protein	NA	NA	A08	2018-01-01	0/0	G	C
982	Linoleic_acid	chrA08_10129624	missense_variant	MODERATE	BnaA08g10990D	AT4G34710	arginine decarboxylase 2	GO:0003824;GO:0006527;GO:0008295;GO:0008792	catalytic activity;arginine catabolic process;spermidine biosynthetic process;arginine decarboxylase activity	A08	2018-01-01	0/0	C	G
983	Linoleic_acid	chrA08_10130804	missense_variant	MODERATE	BnaA08g10990D	AT4G34710	arginine decarboxylase 2	GO:0003824;GO:0006527;GO:0008295;GO:0008792	catalytic activity;arginine catabolic process;spermidine biosynthetic process;arginine decarboxylase activity	A08	2018-01-01	0/0	T	C
984	Linoleic_acid	chrA08_10137839	missense_variant	MODERATE	BnaA08g11020D	AT4G34700	LYR family of Fe/S cluster biogenesis protein	NA	NA	A08	2018-01-01	0/0	C	T
985	Linoleic_acid	chrA08_10149156	missense_variant	MODERATE	BnaA08g11050D	AT4G34660	SH3 domain-containing protein	GO:0005515	protein binding	A08	2018-01-01	0/0	C	G
986	Linoleic_acid	chrA08_10194057	missense_variant	MODERATE	BnaA08g11140D	AT4G34510	3-ketoacyl-CoA synthase 17	GO:0003824;GO:0006633;GO:0008152;GO:0008610;GO:0016020	catalytic activity;fatty acid biosynthetic process;metabolic process;lipid biosynthetic process;membrane	A08	2018-01-01	0/0	T	C
987	Linoleic_acid	chrA08_10198590	stop_gained	HIGH	BnaA08g11150D	AT4G34490	cyclase associated protein 1	GO:0000902;GO:0003779;GO:0007010	cell morphogenesis;actin binding;cytoskeleton organization	A08	2018-01-01	0/0	C	T
988	Linoleic_acid	chrA08_10198834	missense_variant	MODERATE	BnaA08g11150D	AT4G34490	cyclase associated protein 1	GO:0000902;GO:0003779;GO:0007010	cell morphogenesis;actin binding;cytoskeleton organization	A08	2018-01-01	0/0	T	G
989	Linoleic_acid	chrA08_10199221	missense_variant	MODERATE	BnaA08g11150D	AT4G34490	cyclase associated protein 1	GO:0000902;GO:0003779;GO:0007010	cell morphogenesis;actin binding;cytoskeleton organization	A08	2018-01-01	0/0	G	C
990	Linoleic_acid	chrA08_10202591	missense_variant	MODERATE	BnaA08g11160D	AT4G34460	GTP binding protein beta 1	GO:0005515	protein binding	A08	2018-01-01	0/0	A	G
991	Linoleic_acid	chrA08_10222169	missense_variant	MODERATE	BnaA08g11190D	AT4G34430	DNA-binding family protein	GO:0003677;GO:0003682;GO:0005515;GO:0008270	DNA binding;chromatin binding;protein binding;zinc ion binding	A08	2018-01-01	0/0	G	A
992	Linoleic_acid	chrA08_10223007	missense_variant	MODERATE	BnaA08g11190D	AT4G34430	DNA-binding family protein	GO:0003677;GO:0003682;GO:0005515;GO:0008270	DNA binding;chromatin binding;protein binding;zinc ion binding	A08	2018-01-01	0/0	C	T
993	Linoleic_acid	chrA08_10223041	missense_variant	MODERATE	BnaA08g11190D	AT4G34430	DNA-binding family protein	GO:0003677;GO:0003682;GO:0005515;GO:0008270	DNA binding;chromatin binding;protein binding;zinc ion binding	A08	2018-01-01	0/0	T	G
994	Linoleic_acid	chrA08_10224940	missense_variant	MODERATE	BnaA08g11190D	AT4G34430	DNA-binding family protein	GO:0003677;GO:0003682;GO:0005515;GO:0008270	DNA binding;chromatin binding;protein binding;zinc ion binding	A08	2018-01-01	0/0	C	T
995	Linoleic_acid	chrA08_10233587	missense_variant	MODERATE	BnaA08g11220D	AT4G34410	redox responsive transcription factor 1	GO:0003677;GO:0003700	DNA binding;transcription factor activity, sequence-specific DNA binding	A08	2018-01-01	0/0	T	G
996	Linoleic_acid	chrA08_10241273	missense_variant	MODERATE	BnaA08g11230D	AT4G34390	extra-large GTP-binding protein 2	GO:0003924;GO:0004871;GO:0007165;GO:0007186;GO:0019001;GO:0031683	GTPase activity;signal transducer activity;signal transduction;G-protein coupled receptor signaling pathway;guanyl nucleotide binding;G-protein beta/gamma-subunit complex binding	A08	2018-01-01	0/0	G	A
997	Linoleic_acid	chrA08_10242671	missense_variant	MODERATE	BnaA08g11230D	AT4G34390	extra-large GTP-binding protein 2	GO:0003924;GO:0004871;GO:0007165;GO:0007186;GO:0019001;GO:0031683	GTPase activity;signal transducer activity;signal transduction;G-protein coupled receptor signaling pathway;guanyl nucleotide binding;G-protein beta/gamma-subunit complex binding	A08	2018-01-01	0/0	C	T
998	Linoleic_acid	chrC03_50939117	stop_lost	HIGH	BnaC03g61730D	AT4G37210	Tetratricopeptide repeat (TPR)-like superfamily protein	GO:0005515	protein binding	C03	0/0	2018-01-01	T	C
999	Linoleic_acid	chrC03_51505219	missense_variant	MODERATE	BnaC03g62330D	NA	NA	GO:0005515;GO:0008270	protein binding;zinc ion binding	C03	2018-01-01	0/0	T	C
1000	Linoleic_acid	chrC03_51505390	missense_variant	MODERATE	BnaC03g62330D	NA	NA	GO:0005515;GO:0008270	protein binding;zinc ion binding	C03	2018-01-01	0/0	A	C
1001	Linoleic_acid	chrC03_53342540	missense_variant	MODERATE	BnaC03g63820D	AT4G20360	RAB GTPase homolog E1B	GO:0005525	GTP binding	C03	2018-01-01	0/0	A	G
1002	Linoleic_acid	chrC03_53343143	missense_variant	MODERATE	BnaC03g63820D	AT4G20360	RAB GTPase homolog E1B	GO:0005525	GTP binding	C03	2018-01-01	0/0	G	A
1003	Linoleic_acid	chrC03_53360279	missense_variant	MODERATE	BnaC03g63880D	NA	NA	NA	NA	C03	2018-01-01	0/0	T	C
1004	Linoleic_acid	chrC03_53362012	missense_variant	MODERATE	BnaC03g63890D	NA	NA	NA	NA	C03	2018-01-01	0/0	T	G
1005	Linoleic_acid	chrC03_53362307	missense_variant	MODERATE	BnaC03g63890D	NA	NA	NA	NA	C03	2018-01-01	0/0	A	C
1006	Linoleic_acid	chrC03_53422167	missense_variant	MODERATE	BnaC03g63940D	NA	NA	NA	NA	C03	2018-01-01	0/0	G	T
1007	Linoleic_acid	chrC03_53422538	missense_variant	MODERATE	BnaC03g63940D	NA	NA	NA	NA	C03	2018-01-01	0/0	A	G
1008	Linoleic_acid	chrC03_53440793	missense_variant	MODERATE	BnaC03g63950D	AT4G12770	Chaperone DnaJ-domain superfamily protein	NA	NA	C03	2018-01-01	0/0	T	A
1009	Linoleic_acid	chrC03_53441079	missense_variant	MODERATE	BnaC03g63950D	AT4G12770	Chaperone DnaJ-domain superfamily protein	NA	NA	C03	2018-01-01	0/0	G	A
1010	Linoleic_acid	chrC03_53441310	missense_variant	MODERATE	BnaC03g63950D	AT4G12770	Chaperone DnaJ-domain superfamily protein	NA	NA	C03	2018-01-01	0/0	G	A
1011	Linoleic_acid	chrC03_53441367	missense_variant	MODERATE	BnaC03g63950D	AT4G12770	Chaperone DnaJ-domain superfamily protein	NA	NA	C03	2018-01-01	0/0	T	C
1012	Linoleic_acid	chrC03_53441406	missense_variant	MODERATE	BnaC03g63950D	AT4G12770	Chaperone DnaJ-domain superfamily protein	NA	NA	C03	2018-01-01	0/0	C	T
1013	Linoleic_acid	chrC03_53452108	missense_variant	MODERATE	BnaC03g63960D	AT4G20890	tubulin beta-9 chain	GO:0003924;GO:0005200;GO:0005525;GO:0005874;GO:0006184;GO:0007017;GO:0043234;GO:0051258	GTPase activity;structural constituent of cytoskeleton;GTP binding;microtubule;NA;microtubule-based process;protein complex;protein polymerization	C03	2018-01-01	0/0	G	A
1014	Linoleic_acid	chrC03_53452262	missense_variant	MODERATE	BnaC03g63960D	AT4G20890	tubulin beta-9 chain	GO:0003924;GO:0005200;GO:0005525;GO:0005874;GO:0006184;GO:0007017;GO:0043234;GO:0051258	GTPase activity;structural constituent of cytoskeleton;GTP binding;microtubule;NA;microtubule-based process;protein complex;protein polymerization	C03	2018-01-01	0/0	C	T
1015	Linoleic_acid	chrC03_53452465	missense_variant	MODERATE	BnaC03g63960D	AT4G20890	tubulin beta-9 chain	GO:0003924;GO:0005200;GO:0005525;GO:0005874;GO:0006184;GO:0007017;GO:0043234;GO:0051258	GTPase activity;structural constituent of cytoskeleton;GTP binding;microtubule;NA;microtubule-based process;protein complex;protein polymerization	C03	0/0	2018-01-01	A	C
1016	Linoleic_acid	chrC03_53459725	missense_variant	MODERATE	BnaC03g63980D	AT4G21710	DNA-directed RNA polymerase family protein	GO:0003677;GO:0003899;GO:0032549	DNA binding;DNA-directed 5'-3' RNA polymerase activity;ribonucleoside binding	C03	2018-01-01	0/0	T	C
1017	Linoleic_acid	chrC03_53573415	missense_variant	MODERATE	BnaC03g64150D	AT4G21450	PapD-like superfamily protein	GO:0005198	structural molecule activity	C03	2018-01-01	0/0	A	T
1018	Linoleic_acid	chrC03_53727555	missense_variant	MODERATE	BnaC03g64350D	AT4G21192	Cytochrome c oxidase biogenesis protein Cmc1-like	NA	NA	C03	2018-01-01	0/0	C	T
1019	Linoleic_acid	chrC03_53733820	missense_variant	MODERATE	BnaC03g64370D	AT4G21150	ribophorin II (RPN2) family protein	GO:0004579;GO:0005789;GO:0008250;GO:0018279	dolichyl-diphosphooligosaccharide-protein glycotransferase activity;endoplasmic reticulum membrane;oligosaccharyltransferase complex;protein N-linked glycosylation via asparagine	C03	2018-01-01	0/0	C	A
1020	Linoleic_acid	chrC03_53736680	stop_gained	HIGH	BnaC03g64370D	AT4G21150	ribophorin II (RPN2) family protein	GO:0004579;GO:0005789;GO:0008250;GO:0018279	dolichyl-diphosphooligosaccharide-protein glycotransferase activity;endoplasmic reticulum membrane;oligosaccharyltransferase complex;protein N-linked glycosylation via asparagine	C03	2018-01-01	0/0	A	T
1021	Linoleic_acid	chrC03_53746936	missense_variant	MODERATE	BnaC03g64390D	AT4G21110	G10 family protein	GO:0005634	nucleus	C03	2018-01-01	0/0	C	T
1022	Linoleic_acid	chrC03_53746996	stop_gained	HIGH	BnaC03g64390D	AT4G21110	G10 family protein	GO:0005634	nucleus	C03	2018-01-01	0/0	G	A
1023	Linoleic_acid	chrC03_53747173	missense_variant	MODERATE	BnaC03g64390D	AT4G21110	G10 family protein	GO:0005634	nucleus	C03	2018-01-01	0/0	G	A
1024	Linoleic_acid	chrC03_53747221	stop_lost	HIGH	BnaC03g64390D	AT4G21110	G10 family protein	GO:0005634	nucleus	C03	2018-01-01	0/0	T	G
1025	Linoleic_acid	chrC03_53755146	missense_variant	MODERATE	BnaC03g64410D	AT4G21100	damaged DNA binding protein 1B	GO:0003676;GO:0005515;GO:0005634	nucleic acid binding;protein binding;nucleus	C03	2018-01-01	0/0	T	C
1026	Linoleic_acid	chrC03_53760774	missense_variant	MODERATE	BnaC03g64430D	AT4G21070	breast cancer susceptibility1	GO:0003677;GO:0005515;GO:0005634;GO:0006281;GO:0008270	DNA binding;protein binding;nucleus;DNA repair;zinc ion binding	C03	2018-01-01	0/0	A	C
1027	Linoleic_acid	chrC03_53763316	missense_variant	MODERATE	BnaC03g64430D	AT4G21070	breast cancer susceptibility1	GO:0003677;GO:0005515;GO:0005634;GO:0006281;GO:0008270	DNA binding;protein binding;nucleus;DNA repair;zinc ion binding	C03	2018-01-01	0/0	C	A
1028	Linoleic_acid	chrC03_53848428	missense_variant	MODERATE	BnaC03g64500D	AT4G20960	Cytidine/deoxycytidylate deaminase family protein	GO:0003824;GO:0008270;GO:0008835;GO:0009231;GO:0016787;GO:0055114	catalytic activity;zinc ion binding;diaminohydroxyphosphoribosylaminopyrimidine deaminase activity;riboflavin biosynthetic process;hydrolase activity;oxidation-reduction process	C03	2018-01-01	0/0	A	T
1029	Linoleic_acid	chrC03_53908106	missense_variant	MODERATE	BnaC03g64570D	AT4G21750	Homeobox-leucine zipper family protein / lipid-binding START domain-containing protein	GO:0003677;GO:0003700;GO:0005634;GO:0043565	DNA binding;transcription factor activity, sequence-specific DNA binding;nucleus;sequence-specific DNA binding	C03	2018-01-01	0/0	T	G
1030	Linoleic_acid	chrC03_53909776	missense_variant	MODERATE	BnaC03g64570D	AT4G21750	Homeobox-leucine zipper family protein / lipid-binding START domain-containing protein	GO:0003677;GO:0003700;GO:0005634;GO:0043565	DNA binding;transcription factor activity, sequence-specific DNA binding;nucleus;sequence-specific DNA binding	C03	2018-01-01	0/0	C	A
1031	Linoleic_acid	chrC03_53910369	missense_variant	MODERATE	BnaC03g64570D	AT4G21750	Homeobox-leucine zipper family protein / lipid-binding START domain-containing protein	GO:0003677;GO:0003700;GO:0005634;GO:0043565	DNA binding;transcription factor activity, sequence-specific DNA binding;nucleus;sequence-specific DNA binding	C03	2018-01-01	0/0	T	A
1032	Linoleic_acid	chrC03_53911912	missense_variant	MODERATE	BnaC03g64570D	AT4G21750	Homeobox-leucine zipper family protein / lipid-binding START domain-containing protein	GO:0003677;GO:0003700;GO:0005634;GO:0043565	DNA binding;transcription factor activity, sequence-specific DNA binding;nucleus;sequence-specific DNA binding	C03	2018-01-01	0/0	T	C
1033	Linoleic_acid	chrC03_53916472	missense_variant	MODERATE	BnaC03g64580D	AT4G21800	P-loop containing nucleoside triphosphate hydrolases superfamily protein	GO:0000166	nucleotide binding	C03	2018-01-01	0/0	A	G
1034	Linoleic_acid	chrC03_54248669	missense_variant	MODERATE	BnaC03g64840D	AT4G22130	STRUBBELIG-receptor family 8	GO:0004672;GO:0004713;GO:0005524;GO:0006468	protein kinase activity;protein tyrosine kinase activity;ATP binding;protein phosphorylation	C03	2018-01-01	0/0	G	A
1035	Linoleic_acid	chrC03_54249627	missense_variant	MODERATE	BnaC03g64840D	AT4G22130	STRUBBELIG-receptor family 8	GO:0004672;GO:0004713;GO:0005524;GO:0006468	protein kinase activity;protein tyrosine kinase activity;ATP binding;protein phosphorylation	C03	2018-01-01	0/0	T	G
1036	Linoleic_acid	chrC03_54249766	missense_variant	MODERATE	BnaC03g64840D	AT4G22130	STRUBBELIG-receptor family 8	GO:0004672;GO:0004713;GO:0005524;GO:0006468	protein kinase activity;protein tyrosine kinase activity;ATP binding;protein phosphorylation	C03	2018-01-01	0/0	A	G
1037	Linoleic_acid	chrC03_54251910	missense_variant	MODERATE	BnaC03g64850D	AT4G22140	PHD finger family protein / bromo-adjacent homology (BAH) domain-containing protein	GO:0003677;GO:0005515;GO:0008270	DNA binding;protein binding;zinc ion binding	C03	2018-01-01	0/0	G	A
1038	Linoleic_acid	chrC03_54262870	missense_variant	MODERATE	BnaC03g64870D	NA	NA	GO:0000166;GO:0016491	nucleotide binding;oxidoreductase activity	C03	2018-01-01	0/0	T	G
1039	Linoleic_acid	chrC03_54290917	missense_variant	MODERATE	BnaC03g64890D	AT4G22360	SWIB complex BAF60b domain-containing protein	GO:0003677;GO:0005515	DNA binding;protein binding	C03	2018-01-01	0/0	A	C
1040	Linoleic_acid	chrC03_54293339	missense_variant	MODERATE	BnaC03g64900D	AT4G12590	Protein of unknown function DUF106, transmembrane	GO:0016020	membrane	C03	2018-01-01	0/0	T	C
1041	Linoleic_acid	chrC03_55353808	stop_gained	HIGH	BnaC03g65620D	AT4G34960	Cyclophilin-like peptidyl-prolyl cis-trans isomerase family protein	GO:0003755;GO:0006457	peptidyl-prolyl cis-trans isomerase activity;protein folding	C03	2018-01-01	0/0	G	A
1042	Linoleic_acid	chrC03_55353957	missense_variant	MODERATE	BnaC03g65620D	AT4G34960	Cyclophilin-like peptidyl-prolyl cis-trans isomerase family protein	GO:0003755;GO:0006457	peptidyl-prolyl cis-trans isomerase activity;protein folding	C03	2018-01-01	0/0	T	G
1043	Linoleic_acid	chrC03_55572263	missense_variant	MODERATE	BnaC03g65810D	AT4G34710	arginine decarboxylase 2	GO:0003824;GO:0006527;GO:0008295;GO:0008792	catalytic activity;arginine catabolic process;spermidine biosynthetic process;arginine decarboxylase activity	C03	2018-01-01	0/0	T	A
1044	Linoleic_acid	chrC03_55726765	missense_variant	MODERATE	BnaC03g66000D	NA	NA	NA	NA	C03	2018-01-01	0/0	G	C
1045	Linoleic_acid	chrC03_55859112	missense_variant	MODERATE	BnaC03g66110D	AT4G34430	DNA-binding family protein	GO:0003677;GO:0003682;GO:0005515;GO:0008270	DNA binding;chromatin binding;protein binding;zinc ion binding	C03	2018-01-01	0/0	A	G
1046	Linoleic_acid	chrC03_55859178	missense_variant	MODERATE	BnaC03g66110D	AT4G34430	DNA-binding family protein	GO:0003677;GO:0003682;GO:0005515;GO:0008270	DNA binding;chromatin binding;protein binding;zinc ion binding	C03	2018-01-01	0/0	G	A
1047	Linoleic_acid	chrC03_55915916	missense_variant	MODERATE	BnaC03g66160D	AT4G34390	extra-large GTP-binding protein 2	GO:0003924;GO:0004871;GO:0007165;GO:0007186;GO:0019001;GO:0031683	GTPase activity;signal transducer activity;signal transduction;G-protein coupled receptor signaling pathway;guanyl nucleotide binding;G-protein beta/gamma-subunit complex binding	C03	2018-01-01	0/0	A	T
1048	Linoleic_acid	chrC03_55934342	missense_variant	MODERATE	BnaC03g66190D	AT4G34350	4-hydroxy-3-methylbut-2-enyl diphosphate reductase	GO:0055114	oxidation-reduction process	C03	2018-01-01	0/0	G	C
1049	Linoleic_acid	chrC03_55934457	missense_variant	MODERATE	BnaC03g66190D	AT4G34350	4-hydroxy-3-methylbut-2-enyl diphosphate reductase	GO:0055114	oxidation-reduction process	C03	2018-01-01	0/0	A	G
1050	lobe_number_I	chrC06_22671696	start_lost	HIGH	BnaC06g20610D	AT1G78020	Protein of unknown function (DUF581)	NA	NA	C06	2018-01-01	0/0	T	C
1051	lobe_number_I	chrC06_22725922	missense_variant	MODERATE	BnaC06g20640D	AT1G77850	auxin response factor 17	GO:0003677;GO:0005634;GO:0009725	DNA binding;nucleus;response to hormone	C06	0/0	2018-01-01	G	A
1052	lobe_number_I	chrC06_22726184	missense_variant	MODERATE	BnaC06g20640D	AT1G77850	auxin response factor 17	GO:0003677;GO:0005634;GO:0009725	DNA binding;nucleus;response to hormone	C06	0/0	2018-01-01	A	G
1053	lobe_number_I	chrC06_22727344	missense_variant	MODERATE	BnaC06g20640D	AT1G77850	auxin response factor 17	GO:0003677;GO:0005634;GO:0009725	DNA binding;nucleus;response to hormone	C06	0/0	2018-01-01	G	C
1054	lobe_number_I	chrC06_22727545	missense_variant	MODERATE	BnaC06g20640D	AT1G77850	auxin response factor 17	GO:0003677;GO:0005634;GO:0009725	DNA binding;nucleus;response to hormone	C06	0/0	2018-01-01	G	A
1055	lobe_number_I	chrC06_22728907	missense_variant	MODERATE	BnaC06g20650D	AT1G77840	Translation initiation factor IF2/IF5	GO:0003743;GO:0005488;GO:0005515;GO:0006413;GO:0016070	translation initiation factor activity;binding;protein binding;translational initiation;RNA metabolic process	C06	0/0	2018-01-01	G	C
1056	lobe_number_I	chrC06_22740582	missense_variant	MODERATE	BnaC06g20670D	AT1G77770	Protein of unknown function (DUF1644)	NA	NA	C06	0/0	2018-01-01	G	C
1057	lobe_number_I	chrC06_22740847	missense_variant	MODERATE	BnaC06g20670D	AT1G77770	Protein of unknown function (DUF1644)	NA	NA	C06	0/0	2018-01-01	A	C
1058	lobe_number_I	chrC06_22779900	missense_variant	MODERATE	BnaC06g20690D	AT1G77760	nitrate reductase 1	GO:0005506;GO:0009055;GO:0016491;GO:0020037;GO:0030151;GO:0042128;GO:0043546;GO:0046872;GO:0050660;GO:0055114	iron ion binding;electron carrier activity;oxidoreductase activity;heme binding;molybdenum ion binding;nitrate assimilation;molybdopterin cofactor binding;metal ion binding;flavin adenine dinucleotide binding;oxidation-reduction process	C06	0/0	2018-01-01	C	A
1059	lobe_number_I	chrC06_22781059	missense_variant	MODERATE	BnaC06g20690D	AT1G77760	nitrate reductase 1	GO:0005506;GO:0009055;GO:0016491;GO:0020037;GO:0030151;GO:0042128;GO:0043546;GO:0046872;GO:0050660;GO:0055114	iron ion binding;electron carrier activity;oxidoreductase activity;heme binding;molybdenum ion binding;nitrate assimilation;molybdopterin cofactor binding;metal ion binding;flavin adenine dinucleotide binding;oxidation-reduction process	C06	0/0	2018-01-01	A	G
1060	lobe_number_I	chrC06_22807010	missense_variant	MODERATE	BnaC06g20710D	AT1G77720	putative protein kinase 1	GO:0004672;GO:0004674;GO:0004713;GO:0005524;GO:0006468	protein kinase activity;protein serine/threonine kinase activity;protein tyrosine kinase activity;ATP binding;protein phosphorylation	C06	0/0	2018-01-01	C	T
1061	lobe_number_I	chrC06_23239831	missense_variant	MODERATE	BnaC06g21220D	AT1G77010	Pentatricopeptide repeat (PPR) superfamily protein	GO:0005515	protein binding	C06	2018-01-01	0/0	C	A
1062	lobe_number_I	chrC06_23258529	missense_variant	MODERATE	BnaC06g21250D	NA	NA	NA	NA	C06	2018-01-01	0/0	A	G
1063	lobe_number_I	chrC06_23517927	missense_variant	MODERATE	BnaC06g21480D	AT1G33290	P-loop containing nucleoside triphosphate hydrolases superfamily protein	GO:0000166;GO:0005524;GO:0017111	nucleotide binding;ATP binding;nucleoside-triphosphatase activity	C06	0/0	2018-01-01	C	T
1064	lobe_number_I	chrC06_25312230	splice_region_variant&synonymous_variant	LOW	BnaC06g23490D	AT1G73680	alpha dioxygenase	GO:0004601;GO:0006979;GO:0020037;GO:0055114	peroxidase activity;response to oxidative stress;heme binding;oxidation-reduction process	C06	0/0	2018-01-01	A	C
1065	lobe_number_I	chrC06_25312584	missense_variant	MODERATE	BnaC06g23490D	AT1G73680	alpha dioxygenase	GO:0004601;GO:0006979;GO:0020037;GO:0055114	peroxidase activity;response to oxidative stress;heme binding;oxidation-reduction process	C06	2018-01-01	0/0	C	T
1066	lobe_number_I	chrC06_25313062	missense_variant	MODERATE	BnaC06g23490D	AT1G73680	alpha dioxygenase	GO:0004601;GO:0006979;GO:0020037;GO:0055114	peroxidase activity;response to oxidative stress;heme binding;oxidation-reduction process	C06	0/0	2018-01-01	C	G
1067	lobe_number_I	chrC06_25313239	missense_variant	MODERATE	BnaC06g23490D	AT1G73680	alpha dioxygenase	GO:0004601;GO:0006979;GO:0020037;GO:0055114	peroxidase activity;response to oxidative stress;heme binding;oxidation-reduction process	C06	0/0	2018-01-01	A	G
1068	lobe_number_I	chrC06_25315314	missense_variant	MODERATE	BnaC06g23500D	AT1G73670	MAP kinase 15	GO:0004672;GO:0004707;GO:0004713;GO:0005524;GO:0006468	protein kinase activity;MAP kinase activity;protein tyrosine kinase activity;ATP binding;protein phosphorylation	C06	0/0	2018-01-01	G	A
1069	lobe_number_I	chrC06_25320014	missense_variant	MODERATE	BnaC06g23510D	AT1G73655	FKBP-like peptidyl-prolyl cis-trans isomerase family protein	GO:0006457	protein folding	C06	0/0	2018-01-01	C	A
1070	lobe_number_I	chrC06_25320449	stop_lost	HIGH	BnaC06g23510D	AT1G73655	FKBP-like peptidyl-prolyl cis-trans isomerase family protein	GO:0006457	protein folding	C06	0/0	2018-01-01	T	C
1071	lobe_number_I	chrC06_25320580	missense_variant	MODERATE	BnaC06g23510D	AT1G73655	FKBP-like peptidyl-prolyl cis-trans isomerase family protein	GO:0006457	protein folding	C06	0/0	2018-01-01	A	C
1072	lobe_number_I	chrC06_25320650	missense_variant	MODERATE	BnaC06g23510D	AT1G73655	FKBP-like peptidyl-prolyl cis-trans isomerase family protein	GO:0006457	protein folding	C06	0/0	2018-01-01	C	T
1073	lobe_number_I	chrC06_25340726	missense_variant	MODERATE	BnaC06g23520D	AT1G73600	S-adenosyl-L-methionine-dependent methyltransferases superfamily protein	GO:0000234;GO:0006656;GO:0008152;GO:0008168	phosphoethanolamine N-methyltransferase activity;phosphatidylcholine biosynthetic process;metabolic process;methyltransferase activity	C06	0/0	2018-01-01	G	A
1074	lobe_number_I	chrC06_25342206	missense_variant	MODERATE	BnaC06g23520D	AT1G73600	S-adenosyl-L-methionine-dependent methyltransferases superfamily protein	GO:0000234;GO:0006656;GO:0008152;GO:0008168	phosphoethanolamine N-methyltransferase activity;phosphatidylcholine biosynthetic process;metabolic process;methyltransferase activity	C06	0/0	2018-01-01	C	T
1075	lobe_number_I	chrC06_25405694	missense_variant	MODERATE	BnaC06g23580D	AT1G73460	Protein kinase superfamily protein	GO:0004672;GO:0004674;GO:0004713;GO:0005524;GO:0006468	protein kinase activity;protein serine/threonine kinase activity;protein tyrosine kinase activity;ATP binding;protein phosphorylation	C06	0/0	2018-01-01	T	C
1076	lobe_number_I	chrC06_25406005	missense_variant	MODERATE	BnaC06g23580D	AT1G73460	Protein kinase superfamily protein	GO:0004672;GO:0004674;GO:0004713;GO:0005524;GO:0006468	protein kinase activity;protein serine/threonine kinase activity;protein tyrosine kinase activity;ATP binding;protein phosphorylation	C06	0/0	2018-01-01	T	C
1077	lobe_number_I	chrC06_25406429	missense_variant	MODERATE	BnaC06g23580D	AT1G73460	Protein kinase superfamily protein	GO:0004672;GO:0004674;GO:0004713;GO:0005524;GO:0006468	protein kinase activity;protein serine/threonine kinase activity;protein tyrosine kinase activity;ATP binding;protein phosphorylation	C06	0/0	2018-01-01	T	C
1078	lobe_number_I	chrC06_25407566	stop_gained	HIGH	BnaC06g23580D	AT1G73460	Protein kinase superfamily protein	GO:0004672;GO:0004674;GO:0004713;GO:0005524;GO:0006468	protein kinase activity;protein serine/threonine kinase activity;protein tyrosine kinase activity;ATP binding;protein phosphorylation	C06	0/0	2018-01-01	C	T
1079	lobe_number_I	chrC06_25408329	missense_variant	MODERATE	BnaC06g23580D	AT1G73460	Protein kinase superfamily protein	GO:0004672;GO:0004674;GO:0004713;GO:0005524;GO:0006468	protein kinase activity;protein serine/threonine kinase activity;protein tyrosine kinase activity;ATP binding;protein phosphorylation	C06	0/0	2018-01-01	A	G
1080	lobe_number_I	chrC06_25408587	missense_variant	MODERATE	BnaC06g23580D	AT1G73460	Protein kinase superfamily protein	GO:0004672;GO:0004674;GO:0004713;GO:0005524;GO:0006468	protein kinase activity;protein serine/threonine kinase activity;protein tyrosine kinase activity;ATP binding;protein phosphorylation	C06	0/0	2018-01-01	C	T
1081	lobe_number_I	chrC06_25418833	stop_gained	HIGH	BnaC06g23590D	AT1G73370	sucrose synthase 6	GO:0005985;GO:0009058;GO:0016157	sucrose metabolic process;biosynthetic process;sucrose synthase activity	C06	0/0	2018-01-01	T	A
1082	lobe_number_I	chrC06_25440403	missense_variant	MODERATE	BnaC06g23630D	AT1G73350	unknown protein; FUNCTIONS IN: molecular_function unknown; INVOLVED IN: biological_process unknown; EXPRESSED IN: 25 plant structures; EXPRESSED DURING: 15 growth stages; Has 50 Blast hits to 50 proteins in 20 species: Archae - 0; Bacteria - 0; Metazoa - 7; Fungi - 3; Plants - 36; Viruses - 0; Other Eukaryotes - 4 (source: NCBI BLink).	NA	NA	C06	0/0	2018-01-01	A	G
1083	lobe_number_I	chrC06_25440473	missense_variant	MODERATE	BnaC06g23630D	AT1G73350	unknown protein; FUNCTIONS IN: molecular_function unknown; INVOLVED IN: biological_process unknown; EXPRESSED IN: 25 plant structures; EXPRESSED DURING: 15 growth stages; Has 50 Blast hits to 50 proteins in 20 species: Archae - 0; Bacteria - 0; Metazoa - 7; Fungi - 3; Plants - 36; Viruses - 0; Other Eukaryotes - 4 (source: NCBI BLink).	NA	NA	C06	0/0	2018-01-01	G	T
1084	lobe_number_I	chrC06_25440524	missense_variant	MODERATE	BnaC06g23630D	AT1G73350	unknown protein; FUNCTIONS IN: molecular_function unknown; INVOLVED IN: biological_process unknown; EXPRESSED IN: 25 plant structures; EXPRESSED DURING: 15 growth stages; Has 50 Blast hits to 50 proteins in 20 species: Archae - 0; Bacteria - 0; Metazoa - 7; Fungi - 3; Plants - 36; Viruses - 0; Other Eukaryotes - 4 (source: NCBI BLink).	NA	NA	C06	0/0	2018-01-01	T	A
1085	lobe_number_I	chrC06_25443757	missense_variant	MODERATE	BnaC06g23640D	AT1G73320	S-adenosyl-L-methionine-dependent methyltransferases superfamily protein	NA	NA	C06	0/0	2018-01-01	A	G
1086	lobe_number_I	chrC06_25443960	missense_variant	MODERATE	BnaC06g23640D	AT1G73320	S-adenosyl-L-methionine-dependent methyltransferases superfamily protein	NA	NA	C06	0/0	2018-01-01	A	G
1087	lobe_number_I	chrC06_25443973	missense_variant	MODERATE	BnaC06g23640D	AT1G73320	S-adenosyl-L-methionine-dependent methyltransferases superfamily protein	NA	NA	C06	0/0	2018-01-01	A	G
1088	lobe_number_I	chrC06_25444041	missense_variant	MODERATE	BnaC06g23640D	AT1G73320	S-adenosyl-L-methionine-dependent methyltransferases superfamily protein	NA	NA	C06	0/0	2018-01-01	A	G
1089	lobe_number_I	chrC06_25611880	missense_variant	MODERATE	BnaC06g23870D	AT1G72990	beta-galactosidase 17	GO:0003824;GO:0005975	catalytic activity;carbohydrate metabolic process	C06	0/0	2018-01-01	C	T
1090	lobe_number_I	chrC06_25612035	missense_variant	MODERATE	BnaC06g23870D	AT1G72990	beta-galactosidase 17	GO:0003824;GO:0005975	catalytic activity;carbohydrate metabolic process	C06	0/0	2018-01-01	C	T
1091	lobe_number_I	chrC06_25614098	missense_variant	MODERATE	BnaC06g23870D	AT1G72990	beta-galactosidase 17	GO:0003824;GO:0005975	catalytic activity;carbohydrate metabolic process	C06	0/0	2018-01-01	G	A
1092	lobe_number_I	chrC06_25617592	missense_variant	MODERATE	BnaC06g23880D	AT1G72970	Glucose-methanol-choline (GMC) oxidoreductase family protein	GO:0006066;GO:0008812;GO:0050660;GO:0055114	alcohol metabolic process;choline dehydrogenase activity;flavin adenine dinucleotide binding;oxidation-reduction process	C06	0/0	2018-01-01	G	C
1093	lobe_number_I	chrC06_25618532	missense_variant	MODERATE	BnaC06g23880D	AT1G72970	Glucose-methanol-choline (GMC) oxidoreductase family protein	GO:0006066;GO:0008812;GO:0050660;GO:0055114	alcohol metabolic process;choline dehydrogenase activity;flavin adenine dinucleotide binding;oxidation-reduction process	C06	0/0	2018-01-01	T	G
1094	lobe_number_I	chrC06_25798228	missense_variant	MODERATE	BnaC06g23980D	AT4G09360	NB-ARC domain-containing disease resistance protein	GO:0005515;GO:0006952;GO:0007165;GO:0043531	protein binding;defense response;signal transduction;ADP binding	C06	0/0	2018-01-01	T	G
1095	lobe_number_I	chrC06_25800116	missense_variant	MODERATE	BnaC06g23980D	AT4G09360	NB-ARC domain-containing disease resistance protein	GO:0005515;GO:0006952;GO:0007165;GO:0043531	protein binding;defense response;signal transduction;ADP binding	C06	0/0	2018-01-01	C	T
1096	lobe_number_I	chrC06_25800152	missense_variant	MODERATE	BnaC06g23980D	AT4G09360	NB-ARC domain-containing disease resistance protein	GO:0005515;GO:0006952;GO:0007165;GO:0043531	protein binding;defense response;signal transduction;ADP binding	C06	0/0	2018-01-01	G	C
1097	lobe_number_I	chrC06_25800410	missense_variant	MODERATE	BnaC06g23980D	AT4G09360	NB-ARC domain-containing disease resistance protein	GO:0005515;GO:0006952;GO:0007165;GO:0043531	protein binding;defense response;signal transduction;ADP binding	C06	0/0	2018-01-01	C	A
1098	lobe_number_I	chrC06_25801392	missense_variant	MODERATE	BnaC06g23980D	AT4G09360	NB-ARC domain-containing disease resistance protein	GO:0005515;GO:0006952;GO:0007165;GO:0043531	protein binding;defense response;signal transduction;ADP binding	C06	0/0	2018-01-01	A	T
1099	lobe_number_I	chrC06_26382298	missense_variant	MODERATE	BnaC06g24700D	AT1G70370	polygalacturonase 2	NA	NA	C06	2018-01-01	0/0	T	C
1100	lobe_number_I	chrC06_26399127	missense_variant	MODERATE	BnaC06g24730D	AT1G70280	NHL domain-containing protein	GO:0005515	protein binding	C06	2018-01-01	0/0	C	A
1101	lobe_number_I	chrC06_28203807	missense_variant	MODERATE	BnaC06g26610D	AT1G67690	Zincin-like metalloproteases family protein	GO:0004222;GO:0006508;GO:0008237	metalloendopeptidase activity;proteolysis;metallopeptidase activity	C06	0/0	2018-01-01	G	C
1102	lobe_number_I	chrC06_28205129	missense_variant	MODERATE	BnaC06g26620D	AT1G67680	SRP72 RNA-binding domain	GO:0005515;GO:0006614	protein binding;SRP-dependent cotranslational protein targeting to membrane	C06	2018-01-01	0/0	G	A
1103	lobe_number_I	chrC06_28212632	missense_variant	MODERATE	BnaC06g26640D	AT1G67570	Protein of unknown function (DUF3537)	NA	NA	C06	0/0	2018-01-01	G	A
1104	lobe_number_I	chrC06_28344964	missense_variant	MODERATE	BnaC06g26790D	NA	NA	GO:0005515;GO:0008270	protein binding;zinc ion binding	C06	0/0	2018-01-01	G	C
1105	lobe_number_I	chrC06_28379838	stop_lost	HIGH	BnaC06g26800D	NA	NA	NA	NA	C06	0/0	2018-01-01	C	G
1106	lobe_number_I	chrC06_28509347	stop_gained	HIGH	BnaC06g27020D	AT1G65320	Cystathionine beta-synthase (CBS) family protein	GO:0005515	protein binding	C06	2018-01-01	0/0	C	T
1107	lobe_number_I	chrC06_28509377	missense_variant	MODERATE	BnaC06g27020D	AT1G65320	Cystathionine beta-synthase (CBS) family protein	GO:0005515	protein binding	C06	2018-01-01	0/0	G	A
1108	lobe_number_I	chrC06_28509449	missense_variant	MODERATE	BnaC06g27020D	AT1G65320	Cystathionine beta-synthase (CBS) family protein	GO:0005515	protein binding	C06	2018-01-01	0/0	C	A
1109	lobe_number_I	chrC06_28509500	missense_variant	MODERATE	BnaC06g27020D	AT1G65320	Cystathionine beta-synthase (CBS) family protein	GO:0005515	protein binding	C06	2018-01-01	0/0	A	G
1110	lobe_number_I	chrC06_28509629	missense_variant	MODERATE	BnaC06g27020D	AT1G65320	Cystathionine beta-synthase (CBS) family protein	GO:0005515	protein binding	C06	2018-01-01	0/0	A	G
1111	lobe_number_I	chrC06_28509809	missense_variant	MODERATE	BnaC06g27020D	AT1G65320	Cystathionine beta-synthase (CBS) family protein	GO:0005515	protein binding	C06	2018-01-01	0/0	G	A
1112	lobe_number_I	chrC06_28509828	missense_variant	MODERATE	BnaC06g27020D	AT1G65320	Cystathionine beta-synthase (CBS) family protein	GO:0005515	protein binding	C06	2018-01-01	0/0	T	C
1113	lobe_number_I	chrC06_28510052	missense_variant	MODERATE	BnaC06g27020D	AT1G65320	Cystathionine beta-synthase (CBS) family protein	GO:0005515	protein binding	C06	2018-01-01	0/0	A	G
1114	lobe_number_I	chrC06_28524846	missense_variant	MODERATE	BnaC06g27050D	AT1G65440	global transcription factor group B1	GO:0003723;GO:0006139;GO:0006357	RNA binding;nucleobase-containing compound metabolic process;regulation of transcription from RNA polymerase II promoter	C06	2018-01-01	0/0	T	C
1115	lobe_number_I	chrC06_28527505	missense_variant	MODERATE	BnaC06g27050D	AT1G65440	global transcription factor group B1	GO:0003723;GO:0006139;GO:0006357	RNA binding;nucleobase-containing compound metabolic process;regulation of transcription from RNA polymerase II promoter	C06	2018-01-01	0/0	G	A
1116	lobe_number_I	chrC06_28527520	missense_variant	MODERATE	BnaC06g27050D	AT1G65440	global transcription factor group B1	GO:0003723;GO:0006139;GO:0006357	RNA binding;nucleobase-containing compound metabolic process;regulation of transcription from RNA polymerase II promoter	C06	2018-01-01	0/0	G	A
1117	lobe_number_I	chrC06_28528124	missense_variant	MODERATE	BnaC06g27050D	AT1G65440	global transcription factor group B1	GO:0003723;GO:0006139;GO:0006357	RNA binding;nucleobase-containing compound metabolic process;regulation of transcription from RNA polymerase II promoter	C06	2018-01-01	0/0	T	C
1118	lobe_number_I	chrC06_28539248	missense_variant	MODERATE	BnaC06g27060D	AT1G65450	HXXXD-type acyl-transferase family protein	NA	NA	C06	2018-01-01	0/0	G	A
1119	lobe_number_I	chrC06_28541228	missense_variant	MODERATE	BnaC06g27070D	AT1G65470	chromatin assembly factor-1 (FASCIATA1) (FAS1)	NA	NA	C06	2018-01-01	0/0	G	C
1120	lobe_number_I	chrC06_28542899	missense_variant	MODERATE	BnaC06g27070D	AT1G65470	chromatin assembly factor-1 (FASCIATA1) (FAS1)	NA	NA	C06	2018-01-01	0/0	T	C
1121	lobe_number_I	chrC06_28543277	missense_variant	MODERATE	BnaC06g27070D	AT1G65470	chromatin assembly factor-1 (FASCIATA1) (FAS1)	NA	NA	C06	2018-01-01	0/0	C	T
1122	lobe_number_I	chrC06_28543478	missense_variant	MODERATE	BnaC06g27070D	AT1G65470	chromatin assembly factor-1 (FASCIATA1) (FAS1)	NA	NA	C06	2018-01-01	0/0	G	C
1123	lobe_number_I	chrC06_28543969	missense_variant	MODERATE	BnaC06g27070D	AT1G65470	chromatin assembly factor-1 (FASCIATA1) (FAS1)	NA	NA	C06	2018-01-01	0/0	C	G
1124	lobe_number_I	chrC06_28544049	missense_variant	MODERATE	BnaC06g27070D	AT1G65470	chromatin assembly factor-1 (FASCIATA1) (FAS1)	NA	NA	C06	2018-01-01	0/0	C	A
1125	lobe_number_I	chrC06_28577436	stop_gained	HIGH	BnaC06g27120D	AT1G65580	Endonuclease/exonuclease/phosphatase family protein	GO:0005515;GO:0046854	protein binding;phosphatidylinositol phosphorylation	C06	2018-01-01	0/0	G	A
1126	lobe_number_I	chrC06_28580331	missense_variant	MODERATE	BnaC06g27120D	AT1G65580	Endonuclease/exonuclease/phosphatase family protein	GO:0005515;GO:0046854	protein binding;phosphatidylinositol phosphorylation	C06	2018-01-01	0/0	T	C
1127	lobe_number_I	chrC06_28611612	missense_variant	MODERATE	BnaC06g27160D	AT1G65700	Small nuclear ribonucleoprotein family protein	NA	NA	C06	2018-01-01	0/0	T	A
1128	lobe_number_I	chrC06_30007348	missense_variant	MODERATE	BnaC06g28800D	AT1G50250	FTSH protease 1	GO:0000166;GO:0004222;GO:0005524;GO:0006508;GO:0016020;GO:0017111;GO:0030163	nucleotide binding;metalloendopeptidase activity;ATP binding;proteolysis;membrane;nucleoside-triphosphatase activity;protein catabolic process	C06	0/0	2018-01-01	A	G
1129	lobe_number_I	chrC06_30011183	missense_variant	MODERATE	BnaC06g28810D	AT1G67720	Leucine-rich repeat protein kinase family protein	GO:0004672;GO:0004674;GO:0004713;GO:0005524;GO:0006468	protein kinase activity;protein serine/threonine kinase activity;protein tyrosine kinase activity;ATP binding;protein phosphorylation	C06	0/0	2018-01-01	C	G
1130	lobe_number_I	chrC06_30012140	missense_variant	MODERATE	BnaC06g28810D	AT1G67720	Leucine-rich repeat protein kinase family protein	GO:0004672;GO:0004674;GO:0004713;GO:0005524;GO:0006468	protein kinase activity;protein serine/threonine kinase activity;protein tyrosine kinase activity;ATP binding;protein phosphorylation	C06	0/0	2018-01-01	G	C
1131	lobe_number_I	chrC06_30013158	missense_variant	MODERATE	BnaC06g28810D	AT1G67720	Leucine-rich repeat protein kinase family protein	GO:0004672;GO:0004674;GO:0004713;GO:0005524;GO:0006468	protein kinase activity;protein serine/threonine kinase activity;protein tyrosine kinase activity;ATP binding;protein phosphorylation	C06	0/0	2018-01-01	G	T
1132	lobe_number_I	chrC06_30013278	splice_region_variant&synonymous_variant	LOW	BnaC06g28810D	AT1G67720	Leucine-rich repeat protein kinase family protein	GO:0004672;GO:0004674;GO:0004713;GO:0005524;GO:0006468	protein kinase activity;protein serine/threonine kinase activity;protein tyrosine kinase activity;ATP binding;protein phosphorylation	C06	0/0	2018-01-01	A	G
1133	lobe_number_I	chrC06_30014558	missense_variant	MODERATE	BnaC06g28810D	AT1G67720	Leucine-rich repeat protein kinase family protein	GO:0004672;GO:0004674;GO:0004713;GO:0005524;GO:0006468	protein kinase activity;protein serine/threonine kinase activity;protein tyrosine kinase activity;ATP binding;protein phosphorylation	C06	0/0	2018-01-01	T	A
1134	lobe_number_I	chrC06_30015050	missense_variant	MODERATE	BnaC06g28810D	AT1G67720	Leucine-rich repeat protein kinase family protein	GO:0004672;GO:0004674;GO:0004713;GO:0005524;GO:0006468	protein kinase activity;protein serine/threonine kinase activity;protein tyrosine kinase activity;ATP binding;protein phosphorylation	C06	0/0	2018-01-01	C	T
1135	lobe_number_I	chrC06_30015059	stop_lost	HIGH	BnaC06g28810D	AT1G67720	Leucine-rich repeat protein kinase family protein	GO:0004672;GO:0004674;GO:0004713;GO:0005524;GO:0006468	protein kinase activity;protein serine/threonine kinase activity;protein tyrosine kinase activity;ATP binding;protein phosphorylation	C06	0/0	2018-01-01	A	C
1136	lobe_number_I	chrC06_30023710	missense_variant	MODERATE	BnaC06g28830D	AT1G67730	beta-ketoacyl reductase 1	GO:0000166;GO:0008152;GO:0016491	nucleotide binding;metabolic process;oxidoreductase activity	C06	0/0	2018-01-01	C	T
1137	lobe_number_I	chrC06_30023956	missense_variant	MODERATE	BnaC06g28830D	AT1G67730	beta-ketoacyl reductase 1	GO:0000166;GO:0008152;GO:0016491	nucleotide binding;metabolic process;oxidoreductase activity	C06	0/0	2018-01-01	T	G
1138	lobe_number_I	chrC06_30025417	missense_variant	MODERATE	BnaC06g28830D	AT1G67730	beta-ketoacyl reductase 1	GO:0000166;GO:0008152;GO:0016491	nucleotide binding;metabolic process;oxidoreductase activity	C06	0/0	2018-01-01	A	G
1139	lobe_number_I	chrC06_30040765	missense_variant	MODERATE	BnaC06g28850D	NA	NA	NA	NA	C06	0/0	2018-01-01	T	C
1140	lobe_number_I	chrC06_30040816	missense_variant	MODERATE	BnaC06g28850D	NA	NA	NA	NA	C06	0/0	2018-01-01	A	C
1141	lobe_number_I	chrC06_30040888	missense_variant	MODERATE	BnaC06g28850D	NA	NA	NA	NA	C06	0/0	2018-01-01	T	C
1142	lobe_number_I	chrC06_30041638	missense_variant	MODERATE	BnaC06g28850D	NA	NA	NA	NA	C06	0/0	2018-01-01	A	G
1143	lobe_number_I	chrC06_30055689	missense_variant	MODERATE	BnaC06g28860D	AT1G67750	Pectate lyase family protein	NA	NA	C06	0/0	2018-01-01	T	C
1144	lobe_number_I	chrC06_30055863	missense_variant	MODERATE	BnaC06g28860D	AT1G67750	Pectate lyase family protein	NA	NA	C06	0/0	2018-01-01	C	T
1145	lobe_number_I	chrC06_30055927	stop_lost	HIGH	BnaC06g28860D	AT1G67750	Pectate lyase family protein	NA	NA	C06	0/0	2018-01-01	A	C
1146	lobe_number_I	chrC06_30055972	missense_variant	MODERATE	BnaC06g28860D	AT1G67750	Pectate lyase family protein	NA	NA	C06	0/0	2018-01-01	C	T
1147	lobe_number_I	chrC06_30103396	missense_variant	MODERATE	BnaC06g28940D	AT1G67790	unknown protein; BEST Arabidopsis thaliana protein match is: unknown protein (TAIR:AT3G01680.1); Has 208 Blast hits to 125 proteins in 13 species: Archae - 0; Bacteria - 0; Metazoa - 0; Fungi - 0; Plants - 208; Viruses - 0; Other Eukaryotes - 0 (source: NCBI BLink).	NA	NA	C06	0/0	2018-01-01	T	G
1148	lobe_number_I	chrC06_30103409	missense_variant	MODERATE	BnaC06g28940D	AT1G67790	unknown protein; BEST Arabidopsis thaliana protein match is: unknown protein (TAIR:AT3G01680.1); Has 208 Blast hits to 125 proteins in 13 species: Archae - 0; Bacteria - 0; Metazoa - 0; Fungi - 0; Plants - 208; Viruses - 0; Other Eukaryotes - 0 (source: NCBI BLink).	NA	NA	C06	0/0	2018-01-01	A	T
1149	lobe_number_I	chrC06_30104195	missense_variant	MODERATE	BnaC06g28940D	AT1G67790	unknown protein; BEST Arabidopsis thaliana protein match is: unknown protein (TAIR:AT3G01680.1); Has 208 Blast hits to 125 proteins in 13 species: Archae - 0; Bacteria - 0; Metazoa - 0; Fungi - 0; Plants - 208; Viruses - 0; Other Eukaryotes - 0 (source: NCBI BLink).	NA	NA	C06	0/0	2018-01-01	T	G
1150	lobe_number_I	chrC06_30106060	missense_variant	MODERATE	BnaC06g28950D	AT1G67800	Copine (Calcium-dependent phospholipid-binding protein) family	GO:0005515;GO:0008270	protein binding;zinc ion binding	C06	0/0	2018-01-01	A	G
1151	lobe_number_I	chrC06_30106081	stop_gained	HIGH	BnaC06g28950D	AT1G67800	Copine (Calcium-dependent phospholipid-binding protein) family	GO:0005515;GO:0008270	protein binding;zinc ion binding	C06	0/0	2018-01-01	C	T
1152	lobe_number_I	chrC06_30125526	missense_variant	MODERATE	BnaC06g28960D	NA	NA	NA	NA	C06	0/0	2018-01-01	T	C
1153	lobe_number_I	chrC06_30125578	missense_variant	MODERATE	BnaC06g28960D	NA	NA	NA	NA	C06	0/0	2018-01-01	C	G
1154	lobe_number_I	chrC06_30127944	splice_region_variant&intron_variant	LOW	BnaC06g28980D	AT1G67830	alpha-fucosidase 1	GO:0006629;GO:0016787	lipid metabolic process;hydrolase activity	C06	0/0	2018-01-01	T	C
1155	lobe_number_I	chrC06_30155997	missense_variant	MODERATE	BnaC06g29050D	AT1G67830	alpha-fucosidase 1	GO:0006629;GO:0016787	lipid metabolic process;hydrolase activity	C06	0/0	2018-01-01	C	T
1156	lobe_number_I	chrC06_30156042	stop_lost	HIGH	BnaC06g29050D	AT1G67830	alpha-fucosidase 1	GO:0006629;GO:0016787	lipid metabolic process;hydrolase activity	C06	0/0	2018-01-01	A	G
1157	lobe_number_I	chrC06_30181200	missense_variant	MODERATE	BnaC06g29100D	AT1G67930	Golgi transport complex protein-related	GO:0006891;GO:0017119	intra-Golgi vesicle-mediated transport;Golgi transport complex	C06	0/0	2018-01-01	G	C
1158	lobe_number_I	chrC06_30181481	missense_variant	MODERATE	BnaC06g29100D	AT1G67930	Golgi transport complex protein-related	GO:0006891;GO:0017119	intra-Golgi vesicle-mediated transport;Golgi transport complex	C06	0/0	2018-01-01	G	T
1159	lobe_number_I	chrC06_30183416	missense_variant	MODERATE	BnaC06g29100D	AT1G67930	Golgi transport complex protein-related	GO:0006891;GO:0017119	intra-Golgi vesicle-mediated transport;Golgi transport complex	C06	0/0	2018-01-01	C	A
1160	lobe_number_I	chrC06_30196868	missense_variant	MODERATE	BnaC06g29110D	AT1G67960	CONTAINS InterPro DOMAIN/s: Membrane protein,Tapt1/CMV receptor (InterPro:IPR008010); Has 447 Blast hits to 428 proteins in 176 species: Archae - 0; Bacteria - 0; Metazoa - 190; Fungi - 133; Plants - 49; Viruses - 0; Other Eukaryotes - 75 (source: NCBI BLink).	NA	NA	C06	0/0	2018-01-01	A	C
1161	lobe_number_I	chrC06_30197257	missense_variant	MODERATE	BnaC06g29110D	AT1G67960	CONTAINS InterPro DOMAIN/s: Membrane protein,Tapt1/CMV receptor (InterPro:IPR008010); Has 447 Blast hits to 428 proteins in 176 species: Archae - 0; Bacteria - 0; Metazoa - 190; Fungi - 133; Plants - 49; Viruses - 0; Other Eukaryotes - 75 (source: NCBI BLink).	NA	NA	C06	0/0	2018-01-01	C	T
1162	lobe_number_I	chrC06_30198502	missense_variant	MODERATE	BnaC06g29110D	AT1G67960	CONTAINS InterPro DOMAIN/s: Membrane protein,Tapt1/CMV receptor (InterPro:IPR008010); Has 447 Blast hits to 428 proteins in 176 species: Archae - 0; Bacteria - 0; Metazoa - 190; Fungi - 133; Plants - 49; Viruses - 0; Other Eukaryotes - 75 (source: NCBI BLink).	NA	NA	C06	0/0	2018-01-01	G	A
1163	lobe_number_I	chrC06_30201869	missense_variant	MODERATE	BnaC06g29120D	AT1G67950	RNA-binding (RRM/RBD/RNP motifs) family protein	GO:0000166;GO:0003676	nucleotide binding;nucleic acid binding	C06	0/0	2018-01-01	A	T
1164	lobe_number_I	chrC06_30201876	missense_variant	MODERATE	BnaC06g29120D	AT1G67950	RNA-binding (RRM/RBD/RNP motifs) family protein	GO:0000166;GO:0003676	nucleotide binding;nucleic acid binding	C06	0/0	2018-01-01	C	T
1165	lobe_number_I	chrC06_30202003	missense_variant	MODERATE	BnaC06g29120D	AT1G67950	RNA-binding (RRM/RBD/RNP motifs) family protein	GO:0000166;GO:0003676	nucleotide binding;nucleic acid binding	C06	0/0	2018-01-01	G	C
1166	lobe_number_I	chrC06_30203314	missense_variant	MODERATE	BnaC06g29130D	AT1G67940	non-intrinsic ABC protein 3	GO:0000166;GO:0005524;GO:0016887;GO:0017111	nucleotide binding;ATP binding;ATPase activity;nucleoside-triphosphatase activity	C06	0/0	2018-01-01	G	A
1167	lobe_number_I	chrC06_30203342	missense_variant	MODERATE	BnaC06g29130D	AT1G67940	non-intrinsic ABC protein 3	GO:0000166;GO:0005524;GO:0016887;GO:0017111	nucleotide binding;ATP binding;ATPase activity;nucleoside-triphosphatase activity	C06	0/0	2018-01-01	T	C
1168	lobe_number_I	chrC06_30205616	missense_variant	MODERATE	BnaC06g29140D	AT1G67970	heat shock transcription factor A8	GO:0003700;GO:0005634;GO:0043565	transcription factor activity, sequence-specific DNA binding;nucleus;sequence-specific DNA binding	C06	0/0	2018-01-01	G	A
1169	lobe_number_I	chrC06_30215682	missense_variant	MODERATE	BnaC06g29160D	AT1G68010	hydroxypyruvate reductase	GO:0000166;GO:0008152;GO:0048037;GO:0051287;GO:0055114	nucleotide binding;metabolic process;cofactor binding;NAD binding;oxidation-reduction process	C06	0/0	2018-01-01	G	T
1170	lobe_number_I	chrC06_30219210	missense_variant	MODERATE	BnaC06g29170D	AT1G68030	RING/FYVE/PHD zinc finger superfamily protein	GO:0005515;GO:0008270	protein binding;zinc ion binding	C06	0/0	2018-01-01	C	A
1171	lobe_number_I	chrC06_30219921	missense_variant	MODERATE	BnaC06g29170D	AT1G68030	RING/FYVE/PHD zinc finger superfamily protein	GO:0005515;GO:0008270	protein binding;zinc ion binding	C06	0/0	2018-01-01	C	T
1172	lobe_number_I	chrC06_30219968	missense_variant	MODERATE	BnaC06g29170D	AT1G68030	RING/FYVE/PHD zinc finger superfamily protein	GO:0005515;GO:0008270	protein binding;zinc ion binding	C06	0/0	2018-01-01	G	T
1173	lobe_number_I	chrC06_30219984	missense_variant	MODERATE	BnaC06g29170D	AT1G68030	RING/FYVE/PHD zinc finger superfamily protein	GO:0005515;GO:0008270	protein binding;zinc ion binding	C06	0/0	2018-01-01	T	A
1174	lobe_number_I	chrC06_30248027	missense_variant	MODERATE	BnaC06g29190D	AT1G68060	microtubule-associated proteins 70-1	NA	NA	C06	0/0	2018-01-01	C	T
1175	lobe_number_I	chrC06_30248389	missense_variant	MODERATE	BnaC06g29190D	AT1G68060	microtubule-associated proteins 70-1	NA	NA	C06	0/0	2018-01-01	A	G
1176	lobe_number_I	chrC06_30248608	missense_variant	MODERATE	BnaC06g29190D	AT1G68060	microtubule-associated proteins 70-1	NA	NA	C06	0/0	2018-01-01	A	G
1177	Oleic_acid	chrA08_9275114	missense_variant	MODERATE	BnaA08g09790D	AT4G21160	Calcium-dependent ARF-type GTPase activating protein family	GO:0005515;GO:0008060;GO:0008270;GO:0032312	protein binding;NA;zinc ion binding;NA	A08	2018-01-01	0/0	G	A
1178	Oleic_acid	chrA08_9310294	missense_variant	MODERATE	BnaA08g09860D	AT4G21070	breast cancer susceptibility1	GO:0003677;GO:0005515;GO:0005634;GO:0006281;GO:0008270	DNA binding;protein binding;nucleus;DNA repair;zinc ion binding	A08	2018-01-01	0/0	C	T
1179	Oleic_acid	chrA08_9367084	missense_variant	MODERATE	BnaA08g09980D	AT4G20940	Leucine-rich receptor-like protein kinase family protein	GO:0004672;GO:0004713;GO:0005515;GO:0005524;GO:0006468	protein kinase activity;protein tyrosine kinase activity;protein binding;ATP binding;protein phosphorylation	A08	2018-01-01	0/0	G	A
1180	Oleic_acid	chrA08_9367138	missense_variant	MODERATE	BnaA08g09980D	AT4G20940	Leucine-rich receptor-like protein kinase family protein	GO:0004672;GO:0004713;GO:0005515;GO:0005524;GO:0006468	protein kinase activity;protein tyrosine kinase activity;protein binding;ATP binding;protein phosphorylation	A08	2018-01-01	0/0	T	C
1181	Oleic_acid	chrA08_9368466	missense_variant	MODERATE	BnaA08g09980D	AT4G20940	Leucine-rich receptor-like protein kinase family protein	GO:0004672;GO:0004713;GO:0005515;GO:0005524;GO:0006468	protein kinase activity;protein tyrosine kinase activity;protein binding;ATP binding;protein phosphorylation	A08	2018-01-01	0/0	T	C
1182	Oleic_acid	chrA08_9369696	missense_variant	MODERATE	BnaA08g09980D	AT4G20940	Leucine-rich receptor-like protein kinase family protein	GO:0004672;GO:0004713;GO:0005515;GO:0005524;GO:0006468	protein kinase activity;protein tyrosine kinase activity;protein binding;ATP binding;protein phosphorylation	A08	2018-01-01	0/0	A	G
1183	Oleic_acid	chrA08_9369867	missense_variant&splice_region_variant	MODERATE	BnaA08g09980D	AT4G20940	Leucine-rich receptor-like protein kinase family protein	GO:0004672;GO:0004713;GO:0005515;GO:0005524;GO:0006468	protein kinase activity;protein tyrosine kinase activity;protein binding;ATP binding;protein phosphorylation	A08	2018-01-01	0/0	A	T
1184	Oleic_acid	chrA08_9396441	splice_region_variant&synonymous_variant	LOW	BnaA08g10010D	AT4G21750	Homeobox-leucine zipper family protein / lipid-binding START domain-containing protein	GO:0003677;GO:0003700;GO:0005634;GO:0043565	DNA binding;transcription factor activity, sequence-specific DNA binding;nucleus;sequence-specific DNA binding	A08	2018-01-01	0/0	G	A
1185	Oleic_acid	chrA08_9398007	missense_variant	MODERATE	BnaA08g10010D	AT4G21750	Homeobox-leucine zipper family protein / lipid-binding START domain-containing protein	GO:0003677;GO:0003700;GO:0005634;GO:0043565	DNA binding;transcription factor activity, sequence-specific DNA binding;nucleus;sequence-specific DNA binding	A08	2018-01-01	0/0	G	A
1186	Oleic_acid	chrA08_9428843	missense_variant	MODERATE	BnaA08g10070D	NA	NA	GO:0003677	DNA binding	A08	2018-01-01	0/0	G	A
1187	Oleic_acid	chrA08_9428922	missense_variant	MODERATE	BnaA08g10070D	NA	NA	GO:0003677	DNA binding	A08	2018-01-01	0/0	C	A
1188	Oleic_acid	chrA08_9429384	missense_variant	MODERATE	BnaA08g10070D	NA	NA	GO:0003677	DNA binding	A08	2018-01-01	0/0	T	C
1189	Oleic_acid	chrA08_9460640	missense_variant	MODERATE	BnaA08g10100D	AT3G04220	Disease resistance protein (TIR-NBS-LRR class) family	GO:0000166;GO:0005515;GO:0006952;GO:0007165;GO:0017111;GO:0043531	nucleotide binding;protein binding;defense response;signal transduction;nucleoside-triphosphatase activity;ADP binding	A08	2018-01-01	0/0	T	G
1190	Oleic_acid	chrA08_9492845	missense_variant	MODERATE	BnaA08g10140D	AT4G22120	ERD (early-responsive to dehydration stress) family protein	GO:0016020	membrane	A08	2018-01-01	0/0	C	T
1191	Oleic_acid	chrA08_9494270	missense_variant	MODERATE	BnaA08g10140D	AT4G22120	ERD (early-responsive to dehydration stress) family protein	GO:0016020	membrane	A08	2018-01-01	0/0	T	C
1192	Oleic_acid	chrA08_9494552	missense_variant	MODERATE	BnaA08g10140D	AT4G22120	ERD (early-responsive to dehydration stress) family protein	GO:0016020	membrane	A08	2018-01-01	0/0	A	C
1193	Oleic_acid	chrA08_9506739	missense_variant	MODERATE	BnaA08g10150D	AT4G22130	STRUBBELIG-receptor family 8	GO:0004672;GO:0004713;GO:0005524;GO:0006468	protein kinase activity;protein tyrosine kinase activity;ATP binding;protein phosphorylation	A08	2018-01-01	0/0	C	A
1194	Oleic_acid	chrA08_9510190	missense_variant	MODERATE	BnaA08g10160D	AT4G22140	PHD finger family protein / bromo-adjacent homology (BAH) domain-containing protein	GO:0003677;GO:0005515;GO:0008270	DNA binding;protein binding;zinc ion binding	A08	2018-01-01	0/0	G	A
1195	Oleic_acid	chrA08_9510241	missense_variant	MODERATE	BnaA08g10160D	AT4G22140	PHD finger family protein / bromo-adjacent homology (BAH) domain-containing protein	GO:0003677;GO:0005515;GO:0008270	DNA binding;protein binding;zinc ion binding	A08	2018-01-01	0/0	A	C
1196	Oleic_acid	chrA08_9510336	missense_variant	MODERATE	BnaA08g10160D	AT4G22140	PHD finger family protein / bromo-adjacent homology (BAH) domain-containing protein	GO:0003677;GO:0005515;GO:0008270	DNA binding;protein binding;zinc ion binding	A08	2018-01-01	0/0	G	A
1197	Oleic_acid	chrA08_9510475	stop_gained	HIGH	BnaA08g10160D	AT4G22140	PHD finger family protein / bromo-adjacent homology (BAH) domain-containing protein	GO:0003677;GO:0005515;GO:0008270	DNA binding;protein binding;zinc ion binding	A08	2018-01-01	0/0	G	A
1198	Oleic_acid	chrA08_9515017	missense_variant	MODERATE	BnaA08g10170D	AT4G22220	SufE/NifU family protein	GO:0005506;GO:0016226;GO:0051536	iron ion binding;iron-sulfur cluster assembly;iron-sulfur cluster binding	A08	2018-01-01	0/0	A	C
1199	Oleic_acid	chrA08_9529027	missense_variant	MODERATE	BnaA08g10220D	AT4G22360	SWIB complex BAF60b domain-containing protein	GO:0003677;GO:0005515	DNA binding;protein binding	A08	2018-01-01	0/0	C	G
1200	Oleic_acid	chrA08_9530691	missense_variant	MODERATE	BnaA08g10230D	AT4G12590	Protein of unknown function DUF106, transmembrane	GO:0016020	membrane	A08	2018-01-01	0/0	T	C
1201	Oleic_acid	chrA08_9941308	missense_variant	MODERATE	BnaA08g10720D	NA	NA	NA	NA	A08	2018-01-01	0/0	A	G
1202	Oleic_acid	chrA08_9941532	missense_variant	MODERATE	BnaA08g10720D	NA	NA	NA	NA	A08	2018-01-01	0/0	A	C
1203	Oleic_acid	chrA08_9995712	missense_variant	MODERATE	BnaA08g10790D	AT4G35230	BR-signaling kinase 1	GO:0004672;GO:0004713;GO:0005515;GO:0005524;GO:0006468	protein kinase activity;protein tyrosine kinase activity;protein binding;ATP binding;protein phosphorylation	A08	2018-01-01	0/0	A	G
1204	Oleic_acid	chrA08_10022021	missense_variant	MODERATE	BnaA08g10840D	AT4G35150	O-methyltransferase family protein	GO:0008168;GO:0008171;GO:0046983	methyltransferase activity;O-methyltransferase activity;protein dimerization activity	A08	2018-01-01	0/0	G	C
1205	Oleic_acid	chrA08_10030746	missense_variant	MODERATE	BnaA08g10850D	AT4G35110	Arabidopsis phospholipase-like protein (PEARLI 4) family	NA	NA	A08	2018-01-01	0/0	T	G
1206	Oleic_acid	chrA08_10030784	missense_variant	MODERATE	BnaA08g10850D	AT4G35110	Arabidopsis phospholipase-like protein (PEARLI 4) family	NA	NA	A08	2018-01-01	0/0	C	A
1207	Oleic_acid	chrA08_10034794	missense_variant	MODERATE	BnaA08g10860D	AT4G35100	plasma membrane intrinsic protein 3	GO:0005215;GO:0006810;GO:0016020	transporter activity;transport;membrane	A08	2018-01-01	0/0	G	T
1208	Oleic_acid	chrA08_10035229	missense_variant&splice_region_variant	MODERATE	BnaA08g10860D	AT4G35100	plasma membrane intrinsic protein 3	GO:0005215;GO:0006810;GO:0016020	transporter activity;transport;membrane	A08	2018-01-01	0/0	A	G
1209	Oleic_acid	chrA08_10035349	missense_variant	MODERATE	BnaA08g10860D	AT4G35100	plasma membrane intrinsic protein 3	GO:0005215;GO:0006810;GO:0016020	transporter activity;transport;membrane	A08	2018-01-01	0/0	G	T
1210	Oleic_acid	chrA08_10042612	missense_variant	MODERATE	BnaA08g10870D	AT4G35090	catalase 2	GO:0004096;GO:0006979;GO:0020037;GO:0055114	catalase activity;response to oxidative stress;heme binding;oxidation-reduction process	A08	2018-01-01	0/0	T	C
1211	Oleic_acid	chrA08_10042738	stop_lost	HIGH	BnaA08g10870D	AT4G35090	catalase 2	GO:0004096;GO:0006979;GO:0020037;GO:0055114	catalase activity;response to oxidative stress;heme binding;oxidation-reduction process	A08	2018-01-01	0/0	T	C
1212	Oleic_acid	chrA08_10043132	splice_region_variant&intron_variant	LOW	BnaA08g10870D	AT4G35090	catalase 2	GO:0004096;GO:0006979;GO:0020037;GO:0055114	catalase activity;response to oxidative stress;heme binding;oxidation-reduction process	A08	2018-01-01	0/0	A	C
1213	Oleic_acid	chrA08_10044025	missense_variant	MODERATE	BnaA08g10870D	AT4G35090	catalase 2	GO:0004096;GO:0006979;GO:0020037;GO:0055114	catalase activity;response to oxidative stress;heme binding;oxidation-reduction process	A08	2018-01-01	0/0	T	G
1214	Oleic_acid	chrA08_10051955	missense_variant	MODERATE	BnaA08g10890D	AT4G35070	SBP (S-ribonuclease binding protein) family protein	NA	NA	A08	2018-01-01	0/0	T	C
1215	Oleic_acid	chrA08_10051972	missense_variant	MODERATE	BnaA08g10890D	AT4G35070	SBP (S-ribonuclease binding protein) family protein	NA	NA	A08	2018-01-01	0/0	G	C
1216	Oleic_acid	chrA08_10052571	missense_variant	MODERATE	BnaA08g10890D	AT4G35070	SBP (S-ribonuclease binding protein) family protein	NA	NA	A08	2018-01-01	0/0	G	A
1217	Oleic_acid	chrA08_10081176	missense_variant	MODERATE	BnaA08g10930D	AT4G34960	Cyclophilin-like peptidyl-prolyl cis-trans isomerase family protein	GO:0003755;GO:0006457	peptidyl-prolyl cis-trans isomerase activity;protein folding	A08	2018-01-01	0/0	T	C
1218	Oleic_acid	chrA08_10081609	missense_variant	MODERATE	BnaA08g10930D	AT4G34960	Cyclophilin-like peptidyl-prolyl cis-trans isomerase family protein	GO:0003755;GO:0006457	peptidyl-prolyl cis-trans isomerase activity;protein folding	A08	2018-01-01	0/0	C	A
1219	Oleic_acid	chrA08_10081786	missense_variant	MODERATE	BnaA08g10930D	AT4G34960	Cyclophilin-like peptidyl-prolyl cis-trans isomerase family protein	GO:0003755;GO:0006457	peptidyl-prolyl cis-trans isomerase activity;protein folding	A08	2018-01-01	0/0	C	A
1220	Oleic_acid	chrA08_10081792	stop_lost	HIGH	BnaA08g10930D	AT4G34960	Cyclophilin-like peptidyl-prolyl cis-trans isomerase family protein	GO:0003755;GO:0006457	peptidyl-prolyl cis-trans isomerase activity;protein folding	A08	2018-01-01	0/0	A	G
1221	Oleic_acid	chrA08_10082409	missense_variant	MODERATE	BnaA08g10930D	AT4G34960	Cyclophilin-like peptidyl-prolyl cis-trans isomerase family protein	GO:0003755;GO:0006457	peptidyl-prolyl cis-trans isomerase activity;protein folding	A08	2018-01-01	0/0	T	A
1222	Oleic_acid	chrA08_10082441	missense_variant	MODERATE	BnaA08g10930D	AT4G34960	Cyclophilin-like peptidyl-prolyl cis-trans isomerase family protein	GO:0003755;GO:0006457	peptidyl-prolyl cis-trans isomerase activity;protein folding	A08	2018-01-01	0/0	C	G
1223	Oleic_acid	chrA08_10088738	missense_variant	MODERATE	BnaA08g10940D	AT4G34950	Major facilitator superfamily protein	NA	NA	A08	2018-01-01	0/0	G	C
1224	Oleic_acid	chrA08_10129624	missense_variant	MODERATE	BnaA08g10990D	AT4G34710	arginine decarboxylase 2	GO:0003824;GO:0006527;GO:0008295;GO:0008792	catalytic activity;arginine catabolic process;spermidine biosynthetic process;arginine decarboxylase activity	A08	2018-01-01	0/0	C	G
1225	Oleic_acid	chrA08_10130804	missense_variant	MODERATE	BnaA08g10990D	AT4G34710	arginine decarboxylase 2	GO:0003824;GO:0006527;GO:0008295;GO:0008792	catalytic activity;arginine catabolic process;spermidine biosynthetic process;arginine decarboxylase activity	A08	2018-01-01	0/0	T	C
1226	Oleic_acid	chrA08_10137839	missense_variant	MODERATE	BnaA08g11020D	AT4G34700	LYR family of Fe/S cluster biogenesis protein	NA	NA	A08	2018-01-01	0/0	C	T
1227	Oleic_acid	chrA08_10149156	missense_variant	MODERATE	BnaA08g11050D	AT4G34660	SH3 domain-containing protein	GO:0005515	protein binding	A08	2018-01-01	0/0	C	G
1228	Oleic_acid	chrA08_10194057	missense_variant	MODERATE	BnaA08g11140D	AT4G34510	3-ketoacyl-CoA synthase 17	GO:0003824;GO:0006633;GO:0008152;GO:0008610;GO:0016020	catalytic activity;fatty acid biosynthetic process;metabolic process;lipid biosynthetic process;membrane	A08	2018-01-01	0/0	T	C
1229	Oleic_acid	chrA08_10198590	stop_gained	HIGH	BnaA08g11150D	AT4G34490	cyclase associated protein 1	GO:0000902;GO:0003779;GO:0007010	cell morphogenesis;actin binding;cytoskeleton organization	A08	2018-01-01	0/0	C	T
1230	Oleic_acid	chrA08_10198834	missense_variant	MODERATE	BnaA08g11150D	AT4G34490	cyclase associated protein 1	GO:0000902;GO:0003779;GO:0007010	cell morphogenesis;actin binding;cytoskeleton organization	A08	2018-01-01	0/0	T	G
1231	Oleic_acid	chrA08_10199221	missense_variant	MODERATE	BnaA08g11150D	AT4G34490	cyclase associated protein 1	GO:0000902;GO:0003779;GO:0007010	cell morphogenesis;actin binding;cytoskeleton organization	A08	2018-01-01	0/0	G	C
1232	Oleic_acid	chrA08_10202591	missense_variant	MODERATE	BnaA08g11160D	AT4G34460	GTP binding protein beta 1	GO:0005515	protein binding	A08	2018-01-01	0/0	A	G
1233	Oleic_acid	chrA08_10222169	missense_variant	MODERATE	BnaA08g11190D	AT4G34430	DNA-binding family protein	GO:0003677;GO:0003682;GO:0005515;GO:0008270	DNA binding;chromatin binding;protein binding;zinc ion binding	A08	2018-01-01	0/0	G	A
1234	Oleic_acid	chrA08_10223007	missense_variant	MODERATE	BnaA08g11190D	AT4G34430	DNA-binding family protein	GO:0003677;GO:0003682;GO:0005515;GO:0008270	DNA binding;chromatin binding;protein binding;zinc ion binding	A08	2018-01-01	0/0	C	T
1235	Oleic_acid	chrA08_10223041	missense_variant	MODERATE	BnaA08g11190D	AT4G34430	DNA-binding family protein	GO:0003677;GO:0003682;GO:0005515;GO:0008270	DNA binding;chromatin binding;protein binding;zinc ion binding	A08	2018-01-01	0/0	T	G
1236	Oleic_acid	chrA08_10224940	missense_variant	MODERATE	BnaA08g11190D	AT4G34430	DNA-binding family protein	GO:0003677;GO:0003682;GO:0005515;GO:0008270	DNA binding;chromatin binding;protein binding;zinc ion binding	A08	2018-01-01	0/0	C	T
1237	Oleic_acid	chrA08_10233587	missense_variant	MODERATE	BnaA08g11220D	AT4G34410	redox responsive transcription factor 1	GO:0003677;GO:0003700	DNA binding;transcription factor activity, sequence-specific DNA binding	A08	2018-01-01	0/0	T	G
1238	Oleic_acid	chrA08_10241273	missense_variant	MODERATE	BnaA08g11230D	AT4G34390	extra-large GTP-binding protein 2	GO:0003924;GO:0004871;GO:0007165;GO:0007186;GO:0019001;GO:0031683	GTPase activity;signal transducer activity;signal transduction;G-protein coupled receptor signaling pathway;guanyl nucleotide binding;G-protein beta/gamma-subunit complex binding	A08	2018-01-01	0/0	G	A
1239	Oleic_acid	chrA08_10242671	missense_variant	MODERATE	BnaA08g11230D	AT4G34390	extra-large GTP-binding protein 2	GO:0003924;GO:0004871;GO:0007165;GO:0007186;GO:0019001;GO:0031683	GTPase activity;signal transducer activity;signal transduction;G-protein coupled receptor signaling pathway;guanyl nucleotide binding;G-protein beta/gamma-subunit complex binding	A08	2018-01-01	0/0	C	T
1240	Oleic_acid	chrC03_56682046	missense_variant	MODERATE	BnaC03g66990D	AT2G12480	serine carboxypeptidase-like 43	GO:0004185;GO:0006508	serine-type carboxypeptidase activity;proteolysis	C03	2018-01-01	0/0	T	C
1241	Oleic_acid	chrC03_56682055	missense_variant	MODERATE	BnaC03g66990D	AT2G12480	serine carboxypeptidase-like 43	GO:0004185;GO:0006508	serine-type carboxypeptidase activity;proteolysis	C03	2018-01-01	0/0	G	T
1242	Oleic_acid	chrC03_56699775	stop_gained	HIGH	BnaC03g67030D	AT3G26560	ATP-dependent RNA helicase, putative	GO:0004386	helicase activity	C03	2018-01-01	0/0	G	A
1243	Oleic_acid	chrC03_56701005	missense_variant&splice_region_variant	MODERATE	BnaC03g67040D	AT3G26560	ATP-dependent RNA helicase, putative	GO:0003723	RNA binding	C03	2018-01-01	0/0	T	A
1244	Oleic_acid	chrC03_56909318	missense_variant	MODERATE	BnaC03g67330D	AT4G32375	Pectin lyase-like superfamily protein	GO:0004650;GO:0005975	polygalacturonase activity;carbohydrate metabolic process	C03	0/0	2018-01-01	G	A
1245	Oleic_acid	chrC03_57058362	missense_variant	MODERATE	BnaC03g67370D	AT4G31810	ATP-dependent caseinolytic (Clp) protease/crotonase family protein	GO:0003824;GO:0008152	catalytic activity;metabolic process	C03	0/0	2018-01-01	A	T
1246	Oleic_acid	chrC03_57059816	missense_variant	MODERATE	BnaC03g67370D	AT4G31810	ATP-dependent caseinolytic (Clp) protease/crotonase family protein	GO:0003824;GO:0008152	catalytic activity;metabolic process	C03	0/0	2018-01-01	G	A
1247	Palmitic_acid	chrA08_10051955	missense_variant	MODERATE	BnaA08g10890D	AT4G35070	SBP (S-ribonuclease binding protein) family protein	NA	NA	A08	2018-01-01	0/0	T	C
1248	Palmitic_acid	chrA08_10051972	missense_variant	MODERATE	BnaA08g10890D	AT4G35070	SBP (S-ribonuclease binding protein) family protein	NA	NA	A08	2018-01-01	0/0	G	C
1249	Palmitic_acid	chrA08_10052571	missense_variant	MODERATE	BnaA08g10890D	AT4G35070	SBP (S-ribonuclease binding protein) family protein	NA	NA	A08	2018-01-01	0/0	G	A
1250	Palmitic_acid	chrA08_10081176	missense_variant	MODERATE	BnaA08g10930D	AT4G34960	Cyclophilin-like peptidyl-prolyl cis-trans isomerase family protein	GO:0003755;GO:0006457	peptidyl-prolyl cis-trans isomerase activity;protein folding	A08	2018-01-01	0/0	T	C
1251	Palmitic_acid	chrA08_10081609	missense_variant	MODERATE	BnaA08g10930D	AT4G34960	Cyclophilin-like peptidyl-prolyl cis-trans isomerase family protein	GO:0003755;GO:0006457	peptidyl-prolyl cis-trans isomerase activity;protein folding	A08	2018-01-01	0/0	C	A
1252	Palmitic_acid	chrA08_10081786	missense_variant	MODERATE	BnaA08g10930D	AT4G34960	Cyclophilin-like peptidyl-prolyl cis-trans isomerase family protein	GO:0003755;GO:0006457	peptidyl-prolyl cis-trans isomerase activity;protein folding	A08	2018-01-01	0/0	C	A
1253	Palmitic_acid	chrA08_10081792	stop_lost	HIGH	BnaA08g10930D	AT4G34960	Cyclophilin-like peptidyl-prolyl cis-trans isomerase family protein	GO:0003755;GO:0006457	peptidyl-prolyl cis-trans isomerase activity;protein folding	A08	2018-01-01	0/0	A	G
1254	Palmitic_acid	chrA08_10082409	missense_variant	MODERATE	BnaA08g10930D	AT4G34960	Cyclophilin-like peptidyl-prolyl cis-trans isomerase family protein	GO:0003755;GO:0006457	peptidyl-prolyl cis-trans isomerase activity;protein folding	A08	2018-01-01	0/0	T	A
1255	Palmitic_acid	chrA08_10082441	missense_variant	MODERATE	BnaA08g10930D	AT4G34960	Cyclophilin-like peptidyl-prolyl cis-trans isomerase family protein	GO:0003755;GO:0006457	peptidyl-prolyl cis-trans isomerase activity;protein folding	A08	2018-01-01	0/0	C	G
1256	Palmitic_acid	chrA08_10088738	missense_variant	MODERATE	BnaA08g10940D	AT4G34950	Major facilitator superfamily protein	NA	NA	A08	2018-01-01	0/0	G	C
1257	Palmitic_acid	chrA08_10129624	missense_variant	MODERATE	BnaA08g10990D	AT4G34710	arginine decarboxylase 2	GO:0003824;GO:0006527;GO:0008295;GO:0008792	catalytic activity;arginine catabolic process;spermidine biosynthetic process;arginine decarboxylase activity	A08	2018-01-01	0/0	C	G
1258	Palmitic_acid	chrA08_10130804	missense_variant	MODERATE	BnaA08g10990D	AT4G34710	arginine decarboxylase 2	GO:0003824;GO:0006527;GO:0008295;GO:0008792	catalytic activity;arginine catabolic process;spermidine biosynthetic process;arginine decarboxylase activity	A08	2018-01-01	0/0	T	C
1259	Palmitic_acid	chrA08_10137839	missense_variant	MODERATE	BnaA08g11020D	AT4G34700	LYR family of Fe/S cluster biogenesis protein	NA	NA	A08	2018-01-01	0/0	C	T
1260	Palmitic_acid	chrA08_10149156	missense_variant	MODERATE	BnaA08g11050D	AT4G34660	SH3 domain-containing protein	GO:0005515	protein binding	A08	2018-01-01	0/0	C	G
1261	Palmitic_acid	chrA08_10194057	missense_variant	MODERATE	BnaA08g11140D	AT4G34510	3-ketoacyl-CoA synthase 17	GO:0003824;GO:0006633;GO:0008152;GO:0008610;GO:0016020	catalytic activity;fatty acid biosynthetic process;metabolic process;lipid biosynthetic process;membrane	A08	2018-01-01	0/0	T	C
1262	Palmitic_acid	chrA08_10198590	stop_gained	HIGH	BnaA08g11150D	AT4G34490	cyclase associated protein 1	GO:0000902;GO:0003779;GO:0007010	cell morphogenesis;actin binding;cytoskeleton organization	A08	2018-01-01	0/0	C	T
1263	Palmitic_acid	chrA08_10198834	missense_variant	MODERATE	BnaA08g11150D	AT4G34490	cyclase associated protein 1	GO:0000902;GO:0003779;GO:0007010	cell morphogenesis;actin binding;cytoskeleton organization	A08	2018-01-01	0/0	T	G
1264	Palmitic_acid	chrA08_10199221	missense_variant	MODERATE	BnaA08g11150D	AT4G34490	cyclase associated protein 1	GO:0000902;GO:0003779;GO:0007010	cell morphogenesis;actin binding;cytoskeleton organization	A08	2018-01-01	0/0	G	C
1265	Palmitic_acid	chrA08_10202591	missense_variant	MODERATE	BnaA08g11160D	AT4G34460	GTP binding protein beta 1	GO:0005515	protein binding	A08	2018-01-01	0/0	A	G
1266	Palmitic_acid	chrA08_10222169	missense_variant	MODERATE	BnaA08g11190D	AT4G34430	DNA-binding family protein	GO:0003677;GO:0003682;GO:0005515;GO:0008270	DNA binding;chromatin binding;protein binding;zinc ion binding	A08	2018-01-01	0/0	G	A
1267	Palmitic_acid	chrA08_10223007	missense_variant	MODERATE	BnaA08g11190D	AT4G34430	DNA-binding family protein	GO:0003677;GO:0003682;GO:0005515;GO:0008270	DNA binding;chromatin binding;protein binding;zinc ion binding	A08	2018-01-01	0/0	C	T
1268	Palmitic_acid	chrA08_10223041	missense_variant	MODERATE	BnaA08g11190D	AT4G34430	DNA-binding family protein	GO:0003677;GO:0003682;GO:0005515;GO:0008270	DNA binding;chromatin binding;protein binding;zinc ion binding	A08	2018-01-01	0/0	T	G
1269	Palmitic_acid	chrA08_10224940	missense_variant	MODERATE	BnaA08g11190D	AT4G34430	DNA-binding family protein	GO:0003677;GO:0003682;GO:0005515;GO:0008270	DNA binding;chromatin binding;protein binding;zinc ion binding	A08	2018-01-01	0/0	C	T
1270	Palmitic_acid	chrA08_10233587	missense_variant	MODERATE	BnaA08g11220D	AT4G34410	redox responsive transcription factor 1	GO:0003677;GO:0003700	DNA binding;transcription factor activity, sequence-specific DNA binding	A08	2018-01-01	0/0	T	G
1271	Palmitic_acid	chrA08_10241273	missense_variant	MODERATE	BnaA08g11230D	AT4G34390	extra-large GTP-binding protein 2	GO:0003924;GO:0004871;GO:0007165;GO:0007186;GO:0019001;GO:0031683	GTPase activity;signal transducer activity;signal transduction;G-protein coupled receptor signaling pathway;guanyl nucleotide binding;G-protein beta/gamma-subunit complex binding	A08	2018-01-01	0/0	G	A
1272	Palmitic_acid	chrA08_10242671	missense_variant	MODERATE	BnaA08g11230D	AT4G34390	extra-large GTP-binding protein 2	GO:0003924;GO:0004871;GO:0007165;GO:0007186;GO:0019001;GO:0031683	GTPase activity;signal transducer activity;signal transduction;G-protein coupled receptor signaling pathway;guanyl nucleotide binding;G-protein beta/gamma-subunit complex binding	A08	2018-01-01	0/0	C	T
1273	Palmitic_acid	chrC03_50939117	stop_lost	HIGH	BnaC03g61730D	AT4G37210	Tetratricopeptide repeat (TPR)-like superfamily protein	GO:0005515	protein binding	C03	0/0	2018-01-01	T	C
1274	Palmitic_acid	chrC03_51505219	missense_variant	MODERATE	BnaC03g62330D	NA	NA	GO:0005515;GO:0008270	protein binding;zinc ion binding	C03	2018-01-01	0/0	T	C
1275	Palmitic_acid	chrC03_51505390	missense_variant	MODERATE	BnaC03g62330D	NA	NA	GO:0005515;GO:0008270	protein binding;zinc ion binding	C03	2018-01-01	0/0	A	C
1276	Palmitic_acid	chrC03_53342540	missense_variant	MODERATE	BnaC03g63820D	AT4G20360	RAB GTPase homolog E1B	GO:0005525	GTP binding	C03	2018-01-01	0/0	A	G
1277	Palmitic_acid	chrC03_53343143	missense_variant	MODERATE	BnaC03g63820D	AT4G20360	RAB GTPase homolog E1B	GO:0005525	GTP binding	C03	2018-01-01	0/0	G	A
1278	Palmitic_acid	chrC03_53360279	missense_variant	MODERATE	BnaC03g63880D	NA	NA	NA	NA	C03	2018-01-01	0/0	T	C
1279	Palmitic_acid	chrC03_53362012	missense_variant	MODERATE	BnaC03g63890D	NA	NA	NA	NA	C03	2018-01-01	0/0	T	G
1280	Palmitic_acid	chrC03_53362307	missense_variant	MODERATE	BnaC03g63890D	NA	NA	NA	NA	C03	2018-01-01	0/0	A	C
1281	Palmitic_acid	chrC03_53422167	missense_variant	MODERATE	BnaC03g63940D	NA	NA	NA	NA	C03	2018-01-01	0/0	G	T
1282	Palmitic_acid	chrC03_53422538	missense_variant	MODERATE	BnaC03g63940D	NA	NA	NA	NA	C03	2018-01-01	0/0	A	G
1283	Palmitic_acid	chrC03_53440793	missense_variant	MODERATE	BnaC03g63950D	AT4G12770	Chaperone DnaJ-domain superfamily protein	NA	NA	C03	2018-01-01	0/0	T	A
1284	Palmitic_acid	chrC03_53441079	missense_variant	MODERATE	BnaC03g63950D	AT4G12770	Chaperone DnaJ-domain superfamily protein	NA	NA	C03	2018-01-01	0/0	G	A
1285	Palmitic_acid	chrC03_53441310	missense_variant	MODERATE	BnaC03g63950D	AT4G12770	Chaperone DnaJ-domain superfamily protein	NA	NA	C03	2018-01-01	0/0	G	A
1286	Palmitic_acid	chrC03_53441367	missense_variant	MODERATE	BnaC03g63950D	AT4G12770	Chaperone DnaJ-domain superfamily protein	NA	NA	C03	2018-01-01	0/0	T	C
1287	Palmitic_acid	chrC03_53441406	missense_variant	MODERATE	BnaC03g63950D	AT4G12770	Chaperone DnaJ-domain superfamily protein	NA	NA	C03	2018-01-01	0/0	C	T
1288	Palmitic_acid	chrC03_53452108	missense_variant	MODERATE	BnaC03g63960D	AT4G20890	tubulin beta-9 chain	GO:0003924;GO:0005200;GO:0005525;GO:0005874;GO:0006184;GO:0007017;GO:0043234;GO:0051258	GTPase activity;structural constituent of cytoskeleton;GTP binding;microtubule;NA;microtubule-based process;protein complex;protein polymerization	C03	2018-01-01	0/0	G	A
1289	Palmitic_acid	chrC03_53452262	missense_variant	MODERATE	BnaC03g63960D	AT4G20890	tubulin beta-9 chain	GO:0003924;GO:0005200;GO:0005525;GO:0005874;GO:0006184;GO:0007017;GO:0043234;GO:0051258	GTPase activity;structural constituent of cytoskeleton;GTP binding;microtubule;NA;microtubule-based process;protein complex;protein polymerization	C03	2018-01-01	0/0	C	T
1290	Palmitic_acid	chrC03_53452465	missense_variant	MODERATE	BnaC03g63960D	AT4G20890	tubulin beta-9 chain	GO:0003924;GO:0005200;GO:0005525;GO:0005874;GO:0006184;GO:0007017;GO:0043234;GO:0051258	GTPase activity;structural constituent of cytoskeleton;GTP binding;microtubule;NA;microtubule-based process;protein complex;protein polymerization	C03	0/0	2018-01-01	A	C
1291	Palmitic_acid	chrC03_53459725	missense_variant	MODERATE	BnaC03g63980D	AT4G21710	DNA-directed RNA polymerase family protein	GO:0003677;GO:0003899;GO:0032549	DNA binding;DNA-directed 5'-3' RNA polymerase activity;ribonucleoside binding	C03	2018-01-01	0/0	T	C
1292	Palmitic_acid	chrC03_53573415	missense_variant	MODERATE	BnaC03g64150D	AT4G21450	PapD-like superfamily protein	GO:0005198	structural molecule activity	C03	2018-01-01	0/0	A	T
1293	plant_height_2016_05_13	chrA10_14724357	missense_variant	MODERATE	BnaA10g21380D	AT5G11030	aberrant lateral root formation 4	NA	NA	A10	2018-01-01	0/0	T	C
1294	plant_height_2016_05_13	chrA10_14757698	missense_variant	MODERATE	BnaA10g21460D	AT5G10940	transducin family protein / WD-40 repeat family protein	GO:0005515	protein binding	A10	2018-01-01	0/0	A	C
1295	plant_height_2016_05_13	chrA10_14758970	missense_variant	MODERATE	BnaA10g21460D	AT5G10940	transducin family protein / WD-40 repeat family protein	GO:0005515	protein binding	A10	2018-01-01	0/0	A	G
1296	plant_height_2016_05_13	chrA10_14772435	missense_variant	MODERATE	BnaA10g21510D	AT5G10860	Cystathionine beta-synthase (CBS) family protein	GO:0005515	protein binding	A10	0/0	2018-01-01	C	T
1297	plant_height_2016_05_13	chrA10_14773865	missense_variant	MODERATE	BnaA10g21520D	AT5G10840	Endomembrane protein 70 protein family	GO:0007049;GO:0016021	cell cycle;integral component of membrane	A10	0/0	2018-01-01	C	T
1298	plant_height_2016_05_13	chrA10_14774058	missense_variant	MODERATE	BnaA10g21520D	AT5G10840	Endomembrane protein 70 protein family	GO:0007049;GO:0016021	cell cycle;integral component of membrane	A10	0/0	2018-01-01	T	C
1299	plant_height_2016_05_13	chrA10_14777088	missense_variant	MODERATE	BnaA10g21520D	AT5G10840	Endomembrane protein 70 protein family	GO:0007049;GO:0016021	cell cycle;integral component of membrane	A10	0/0	2018-01-01	T	C
1300	plant_height_2016_05_13	chrA10_14780780	missense_variant	MODERATE	BnaA10g21530D	AT5G10770	Eukaryotic aspartyl protease family protein	GO:0004190;GO:0006508	aspartic-type endopeptidase activity;proteolysis	A10	0/0	2018-01-01	G	C
1301	plant_height_2016_05_13	chrA10_14780792	stop_gained	HIGH	BnaA10g21530D	AT5G10770	Eukaryotic aspartyl protease family protein	GO:0004190;GO:0006508	aspartic-type endopeptidase activity;proteolysis	A10	0/0	2018-01-01	C	T
1302	plant_height_2016_05_13	chrA10_14781276	missense_variant	MODERATE	BnaA10g21530D	AT5G10770	Eukaryotic aspartyl protease family protein	GO:0004190;GO:0006508	aspartic-type endopeptidase activity;proteolysis	A10	0/0	2018-01-01	C	T
1303	plant_height_2016_05_13	chrA10_14781678	missense_variant	MODERATE	BnaA10g21530D	AT5G10770	Eukaryotic aspartyl protease family protein	GO:0004190;GO:0006508	aspartic-type endopeptidase activity;proteolysis	A10	0/0	2018-01-01	C	G
1304	plant_height_2016_05_13	chrA10_14808687	missense_variant	MODERATE	BnaA10g21610D	AT5G10660	calmodulin-binding protein-related	NA	NA	A10	2018-01-01	0/0	T	C
1305	plant_height_2016_05_13	chrA10_14838333	missense_variant	MODERATE	BnaA10g21710D	AT5G10560	Glycosyl hydrolase family protein	GO:0005975	carbohydrate metabolic process	A10	0/0	2018-01-01	G	A
1306	plant_height_2016_05_13	chrA10_14839447	missense_variant	MODERATE	BnaA10g21710D	AT5G10560	Glycosyl hydrolase family protein	GO:0005975	carbohydrate metabolic process	A10	0/0	2018-01-01	A	G
1307	plant_height_2016_05_13	chrA10_14839735	missense_variant	MODERATE	BnaA10g21710D	AT5G10560	Glycosyl hydrolase family protein	GO:0005975	carbohydrate metabolic process	A10	0/0	2018-01-01	C	T
1308	plant_height_2016_05_13	chrA10_14868969	missense_variant	MODERATE	BnaA10g21770D	AT5G10490	MSCS-like 2	GO:0016020;GO:0055085	membrane;transmembrane transport	A10	0/0	2018-01-01	G	T
1309	plant_height_2016_05_13	chrA10_14868992	missense_variant	MODERATE	BnaA10g21770D	AT5G10490	MSCS-like 2	GO:0016020;GO:0055085	membrane;transmembrane transport	A10	0/0	2018-01-01	C	T
1310	plant_height_2016_05_13	chrA10_14870847	missense_variant	MODERATE	BnaA10g21770D	AT5G10490	MSCS-like 2	GO:0016020;GO:0055085	membrane;transmembrane transport	A10	0/0	2018-01-01	A	C
1311	plant_height_2016_05_13	chrA10_14870880	missense_variant	MODERATE	BnaA10g21770D	AT5G10490	MSCS-like 2	GO:0016020;GO:0055085	membrane;transmembrane transport	A10	0/0	2018-01-01	A	G
1312	plant_height_2016_05_13	chrA10_14870958	missense_variant	MODERATE	BnaA10g21770D	AT5G10490	MSCS-like 2	GO:0016020;GO:0055085	membrane;transmembrane transport	A10	0/0	2018-01-01	C	G
1313	plant_height_2016_05_13	chrA10_14871092	missense_variant	MODERATE	BnaA10g21770D	AT5G10490	MSCS-like 2	GO:0016020;GO:0055085	membrane;transmembrane transport	A10	0/0	2018-01-01	T	G
1314	plant_height_2016_05_13	chrA10_14871361	missense_variant	MODERATE	BnaA10g21770D	AT5G10490	MSCS-like 2	GO:0016020;GO:0055085	membrane;transmembrane transport	A10	0/0	2018-01-01	A	T
1315	plant_height_2016_05_13	chrA10_14892234	missense_variant	MODERATE	BnaA10g21820D	NA	NA	NA	NA	A10	0/0	2018-01-01	G	T
1316	plant_height_2016_05_13	chrA10_14923047	missense_variant	MODERATE	BnaA10g21900D	AT5G10370	helicase domain-containing protein / IBR domain-containing protein / zinc finger protein-related	GO:0003676;GO:0004386;GO:0005515;GO:0005524;GO:0008026;GO:0008270	nucleic acid binding;helicase activity;protein binding;ATP binding;ATP-dependent helicase activity;zinc ion binding	A10	2018-01-01	0/0	C	A
1317	plant_height_2016_05_13	chrA10_14923084	missense_variant	MODERATE	BnaA10g21900D	AT5G10370	helicase domain-containing protein / IBR domain-containing protein / zinc finger protein-related	GO:0003676;GO:0004386;GO:0005515;GO:0005524;GO:0008026;GO:0008270	nucleic acid binding;helicase activity;protein binding;ATP binding;ATP-dependent helicase activity;zinc ion binding	A10	2018-01-01	0/0	G	A
1318	plant_height_2016_05_13	chrA10_14941037	missense_variant	MODERATE	BnaA10g21940D	NA	NA	NA	NA	A10	0/0	2018-01-01	A	T
1319	plant_height_2016_05_13	chrA10_14961666	missense_variant	MODERATE	BnaA10g21980D	AT5G10270	cyclin-dependent kinase C;1	GO:0004672;GO:0004674;GO:0004713;GO:0005524;GO:0006468	protein kinase activity;protein serine/threonine kinase activity;protein tyrosine kinase activity;ATP binding;protein phosphorylation	A10	2018-01-01	0/0	T	C
1320	plant_height_2016_05_13	chrA10_14967360	missense_variant	MODERATE	BnaA10g22000D	AT5G10250	Phototropic-responsive NPH3 family protein	GO:0005515	protein binding	A10	0/0	2018-01-01	G	C
1321	plant_height_2016_05_13	chrA10_14973570	missense_variant	MODERATE	BnaA10g22020D	AT5G10220	annexin 6	GO:0005509;GO:0005544	calcium ion binding;calcium-dependent phospholipid binding	A10	0/0	2018-01-01	A	T
1322	plant_height_2016_05_13	chrA10_14974233	missense_variant	MODERATE	BnaA10g22030D	AT5G10210	CONTAINS InterPro DOMAIN/s: C2 calcium-dependent membrane targeting (InterPro:IPR000008); BEST Arabidopsis thaliana protein match is: unknown protein (TAIR:AT5G65030.1); Has 1807 Blast hits to 1807 proteins in 277 species: Archae - 0; Bacteria - 0; Metazoa - 736; Fungi - 347; Plants - 385; Viruses - 0; Other Eukaryotes - 339 (source: NCBI BLink).	NA	NA	A10	0/0	2018-01-01	T	C
1323	plant_height_2016_05_13	chrA10_15043687	stop_gained	HIGH	BnaA10g22160D	AT5G10020	Leucine-rich receptor-like protein kinase family protein	GO:0004672;GO:0004713;GO:0005515;GO:0005524;GO:0006468	protein kinase activity;protein tyrosine kinase activity;protein binding;ATP binding;protein phosphorylation	A10	0/0	2018-01-01	C	A
1324	plant_height_2016_05_13	chrA10_15049066	missense_variant	MODERATE	BnaA10g22170D	AT5G10010	unknown protein; FUNCTIONS IN: molecular_function unknown; INVOLVED IN: biological_process unknown; LOCATED IN: nucleolus; EXPRESSED IN: 25 plant structures; EXPRESSED DURING: 15 growth stages; BEST Arabidopsis thaliana protein match is: unknown protein (TAIR:AT5G64910.1); Has 33260 Blast hits to 16857 proteins in 1270 species: Archae - 88; Bacteria - 3040; Metazoa - 11915; Fungi - 3137; Plants -…	NA	NA	A10	0/0	2018-01-01	A	C
1325	plant_height_2016_05_13	chrA10_15081509	missense_variant	MODERATE	BnaA10g22290D	AT5G09880	Splicing factor, CC1-like	GO:0000166;GO:0003676;GO:0003723;GO:0005634;GO:0006397	nucleotide binding;nucleic acid binding;RNA binding;nucleus;mRNA processing	A10	0/0	2018-01-01	A	G
1326	plant_height_2016_05_13	chrA10_15087620	missense_variant	MODERATE	BnaA10g22310D	AT5G09850	Transcription elongation factor (TFIIS) family protein	GO:0003677;GO:0005634	DNA binding;nucleus	A10	0/0	2018-01-01	T	G
1327	plant_height_2016_05_13	chrA10_15087890	missense_variant	MODERATE	BnaA10g22310D	AT5G09850	Transcription elongation factor (TFIIS) family protein	GO:0003677;GO:0005634	DNA binding;nucleus	A10	0/0	2018-01-01	C	G
1328	plant_height_2016_05_13	chrA10_15088365	missense_variant	MODERATE	BnaA10g22310D	AT5G09850	Transcription elongation factor (TFIIS) family protein	GO:0003677;GO:0005634	DNA binding;nucleus	A10	0/0	2018-01-01	A	G
1329	plant_height_2016_05_13	chrA10_15088681	missense_variant	MODERATE	BnaA10g22310D	AT5G09850	Transcription elongation factor (TFIIS) family protein	GO:0003677;GO:0005634	DNA binding;nucleus	A10	0/0	2018-01-01	T	G
1330	plant_height_2016_05_13	chrA10_15097458	missense_variant	MODERATE	BnaA10g22340D	AT5G09810	actin 7	GO:0005524	ATP binding	A10	2018-01-01	0/0	G	A
1331	plant_height_2016_05_13	chrA10_15097581	missense_variant	MODERATE	BnaA10g22340D	AT5G09810	actin 7	GO:0005524	ATP binding	A10	2018-01-01	0/0	T	C
1332	plant_height_2016_05_13	chrA10_15097605	missense_variant	MODERATE	BnaA10g22340D	AT5G09810	actin 7	GO:0005524	ATP binding	A10	2018-01-01	0/0	T	C
1333	plant_height_2016_05_13	chrA10_15097878	missense_variant	MODERATE	BnaA10g22340D	AT5G09810	actin 7	GO:0005524	ATP binding	A10	2018-01-01	0/0	A	G
1334	plant_height_2016_05_13	chrA10_15103465	missense_variant	MODERATE	BnaA10g22350D	NA	NA	NA	NA	A10	2018-01-01	0/0	T	C
1335	plant_height_2016_05_13	chrA10_15103483	missense_variant	MODERATE	BnaA10g22350D	NA	NA	NA	NA	A10	2018-01-01	0/0	C	G
1336	plant_height_2016_05_13	chrA10_15106465	missense_variant	MODERATE	BnaA10g22360D	AT5G09790	ARABIDOPSIS TRITHORAX-RELATED PROTEIN 5	GO:0005515;GO:0008270	protein binding;zinc ion binding	A10	2018-01-01	0/0	A	T
1337	plant_height_2016_05_13	chrA10_15106651	missense_variant	MODERATE	BnaA10g22360D	AT5G09790	ARABIDOPSIS TRITHORAX-RELATED PROTEIN 5	GO:0005515;GO:0008270	protein binding;zinc ion binding	A10	2018-01-01	0/0	G	C
1338	plant_height_2016_05_13	chrA10_15120791	missense_variant	MODERATE	BnaA10g22400D	AT5G09740	histone acetyltransferase of the MYST family 2	GO:0005634	nucleus	A10	0/0	2018-01-01	A	G
1339	plant_height_2016_05_13	chrA10_15121305	stop_lost	HIGH	BnaA10g22400D	AT5G09740	histone acetyltransferase of the MYST family 2	GO:0005634	nucleus	A10	2018-01-01	0/0	T	A
1340	plant_height_2016_05_13	chrA10_15121311	missense_variant	MODERATE	BnaA10g22400D	AT5G09740	histone acetyltransferase of the MYST family 2	GO:0005634	nucleus	A10	2018-01-01	0/0	T	C
1341	plant_height_2016_05_13	chrA10_15127430	missense_variant	MODERATE	BnaA10g22420D	AT5G09660	peroxisomal NAD-malate dehydrogenase 2	GO:0000166;GO:0003824;GO:0005975;GO:0006108;GO:0016491;GO:0016615;GO:0020037;GO:0030060;GO:0044262;GO:0055114	nucleotide binding;catalytic activity;carbohydrate metabolic process;malate metabolic process;oxidoreductase activity;malate dehydrogenase activity;heme binding;L-malate dehydrogenase activity;cellular carbohydrate metabolic process;oxidation-reduction process	A10	0/0	2018-01-01	A	T
1342	plant_height_2016_05_13	chrA10_15127452	missense_variant	MODERATE	BnaA10g22420D	AT5G09660	peroxisomal NAD-malate dehydrogenase 2	GO:0000166;GO:0003824;GO:0005975;GO:0006108;GO:0016491;GO:0016615;GO:0020037;GO:0030060;GO:0044262;GO:0055114	nucleotide binding;catalytic activity;carbohydrate metabolic process;malate metabolic process;oxidoreductase activity;malate dehydrogenase activity;heme binding;L-malate dehydrogenase activity;cellular carbohydrate metabolic process;oxidation-reduction process	A10	0/0	2018-01-01	A	G
1343	plant_height_2016_05_13	chrA10_15131879	missense_variant	MODERATE	BnaA10g22430D	AT5G09650	pyrophosphorylase 6	GO:0000287;GO:0004427;GO:0005737;GO:0006796	magnesium ion binding;inorganic diphosphatase activity;cytoplasm;phosphate-containing compound metabolic process	A10	0/0	2018-01-01	C	T
1344	plant_height_2016_05_13	chrA10_15131927	missense_variant	MODERATE	BnaA10g22430D	AT5G09650	pyrophosphorylase 6	GO:0000287;GO:0004427;GO:0005737;GO:0006796	magnesium ion binding;inorganic diphosphatase activity;cytoplasm;phosphate-containing compound metabolic process	A10	0/0	2018-01-01	C	A
1345	plant_height_2016_05_13	chrA10_15143335	missense_variant	MODERATE	BnaA10g22450D	AT5G09620	Octicosapeptide/Phox/Bem1p family protein	GO:0005515	protein binding	A10	2018-01-01	0/0	G	A
1346	plant_height_2016_05_13	chrA10_15156329	missense_variant	MODERATE	BnaA10g22510D	AT5G09460	sequence-specific DNA binding transcription factors;transcription regulators	NA	NA	A10	0/0	2018-01-01	G	C
1347	plant_height_2016_05_13	chrA10_15156790	missense_variant	MODERATE	BnaA10g22510D	AT5G09460	sequence-specific DNA binding transcription factors;transcription regulators	NA	NA	A10	0/0	2018-01-01	A	G
1348	plant_height_2016_05_13	chrA10_15161400	missense_variant	MODERATE	BnaA10g22530D	AT5G09440	EXORDIUM like 4	NA	NA	A10	2018-01-01	0/0	G	T
1349	plant_height_2016_05_13	chrA10_15161484	missense_variant	MODERATE	BnaA10g22530D	AT5G09440	EXORDIUM like 4	NA	NA	A10	2018-01-01	0/0	C	T
1350	plant_width_2016_02_17	chrC02_39437445	stop_lost	HIGH	BnaC02g36370D	AT3G26810	auxin signaling F-box 2	GO:0005515	protein binding	C02	0/0	2018-01-01	A	G
1351	plant_width_2016_02_17	chrC02_39506447	missense_variant	MODERATE	BnaC02g36460D	AT3G26910	hydroxyproline-rich glycoprotein family protein	GO:0005515;GO:0005737	protein binding;cytoplasm	C02	2018-01-01	0/0	T	A
1352	plant_width_2016_02_17	chrC02_39507789	stop_gained	HIGH	BnaC02g36460D	AT3G26910	hydroxyproline-rich glycoprotein family protein	GO:0005515;GO:0005737	protein binding;cytoplasm	C02	2018-01-01	0/0	G	A
1353	plant_width_2016_02_17	chrC02_39507892	missense_variant	MODERATE	BnaC02g36460D	AT3G26910	hydroxyproline-rich glycoprotein family protein	GO:0005515;GO:0005737	protein binding;cytoplasm	C02	2018-01-01	0/0	C	T
1354	plant_width_2016_02_17	chrC02_39523257	missense_variant	MODERATE	BnaC02g36490D	AT3G26932	dsRNA-binding protein 3	GO:0003725	double-stranded RNA binding	C02	2018-01-01	0/0	C	T
1355	plant_width_2016_02_17	chrC02_39524877	missense_variant	MODERATE	BnaC02g36500D	AT3G26935	DHHC-type zinc finger family protein	GO:0008270	zinc ion binding	C02	2018-01-01	0/0	T	C
1356	plant_width_2016_02_17	chrC02_39677924	missense_variant	MODERATE	BnaC02g36650D	AT3G27090	DCD (Development and Cell Death) domain protein	NA	NA	C02	2018-01-01	0/0	G	A
1357	plant_width_2016_02_17	chrC02_39682445	missense_variant	MODERATE	BnaC02g36660D	AT3G27120	P-loop containing nucleoside triphosphate hydrolases superfamily protein	GO:0000166;GO:0005524;GO:0017111	nucleotide binding;ATP binding;nucleoside-triphosphatase activity	C02	2018-01-01	0/0	G	A
1358	plant_width_2016_02_17	chrC02_39683264	missense_variant	MODERATE	BnaC02g36660D	AT3G27120	P-loop containing nucleoside triphosphate hydrolases superfamily protein	GO:0000166;GO:0005524;GO:0017111	nucleotide binding;ATP binding;nucleoside-triphosphatase activity	C02	2018-01-01	0/0	G	A
1359	plant_width_2016_02_17	chrC02_39683333	missense_variant	MODERATE	BnaC02g36660D	AT3G27120	P-loop containing nucleoside triphosphate hydrolases superfamily protein	GO:0000166;GO:0005524;GO:0017111	nucleotide binding;ATP binding;nucleoside-triphosphatase activity	C02	2018-01-01	0/0	G	A
1360	plant_width_2016_02_17	chrC02_39780924	missense_variant	MODERATE	BnaC02g36730D	AT3G27190	uridine kinase-like 2	GO:0004849;GO:0005524;GO:0008152;GO:0016301	uridine kinase activity;ATP binding;metabolic process;kinase activity	C02	2018-01-01	0/0	G	C
1361	plant_width_2016_02_17	chrC02_39819106	missense_variant	MODERATE	BnaC02g36780D	AT3G27240	Cytochrome C1 family	GO:0005506;GO:0009055;GO:0020037	iron ion binding;electron carrier activity;heme binding	C02	2018-01-01	0/0	T	C
1362	plant_width_2016_02_17	chrC02_39819148	missense_variant	MODERATE	BnaC02g36780D	AT3G27240	Cytochrome C1 family	GO:0005506;GO:0009055;GO:0020037	iron ion binding;electron carrier activity;heme binding	C02	2018-01-01	0/0	G	A
1363	plant_width_2016_02_17	chrC02_39834023	missense_variant	MODERATE	BnaC02g36790D	AT3G27400	Pectin lyase-like superfamily protein	NA	NA	C02	2018-01-01	0/0	T	A
1364	plant_width_2016_02_17	chrC02_39835239	missense_variant	MODERATE	BnaC02g36790D	AT3G27400	Pectin lyase-like superfamily protein	NA	NA	C02	2018-01-01	0/0	G	A
1365	plant_width_2016_02_17	chrC02_39849465	missense_variant	MODERATE	BnaC02g36830D	NA	NA	NA	NA	C02	2018-01-01	0/0	A	G
1366	plant_width_2016_02_17	chrC02_39850165	missense_variant	MODERATE	BnaC02g36830D	NA	NA	NA	NA	C02	2018-01-01	0/0	C	T
1367	plant_width_2016_02_17	chrC02_39938815	missense_variant	MODERATE	BnaC02g36980D	AT3G27550	RNA-binding CRS1 / YhbY (CRM) domain protein	GO:0003723	RNA binding	C02	2018-01-01	0/0	C	G
1368	plant_width_2016_02_17	chrC02_39938828	stop_lost	HIGH	BnaC02g36980D	AT3G27550	RNA-binding CRS1 / YhbY (CRM) domain protein	GO:0003723	RNA binding	C02	2018-01-01	0/0	T	A
1369	plant_width_2016_02_17	chrC02_39938895	missense_variant	MODERATE	BnaC02g36980D	AT3G27550	RNA-binding CRS1 / YhbY (CRM) domain protein	GO:0003723	RNA binding	C02	2018-01-01	0/0	T	C
1370	plant_width_2016_02_17	chrC02_39938910	missense_variant	MODERATE	BnaC02g36980D	AT3G27550	RNA-binding CRS1 / YhbY (CRM) domain protein	GO:0003723	RNA binding	C02	2018-01-01	0/0	C	A
1371	plant_width_2016_02_17	chrC02_39941247	missense_variant	MODERATE	BnaC02g36980D	AT3G27550	RNA-binding CRS1 / YhbY (CRM) domain protein	GO:0003723	RNA binding	C02	2018-01-01	0/0	T	A
1372	plant_width_2016_02_17	chrC02_40003456	missense_variant	MODERATE	BnaC02g37030D	AT3G27660	oleosin 4	GO:0012511;GO:0016021	monolayer-surrounded lipid storage body;integral component of membrane	C02	2018-01-01	0/0	T	C
1373	plant_width_2016_02_17	chrC02_40004618	stop_gained	HIGH	BnaC02g37040D	AT3G27690	photosystem II light harvesting complex gene 2.3	GO:0016020	membrane	C02	2018-01-01	0/0	G	A
1374	plant_width_2016_02_17	chrC02_40009023	missense_variant	MODERATE	BnaC02g37050D	AT3G27700	zinc finger (CCCH-type) family protein / RNA recognition motif (RRM)-containing protein	GO:0000166;GO:0003676;GO:0008270	nucleotide binding;nucleic acid binding;zinc ion binding	C02	2018-01-01	0/0	G	A
1375	plant_width_2016_02_17	chrC02_40009170	missense_variant	MODERATE	BnaC02g37050D	AT3G27700	zinc finger (CCCH-type) family protein / RNA recognition motif (RRM)-containing protein	GO:0000166;GO:0003676;GO:0008270	nucleotide binding;nucleic acid binding;zinc ion binding	C02	2018-01-01	0/0	A	G
1376	plant_width_2016_02_17	chrC02_40292806	missense_variant	MODERATE	BnaC02g37350D	NA	NA	GO:0004672;GO:0004713;GO:0005515;GO:0005524;GO:0006468	protein kinase activity;protein tyrosine kinase activity;protein binding;ATP binding;protein phosphorylation	C02	0/0	2018-01-01	G	C
1377	plant_width_2016_02_17	chrC02_40321932	missense_variant	MODERATE	BnaC02g37410D	AT3G28690	Protein kinase superfamily protein	GO:0004672;GO:0004674;GO:0004713;GO:0005524;GO:0006468	protein kinase activity;protein serine/threonine kinase activity;protein tyrosine kinase activity;ATP binding;protein phosphorylation	C02	0/0	2018-01-01	C	G
1378	plant_width_2016_02_17	chrC02_40323168	missense_variant	MODERATE	BnaC02g37410D	AT3G28690	Protein kinase superfamily protein	GO:0004672;GO:0004674;GO:0004713;GO:0005524;GO:0006468	protein kinase activity;protein serine/threonine kinase activity;protein tyrosine kinase activity;ATP binding;protein phosphorylation	C02	0/0	2018-01-01	A	G
1379	plant_width_2016_02_17	chrC02_40323372	missense_variant	MODERATE	BnaC02g37410D	AT3G28690	Protein kinase superfamily protein	GO:0004672;GO:0004674;GO:0004713;GO:0005524;GO:0006468	protein kinase activity;protein serine/threonine kinase activity;protein tyrosine kinase activity;ATP binding;protein phosphorylation	C02	0/0	2018-01-01	C	A
1380	plant_width_2016_02_17	chrC02_40329071	missense_variant	MODERATE	BnaC02g37430D	AT3G28730	high mobility group	GO:0003677;GO:0005634	DNA binding;nucleus	C02	2018-01-01	0/0	G	T
1381	plant_width_2016_02_17	chrC02_40330991	missense_variant	MODERATE	BnaC02g37430D	AT3G28730	high mobility group	GO:0003677;GO:0005634	DNA binding;nucleus	C02	2018-01-01	0/0	C	T
1382	plant_width_2016_02_17	chrC02_40332664	missense_variant	MODERATE	BnaC02g37440D	AT3G28740	Cytochrome P450 superfamily protein	GO:0005506;GO:0009055;GO:0020037;GO:0055114	iron ion binding;electron carrier activity;heme binding;oxidation-reduction process	C02	2018-01-01	0/0	G	A
1383	plant_width_2016_02_17	chrC02_40335485	missense_variant	MODERATE	BnaC02g37450D	AT2G23190	cytochrome P450, family 81, subfamily D, polypeptide 7	GO:0005506;GO:0009055;GO:0020037;GO:0055114	iron ion binding;electron carrier activity;heme binding;oxidation-reduction process	C02	2018-01-01	0/0	C	A
1384	plant_width_2016_02_17	chrC02_40335532	missense_variant	MODERATE	BnaC02g37450D	AT2G23190	cytochrome P450, family 81, subfamily D, polypeptide 7	GO:0005506;GO:0009055;GO:0020037;GO:0055114	iron ion binding;electron carrier activity;heme binding;oxidation-reduction process	C02	2018-01-01	0/0	C	T
1385	plant_width_2016_02_17	chrC02_40335701	missense_variant	MODERATE	BnaC02g37450D	AT2G23190	cytochrome P450, family 81, subfamily D, polypeptide 7	GO:0005506;GO:0009055;GO:0020037;GO:0055114	iron ion binding;electron carrier activity;heme binding;oxidation-reduction process	C02	2018-01-01	0/0	G	T
1386	plant_width_2016_02_17	chrC02_40339841	missense_variant	MODERATE	BnaC02g37450D	AT2G23190	cytochrome P450, family 81, subfamily D, polypeptide 7	GO:0005506;GO:0009055;GO:0020037;GO:0055114	iron ion binding;electron carrier activity;heme binding;oxidation-reduction process	C02	2018-01-01	0/0	G	T
1387	plant_width_2016_02_17	chrC02_40340066	missense_variant	MODERATE	BnaC02g37450D	AT2G23190	cytochrome P450, family 81, subfamily D, polypeptide 7	GO:0005506;GO:0009055;GO:0020037;GO:0055114	iron ion binding;electron carrier activity;heme binding;oxidation-reduction process	C02	2018-01-01	0/0	T	G
1388	plant_width_2016_02_17	chrC02_40351119	missense_variant	MODERATE	BnaC02g37480D	NA	NA	NA	NA	C02	2018-01-01	0/0	G	A
1389	plant_width_2016_02_17	chrC02_40352231	missense_variant	MODERATE	BnaC02g37480D	NA	NA	NA	NA	C02	2018-01-01	0/0	A	C
1390	plant_width_2016_02_17	chrC02_40352699	missense_variant	MODERATE	BnaC02g37480D	NA	NA	NA	NA	C02	2018-01-01	0/0	T	A
1391	plant_width_2016_02_17	chrC02_40352789	missense_variant	MODERATE	BnaC02g37480D	NA	NA	NA	NA	C02	2018-01-01	0/0	C	A
1392	plant_width_2016_02_17	chrC02_40509083	missense_variant	MODERATE	BnaC02g37530D	NA	NA	NA	NA	C02	2018-01-01	0/0	A	C
1393	plant_width_2016_02_17	chrC02_40532727	missense_variant	MODERATE	BnaC02g37580D	AT3G28880	Ankyrin repeat family protein	GO:0005515	protein binding	C02	2018-01-01	0/0	A	C
1394	plant_width_2016_02_17	chrC02_40533491	missense_variant	MODERATE	BnaC02g37580D	AT3G28880	Ankyrin repeat family protein	GO:0005515	protein binding	C02	2018-01-01	0/0	C	G
1395	plant_width_2016_02_17	chrC02_40547172	missense_variant	MODERATE	BnaC02g37590D	AT3G28910	myb domain protein 30	GO:0003677;GO:0003682	DNA binding;chromatin binding	C02	2018-01-01	0/0	A	G
1396	plant_width_2016_02_17	chrC02_40547547	missense_variant	MODERATE	BnaC02g37590D	AT3G28910	myb domain protein 30	GO:0003677;GO:0003682	DNA binding;chromatin binding	C02	2018-01-01	0/0	T	C
1397	plant_width_2016_02_17	chrC02_40547722	splice_region_variant&intron_variant	LOW	BnaC02g37590D	AT3G28910	myb domain protein 30	GO:0003677;GO:0003682	DNA binding;chromatin binding	C02	2018-01-01	0/0	A	T
1398	plant_width_2016_02_17	chrC02_40547759	missense_variant&splice_region_variant	MODERATE	BnaC02g37590D	AT3G28910	myb domain protein 30	GO:0003677;GO:0003682	DNA binding;chromatin binding	C02	2018-01-01	0/0	T	C
1399	plant_width_2016_02_17	chrC02_40592592	missense_variant	MODERATE	BnaC02g37610D	AT3G28930	AIG2-like (avirulence induced gene) family protein	NA	NA	C02	2018-01-01	0/0	A	G
1400	plant_width_2016_02_17	chrC02_40642587	missense_variant&splice_region_variant	MODERATE	BnaC02g37640D	AT3G27530	golgin candidate 6	GO:0005488;GO:0005737;GO:0006886;GO:0008565;GO:0016020;GO:0048193	binding;cytoplasm;intracellular protein transport;protein transporter activity;membrane;Golgi vesicle transport	C02	2018-01-01	0/0	A	G
1401	plant_width_2016_02_17	chrC02_40738716	missense_variant	MODERATE	BnaC02g37880D	AT3G29290	Pentatricopeptide repeat (PPR) superfamily protein	GO:0005515	protein binding	C02	2018-01-01	0/0	G	A
1402	plant_width_2016_02_17	chrC02_40738746	missense_variant	MODERATE	BnaC02g37880D	AT3G29290	Pentatricopeptide repeat (PPR) superfamily protein	GO:0005515	protein binding	C02	2018-01-01	0/0	A	G
1403	plant_width_2016_02_17	chrC02_40738861	missense_variant	MODERATE	BnaC02g37880D	AT3G29290	Pentatricopeptide repeat (PPR) superfamily protein	GO:0005515	protein binding	C02	2018-01-01	0/0	A	G
1404	plant_width_2016_02_17	chrC02_41330300	missense_variant	MODERATE	BnaC02g38350D	AT5G48120	ARM repeat superfamily protein	GO:0005488	binding	C02	0/0	2018-01-01	T	G
1405	plant_width_2016_02_17	chrC02_41347344	missense_variant	MODERATE	BnaC02g38370D	AT5G48150	GRAS family transcription factor	NA	NA	C02	2018-01-01	0/0	C	T
1406	plant_width_2016_02_17	chrC02_41347766	missense_variant	MODERATE	BnaC02g38370D	AT5G48150	GRAS family transcription factor	NA	NA	C02	2018-01-01	0/0	G	T
1407	plant_width_2016_02_17	chrC02_41455708	missense_variant	MODERATE	BnaC02g38460D	AT5G48250	B-box type zinc finger protein with CCT domain	GO:0005515;GO:0005622;GO:0008270	protein binding;intracellular;zinc ion binding	C02	2018-01-01	0/0	C	T
1408	plant_width_2016_02_17	chrC02_41455728	missense_variant	MODERATE	BnaC02g38460D	AT5G48250	B-box type zinc finger protein with CCT domain	GO:0005515;GO:0005622;GO:0008270	protein binding;intracellular;zinc ion binding	C02	2018-01-01	0/0	G	T
1409	plant_width_2016_02_17	chrC02_41484016	missense_variant	MODERATE	BnaC02g38520D	AT5G48380	BAK1-interacting receptor-like kinase 1	GO:0004672;GO:0004713;GO:0005515;GO:0005524;GO:0006468	protein kinase activity;protein tyrosine kinase activity;protein binding;ATP binding;protein phosphorylation	C02	2018-01-01	0/0	G	T
1410	plant_width_2016_02_17	chrC02_41485724	missense_variant	MODERATE	BnaC02g38530D	AT5G48385	FRIGIDA-like protein	NA	NA	C02	2018-01-01	0/0	G	A
1411	plant_width_2016_02_17	chrC02_41486243	missense_variant	MODERATE	BnaC02g38530D	AT5G48385	FRIGIDA-like protein	NA	NA	C02	2018-01-01	0/0	A	T
1412	plant_width_2016_02_17	chrC02_41529531	missense_variant	MODERATE	BnaC02g38610D	AT5G48450	SKU5 similar 3	GO:0005507;GO:0016491;GO:0055114	copper ion binding;oxidoreductase activity;oxidation-reduction process	C02	0/0	2018-01-01	C	T
1413	plant_width_2016_02_17	chrC02_41641286	missense_variant	MODERATE	BnaC02g38700D	NA	NA	GO:0003934;GO:0005737;GO:0046654	GTP cyclohydrolase I activity;cytoplasm;tetrahydrofolate biosynthetic process	C02	0/0	2018-01-01	G	C
1414	plant_width_2016_02_17	chrC02_41641319	missense_variant	MODERATE	BnaC02g38700D	NA	NA	GO:0003934;GO:0005737;GO:0046654	GTP cyclohydrolase I activity;cytoplasm;tetrahydrofolate biosynthetic process	C02	0/0	2018-01-01	G	C
1415	plant_width_2016_02_17	chrC02_41853226	missense_variant	MODERATE	BnaC02g38890D	AT5G48960	HAD-superfamily hydrolase, subfamily IG, 5'-nucleotidase	NA	NA	C02	0/0	2018-01-01	G	A
1416	plant_width_2016_02_17	chrC02_41854311	missense_variant	MODERATE	BnaC02g38890D	AT5G48960	HAD-superfamily hydrolase, subfamily IG, 5'-nucleotidase	NA	NA	C02	0/0	2018-01-01	G	A
1417	plant_width_2016_02_17	chrC02_41854763	splice_region_variant&synonymous_variant	LOW	BnaC02g38890D	AT5G48960	HAD-superfamily hydrolase, subfamily IG, 5'-nucleotidase	NA	NA	C02	0/0	2018-01-01	T	C
1418	plant_width_2016_02_17	chrC02_41856295	missense_variant	MODERATE	BnaC02g38900D	AT5G49020	protein arginine methyltransferase 4A	GO:0006479;GO:0008168	protein methylation;methyltransferase activity	C02	0/0	2018-01-01	G	C
1419	plant_width_2016_02_17	chrC02_41857898	missense_variant	MODERATE	BnaC02g38900D	AT5G49020	protein arginine methyltransferase 4A	GO:0006479;GO:0008168	protein methylation;methyltransferase activity	C02	0/0	2018-01-01	T	G
1420	plant_width_2016_02_17	chrC02_41859158	missense_variant	MODERATE	BnaC02g38900D	AT5G49020	protein arginine methyltransferase 4A	GO:0006479;GO:0008168	protein methylation;methyltransferase activity	C02	0/0	2018-01-01	A	T
1421	plant_width_2016_02_17	chrC02_41866109	missense_variant	MODERATE	BnaC02g38910D	AT5G49030	tRNA synthetase class I (I, L, M and V) family protein	GO:0000166;GO:0002161;GO:0003824;GO:0004812;GO:0004822;GO:0005524;GO:0005737;GO:0006418;GO:0006428	nucleotide binding;aminoacyl-tRNA editing activity;catalytic activity;aminoacyl-tRNA ligase activity;isoleucine-tRNA ligase activity;ATP binding;cytoplasm;tRNA aminoacylation for protein translation;isoleucyl-tRNA aminoacylation	C02	0/0	2018-01-01	C	T
1422	plant_width_2016_02_17	chrC02_41866127	missense_variant	MODERATE	BnaC02g38910D	AT5G49030	tRNA synthetase class I (I, L, M and V) family protein	GO:0000166;GO:0002161;GO:0003824;GO:0004812;GO:0004822;GO:0005524;GO:0005737;GO:0006418;GO:0006428	nucleotide binding;aminoacyl-tRNA editing activity;catalytic activity;aminoacyl-tRNA ligase activity;isoleucine-tRNA ligase activity;ATP binding;cytoplasm;tRNA aminoacylation for protein translation;isoleucyl-tRNA aminoacylation	C02	0/0	2018-01-01	A	T
1423	plant_width_2016_02_17	chrC02_41866175	missense_variant&splice_region_variant	MODERATE	BnaC02g38910D	AT5G49030	tRNA synthetase class I (I, L, M and V) family protein	GO:0000166;GO:0002161;GO:0003824;GO:0004812;GO:0004822;GO:0005524;GO:0005737;GO:0006418;GO:0006428	nucleotide binding;aminoacyl-tRNA editing activity;catalytic activity;aminoacyl-tRNA ligase activity;isoleucine-tRNA ligase activity;ATP binding;cytoplasm;tRNA aminoacylation for protein translation;isoleucyl-tRNA aminoacylation	C02	0/0	2018-01-01	T	C
1424	plant_width_2016_02_17	chrC02_41866341	missense_variant	MODERATE	BnaC02g38910D	AT5G49030	tRNA synthetase class I (I, L, M and V) family protein	GO:0000166;GO:0002161;GO:0003824;GO:0004812;GO:0004822;GO:0005524;GO:0005737;GO:0006418;GO:0006428	nucleotide binding;aminoacyl-tRNA editing activity;catalytic activity;aminoacyl-tRNA ligase activity;isoleucine-tRNA ligase activity;ATP binding;cytoplasm;tRNA aminoacylation for protein translation;isoleucyl-tRNA aminoacylation	C02	0/0	2018-01-01	A	G
1425	plant_width_2016_02_17	chrC02_42054657	missense_variant	MODERATE	BnaC02g39070D	AT5G49430	WD40/YVTN repeat-like-containing domain;Bromodomain	GO:0005515	protein binding	C02	0/0	2018-01-01	A	G
1426	plant_width_2016_02_17	chrC02_42055303	missense_variant	MODERATE	BnaC02g39070D	AT5G49430	WD40/YVTN repeat-like-containing domain;Bromodomain	GO:0005515	protein binding	C02	0/0	2018-01-01	A	C
1427	plant_width_2016_02_17	chrC02_42055505	missense_variant	MODERATE	BnaC02g39070D	AT5G49430	WD40/YVTN repeat-like-containing domain;Bromodomain	GO:0005515	protein binding	C02	0/0	2018-01-01	T	C
1428	plant_width_2016_02_17	chrC02_42055795	missense_variant	MODERATE	BnaC02g39070D	AT5G49430	WD40/YVTN repeat-like-containing domain;Bromodomain	GO:0005515	protein binding	C02	0/0	2018-01-01	C	G
1429	plant_width_2016_02_17	chrC02_42055958	missense_variant	MODERATE	BnaC02g39070D	AT5G49430	WD40/YVTN repeat-like-containing domain;Bromodomain	GO:0005515	protein binding	C02	0/0	2018-01-01	T	G
1430	plant_width_2016_02_17	chrC02_42057091	missense_variant	MODERATE	BnaC02g39070D	AT5G49430	WD40/YVTN repeat-like-containing domain;Bromodomain	GO:0005515	protein binding	C02	0/0	2018-01-01	C	T
1431	plant_width_2016_02_17	chrC02_42057156	missense_variant	MODERATE	BnaC02g39070D	AT5G49430	WD40/YVTN repeat-like-containing domain;Bromodomain	GO:0005515	protein binding	C02	0/0	2018-01-01	T	C
1432	plant_width_2016_02_17	chrC02_42119085	missense_variant	MODERATE	BnaC02g39110D	NA	NA	GO:0003824;GO:0046872	catalytic activity;metal ion binding	C02	0/0	2018-01-01	G	A
1433	plant_width_2016_02_17	chrC02_42153026	missense_variant	MODERATE	BnaC02g39140D	NA	NA	NA	NA	C02	0/0	2018-01-01	T	C
1434	plant_width_2016_02_17	chrC02_42156137	missense_variant	MODERATE	BnaC02g39160D	NA	NA	NA	NA	C02	0/0	2018-01-01	A	C
1435	plant_width_2016_02_17	chrC02_42221603	missense_variant	MODERATE	BnaC02g39240D	AT5G49610	F-box family protein	GO:0005515	protein binding	C02	0/0	2018-01-01	A	T
1436	plant_width_2016_02_17	chrC02_42222160	missense_variant	MODERATE	BnaC02g39240D	AT5G49610	F-box family protein	GO:0005515	protein binding	C02	0/0	2018-01-01	T	C
1437	plant_width_2016_02_17	chrC02_42232811	missense_variant	MODERATE	BnaC02g39260D	AT5G49620	myb domain protein 78	GO:0003677;GO:0003682	DNA binding;chromatin binding	C02	2018-01-01	0/0	C	T
1438	plant_width_2016_02_17	chrC02_42250478	missense_variant	MODERATE	BnaC02g39270D	AT5G29560	caleosin-related family protein	GO:0005509	calcium ion binding	C02	0/0	2018-01-01	G	A
1439	plant_width_2016_02_17	chrC02_42250576	missense_variant&splice_region_variant	MODERATE	BnaC02g39270D	AT5G29560	caleosin-related family protein	GO:0005509	calcium ion binding	C02	2018-01-01	0/0	T	G
1440	plant_width_2016_02_17	chrC02_42254169	missense_variant	MODERATE	BnaC02g39290D	AT5G29000	Homeodomain-like superfamily protein	GO:0003677;GO:0003682	DNA binding;chromatin binding	C02	2018-01-01	0/0	C	T
1441	plant_width_2016_02_17	chrC02_42255120	splice_region_variant&synonymous_variant	LOW	BnaC02g39290D	AT5G29000	Homeodomain-like superfamily protein	GO:0003677;GO:0003682	DNA binding;chromatin binding	C02	0/0	2018-01-01	G	T
1442	plant_width_2016_02_17	chrC02_42255164	missense_variant	MODERATE	BnaC02g39290D	AT5G29000	Homeodomain-like superfamily protein	GO:0003677;GO:0003682	DNA binding;chromatin binding	C02	0/0	2018-01-01	A	G
1443	plant_width_2016_02_17	chrC02_42255401	missense_variant	MODERATE	BnaC02g39290D	AT5G29000	Homeodomain-like superfamily protein	GO:0003677;GO:0003682	DNA binding;chromatin binding	C02	0/0	2018-01-01	A	G
1444	plant_width_2016_02_17	chrC02_42255407	missense_variant	MODERATE	BnaC02g39290D	AT5G29000	Homeodomain-like superfamily protein	GO:0003677;GO:0003682	DNA binding;chromatin binding	C02	0/0	2018-01-01	A	G
1445	plant_width_2016_02_17	chrC02_42261562	missense_variant	MODERATE	BnaC02g39300D	AT5G28840	GDP-D-mannose 3',5'-epimerase	GO:0000166;GO:0003824;GO:0044237;GO:0050662	nucleotide binding;catalytic activity;cellular metabolic process;coenzyme binding	C02	0/0	2018-01-01	T	C
1446	plant_width_2016_02_17	chrC02_42270813	missense_variant	MODERATE	BnaC02g39310D	AT5G28770	bZIP transcription factor family protein	GO:0003700;GO:0043565	transcription factor activity, sequence-specific DNA binding;sequence-specific DNA binding	C02	0/0	2018-01-01	G	A
1447	plant_width_2016_02_17	chrC02_42271204	missense_variant	MODERATE	BnaC02g39310D	AT5G28770	bZIP transcription factor family protein	GO:0003700;GO:0043565	transcription factor activity, sequence-specific DNA binding;sequence-specific DNA binding	C02	0/0	2018-01-01	G	C
1448	plant_width_2016_02_17	chrC02_42271247	missense_variant	MODERATE	BnaC02g39310D	AT5G28770	bZIP transcription factor family protein	GO:0003700;GO:0043565	transcription factor activity, sequence-specific DNA binding;sequence-specific DNA binding	C02	0/0	2018-01-01	T	C
1449	plant_width_2016_02_17	chrC02_42271261	missense_variant	MODERATE	BnaC02g39310D	AT5G28770	bZIP transcription factor family protein	GO:0003700;GO:0043565	transcription factor activity, sequence-specific DNA binding;sequence-specific DNA binding	C02	0/0	2018-01-01	C	A
1450	plant_width_2016_02_17	chrC02_42274685	missense_variant	MODERATE	BnaC02g39330D	AT5G28740	Tetratricopeptide repeat (TPR)-like superfamily protein	GO:0005515;GO:0005622;GO:0006396	protein binding;intracellular;RNA processing	C02	0/0	2018-01-01	C	G
1451	root_weight_2016_05_13	chrA10_14617443	stop_gained	HIGH	BnaA10g21120D	AT5G11380	1-deoxy-D-xylulose 5-phosphate synthase 3	GO:0003824;GO:0008152;GO:0008661;GO:0016114	catalytic activity;metabolic process;1-deoxy-D-xylulose-5-phosphate synthase activity;terpenoid biosynthetic process	A10	2018-01-01	0/0	G	A
1452	root_weight_2016_05_13	chrA10_14618097	stop_gained	HIGH	BnaA10g21120D	AT5G11380	1-deoxy-D-xylulose 5-phosphate synthase 3	GO:0003824;GO:0008152;GO:0008661;GO:0016114	catalytic activity;metabolic process;1-deoxy-D-xylulose-5-phosphate synthase activity;terpenoid biosynthetic process	A10	0/0	2018-01-01	G	A
1453	root_weight_2016_05_13	chrA10_14618103	missense_variant	MODERATE	BnaA10g21120D	AT5G11380	1-deoxy-D-xylulose 5-phosphate synthase 3	GO:0003824;GO:0008152;GO:0008661;GO:0016114	catalytic activity;metabolic process;1-deoxy-D-xylulose-5-phosphate synthase activity;terpenoid biosynthetic process	A10	0/0	2018-01-01	A	C
1454	root_weight_2016_05_13	chrA10_14620393	missense_variant	MODERATE	BnaA10g21130D	AT5G11350	DNAse I-like superfamily protein	NA	NA	A10	2018-01-01	0/0	C	G
1455	root_weight_2016_05_13	chrA10_14620452	missense_variant	MODERATE	BnaA10g21130D	AT5G11350	DNAse I-like superfamily protein	NA	NA	A10	2018-01-01	0/0	C	A
1456	root_weight_2016_05_13	chrA10_14620549	missense_variant	MODERATE	BnaA10g21130D	AT5G11350	DNAse I-like superfamily protein	NA	NA	A10	2018-01-01	0/0	C	T
1457	root_weight_2016_05_13	chrA10_14621117	splice_region_variant&synonymous_variant	LOW	BnaA10g21130D	AT5G11350	DNAse I-like superfamily protein	NA	NA	A10	2018-01-01	0/0	A	G
1458	root_weight_2016_05_13	chrA10_14623373	missense_variant	MODERATE	BnaA10g21130D	AT5G11350	DNAse I-like superfamily protein	NA	NA	A10	2018-01-01	0/0	T	C
1459	root_weight_2016_05_13	chrA10_14640740	missense_variant	MODERATE	BnaA10g21160D	AT5G11310	Pentatricopeptide repeat (PPR) superfamily protein	GO:0005515	protein binding	A10	0/0	2018-01-01	A	G
1460	root_weight_2016_05_13	chrA10_14640758	missense_variant	MODERATE	BnaA10g21160D	AT5G11310	Pentatricopeptide repeat (PPR) superfamily protein	GO:0005515	protein binding	A10	0/0	2018-01-01	C	T
1461	root_weight_2016_05_13	chrA10_14640845	missense_variant	MODERATE	BnaA10g21160D	AT5G11310	Pentatricopeptide repeat (PPR) superfamily protein	GO:0005515	protein binding	A10	0/0	2018-01-01	A	G
1462	root_weight_2016_05_13	chrA10_14641267	missense_variant	MODERATE	BnaA10g21160D	AT5G11310	Pentatricopeptide repeat (PPR) superfamily protein	GO:0005515	protein binding	A10	2018-01-01	0/0	G	A
1463	root_weight_2016_05_13	chrA10_14641340	missense_variant	MODERATE	BnaA10g21160D	AT5G11310	Pentatricopeptide repeat (PPR) superfamily protein	GO:0005515	protein binding	A10	2018-01-01	0/0	T	A
1464	root_weight_2016_05_13	chrA10_14641421	missense_variant	MODERATE	BnaA10g21160D	AT5G11310	Pentatricopeptide repeat (PPR) superfamily protein	GO:0005515	protein binding	A10	2018-01-01	0/0	A	T
1465	root_weight_2016_05_13	chrA10_14641467	missense_variant	MODERATE	BnaA10g21160D	AT5G11310	Pentatricopeptide repeat (PPR) superfamily protein	GO:0005515	protein binding	A10	2018-01-01	0/0	C	G
1466	root_weight_2016_05_13	chrA10_14649935	missense_variant	MODERATE	BnaA10g21190D	AT5G11270	overexpressor of cationic peroxidase 3	GO:0003677;GO:0003700;GO:0043565	DNA binding;transcription factor activity, sequence-specific DNA binding;sequence-specific DNA binding	A10	0/0	2018-01-01	G	T
1467	root_weight_2016_05_13	chrA10_14659857	missense_variant	MODERATE	BnaA10g21220D	AT5G11240	transducin family protein / WD-40 repeat family protein	GO:0005515	protein binding	A10	2018-01-01	0/0	T	A
1468	root_weight_2016_05_13	chrA10_14681586	stop_lost	HIGH	BnaA10g21270D	AT5G11170	DEAD/DEAH box RNA helicase family protein	GO:0003676;GO:0004386;GO:0005524;GO:0008026	nucleic acid binding;helicase activity;ATP binding;ATP-dependent helicase activity	A10	0/0	2018-01-01	T	C
1469	root_weight_2016_05_13	chrA10_14724357	missense_variant	MODERATE	BnaA10g21380D	AT5G11030	aberrant lateral root formation 4	NA	NA	A10	2018-01-01	0/0	T	C
1470	root_weight_2016_05_13	chrA10_14757698	missense_variant	MODERATE	BnaA10g21460D	AT5G10940	transducin family protein / WD-40 repeat family protein	GO:0005515	protein binding	A10	2018-01-01	0/0	A	C
1471	root_weight_2016_05_13	chrA10_14758970	missense_variant	MODERATE	BnaA10g21460D	AT5G10940	transducin family protein / WD-40 repeat family protein	GO:0005515	protein binding	A10	2018-01-01	0/0	A	G
1472	Stearic_acid	chrA08_9275114	missense_variant	MODERATE	BnaA08g09790D	AT4G21160	Calcium-dependent ARF-type GTPase activating protein family	GO:0005515;GO:0008060;GO:0008270;GO:0032312	protein binding;NA;zinc ion binding;NA	A08	2018-01-01	0/0	G	A
1473	Stearic_acid	chrA08_9310294	missense_variant	MODERATE	BnaA08g09860D	AT4G21070	breast cancer susceptibility1	GO:0003677;GO:0005515;GO:0005634;GO:0006281;GO:0008270	DNA binding;protein binding;nucleus;DNA repair;zinc ion binding	A08	2018-01-01	0/0	C	T
1474	Stearic_acid	chrA08_9367084	missense_variant	MODERATE	BnaA08g09980D	AT4G20940	Leucine-rich receptor-like protein kinase family protein	GO:0004672;GO:0004713;GO:0005515;GO:0005524;GO:0006468	protein kinase activity;protein tyrosine kinase activity;protein binding;ATP binding;protein phosphorylation	A08	2018-01-01	0/0	G	A
1475	Stearic_acid	chrA08_9367138	missense_variant	MODERATE	BnaA08g09980D	AT4G20940	Leucine-rich receptor-like protein kinase family protein	GO:0004672;GO:0004713;GO:0005515;GO:0005524;GO:0006468	protein kinase activity;protein tyrosine kinase activity;protein binding;ATP binding;protein phosphorylation	A08	2018-01-01	0/0	T	C
1476	Stearic_acid	chrA08_9368466	missense_variant	MODERATE	BnaA08g09980D	AT4G20940	Leucine-rich receptor-like protein kinase family protein	GO:0004672;GO:0004713;GO:0005515;GO:0005524;GO:0006468	protein kinase activity;protein tyrosine kinase activity;protein binding;ATP binding;protein phosphorylation	A08	2018-01-01	0/0	T	C
1477	Stearic_acid	chrA08_9369696	missense_variant	MODERATE	BnaA08g09980D	AT4G20940	Leucine-rich receptor-like protein kinase family protein	GO:0004672;GO:0004713;GO:0005515;GO:0005524;GO:0006468	protein kinase activity;protein tyrosine kinase activity;protein binding;ATP binding;protein phosphorylation	A08	2018-01-01	0/0	A	G
1478	Stearic_acid	chrA08_9369867	missense_variant&splice_region_variant	MODERATE	BnaA08g09980D	AT4G20940	Leucine-rich receptor-like protein kinase family protein	GO:0004672;GO:0004713;GO:0005515;GO:0005524;GO:0006468	protein kinase activity;protein tyrosine kinase activity;protein binding;ATP binding;protein phosphorylation	A08	2018-01-01	0/0	A	T
1479	Stearic_acid	chrA08_9396441	splice_region_variant&synonymous_variant	LOW	BnaA08g10010D	AT4G21750	Homeobox-leucine zipper family protein / lipid-binding START domain-containing protein	GO:0003677;GO:0003700;GO:0005634;GO:0043565	DNA binding;transcription factor activity, sequence-specific DNA binding;nucleus;sequence-specific DNA binding	A08	2018-01-01	0/0	G	A
1480	Stearic_acid	chrA08_9398007	missense_variant	MODERATE	BnaA08g10010D	AT4G21750	Homeobox-leucine zipper family protein / lipid-binding START domain-containing protein	GO:0003677;GO:0003700;GO:0005634;GO:0043565	DNA binding;transcription factor activity, sequence-specific DNA binding;nucleus;sequence-specific DNA binding	A08	2018-01-01	0/0	G	A
1481	Stearic_acid	chrA08_9428843	missense_variant	MODERATE	BnaA08g10070D	NA	NA	GO:0003677	DNA binding	A08	2018-01-01	0/0	G	A
1482	Stearic_acid	chrA08_9428922	missense_variant	MODERATE	BnaA08g10070D	NA	NA	GO:0003677	DNA binding	A08	2018-01-01	0/0	C	A
1483	Stearic_acid	chrA08_9429384	missense_variant	MODERATE	BnaA08g10070D	NA	NA	GO:0003677	DNA binding	A08	2018-01-01	0/0	T	C
1484	Stearic_acid	chrA08_9460640	missense_variant	MODERATE	BnaA08g10100D	AT3G04220	Disease resistance protein (TIR-NBS-LRR class) family	GO:0000166;GO:0005515;GO:0006952;GO:0007165;GO:0017111;GO:0043531	nucleotide binding;protein binding;defense response;signal transduction;nucleoside-triphosphatase activity;ADP binding	A08	2018-01-01	0/0	T	G
1485	Stearic_acid	chrA08_9492845	missense_variant	MODERATE	BnaA08g10140D	AT4G22120	ERD (early-responsive to dehydration stress) family protein	GO:0016020	membrane	A08	2018-01-01	0/0	C	T
1486	Stearic_acid	chrA08_9494270	missense_variant	MODERATE	BnaA08g10140D	AT4G22120	ERD (early-responsive to dehydration stress) family protein	GO:0016020	membrane	A08	2018-01-01	0/0	T	C
1487	Stearic_acid	chrA08_9494552	missense_variant	MODERATE	BnaA08g10140D	AT4G22120	ERD (early-responsive to dehydration stress) family protein	GO:0016020	membrane	A08	2018-01-01	0/0	A	C
1488	Stearic_acid	chrA08_9506739	missense_variant	MODERATE	BnaA08g10150D	AT4G22130	STRUBBELIG-receptor family 8	GO:0004672;GO:0004713;GO:0005524;GO:0006468	protein kinase activity;protein tyrosine kinase activity;ATP binding;protein phosphorylation	A08	2018-01-01	0/0	C	A
1489	Stearic_acid	chrA08_9510190	missense_variant	MODERATE	BnaA08g10160D	AT4G22140	PHD finger family protein / bromo-adjacent homology (BAH) domain-containing protein	GO:0003677;GO:0005515;GO:0008270	DNA binding;protein binding;zinc ion binding	A08	2018-01-01	0/0	G	A
1490	Stearic_acid	chrA08_9510241	missense_variant	MODERATE	BnaA08g10160D	AT4G22140	PHD finger family protein / bromo-adjacent homology (BAH) domain-containing protein	GO:0003677;GO:0005515;GO:0008270	DNA binding;protein binding;zinc ion binding	A08	2018-01-01	0/0	A	C
1491	Stearic_acid	chrA08_9510336	missense_variant	MODERATE	BnaA08g10160D	AT4G22140	PHD finger family protein / bromo-adjacent homology (BAH) domain-containing protein	GO:0003677;GO:0005515;GO:0008270	DNA binding;protein binding;zinc ion binding	A08	2018-01-01	0/0	G	A
1492	Stearic_acid	chrA08_9510475	stop_gained	HIGH	BnaA08g10160D	AT4G22140	PHD finger family protein / bromo-adjacent homology (BAH) domain-containing protein	GO:0003677;GO:0005515;GO:0008270	DNA binding;protein binding;zinc ion binding	A08	2018-01-01	0/0	G	A
1493	Stearic_acid	chrA08_9515017	missense_variant	MODERATE	BnaA08g10170D	AT4G22220	SufE/NifU family protein	GO:0005506;GO:0016226;GO:0051536	iron ion binding;iron-sulfur cluster assembly;iron-sulfur cluster binding	A08	2018-01-01	0/0	A	C
1494	Stearic_acid	chrA08_9529027	missense_variant	MODERATE	BnaA08g10220D	AT4G22360	SWIB complex BAF60b domain-containing protein	GO:0003677;GO:0005515	DNA binding;protein binding	A08	2018-01-01	0/0	C	G
1495	Stearic_acid	chrA08_9530691	missense_variant	MODERATE	BnaA08g10230D	AT4G12590	Protein of unknown function DUF106, transmembrane	GO:0016020	membrane	A08	2018-01-01	0/0	T	C
1496	Stearic_acid	chrA08_9941308	missense_variant	MODERATE	BnaA08g10720D	NA	NA	NA	NA	A08	2018-01-01	0/0	A	G
1497	Stearic_acid	chrA08_9941532	missense_variant	MODERATE	BnaA08g10720D	NA	NA	NA	NA	A08	2018-01-01	0/0	A	C
1498	Stearic_acid	chrA08_9995712	missense_variant	MODERATE	BnaA08g10790D	AT4G35230	BR-signaling kinase 1	GO:0004672;GO:0004713;GO:0005515;GO:0005524;GO:0006468	protein kinase activity;protein tyrosine kinase activity;protein binding;ATP binding;protein phosphorylation	A08	2018-01-01	0/0	A	G
1499	Stearic_acid	chrA08_10022021	missense_variant	MODERATE	BnaA08g10840D	AT4G35150	O-methyltransferase family protein	GO:0008168;GO:0008171;GO:0046983	methyltransferase activity;O-methyltransferase activity;protein dimerization activity	A08	2018-01-01	0/0	G	C
1500	Stearic_acid	chrA08_10030746	missense_variant	MODERATE	BnaA08g10850D	AT4G35110	Arabidopsis phospholipase-like protein (PEARLI 4) family	NA	NA	A08	2018-01-01	0/0	T	G
1501	Stearic_acid	chrA08_10030784	missense_variant	MODERATE	BnaA08g10850D	AT4G35110	Arabidopsis phospholipase-like protein (PEARLI 4) family	NA	NA	A08	2018-01-01	0/0	C	A
1502	Stearic_acid	chrA08_10034794	missense_variant	MODERATE	BnaA08g10860D	AT4G35100	plasma membrane intrinsic protein 3	GO:0005215;GO:0006810;GO:0016020	transporter activity;transport;membrane	A08	2018-01-01	0/0	G	T
1503	Stearic_acid	chrA08_10035229	missense_variant&splice_region_variant	MODERATE	BnaA08g10860D	AT4G35100	plasma membrane intrinsic protein 3	GO:0005215;GO:0006810;GO:0016020	transporter activity;transport;membrane	A08	2018-01-01	0/0	A	G
1504	Stearic_acid	chrA08_10035349	missense_variant	MODERATE	BnaA08g10860D	AT4G35100	plasma membrane intrinsic protein 3	GO:0005215;GO:0006810;GO:0016020	transporter activity;transport;membrane	A08	2018-01-01	0/0	G	T
1505	Stearic_acid	chrA08_10042612	missense_variant	MODERATE	BnaA08g10870D	AT4G35090	catalase 2	GO:0004096;GO:0006979;GO:0020037;GO:0055114	catalase activity;response to oxidative stress;heme binding;oxidation-reduction process	A08	2018-01-01	0/0	T	C
1506	Stearic_acid	chrA08_10042738	stop_lost	HIGH	BnaA08g10870D	AT4G35090	catalase 2	GO:0004096;GO:0006979;GO:0020037;GO:0055114	catalase activity;response to oxidative stress;heme binding;oxidation-reduction process	A08	2018-01-01	0/0	T	C
1507	Stearic_acid	chrA08_10043132	splice_region_variant&intron_variant	LOW	BnaA08g10870D	AT4G35090	catalase 2	GO:0004096;GO:0006979;GO:0020037;GO:0055114	catalase activity;response to oxidative stress;heme binding;oxidation-reduction process	A08	2018-01-01	0/0	A	C
1508	Stearic_acid	chrA08_10044025	missense_variant	MODERATE	BnaA08g10870D	AT4G35090	catalase 2	GO:0004096;GO:0006979;GO:0020037;GO:0055114	catalase activity;response to oxidative stress;heme binding;oxidation-reduction process	A08	2018-01-01	0/0	T	G
1509	Stearic_acid	chrA08_10051955	missense_variant	MODERATE	BnaA08g10890D	AT4G35070	SBP (S-ribonuclease binding protein) family protein	NA	NA	A08	2018-01-01	0/0	T	C
1510	Stearic_acid	chrA08_10051972	missense_variant	MODERATE	BnaA08g10890D	AT4G35070	SBP (S-ribonuclease binding protein) family protein	NA	NA	A08	2018-01-01	0/0	G	C
1511	Stearic_acid	chrA08_10052571	missense_variant	MODERATE	BnaA08g10890D	AT4G35070	SBP (S-ribonuclease binding protein) family protein	NA	NA	A08	2018-01-01	0/0	G	A
1512	Stearic_acid	chrA08_10081176	missense_variant	MODERATE	BnaA08g10930D	AT4G34960	Cyclophilin-like peptidyl-prolyl cis-trans isomerase family protein	GO:0003755;GO:0006457	peptidyl-prolyl cis-trans isomerase activity;protein folding	A08	2018-01-01	0/0	T	C
1513	Stearic_acid	chrA08_10081609	missense_variant	MODERATE	BnaA08g10930D	AT4G34960	Cyclophilin-like peptidyl-prolyl cis-trans isomerase family protein	GO:0003755;GO:0006457	peptidyl-prolyl cis-trans isomerase activity;protein folding	A08	2018-01-01	0/0	C	A
1514	Stearic_acid	chrA08_10081786	missense_variant	MODERATE	BnaA08g10930D	AT4G34960	Cyclophilin-like peptidyl-prolyl cis-trans isomerase family protein	GO:0003755;GO:0006457	peptidyl-prolyl cis-trans isomerase activity;protein folding	A08	2018-01-01	0/0	C	A
1515	Stearic_acid	chrA08_10081792	stop_lost	HIGH	BnaA08g10930D	AT4G34960	Cyclophilin-like peptidyl-prolyl cis-trans isomerase family protein	GO:0003755;GO:0006457	peptidyl-prolyl cis-trans isomerase activity;protein folding	A08	2018-01-01	0/0	A	G
1516	Stearic_acid	chrA08_10082409	missense_variant	MODERATE	BnaA08g10930D	AT4G34960	Cyclophilin-like peptidyl-prolyl cis-trans isomerase family protein	GO:0003755;GO:0006457	peptidyl-prolyl cis-trans isomerase activity;protein folding	A08	2018-01-01	0/0	T	A
1517	Stearic_acid	chrA08_10082441	missense_variant	MODERATE	BnaA08g10930D	AT4G34960	Cyclophilin-like peptidyl-prolyl cis-trans isomerase family protein	GO:0003755;GO:0006457	peptidyl-prolyl cis-trans isomerase activity;protein folding	A08	2018-01-01	0/0	C	G
1518	Stearic_acid	chrA08_10088738	missense_variant	MODERATE	BnaA08g10940D	AT4G34950	Major facilitator superfamily protein	NA	NA	A08	2018-01-01	0/0	G	C
1519	Stearic_acid	chrA08_10129624	missense_variant	MODERATE	BnaA08g10990D	AT4G34710	arginine decarboxylase 2	GO:0003824;GO:0006527;GO:0008295;GO:0008792	catalytic activity;arginine catabolic process;spermidine biosynthetic process;arginine decarboxylase activity	A08	2018-01-01	0/0	C	G
1520	Stearic_acid	chrA08_10130804	missense_variant	MODERATE	BnaA08g10990D	AT4G34710	arginine decarboxylase 2	GO:0003824;GO:0006527;GO:0008295;GO:0008792	catalytic activity;arginine catabolic process;spermidine biosynthetic process;arginine decarboxylase activity	A08	2018-01-01	0/0	T	C
1521	Stearic_acid	chrA08_10137839	missense_variant	MODERATE	BnaA08g11020D	AT4G34700	LYR family of Fe/S cluster biogenesis protein	NA	NA	A08	2018-01-01	0/0	C	T
1522	Stearic_acid	chrA08_10149156	missense_variant	MODERATE	BnaA08g11050D	AT4G34660	SH3 domain-containing protein	GO:0005515	protein binding	A08	2018-01-01	0/0	C	G
1523	Stearic_acid	chrA08_10194057	missense_variant	MODERATE	BnaA08g11140D	AT4G34510	3-ketoacyl-CoA synthase 17	GO:0003824;GO:0006633;GO:0008152;GO:0008610;GO:0016020	catalytic activity;fatty acid biosynthetic process;metabolic process;lipid biosynthetic process;membrane	A08	2018-01-01	0/0	T	C
1524	Stearic_acid	chrA08_10198590	stop_gained	HIGH	BnaA08g11150D	AT4G34490	cyclase associated protein 1	GO:0000902;GO:0003779;GO:0007010	cell morphogenesis;actin binding;cytoskeleton organization	A08	2018-01-01	0/0	C	T
1525	Stearic_acid	chrA08_10198834	missense_variant	MODERATE	BnaA08g11150D	AT4G34490	cyclase associated protein 1	GO:0000902;GO:0003779;GO:0007010	cell morphogenesis;actin binding;cytoskeleton organization	A08	2018-01-01	0/0	T	G
1526	Stearic_acid	chrA08_10199221	missense_variant	MODERATE	BnaA08g11150D	AT4G34490	cyclase associated protein 1	GO:0000902;GO:0003779;GO:0007010	cell morphogenesis;actin binding;cytoskeleton organization	A08	2018-01-01	0/0	G	C
1527	Stearic_acid	chrA08_10202591	missense_variant	MODERATE	BnaA08g11160D	AT4G34460	GTP binding protein beta 1	GO:0005515	protein binding	A08	2018-01-01	0/0	A	G
1528	Stearic_acid	chrA08_10222169	missense_variant	MODERATE	BnaA08g11190D	AT4G34430	DNA-binding family protein	GO:0003677;GO:0003682;GO:0005515;GO:0008270	DNA binding;chromatin binding;protein binding;zinc ion binding	A08	2018-01-01	0/0	G	A
1529	Stearic_acid	chrA08_10223007	missense_variant	MODERATE	BnaA08g11190D	AT4G34430	DNA-binding family protein	GO:0003677;GO:0003682;GO:0005515;GO:0008270	DNA binding;chromatin binding;protein binding;zinc ion binding	A08	2018-01-01	0/0	C	T
1530	Stearic_acid	chrA08_10223041	missense_variant	MODERATE	BnaA08g11190D	AT4G34430	DNA-binding family protein	GO:0003677;GO:0003682;GO:0005515;GO:0008270	DNA binding;chromatin binding;protein binding;zinc ion binding	A08	2018-01-01	0/0	T	G
1531	Stearic_acid	chrA08_10224940	missense_variant	MODERATE	BnaA08g11190D	AT4G34430	DNA-binding family protein	GO:0003677;GO:0003682;GO:0005515;GO:0008270	DNA binding;chromatin binding;protein binding;zinc ion binding	A08	2018-01-01	0/0	C	T
1532	Stearic_acid	chrA08_10233587	missense_variant	MODERATE	BnaA08g11220D	AT4G34410	redox responsive transcription factor 1	GO:0003677;GO:0003700	DNA binding;transcription factor activity, sequence-specific DNA binding	A08	2018-01-01	0/0	T	G
1533	Stearic_acid	chrA08_10241273	missense_variant	MODERATE	BnaA08g11230D	AT4G34390	extra-large GTP-binding protein 2	GO:0003924;GO:0004871;GO:0007165;GO:0007186;GO:0019001;GO:0031683	GTPase activity;signal transducer activity;signal transduction;G-protein coupled receptor signaling pathway;guanyl nucleotide binding;G-protein beta/gamma-subunit complex binding	A08	2018-01-01	0/0	G	A
1534	Stearic_acid	chrA08_10242671	missense_variant	MODERATE	BnaA08g11230D	AT4G34390	extra-large GTP-binding protein 2	GO:0003924;GO:0004871;GO:0007165;GO:0007186;GO:0019001;GO:0031683	GTPase activity;signal transducer activity;signal transduction;G-protein coupled receptor signaling pathway;guanyl nucleotide binding;G-protein beta/gamma-subunit complex binding	A08	2018-01-01	0/0	C	T
1535	Stearic_acid	chrA08_10251045	missense_variant	MODERATE	BnaA08g11250D	AT4G34350	4-hydroxy-3-methylbut-2-enyl diphosphate reductase	GO:0055114	oxidation-reduction process	A08	2018-01-01	0/0	G	A
1536	Stearic_acid	chrA08_10251208	splice_region_variant&synonymous_variant	LOW	BnaA08g11250D	AT4G34350	4-hydroxy-3-methylbut-2-enyl diphosphate reductase	GO:0055114	oxidation-reduction process	A08	2018-01-01	0/0	A	G
1537	Stearic_acid	chrA08_10261327	missense_variant	MODERATE	BnaA08g11270D	AT4G34320	Protein of unknown function (DUF677)	NA	NA	A08	2018-01-01	0/0	G	C
1538	Stearic_acid	chrA08_10297391	missense_variant	MODERATE	BnaA08g11320D	AT4G34200	D-3-phosphoglycerate dehydrogenase	GO:0000166;GO:0004617;GO:0006564;GO:0008152;GO:0016597;GO:0048037;GO:0051287;GO:0055114	nucleotide binding;phosphoglycerate dehydrogenase activity;L-serine biosynthetic process;metabolic process;amino acid binding;cofactor binding;NAD binding;oxidation-reduction process	A08	2018-01-01	0/0	G	C
1539	Stearic_acid	chrA08_10298243	missense_variant	MODERATE	BnaA08g11320D	AT4G34200	D-3-phosphoglycerate dehydrogenase	GO:0000166;GO:0004617;GO:0006564;GO:0008152;GO:0016597;GO:0048037;GO:0051287;GO:0055114	nucleotide binding;phosphoglycerate dehydrogenase activity;L-serine biosynthetic process;metabolic process;amino acid binding;cofactor binding;NAD binding;oxidation-reduction process	A08	2018-01-01	0/0	C	T
1540	Stearic_acid	chrA08_10298261	missense_variant	MODERATE	BnaA08g11320D	AT4G34200	D-3-phosphoglycerate dehydrogenase	GO:0000166;GO:0004617;GO:0006564;GO:0008152;GO:0016597;GO:0048037;GO:0051287;GO:0055114	nucleotide binding;phosphoglycerate dehydrogenase activity;L-serine biosynthetic process;metabolic process;amino acid binding;cofactor binding;NAD binding;oxidation-reduction process	A08	2018-01-01	0/0	G	A
1541	Stearic_acid	chrA08_10298402	missense_variant	MODERATE	BnaA08g11320D	AT4G34200	D-3-phosphoglycerate dehydrogenase	GO:0000166;GO:0004617;GO:0006564;GO:0008152;GO:0016597;GO:0048037;GO:0051287;GO:0055114	nucleotide binding;phosphoglycerate dehydrogenase activity;L-serine biosynthetic process;metabolic process;amino acid binding;cofactor binding;NAD binding;oxidation-reduction process	A08	2018-01-01	0/0	G	A
1542	Stearic_acid	chrA08_10298480	missense_variant	MODERATE	BnaA08g11320D	AT4G34200	D-3-phosphoglycerate dehydrogenase	GO:0000166;GO:0004617;GO:0006564;GO:0008152;GO:0016597;GO:0048037;GO:0051287;GO:0055114	nucleotide binding;phosphoglycerate dehydrogenase activity;L-serine biosynthetic process;metabolic process;amino acid binding;cofactor binding;NAD binding;oxidation-reduction process	A08	2018-01-01	0/0	A	T
1543	Stearic_acid	chrA08_10298522	missense_variant	MODERATE	BnaA08g11320D	AT4G34200	D-3-phosphoglycerate dehydrogenase	GO:0000166;GO:0004617;GO:0006564;GO:0008152;GO:0016597;GO:0048037;GO:0051287;GO:0055114	nucleotide binding;phosphoglycerate dehydrogenase activity;L-serine biosynthetic process;metabolic process;amino acid binding;cofactor binding;NAD binding;oxidation-reduction process	A08	2018-01-01	0/0	A	C
1544	Stearic_acid	chrA08_10303760	missense_variant	MODERATE	BnaA08g11340D	AT3G42050	vacuolar ATP synthase subunit H family protein	GO:0005488;GO:0015991	binding;ATP hydrolysis coupled proton transport	A08	2018-01-01	0/0	C	G
1545	Stearic_acid	chrA08_10322883	stop_lost	HIGH	BnaA08g11370D	AT4G34138	UDP-glucosyl transferase 73B1	GO:0008152	metabolic process	A08	2018-01-01	0/0	T	G
1546	Stearic_acid	chrA08_10324617	missense_variant	MODERATE	BnaA08g11380D	AT4G34135	UDP-glucosyltransferase 73B2	GO:0008152	metabolic process	A08	2018-01-01	0/0	A	C
1547	Stearic_acid	chrA08_10324678	missense_variant	MODERATE	BnaA08g11380D	AT4G34135	UDP-glucosyltransferase 73B2	GO:0008152	metabolic process	A08	2018-01-01	0/0	C	G
1548	Stearic_acid	chrA08_10335756	missense_variant	MODERATE	BnaA08g11390D	AT4G34135	UDP-glucosyltransferase 73B2	GO:0008152	metabolic process	A08	0/0	2018-01-01	A	G
1549	Stearic_acid	chrA08_10364926	missense_variant	MODERATE	BnaA08g11420D	AT4G33860	Glycosyl hydrolase family 10 protein	GO:0003824;GO:0005975	catalytic activity;carbohydrate metabolic process	A08	2018-01-01	0/0	G	A
1550	Stearic_acid	chrA08_10447661	missense_variant	MODERATE	BnaA08g11500D	AT4G33630	Protein of unknown function (DUF3506)	NA	NA	A08	2018-01-01	0/0	G	A
1551	Stearic_acid	chrA08_10448680	missense_variant	MODERATE	BnaA08g11500D	AT4G33630	Protein of unknown function (DUF3506)	NA	NA	A08	2018-01-01	0/0	T	A
1552	Stearic_acid	chrA08_10449138	missense_variant	MODERATE	BnaA08g11500D	AT4G33630	Protein of unknown function (DUF3506)	NA	NA	A08	2018-01-01	0/0	T	C
1553	Stearic_acid	chrA08_10449156	missense_variant	MODERATE	BnaA08g11500D	AT4G33630	Protein of unknown function (DUF3506)	NA	NA	A08	2018-01-01	0/0	G	A
1554	Stearic_acid	chrA08_10453456	missense_variant	MODERATE	BnaA08g11510D	AT1G55990	glycine-rich protein	NA	NA	A08	2018-01-01	0/0	T	C
1555	Stearic_acid	chrA08_10460115	stop_lost&splice_region_variant	HIGH	BnaA08g11540D	AT4G33580	beta carbonic anhydrase 5	GO:0004089;GO:0005515;GO:0008270;GO:0015976	carbonate dehydratase activity;protein binding;zinc ion binding;carbon utilization	A08	0/0	2018-01-01	T	A
1556	Stearic_acid	chrA08_10460395	splice_region_variant&synonymous_variant	LOW	BnaA08g11540D	AT4G33580	beta carbonic anhydrase 5	GO:0004089;GO:0005515;GO:0008270;GO:0015976	carbonate dehydratase activity;protein binding;zinc ion binding;carbon utilization	A08	0/0	2018-01-01	T	C
1557	Stearic_acid	chrA08_10460411	missense_variant	MODERATE	BnaA08g11540D	AT4G33580	beta carbonic anhydrase 5	GO:0004089;GO:0005515;GO:0008270;GO:0015976	carbonate dehydratase activity;protein binding;zinc ion binding;carbon utilization	A08	2018-01-01	0/0	C	T
1558	Stearic_acid	chrA08_10463592	missense_variant	MODERATE	BnaA08g11540D	AT4G33580	beta carbonic anhydrase 5	GO:0004089;GO:0005515;GO:0008270;GO:0015976	carbonate dehydratase activity;protein binding;zinc ion binding;carbon utilization	A08	2018-01-01	0/0	T	C
1559	Stearic_acid	chrA08_10463995	missense_variant	MODERATE	BnaA08g11540D	AT4G33580	beta carbonic anhydrase 5	GO:0004089;GO:0005515;GO:0008270;GO:0015976	carbonate dehydratase activity;protein binding;zinc ion binding;carbon utilization	A08	0/0	2018-01-01	C	G
1560	Stearic_acid	chrA08_10464150	missense_variant	MODERATE	BnaA08g11540D	AT4G33580	beta carbonic anhydrase 5	GO:0004089;GO:0005515;GO:0008270;GO:0015976	carbonate dehydratase activity;protein binding;zinc ion binding;carbon utilization	A08	0/0	2018-01-01	C	G
1561	Stearic_acid	chrA08_10473433	missense_variant	MODERATE	BnaA08g11570D	NA	NA	GO:0005515;GO:0005622;GO:0005634;GO:0006396	protein binding;intracellular;nucleus;RNA processing	A08	2018-01-01	0/0	C	T
1562	Stearic_acid	chrA08_10473560	missense_variant	MODERATE	BnaA08g11570D	NA	NA	GO:0005515;GO:0005622;GO:0005634;GO:0006396	protein binding;intracellular;nucleus;RNA processing	A08	0/0	2018-01-01	T	C
1563	Stearic_acid	chrA08_10473953	missense_variant	MODERATE	BnaA08g11570D	NA	NA	GO:0005515;GO:0005622;GO:0005634;GO:0006396	protein binding;intracellular;nucleus;RNA processing	A08	0/0	2018-01-01	C	T
1564	Stearic_acid	chrA08_10486876	missense_variant	MODERATE	BnaA08g11590D	AT4G34120	Cystathionine beta-synthase (CBS) family protein	GO:0005515	protein binding	A08	2018-01-01	0/0	A	C
1565	Stearic_acid	chrA08_10489989	missense_variant	MODERATE	BnaA08g11610D	AT4G34110	poly(A) binding protein 2	GO:0000166;GO:0003676;GO:0003723	nucleotide binding;nucleic acid binding;RNA binding	A08	2018-01-01	0/0	T	A
1566	Stearic_acid	chrA08_10514387	stop_gained	HIGH	BnaA08g11650D	AT4G34030	3-methylcrotonyl-CoA carboxylase	GO:0016874	ligase activity	A08	2018-01-01	0/0	G	A
1567	Stearic_acid	chrA08_10514393	missense_variant	MODERATE	BnaA08g11650D	AT4G34030	3-methylcrotonyl-CoA carboxylase	GO:0016874	ligase activity	A08	0/0	2018-01-01	C	T
1568	Stearic_acid	chrA08_10515056	missense_variant	MODERATE	BnaA08g11650D	AT4G34030	3-methylcrotonyl-CoA carboxylase	GO:0016874	ligase activity	A08	2018-01-01	0/0	T	A
1569	Stearic_acid	chrA08_10531547	missense_variant	MODERATE	BnaA08g11690D	AT4G33980	FUNCTIONS IN: molecular_function unknown; INVOLVED IN: response to karrikin; LOCATED IN: cellular_component unknown; EXPRESSED IN: 24 plant structures; EXPRESSED DURING: 15 growth stages; BEST Arabidopsis thaliana protein match is: cold regulated gene 27 (TAIR:AT5G42900.3).	NA	NA	A08	0/0	2018-01-01	G	C
1570	Stearic_acid	chrA08_10534890	missense_variant	MODERATE	BnaA08g11700D	AT4G33970	Leucine-rich repeat (LRR) family protein	NA	NA	A08	2018-01-01	0/0	T	C
1571	Stearic_acid	chrA08_10572909	missense_variant	MODERATE	BnaA08g11770D	AT4G33430	BRI1-associated receptor kinase	GO:0004672;GO:0004674;GO:0004713;GO:0005515;GO:0005524;GO:0006468	protein kinase activity;protein serine/threonine kinase activity;protein tyrosine kinase activity;protein binding;ATP binding;protein phosphorylation	A08	2018-01-01	0/0	T	C
1572	Stearic_acid	chrA08_10573044	missense_variant	MODERATE	BnaA08g11770D	AT4G33430	BRI1-associated receptor kinase	GO:0004672;GO:0004674;GO:0004713;GO:0005515;GO:0005524;GO:0006468	protein kinase activity;protein serine/threonine kinase activity;protein tyrosine kinase activity;protein binding;ATP binding;protein phosphorylation	A08	2018-01-01	0/0	C	G
1573	Stearic_acid	chrA08_10573059	missense_variant	MODERATE	BnaA08g11770D	AT4G33430	BRI1-associated receptor kinase	GO:0004672;GO:0004674;GO:0004713;GO:0005515;GO:0005524;GO:0006468	protein kinase activity;protein serine/threonine kinase activity;protein tyrosine kinase activity;protein binding;ATP binding;protein phosphorylation	A08	0/0	2018-01-01	T	A
1574	Stearic_acid	chrA08_10573429	missense_variant	MODERATE	BnaA08g11770D	AT4G33430	BRI1-associated receptor kinase	GO:0004672;GO:0004674;GO:0004713;GO:0005515;GO:0005524;GO:0006468	protein kinase activity;protein serine/threonine kinase activity;protein tyrosine kinase activity;protein binding;ATP binding;protein phosphorylation	A08	0/0	2018-01-01	A	T
1575	Stearic_acid	chrA08_10573561	missense_variant	MODERATE	BnaA08g11770D	AT4G33430	BRI1-associated receptor kinase	GO:0004672;GO:0004674;GO:0004713;GO:0005515;GO:0005524;GO:0006468	protein kinase activity;protein serine/threonine kinase activity;protein tyrosine kinase activity;protein binding;ATP binding;protein phosphorylation	A08	0/0	2018-01-01	G	A
1576	Stearic_acid	chrA08_10594364	missense_variant	MODERATE	BnaA08g11800D	AT4G33400	Vacuolar import/degradation, Vid27-related protein	GO:0005515	protein binding	A08	2018-01-01	0/0	G	C
1577	Stearic_acid	chrA08_10623224	missense_variant	MODERATE	BnaA08g11840D	AT4G33300	ADR1-like 1	GO:0005515;GO:0006952;GO:0043531	protein binding;defense response;ADP binding	A08	0/0	2018-01-01	G	C
1578	Stearic_acid	chrA08_10623645	splice_acceptor_variant&intron_variant	HIGH	BnaA08g11840D	AT4G33300	ADR1-like 1	GO:0005515;GO:0006952;GO:0043531	protein binding;defense response;ADP binding	A08	2018-01-01	0/0	A	G
1579	Stearic_acid	chrA08_10624589	missense_variant	MODERATE	BnaA08g11840D	AT4G33300	ADR1-like 1	GO:0005515;GO:0006952;GO:0043531	protein binding;defense response;ADP binding	A08	0/0	2018-01-01	A	G
1580	Stearic_acid	chrA08_10624964	missense_variant	MODERATE	BnaA08g11840D	AT4G33300	ADR1-like 1	GO:0005515;GO:0006952;GO:0043531	protein binding;defense response;ADP binding	A08	2018-01-01	0/0	A	C
1581	Stearic_acid	chrA08_10625150	stop_lost	HIGH	BnaA08g11840D	AT4G33300	ADR1-like 1	GO:0005515;GO:0006952;GO:0043531	protein binding;defense response;ADP binding	A08	0/0	2018-01-01	T	G
1582	Stearic_acid	chrA08_10627598	missense_variant	MODERATE	BnaA08g11850D	AT4G33250	eukaryotic translation initiation factor 3K	GO:0003743;GO:0005488;GO:0005634;GO:0005852;GO:0006413;GO:0006446;GO:0043022	translation initiation factor activity;binding;nucleus;eukaryotic translation initiation factor 3 complex;translational initiation;regulation of translational initiation;ribosome binding	A08	2018-01-01	0/0	A	G
1583	Stearic_acid	chrA08_10631048	stop_lost	HIGH	BnaA08g11860D	AT4G33220	pectin methylesterase 44	GO:0004857;GO:0005618;GO:0030599;GO:0042545	enzyme inhibitor activity;cell wall;pectinesterase activity;cell wall modification	A08	0/0	2018-01-01	A	G
1584	Stearic_acid	chrA08_10631240	missense_variant&splice_region_variant	MODERATE	BnaA08g11860D	AT4G33220	pectin methylesterase 44	GO:0004857;GO:0005618;GO:0030599;GO:0042545	enzyme inhibitor activity;cell wall;pectinesterase activity;cell wall modification	A08	0/0	2018-01-01	G	T
1585	Stearic_acid	chrA08_10704319	missense_variant	MODERATE	BnaA08g11970D	AT4G32915	FUNCTIONS IN: molecular_function unknown; INVOLVED IN: regulation of translational fidelity; LOCATED IN: chloroplast; EXPRESSED IN: 22 plant structures; EXPRESSED DURING: 13 growth stages; CONTAINS InterPro DOMAIN/s: Glu-tRNAGln amidotransferase, C subunit (InterPro:IPR003837); Has 30201 Blast hits to 17322 proteins in 780 species: Archae - 12; Bacteria - 1396; Metazoa - 17338; Fungi - 3422; Plan…	GO:0006450	regulation of translational fidelity	A08	0/0	2018-01-01	G	A
1586	Stearic_acid	chrA08_10767652	missense_variant	MODERATE	BnaA08g12010D	AT4G32800	Integrase-type DNA-binding superfamily protein	GO:0003677;GO:0003700	DNA binding;transcription factor activity, sequence-specific DNA binding	A08	2018-01-01	0/0	C	G
1587	Stearic_acid	chrA08_10777697	splice_region_variant&intron_variant	LOW	BnaA08g12020D	AT4G32790	Exostosin family protein	GO:0016020	membrane	A08	2018-01-01	0/0	C	T
1588	Stearic_acid	chrA08_10777779	missense_variant	MODERATE	BnaA08g12020D	AT4G32790	Exostosin family protein	GO:0016020	membrane	A08	2018-01-01	0/0	T	C
1589	Stearic_acid	chrA08_10781715	missense_variant	MODERATE	BnaA08g12030D	AT4G32760	ENTH/VHS/GAT family protein	GO:0005622;GO:0006886	intracellular;intracellular protein transport	A08	0/0	2018-01-01	G	A
1590	Stearic_acid	chrA08_10781751	missense_variant	MODERATE	BnaA08g12030D	AT4G32760	ENTH/VHS/GAT family protein	GO:0005622;GO:0006886	intracellular;intracellular protein transport	A08	0/0	2018-01-01	G	A
1591	Stearic_acid	chrA08_10782408	missense_variant	MODERATE	BnaA08g12030D	AT4G32760	ENTH/VHS/GAT family protein	GO:0005622;GO:0006886	intracellular;intracellular protein transport	A08	2018-01-01	0/0	A	G
1592	Stearic_acid	chrA08_10784863	missense_variant	MODERATE	BnaA08g12030D	AT4G32760	ENTH/VHS/GAT family protein	GO:0005622;GO:0006886	intracellular;intracellular protein transport	A08	2018-01-01	0/0	A	T
1593	Stearic_acid	chrA08_10788355	missense_variant	MODERATE	BnaA08g12040D	AT4G32750	unknown protein; Has 30201 Blast hits to 17322 proteins in 780 species: Archae - 12; Bacteria - 1396; Metazoa - 17338; Fungi - 3422; Plants - 5037; Viruses - 0; Other Eukaryotes - 2996 (source: NCBI BLink).	NA	NA	A08	2018-01-01	0/0	C	T
1594	Stearic_acid	chrA08_10788585	missense_variant	MODERATE	BnaA08g12040D	AT4G32750	unknown protein; Has 30201 Blast hits to 17322 proteins in 780 species: Archae - 12; Bacteria - 1396; Metazoa - 17338; Fungi - 3422; Plants - 5037; Viruses - 0; Other Eukaryotes - 2996 (source: NCBI BLink).	NA	NA	A08	2018-01-01	0/0	A	G
1595	Stearic_acid	chrA08_10789668	missense_variant	MODERATE	BnaA08g12050D	AT4G32730	Homeodomain-like protein	GO:0003677;GO:0003682	DNA binding;chromatin binding	A08	2018-01-01	0/0	A	T
1596	Stearic_acid	chrA08_10790254	missense_variant	MODERATE	BnaA08g12050D	AT4G32730	Homeodomain-like protein	GO:0003677;GO:0003682	DNA binding;chromatin binding	A08	2018-01-01	0/0	A	G
1597	Stearic_acid	chrA08_10793201	missense_variant	MODERATE	BnaA08g12050D	AT4G32730	Homeodomain-like protein	GO:0003677;GO:0003682	DNA binding;chromatin binding	A08	0/0	2018-01-01	C	T
1598	Stearic_acid	chrA08_10817075	missense_variant	MODERATE	BnaA08g12060D	AT5G42240	serine carboxypeptidase-like 42	GO:0004185;GO:0006508	serine-type carboxypeptidase activity;proteolysis	A08	2018-01-01	0/0	G	T
1599	Stearic_acid	chrA08_10817616	stop_gained	HIGH	BnaA08g12060D	AT5G42240	serine carboxypeptidase-like 42	GO:0004185;GO:0006508	serine-type carboxypeptidase activity;proteolysis	A08	2018-01-01	0/0	T	A
1600	Stearic_acid	chrA08_10822264	missense_variant	MODERATE	BnaA08g12070D	AT4G32700	helicases;ATP-dependent helicases;nucleic acid binding;ATP binding;DNA-directed DNA polymerases;DNA binding	GO:0003676;GO:0003677;GO:0003887;GO:0004386;GO:0005524;GO:0006260;GO:0008026	nucleic acid binding;DNA binding;DNA-directed DNA polymerase activity;helicase activity;ATP binding;DNA replication;ATP-dependent helicase activity	A08	2018-01-01	0/0	T	C
1601	Stearic_acid	chrC03_54293339	missense_variant	MODERATE	BnaC03g64900D	AT4G12590	Protein of unknown function DUF106, transmembrane	GO:0016020	membrane	C03	2018-01-01	0/0	T	C
1602	Stearic_acid	chrC03_55353808	stop_gained	HIGH	BnaC03g65620D	AT4G34960	Cyclophilin-like peptidyl-prolyl cis-trans isomerase family protein	GO:0003755;GO:0006457	peptidyl-prolyl cis-trans isomerase activity;protein folding	C03	2018-01-01	0/0	G	A
1603	Stearic_acid	chrC03_55353957	missense_variant	MODERATE	BnaC03g65620D	AT4G34960	Cyclophilin-like peptidyl-prolyl cis-trans isomerase family protein	GO:0003755;GO:0006457	peptidyl-prolyl cis-trans isomerase activity;protein folding	C03	2018-01-01	0/0	T	G
1604	Stearic_acid	chrC03_55572263	missense_variant	MODERATE	BnaC03g65810D	AT4G34710	arginine decarboxylase 2	GO:0003824;GO:0006527;GO:0008295;GO:0008792	catalytic activity;arginine catabolic process;spermidine biosynthetic process;arginine decarboxylase activity	C03	2018-01-01	0/0	T	A
1605	Stearic_acid	chrC03_55726765	missense_variant	MODERATE	BnaC03g66000D	NA	NA	NA	NA	C03	2018-01-01	0/0	G	C
1606	Stearic_acid	chrC03_55859112	missense_variant	MODERATE	BnaC03g66110D	AT4G34430	DNA-binding family protein	GO:0003677;GO:0003682;GO:0005515;GO:0008270	DNA binding;chromatin binding;protein binding;zinc ion binding	C03	2018-01-01	0/0	A	G
1607	Stearic_acid	chrC03_55859178	missense_variant	MODERATE	BnaC03g66110D	AT4G34430	DNA-binding family protein	GO:0003677;GO:0003682;GO:0005515;GO:0008270	DNA binding;chromatin binding;protein binding;zinc ion binding	C03	2018-01-01	0/0	G	A
1608	Stearic_acid	chrC03_55915916	missense_variant	MODERATE	BnaC03g66160D	AT4G34390	extra-large GTP-binding protein 2	GO:0003924;GO:0004871;GO:0007165;GO:0007186;GO:0019001;GO:0031683	GTPase activity;signal transducer activity;signal transduction;G-protein coupled receptor signaling pathway;guanyl nucleotide binding;G-protein beta/gamma-subunit complex binding	C03	2018-01-01	0/0	A	T
1609	Stearic_acid	chrC03_55934342	missense_variant	MODERATE	BnaC03g66190D	AT4G34350	4-hydroxy-3-methylbut-2-enyl diphosphate reductase	GO:0055114	oxidation-reduction process	C03	2018-01-01	0/0	G	C
1610	Stearic_acid	chrC03_55934457	missense_variant	MODERATE	BnaC03g66190D	AT4G34350	4-hydroxy-3-methylbut-2-enyl diphosphate reductase	GO:0055114	oxidation-reduction process	C03	2018-01-01	0/0	A	G
1611	Stearic_acid	chrC03_56258394	missense_variant	MODERATE	BnaC03g66460D	AT4G33630	Protein of unknown function (DUF3506)	NA	NA	C03	2018-01-01	0/0	A	T
1612	Stearic_acid	chrC03_56258719	missense_variant	MODERATE	BnaC03g66460D	AT4G33630	Protein of unknown function (DUF3506)	NA	NA	C03	2018-01-01	0/0	G	C
1613	Stearic_acid	chrC03_56259061	missense_variant	MODERATE	BnaC03g66460D	AT4G33630	Protein of unknown function (DUF3506)	NA	NA	C03	2018-01-01	0/0	A	T
1614	Stearic_acid	chrC03_56259623	missense_variant	MODERATE	BnaC03g66460D	AT4G33630	Protein of unknown function (DUF3506)	NA	NA	C03	2018-01-01	0/0	T	A
1615	Stearic_acid	chrC03_56261061	missense_variant	MODERATE	BnaC03g66460D	AT4G33630	Protein of unknown function (DUF3506)	NA	NA	C03	2018-01-01	0/0	G	A
1616	Stearic_acid	chrC03_56310688	missense_variant	MODERATE	BnaC03g66580D	AT4G33430	BRI1-associated receptor kinase	GO:0004672;GO:0005515;GO:0005524;GO:0006468	protein kinase activity;protein binding;ATP binding;protein phosphorylation	C03	2018-01-01	0/0	T	C
1617	Stearic_acid	chrC03_56345514	missense_variant	MODERATE	BnaC03g66660D	NA	NA	GO:0000166;GO:0004812;GO:0005524;GO:0005737;GO:0006418	nucleotide binding;aminoacyl-tRNA ligase activity;ATP binding;cytoplasm;tRNA aminoacylation for protein translation	C03	2018-01-01	0/0	C	T
1618	Stearic_acid	chrC03_56373197	missense_variant	MODERATE	BnaC03g66670D	AT4G33330	plant glycogenin-like starch initiation protein 3	NA	NA	C03	2018-01-01	0/0	C	T
1619	Stearic_acid	chrC03_56373295	missense_variant	MODERATE	BnaC03g66670D	AT4G33330	plant glycogenin-like starch initiation protein 3	NA	NA	C03	2018-01-01	0/0	C	T
1620	Stearic_acid	chrC03_56399263	missense_variant	MODERATE	BnaC03g66720D	AT4G33220	pectin methylesterase 44	GO:0004857;GO:0005618;GO:0030599;GO:0042545	enzyme inhibitor activity;cell wall;pectinesterase activity;cell wall modification	C03	2018-01-01	0/0	T	C
1621	Stearic_acid	chrC03_56403447	missense_variant	MODERATE	BnaC03g66720D	AT4G33220	pectin methylesterase 44	GO:0004857;GO:0005618;GO:0030599;GO:0042545	enzyme inhibitor activity;cell wall;pectinesterase activity;cell wall modification	C03	2018-01-01	0/0	T	A
1622	Stearic_acid	chrC03_56408829	stop_gained	HIGH	BnaC03g66730D	AT4G33210	F-box family protein	GO:0005515	protein binding	C03	2018-01-01	0/0	G	T
1623	Stearic_acid	chrC03_56642249	missense_variant	MODERATE	BnaC03g66940D	AT4G32730	Homeodomain-like protein	GO:0000166;GO:0003676;GO:0003677;GO:0003682	nucleotide binding;nucleic acid binding;DNA binding;chromatin binding	C03	0/0	2018-01-01	A	C
1624	Stearic_acid	chrC03_56642416	missense_variant	MODERATE	BnaC03g66940D	AT4G32730	Homeodomain-like protein	GO:0000166;GO:0003676;GO:0003677;GO:0003682	nucleotide binding;nucleic acid binding;DNA binding;chromatin binding	C03	0/0	2018-01-01	A	G
1625	Stearic_acid	chrC03_56682046	missense_variant	MODERATE	BnaC03g66990D	AT2G12480	serine carboxypeptidase-like 43	GO:0004185;GO:0006508	serine-type carboxypeptidase activity;proteolysis	C03	2018-01-01	0/0	T	C
1626	Stearic_acid	chrC03_56682055	missense_variant	MODERATE	BnaC03g66990D	AT2G12480	serine carboxypeptidase-like 43	GO:0004185;GO:0006508	serine-type carboxypeptidase activity;proteolysis	C03	2018-01-01	0/0	G	T
1627	vaccenic_acid	chrA08_10051955	missense_variant	MODERATE	BnaA08g10890D	AT4G35070	SBP (S-ribonuclease binding protein) family protein	NA	NA	A08	2018-01-01	0/0	T	C
1628	vaccenic_acid	chrA08_10051972	missense_variant	MODERATE	BnaA08g10890D	AT4G35070	SBP (S-ribonuclease binding protein) family protein	NA	NA	A08	2018-01-01	0/0	G	C
1629	vaccenic_acid	chrA08_10052571	missense_variant	MODERATE	BnaA08g10890D	AT4G35070	SBP (S-ribonuclease binding protein) family protein	NA	NA	A08	2018-01-01	0/0	G	A
1630	vaccenic_acid	chrA08_10081176	missense_variant	MODERATE	BnaA08g10930D	AT4G34960	Cyclophilin-like peptidyl-prolyl cis-trans isomerase family protein	GO:0003755;GO:0006457	peptidyl-prolyl cis-trans isomerase activity;protein folding	A08	2018-01-01	0/0	T	C
1631	vaccenic_acid	chrA08_10081609	missense_variant	MODERATE	BnaA08g10930D	AT4G34960	Cyclophilin-like peptidyl-prolyl cis-trans isomerase family protein	GO:0003755;GO:0006457	peptidyl-prolyl cis-trans isomerase activity;protein folding	A08	2018-01-01	0/0	C	A
1632	vaccenic_acid	chrA08_10081786	missense_variant	MODERATE	BnaA08g10930D	AT4G34960	Cyclophilin-like peptidyl-prolyl cis-trans isomerase family protein	GO:0003755;GO:0006457	peptidyl-prolyl cis-trans isomerase activity;protein folding	A08	2018-01-01	0/0	C	A
1633	vaccenic_acid	chrA08_10081792	stop_lost	HIGH	BnaA08g10930D	AT4G34960	Cyclophilin-like peptidyl-prolyl cis-trans isomerase family protein	GO:0003755;GO:0006457	peptidyl-prolyl cis-trans isomerase activity;protein folding	A08	2018-01-01	0/0	A	G
1634	vaccenic_acid	chrA08_10082409	missense_variant	MODERATE	BnaA08g10930D	AT4G34960	Cyclophilin-like peptidyl-prolyl cis-trans isomerase family protein	GO:0003755;GO:0006457	peptidyl-prolyl cis-trans isomerase activity;protein folding	A08	2018-01-01	0/0	T	A
1635	vaccenic_acid	chrA08_10082441	missense_variant	MODERATE	BnaA08g10930D	AT4G34960	Cyclophilin-like peptidyl-prolyl cis-trans isomerase family protein	GO:0003755;GO:0006457	peptidyl-prolyl cis-trans isomerase activity;protein folding	A08	2018-01-01	0/0	C	G
1636	vaccenic_acid	chrA08_10088738	missense_variant	MODERATE	BnaA08g10940D	AT4G34950	Major facilitator superfamily protein	NA	NA	A08	2018-01-01	0/0	G	C
1637	vaccenic_acid	chrA08_10129624	missense_variant	MODERATE	BnaA08g10990D	AT4G34710	arginine decarboxylase 2	GO:0003824;GO:0006527;GO:0008295;GO:0008792	catalytic activity;arginine catabolic process;spermidine biosynthetic process;arginine decarboxylase activity	A08	2018-01-01	0/0	C	G
1638	vaccenic_acid	chrA08_10130804	missense_variant	MODERATE	BnaA08g10990D	AT4G34710	arginine decarboxylase 2	GO:0003824;GO:0006527;GO:0008295;GO:0008792	catalytic activity;arginine catabolic process;spermidine biosynthetic process;arginine decarboxylase activity	A08	2018-01-01	0/0	T	C
1639	vaccenic_acid	chrA08_10137839	missense_variant	MODERATE	BnaA08g11020D	AT4G34700	LYR family of Fe/S cluster biogenesis protein	NA	NA	A08	2018-01-01	0/0	C	T
1640	vaccenic_acid	chrA08_10149156	missense_variant	MODERATE	BnaA08g11050D	AT4G34660	SH3 domain-containing protein	GO:0005515	protein binding	A08	2018-01-01	0/0	C	G
1641	vaccenic_acid	chrA08_10194057	missense_variant	MODERATE	BnaA08g11140D	AT4G34510	3-ketoacyl-CoA synthase 17	GO:0003824;GO:0006633;GO:0008152;GO:0008610;GO:0016020	catalytic activity;fatty acid biosynthetic process;metabolic process;lipid biosynthetic process;membrane	A08	2018-01-01	0/0	T	C
1642	vaccenic_acid	chrA08_10198590	stop_gained	HIGH	BnaA08g11150D	AT4G34490	cyclase associated protein 1	GO:0000902;GO:0003779;GO:0007010	cell morphogenesis;actin binding;cytoskeleton organization	A08	2018-01-01	0/0	C	T
1643	vaccenic_acid	chrA08_10198834	missense_variant	MODERATE	BnaA08g11150D	AT4G34490	cyclase associated protein 1	GO:0000902;GO:0003779;GO:0007010	cell morphogenesis;actin binding;cytoskeleton organization	A08	2018-01-01	0/0	T	G
1644	vaccenic_acid	chrA08_10199221	missense_variant	MODERATE	BnaA08g11150D	AT4G34490	cyclase associated protein 1	GO:0000902;GO:0003779;GO:0007010	cell morphogenesis;actin binding;cytoskeleton organization	A08	2018-01-01	0/0	G	C
1645	vaccenic_acid	chrA08_10202591	missense_variant	MODERATE	BnaA08g11160D	AT4G34460	GTP binding protein beta 1	GO:0005515	protein binding	A08	2018-01-01	0/0	A	G
1646	vaccenic_acid	chrA08_10222169	missense_variant	MODERATE	BnaA08g11190D	AT4G34430	DNA-binding family protein	GO:0003677;GO:0003682;GO:0005515;GO:0008270	DNA binding;chromatin binding;protein binding;zinc ion binding	A08	2018-01-01	0/0	G	A
1647	vaccenic_acid	chrA08_10223007	missense_variant	MODERATE	BnaA08g11190D	AT4G34430	DNA-binding family protein	GO:0003677;GO:0003682;GO:0005515;GO:0008270	DNA binding;chromatin binding;protein binding;zinc ion binding	A08	2018-01-01	0/0	C	T
1648	vaccenic_acid	chrA08_10223041	missense_variant	MODERATE	BnaA08g11190D	AT4G34430	DNA-binding family protein	GO:0003677;GO:0003682;GO:0005515;GO:0008270	DNA binding;chromatin binding;protein binding;zinc ion binding	A08	2018-01-01	0/0	T	G
1649	vaccenic_acid	chrA08_10224940	missense_variant	MODERATE	BnaA08g11190D	AT4G34430	DNA-binding family protein	GO:0003677;GO:0003682;GO:0005515;GO:0008270	DNA binding;chromatin binding;protein binding;zinc ion binding	A08	2018-01-01	0/0	C	T
1650	vaccenic_acid	chrA08_10233587	missense_variant	MODERATE	BnaA08g11220D	AT4G34410	redox responsive transcription factor 1	GO:0003677;GO:0003700	DNA binding;transcription factor activity, sequence-specific DNA binding	A08	2018-01-01	0/0	T	G
1651	vaccenic_acid	chrA08_10241273	missense_variant	MODERATE	BnaA08g11230D	AT4G34390	extra-large GTP-binding protein 2	GO:0003924;GO:0004871;GO:0007165;GO:0007186;GO:0019001;GO:0031683	GTPase activity;signal transducer activity;signal transduction;G-protein coupled receptor signaling pathway;guanyl nucleotide binding;G-protein beta/gamma-subunit complex binding	A08	2018-01-01	0/0	G	A
1652	vaccenic_acid	chrA08_10242671	missense_variant	MODERATE	BnaA08g11230D	AT4G34390	extra-large GTP-binding protein 2	GO:0003924;GO:0004871;GO:0007165;GO:0007186;GO:0019001;GO:0031683	GTPase activity;signal transducer activity;signal transduction;G-protein coupled receptor signaling pathway;guanyl nucleotide binding;G-protein beta/gamma-subunit complex binding	A08	2018-01-01	0/0	C	T
1653	Behenic_acid	chrA01_1667248	missense_variant	MODERATE	BnaA01g03560D	AT4G33350	Tic22-like family protein	NA	NA	A01	0/0	2018-01-01	C	T
1654	Behenic_acid	chrA01_1670901	missense_variant	MODERATE	BnaA01g03570D	AT4G33330	plant glycogenin-like starch initiation protein 3	NA	NA	A01	2018-01-01	0/0	C	T
1655	Behenic_acid	chrA01_1671206	missense_variant	MODERATE	BnaA01g03570D	AT4G33330	plant glycogenin-like starch initiation protein 3	NA	NA	A01	0/0	2018-01-01	T	A
1656	Behenic_acid	chrA01_1671382	missense_variant	MODERATE	BnaA01g03570D	AT4G33330	plant glycogenin-like starch initiation protein 3	NA	NA	A01	0/0	2018-01-01	A	T
1657	Behenic_acid	chrA01_1672990	missense_variant	MODERATE	BnaA01g03570D	AT4G33330	plant glycogenin-like starch initiation protein 3	NA	NA	A01	0/0	2018-01-01	A	C
1658	Behenic_acid	chrA01_1673982	missense_variant	MODERATE	BnaA01g03570D	AT4G33330	plant glycogenin-like starch initiation protein 3	NA	NA	A01	0/0	2018-01-01	A	G
1659	Behenic_acid	chrA01_1675910	missense_variant	MODERATE	BnaA01g03580D	AT4G33300	ADR1-like 1	GO:0006952;GO:0043531	defense response;ADP binding	A01	2018-01-01	0/0	G	A
1660	Behenic_acid	chrA01_1680839	missense_variant	MODERATE	BnaA01g03590D	AT4G33270	Transducin family protein / WD-40 repeat family protein	GO:0005515	protein binding	A01	0/0	2018-01-01	G	A
1661	Behenic_acid	chrA01_1681812	missense_variant	MODERATE	BnaA01g03590D	AT4G33270	Transducin family protein / WD-40 repeat family protein	GO:0005515	protein binding	A01	0/0	2018-01-01	C	T
1662	Behenic_acid	chrA01_1681832	missense_variant	MODERATE	BnaA01g03590D	AT4G33270	Transducin family protein / WD-40 repeat family protein	GO:0005515	protein binding	A01	0/0	2018-01-01	T	C
1663	Behenic_acid	chrA01_1681973	splice_region_variant&synonymous_variant	LOW	BnaA01g03590D	AT4G33270	Transducin family protein / WD-40 repeat family protein	GO:0005515	protein binding	A01	0/0	2018-01-01	C	T
1664	Behenic_acid	chrA01_1687176	missense_variant	MODERATE	BnaA01g03610D	AT4G33240	1-phosphatidylinositol-4-phosphate 5-kinases;zinc ion binding;1-phosphatidylinositol-3-phosphate 5-kinases	GO:0005524;GO:0016307;GO:0044267;GO:0046488;GO:0046872	ATP binding;phosphatidylinositol phosphate kinase activity;cellular protein metabolic process;phosphatidylinositol metabolic process;metal ion binding	A01	0/0	2018-01-01	A	G
1665	Behenic_acid	chrA01_1691081	missense_variant	MODERATE	BnaA01g03610D	AT4G33240	1-phosphatidylinositol-4-phosphate 5-kinases;zinc ion binding;1-phosphatidylinositol-3-phosphate 5-kinases	GO:0005524;GO:0016307;GO:0044267;GO:0046488;GO:0046872	ATP binding;phosphatidylinositol phosphate kinase activity;cellular protein metabolic process;phosphatidylinositol metabolic process;metal ion binding	A01	0/0	2018-01-01	T	C
1666	Behenic_acid	chrA01_1691679	missense_variant	MODERATE	BnaA01g03610D	AT4G33240	1-phosphatidylinositol-4-phosphate 5-kinases;zinc ion binding;1-phosphatidylinositol-3-phosphate 5-kinases	GO:0005524;GO:0016307;GO:0044267;GO:0046488;GO:0046872	ATP binding;phosphatidylinositol phosphate kinase activity;cellular protein metabolic process;phosphatidylinositol metabolic process;metal ion binding	A01	0/0	2018-01-01	T	C
1667	Behenic_acid	chrA01_1700644	missense_variant	MODERATE	BnaA01g03630D	AT4G33210	F-box family protein	GO:0005515	protein binding	A01	2018-01-01	0/0	C	T
1668	Behenic_acid	chrA01_1702454	missense_variant	MODERATE	BnaA01g03630D	AT4G33210	F-box family protein	GO:0005515	protein binding	A01	2018-01-01	0/0	C	T
1669	Behenic_acid	chrA01_1712684	missense_variant	MODERATE	BnaA01g03640D	AT4G33200	myosin, putative	GO:0003774;GO:0005515;GO:0005524;GO:0016459	motor activity;protein binding;ATP binding;myosin complex	A01	2018-01-01	0/0	A	C
1670	Behenic_acid	chrA01_1712925	missense_variant	MODERATE	BnaA01g03640D	AT4G33200	myosin, putative	GO:0003774;GO:0005515;GO:0005524;GO:0016459	motor activity;protein binding;ATP binding;myosin complex	A01	0/0	2018-01-01	G	A
1671	Behenic_acid	chrA01_1717344	missense_variant	MODERATE	BnaA01g03640D	AT4G33200	myosin, putative	GO:0003774;GO:0005515;GO:0005524;GO:0016459	motor activity;protein binding;ATP binding;myosin complex	A01	2018-01-01	0/0	C	A
1672	Behenic_acid	chrA01_1733016	missense_variant	MODERATE	BnaA01g03680D	AT4G33150	lysine-ketoglutarate reductase/saccharopine dehydrogenase bifunctional enzyme	GO:0000166;GO:0016491;GO:0055114	nucleotide binding;oxidoreductase activity;oxidation-reduction process	A01	0/0	2018-01-01	G	T
1673	Behenic_acid	chrA01_1734713	missense_variant	MODERATE	BnaA01g03680D	AT4G33150	lysine-ketoglutarate reductase/saccharopine dehydrogenase bifunctional enzyme	GO:0000166;GO:0016491;GO:0055114	nucleotide binding;oxidoreductase activity;oxidation-reduction process	A01	0/0	2018-01-01	G	A
1674	Behenic_acid	chrA01_1743939	missense_variant	MODERATE	BnaA01g03740D	AT4G33130	unknown protein; FUNCTIONS IN: molecular_function unknown; INVOLVED IN: biological_process unknown; LOCATED IN: chloroplast; EXPRESSED IN: 9 plant structures; EXPRESSED DURING: 6 growth stages; BEST Arabidopsis thaliana protein match is: Protein of unknown function, DUF547 (TAIR:AT1G16750.1); Has 192 Blast hits to 192 proteins in 18 species: Archae - 0; Bacteria - 0; Metazoa - 1; Fungi - 0; Plant…	NA	NA	A01	0/0	2018-01-01	C	T
1675	Behenic_acid	chrA01_1753965	missense_variant	MODERATE	BnaA01g03770D	AT4G33110	S-adenosyl-L-methionine-dependent methyltransferases superfamily protein	GO:0008610	lipid biosynthetic process	A01	2018-01-01	0/0	G	A
1676	Behenic_acid	chrA01_1756403	missense_variant	MODERATE	BnaA01g03790D	AT4G33090	aminopeptidase M1	GO:0006508;GO:0008237;GO:0008270	proteolysis;metallopeptidase activity;zinc ion binding	A01	2018-01-01	0/0	G	C
1677	Behenic_acid	chrA01_1757095	missense_variant	MODERATE	BnaA01g03790D	AT4G33090	aminopeptidase M1	GO:0006508;GO:0008237;GO:0008270	proteolysis;metallopeptidase activity;zinc ion binding	A01	2018-01-01	0/0	C	A
1678	Behenic_acid	chrA01_1757116	missense_variant	MODERATE	BnaA01g03790D	AT4G33090	aminopeptidase M1	GO:0006508;GO:0008237;GO:0008270	proteolysis;metallopeptidase activity;zinc ion binding	A01	2018-01-01	0/0	A	T
1679	Behenic_acid	chrA01_1780720	missense_variant	MODERATE	BnaA01g03840D	AT4G33030	sulfoquinovosyldiacylglycerol 1	GO:0000166;GO:0003824;GO:0044237;GO:0050662	nucleotide binding;catalytic activity;cellular metabolic process;coenzyme binding	A01	2018-01-01	0/0	C	A
1680	Behenic_acid	chrA01_1780810	missense_variant	MODERATE	BnaA01g03840D	AT4G33030	sulfoquinovosyldiacylglycerol 1	GO:0000166;GO:0003824;GO:0044237;GO:0050662	nucleotide binding;catalytic activity;cellular metabolic process;coenzyme binding	A01	2018-01-01	0/0	A	G
1681	Behenic_acid	chrA01_1839243	splice_region_variant&synonymous_variant	LOW	BnaA01g04010D	AT4G32930	unknown protein; FUNCTIONS IN: molecular_function unknown; INVOLVED IN: biological_process unknown; LOCATED IN: cellular_component unknown; EXPRESSED IN: 22 plant structures; EXPRESSED DURING: 13 growth stages; CONTAINS InterPro DOMAIN/s: Protein of unknown function DUF866, eukaryotic (InterPro:IPR008584).	NA	NA	A01	0/0	2018-01-01	A	G
1682	Behenic_acid	chrA01_1920765	missense_variant	MODERATE	BnaA01g04150D	AT4G32800	Integrase-type DNA-binding superfamily protein	GO:0003677;GO:0003700	DNA binding;transcription factor activity, sequence-specific DNA binding	A01	2018-01-01	0/0	A	G
1683	Behenic_acid	chrA01_1920973	splice_region_variant&intron_variant	LOW	BnaA01g04150D	AT4G32800	Integrase-type DNA-binding superfamily protein	GO:0003677;GO:0003700	DNA binding;transcription factor activity, sequence-specific DNA binding	A01	2018-01-01	0/0	T	C
1684	Behenic_acid	chrA01_1920989	splice_region_variant&intron_variant	LOW	BnaA01g04150D	AT4G32800	Integrase-type DNA-binding superfamily protein	GO:0003677;GO:0003700	DNA binding;transcription factor activity, sequence-specific DNA binding	A01	2018-01-01	0/0	T	G
1685	Behenic_acid	chrA01_1941108	missense_variant	MODERATE	BnaA01g04200D	AT4G32760	ENTH/VHS/GAT family protein	GO:0005622;GO:0006886	intracellular;intracellular protein transport	A01	0/0	2018-01-01	A	C
1686	Behenic_acid	chrA01_1941686	missense_variant	MODERATE	BnaA01g04200D	AT4G32760	ENTH/VHS/GAT family protein	GO:0005622;GO:0006886	intracellular;intracellular protein transport	A01	0/0	2018-01-01	A	C
1687	Behenic_acid	chrA01_1942608	missense_variant	MODERATE	BnaA01g04200D	AT4G32760	ENTH/VHS/GAT family protein	GO:0005622;GO:0006886	intracellular;intracellular protein transport	A01	0/0	2018-01-01	C	T
1688	Behenic_acid	chrA01_1952951	missense_variant	MODERATE	BnaA01g04210D	AT4G32750	unknown protein; Has 30201 Blast hits to 17322 proteins in 780 species: Archae - 12; Bacteria - 1396; Metazoa - 17338; Fungi - 3422; Plants - 5037; Viruses - 0; Other Eukaryotes - 2996 (source: NCBI BLink).	NA	NA	A01	2018-01-01	0/0	A	G
1689	Behenic_acid	chrA01_1952968	missense_variant	MODERATE	BnaA01g04210D	AT4G32750	unknown protein; Has 30201 Blast hits to 17322 proteins in 780 species: Archae - 12; Bacteria - 1396; Metazoa - 17338; Fungi - 3422; Plants - 5037; Viruses - 0; Other Eukaryotes - 2996 (source: NCBI BLink).	NA	NA	A01	0/0	2018-01-01	G	A
1690	Behenic_acid	chrA01_1974118	missense_variant	MODERATE	BnaA01g04280D	NA	NA	NA	NA	A01	0/0	2018-01-01	G	T
1691	Behenic_acid	chrA01_1974359	missense_variant	MODERATE	BnaA01g04280D	NA	NA	NA	NA	A01	0/0	2018-01-01	A	T
1692	Behenic_acid	chrA01_1987412	missense_variant	MODERATE	BnaA01g04300D	AT4G32690	hemoglobin 3	GO:0005506;GO:0015671;GO:0019825;GO:0020037	iron ion binding;oxygen transport;oxygen binding;heme binding	A01	0/0	2018-01-01	T	C
1693	Behenic_acid	chrA01_1987457	missense_variant	MODERATE	BnaA01g04300D	AT4G32690	hemoglobin 3	GO:0005506;GO:0015671;GO:0019825;GO:0020037	iron ion binding;oxygen transport;oxygen binding;heme binding	A01	0/0	2018-01-01	G	A
1694	Behenic_acid	chrA01_1987884	missense_variant	MODERATE	BnaA01g04300D	AT4G32690	hemoglobin 3	GO:0005506;GO:0015671;GO:0019825;GO:0020037	iron ion binding;oxygen transport;oxygen binding;heme binding	A01	2018-01-01	0/0	C	A
1695	Behenic_acid	chrA01_2022291	missense_variant	MODERATE	BnaA01g04360D	AT4G32640	Sec23/Sec24 protein transport family protein	GO:0006886;GO:0006888;GO:0008270;GO:0030127	intracellular protein transport;ER to Golgi vesicle-mediated transport;zinc ion binding;COPII vesicle coat	A01	0/0	2018-01-01	G	T
1696	Behenic_acid	chrA01_2023722	missense_variant	MODERATE	BnaA01g04370D	AT4G32630	ArfGap/RecO-like zinc finger domain-containing protein	GO:0008060;GO:0008270;GO:0032312	NA;zinc ion binding;NA	A01	2018-01-01	0/0	A	G
1697	Behenic_acid	chrA01_2026158	missense_variant	MODERATE	BnaA01g04370D	AT4G32630	ArfGap/RecO-like zinc finger domain-containing protein	GO:0008060;GO:0008270;GO:0032312	NA;zinc ion binding;NA	A01	2018-01-01	0/0	C	T
1698	Behenic_acid	chrA01_2028011	missense_variant	MODERATE	BnaA01g04380D	AT4G32620	Enhancer of polycomb-like transcription factor protein	NA	NA	A01	2018-01-01	0/0	G	C
1699	Behenic_acid	chrA01_2032521	missense_variant	MODERATE	BnaA01g04390D	AT4G32620	Enhancer of polycomb-like transcription factor protein	NA	NA	A01	2018-01-01	0/0	G	A
1700	Behenic_acid	chrA01_2032936	missense_variant	MODERATE	BnaA01g04390D	AT4G32620	Enhancer of polycomb-like transcription factor protein	NA	NA	A01	2018-01-01	0/0	A	C
1701	Behenic_acid	chrA01_2033270	missense_variant	MODERATE	BnaA01g04390D	AT4G32620	Enhancer of polycomb-like transcription factor protein	NA	NA	A01	2018-01-01	0/0	G	C
1702	Behenic_acid	chrA01_2034022	missense_variant	MODERATE	BnaA01g04390D	AT4G32620	Enhancer of polycomb-like transcription factor protein	NA	NA	A01	2018-01-01	0/0	T	C
1703	Behenic_acid	chrA01_2034345	missense_variant	MODERATE	BnaA01g04390D	AT4G32620	Enhancer of polycomb-like transcription factor protein	NA	NA	A01	0/0	2018-01-01	T	C
1704	Behenic_acid	chrA01_2034352	missense_variant	MODERATE	BnaA01g04390D	AT4G32620	Enhancer of polycomb-like transcription factor protein	NA	NA	A01	0/0	2018-01-01	G	T
1705	Behenic_acid	chrA01_2063293	missense_variant	MODERATE	BnaA01g04420D	AT4G32610	copper ion binding	NA	NA	A01	2018-01-01	0/0	A	C
1706	Behenic_acid	chrA01_2064964	missense_variant	MODERATE	BnaA01g04430D	NA	NA	GO:0005759	mitochondrial matrix	A01	2018-01-01	0/0	A	G
1707	Behenic_acid	chrA01_2065824	missense_variant	MODERATE	BnaA01g04430D	NA	NA	GO:0005759	mitochondrial matrix	A01	0/0	2018-01-01	T	G
1708	Behenic_acid	chrA01_2066969	missense_variant	MODERATE	BnaA01g04440D	AT4G32600	RING/U-box superfamily protein	GO:0005515;GO:0008270	protein binding;zinc ion binding	A01	2018-01-01	0/0	A	C
1709	Behenic_acid	chrA01_2070150	missense_variant	MODERATE	BnaA01g04450D	AT4G32590	2Fe-2S ferredoxin-like superfamily protein	GO:0009055;GO:0051536	electron carrier activity;iron-sulfur cluster binding	A01	2018-01-01	0/0	T	G
1710	Behenic_acid	chrA01_2072969	missense_variant	MODERATE	BnaA01g04460D	AT4G32570	TIFY domain protein 8	NA	NA	A01	2018-01-01	0/0	T	A
1711	Behenic_acid	chrA01_2075135	stop_gained	HIGH	BnaA01g04470D	AT4G32560	paramyosin-related	NA	NA	A01	0/0	2018-01-01	T	A
1712	Behenic_acid	chrA01_2076787	missense_variant	MODERATE	BnaA01g04470D	AT4G32560	paramyosin-related	NA	NA	A01	0/0	2018-01-01	T	C
1713	Behenic_acid	chrA01_2084524	missense_variant	MODERATE	BnaA01g04480D	AT4G32551	LisH dimerisation motif;WD40/YVTN repeat-like-containing domain	GO:0005515	protein binding	A01	2018-01-01	0/0	T	G
1714	Behenic_acid	chrA01_2103822	missense_variant	MODERATE	BnaA01g04500D	AT4G29250	HXXXD-type acyl-transferase family protein	NA	NA	A01	2018-01-01	0/0	G	A
1715	Behenic_acid	chrA01_2103860	missense_variant	MODERATE	BnaA01g04500D	AT4G29250	HXXXD-type acyl-transferase family protein	NA	NA	A01	0/0	2018-01-01	G	T
1716	Behenic_acid	chrA01_2106260	missense_variant&splice_region_variant	MODERATE	BnaA01g04510D	AT2G25610	ATPase, F0/V0 complex, subunit C protein	GO:0015078;GO:0015991	hydrogen ion transmembrane transporter activity;ATP hydrolysis coupled proton transport	A01	0/0	2018-01-01	C	T
1717	Behenic_acid	chrA01_2106778	missense_variant	MODERATE	BnaA01g04510D	AT2G25610	ATPase, F0/V0 complex, subunit C protein	GO:0015078;GO:0015991	hydrogen ion transmembrane transporter activity;ATP hydrolysis coupled proton transport	A01	0/0	2018-01-01	C	A
1718	Behenic_acid	chrA01_2106802	missense_variant	MODERATE	BnaA01g04510D	AT2G25610	ATPase, F0/V0 complex, subunit C protein	GO:0015078;GO:0015991	hydrogen ion transmembrane transporter activity;ATP hydrolysis coupled proton transport	A01	2018-01-01	0/0	G	T
1719	Behenic_acid	chrA01_2106829	missense_variant	MODERATE	BnaA01g04510D	AT2G25610	ATPase, F0/V0 complex, subunit C protein	GO:0015078;GO:0015991	hydrogen ion transmembrane transporter activity;ATP hydrolysis coupled proton transport	A01	2018-01-01	0/0	C	T
1720	Behenic_acid	chrA01_2106847	stop_gained	HIGH	BnaA01g04510D	AT2G25610	ATPase, F0/V0 complex, subunit C protein	GO:0015078;GO:0015991	hydrogen ion transmembrane transporter activity;ATP hydrolysis coupled proton transport	A01	2018-01-01	0/0	T	A
1721	Behenic_acid	chrA01_2106968	missense_variant	MODERATE	BnaA01g04510D	AT2G25610	ATPase, F0/V0 complex, subunit C protein	GO:0015078;GO:0015991	hydrogen ion transmembrane transporter activity;ATP hydrolysis coupled proton transport	A01	2018-01-01	0/0	A	G
1722	Behenic_acid	chrA01_2108627	missense_variant	MODERATE	BnaA01g04520D	AT4G32510	HCO3- transporter family	GO:0003824;GO:0004372;GO:0005452;GO:0006544;GO:0006563;GO:0006820;GO:0016020;GO:0016021;GO:0030170	catalytic activity;glycine hydroxymethyltransferase activity;inorganic anion exchanger activity;glycine metabolic process;L-serine metabolic process;anion transport;membrane;integral component of membrane;pyridoxal phosphate binding	A01	2018-01-01	0/0	G	A
1723	Behenic_acid	chrA01_2115404	missense_variant&splice_region_variant	MODERATE	BnaA01g04530D	AT4G32500	K+ transporter 5	GO:0005216;GO:0005249;GO:0005515;GO:0006811;GO:0006813;GO:0016020;GO:0055085	ion channel activity;voltage-gated potassium channel activity;protein binding;ion transport;potassium ion transport;membrane;transmembrane transport	A01	0/0	2018-01-01	A	C
1724	Behenic_acid	chrA01_2115746	missense_variant	MODERATE	BnaA01g04530D	AT4G32500	K+ transporter 5	GO:0005216;GO:0005249;GO:0005515;GO:0006811;GO:0006813;GO:0016020;GO:0055085	ion channel activity;voltage-gated potassium channel activity;protein binding;ion transport;potassium ion transport;membrane;transmembrane transport	A01	0/0	2018-01-01	T	A
1725	Behenic_acid	chrA01_2121530	missense_variant	MODERATE	BnaA01g04540D	AT4G32470	Cytochrome bd ubiquinol oxidase, 14kDa subunit	GO:0005750	mitochondrial respiratory chain complex III	A01	2018-01-01	0/0	A	C
1726	Behenic_acid	chrA01_2127049	missense_variant	MODERATE	BnaA01g04550D	AT4G32460	Protein of unknown function, DUF642	NA	NA	A01	2018-01-01	0/0	T	C
1727	Behenic_acid	chrA01_2127082	missense_variant	MODERATE	BnaA01g04550D	AT4G32460	Protein of unknown function, DUF642	NA	NA	A01	2018-01-01	0/0	A	C
1728	Behenic_acid	chrA01_2127127	missense_variant	MODERATE	BnaA01g04550D	AT4G32460	Protein of unknown function, DUF642	NA	NA	A01	2018-01-01	0/0	A	G
1729	Behenic_acid	chrA01_2134238	missense_variant	MODERATE	BnaA01g04570D	AT4G32440	Plant Tudor-like RNA-binding protein	NA	NA	A01	0/0	2018-01-01	C	G
1730	Behenic_acid	chrA01_2143899	stop_gained	HIGH	BnaA01g04590D	AT4G32420	Cyclophilin-like peptidyl-prolyl cis-trans isomerase family protein	GO:0003755;GO:0006457	peptidyl-prolyl cis-trans isomerase activity;protein folding	A01	2018-01-01	0/0	A	T
1731	Behenic_acid	chrA01_2146197	missense_variant	MODERATE	BnaA01g04590D	AT4G32420	Cyclophilin-like peptidyl-prolyl cis-trans isomerase family protein	GO:0003755;GO:0006457	peptidyl-prolyl cis-trans isomerase activity;protein folding	A01	0/0	2018-01-01	G	A
1732	Behenic_acid	chrA01_2146224	missense_variant	MODERATE	BnaA01g04590D	AT4G32420	Cyclophilin-like peptidyl-prolyl cis-trans isomerase family protein	GO:0003755;GO:0006457	peptidyl-prolyl cis-trans isomerase activity;protein folding	A01	2018-01-01	0/0	G	A
1733	Behenic_acid	chrA01_2149706	missense_variant	MODERATE	BnaA01g04600D	AT4G32410	cellulose synthase 1	GO:0016020;GO:0016760;GO:0030244	membrane;cellulose synthase (UDP-forming) activity;cellulose biosynthetic process	A01	0/0	2018-01-01	T	G
1734	Behenic_acid	chrA01_2150145	missense_variant	MODERATE	BnaA01g04600D	AT4G32410	cellulose synthase 1	GO:0016020;GO:0016760;GO:0030244	membrane;cellulose synthase (UDP-forming) activity;cellulose biosynthetic process	A01	2018-01-01	0/0	C	T
1735	Behenic_acid	chrA01_2151610	missense_variant	MODERATE	BnaA01g04600D	AT4G32410	cellulose synthase 1	GO:0016020;GO:0016760;GO:0030244	membrane;cellulose synthase (UDP-forming) activity;cellulose biosynthetic process	A01	2018-01-01	0/0	G	A
1736	Behenic_acid	chrA01_2151664	missense_variant	MODERATE	BnaA01g04600D	AT4G32410	cellulose synthase 1	GO:0016020;GO:0016760;GO:0030244	membrane;cellulose synthase (UDP-forming) activity;cellulose biosynthetic process	A01	2018-01-01	0/0	A	G
1737	Behenic_acid	chrA01_2154702	missense_variant	MODERATE	BnaA01g04610D	AT4G32400	Mitochondrial substrate carrier family protein	GO:0055085	transmembrane transport	A01	0/0	2018-01-01	G	A
1738	Behenic_acid	chrA01_2170671	missense_variant	MODERATE	BnaA01g04660D	AT4G32330	TPX2 (targeting protein for Xklp2) protein family	NA	NA	A01	2018-01-01	0/0	G	A
1739	Behenic_acid	chrA01_2170704	missense_variant	MODERATE	BnaA01g04660D	AT4G32330	TPX2 (targeting protein for Xklp2) protein family	NA	NA	A01	2018-01-01	0/0	G	A
1740	Behenic_acid	chrA01_2196401	missense_variant	MODERATE	BnaA01g04700D	AT4G32285	ENTH/ANTH/VHS superfamily protein	GO:0005543;GO:0005545;GO:0030118;GO:0030276;GO:0048268	phospholipid binding;1-phosphatidylinositol binding;clathrin coat;clathrin binding;clathrin coat assembly	A01	0/0	2018-01-01	C	A
1741	Behenic_acid	chrA01_2196422	stop_gained	HIGH	BnaA01g04700D	AT4G32285	ENTH/ANTH/VHS superfamily protein	GO:0005543;GO:0005545;GO:0030118;GO:0030276;GO:0048268	phospholipid binding;1-phosphatidylinositol binding;clathrin coat;clathrin binding;clathrin coat assembly	A01	0/0	2018-01-01	C	A
1742	Behenic_acid	chrA01_2196761	missense_variant	MODERATE	BnaA01g04700D	AT4G32285	ENTH/ANTH/VHS superfamily protein	GO:0005543;GO:0005545;GO:0030118;GO:0030276;GO:0048268	phospholipid binding;1-phosphatidylinositol binding;clathrin coat;clathrin binding;clathrin coat assembly	A01	0/0	2018-01-01	C	G
1743	Behenic_acid	chrA01_2196893	missense_variant	MODERATE	BnaA01g04700D	AT4G32285	ENTH/ANTH/VHS superfamily protein	GO:0005543;GO:0005545;GO:0030118;GO:0030276;GO:0048268	phospholipid binding;1-phosphatidylinositol binding;clathrin coat;clathrin binding;clathrin coat assembly	A01	0/0	2018-01-01	A	C
[truncated: 2,319 more rows]
