# Supplementary material for: Integrated QTL and eQTL Mapping Provides Insights and Candidate Genes for Fatty Acid Composition, Flowering Time, and Growth Traits in a F2 Population of a Novel Synthetic Allopolyploid Brassica napus
Source: Front Plant Sci. 2018 Nov 13;9:1632. doi: 10.3389/fpls.2018.01632 (PMC6243938; doi:10.3389/fpls.2018.01632)
Supplement: Supplementary file 6 [file Table_6.XLSX]

## Sheet: Supplementary_Table_6
	trait.x	gene_ID	eQTL_chr	pos	eQTL_start	eQTL_end	min_eQTL_LOD	max_eQTL_LOD	gene_CHROM	gene_start	gene_end	trait.y	chrom	subject	AGI	At_symbol	model	B.napus_GO_term	GO_des	QTL_start	QTL_end	eQTL_genetic_start	eQTL_genetic_end	QTL_genetic_start	QTL_genetic_end	additive_allele_effect_Da_Ol
1	BnaA01g03570D	BnaA01g03570D	chrA01	37.5059	1671382	2196893	19.301	21.2846	chrA01	1670757	1674416	Behenic_acid	A01	AT4G33330.2	AT4G33330	plant glycogenin-like starch initiation protein 3	scanone	NA	NA	1665566	5352789	37.5059	37.5059	33.8532	86.5469	-0.691147
2	BnaA01g03590D	BnaA01g03590D	chrA01	35	1572757	1788047	24.5343	27.055	chrA01	1679977	1682519	Behenic_acid	A01	AT4G33270.1	AT4G33270	Transducin family protein / WD-40 repeat family protein	scanone	GO:0005515	protein binding	1665566	5352789	35	35	33.8532	86.5469	-0.941084
3	BnaA01g03610D	BnaA01g03610D	chrA01	42.1053	1392606	4318350	2.451	5.23653	chrA01	1685545	1693089	Behenic_acid	A01	AT4G33240.1	AT4G33240	1-phosphatidylinositol-4-phosphate 5-kinases;zinc ion binding;1-phosphatidylinositol-3-phosphate 5-kinases	scanone	GO:0005524;GO:0016307;GO:0044267;GO:0046488;GO:0046872	ATP binding;phosphatidylinositol phosphate kinase activity;cellular protein metabolic process;phosphatidylinositol metabolic process;metal ion binding	1665566	5352789	42.1053	42.1053	33.8532	86.5469	-0.181221
4	BnaA01g03630D	BnaA01g03630D	chrA01	35	1665566	1789273	45.1638	48.7751	chrA01	1698533	1703796	Behenic_acid	A01	AT4G33210.1	AT4G33210	F-box family protein	scanone	GO:0005515	protein binding	1665566	5352789	35	35	33.8532	86.5469	0.801206
5	BnaA01g03730D	BnaA01g03730D	chrA01	38.1657	1323308	2209595	3.89933	6.48025	chrA01	1740957	1742917	Behenic_acid	A01	AT4G33140.1	AT4G33140	Haloacid dehalogenase-like hydrolase (HAD) superfamily protein	scanone	GO:0016791	phosphatase activity	1665566	5352789	38.1657	38.1657	33.8532	86.5469	-0.277155
6	BnaA01g03790D	BnaA01g03790D	chrA01	37	1671382	1788047	50.4348	58.3293	chrA01	1755592	1760092	Behenic_acid	A01	AT4G33090.1	AT4G33090	aminopeptidase M1	scanone	GO:0006508;GO:0008237;GO:0008270	proteolysis;metallopeptidase activity;zinc ion binding	1665566	5352789	37	37	33.8532	86.5469	-0.984596
7	BnaA01g03880D	BnaA01g03880D	chrA01	37.5059	1671382	2063293	14.4569	17.2039	chrA01	1792689	1794598	Behenic_acid	A01	AT4G33000.1	AT4G33000	calcineurin B-like protein 10	scanone	GO:0005509	calcium ion binding	1665566	5352789	37.5059	37.5059	33.8532	86.5469	-0.46872
8	BnaA01g03900D	BnaA01g03900D	chrA01	36	1671382	2170704	16.736	17.9574	chrA01	1802303	1803074	Behenic_acid	A01	NA	NA	NA	scanone	NA	NA	1665566	5352789	36	36	33.8532	86.5469	-0.596735
9	BnaA01g04080D	BnaA01g04080D	chrA01	38.1657	1043044	4318350	1.67585	6.02461	chrA01	1878424	1879005	Behenic_acid	A01	AT4G32860.1	AT4G32860	unknown protein; Has 46 Blast hits to 46 proteins in 10 species: Archae - 0; Bacteria - 0; Metazoa - 0; Fungi - 0; Plants - 46; Viruses - 0; Other Eukaryotes - 0 (source: NCBI BLink).	scanone	NA	NA	1665566	5352789	38.1657	38.1657	33.8532	86.5469	-0.373614
10	BnaA01g04110D	BnaA01g04110D	chrA01	40	1789273	2106847	25.5708	29.0409	chrA01	1892311	1895556	Behenic_acid	A01	AT4G32840.1	AT4G32840	phosphofructokinase 6	scanone	GO:0003872;GO:0005524;GO:0005945;GO:0006002;GO:0006096	6-phosphofructokinase activity;ATP binding;6-phosphofructokinase complex;fructose 6-phosphate metabolic process;glycolytic process	1665566	5352789	40	40	33.8532	86.5469	-0.716516
11	BnaA01g04200D	BnaA01g04200D	chrA01	38.1657	1788178	2063293	18.5895	22.1894	chrA01	1940686	1945243	Behenic_acid	A01	AT4G32760.2	AT4G32760	ENTH/VHS/GAT family protein	scanone	GO:0005622;GO:0006886	intracellular;intracellular protein transport	1665566	5352789	38.1657	38.1657	33.8532	86.5469	-0.392575
12	BnaA01g04290D	BnaA01g04290D	chrA01	41.6625	1788178	2106847	27.8483	29.9732	chrA01	1975670	1986403	Behenic_acid	A01	AT4G32700.2	AT4G32700	helicases;ATP-dependent helicases;nucleic acid binding;ATP binding;DNA-directed DNA polymerases;DNA binding	scanone	GO:0003676;GO:0003677;GO:0003887;GO:0004386;GO:0005524;GO:0006260;GO:0008026	nucleic acid binding;DNA binding;DNA-directed DNA polymerase activity;helicase activity;ATP binding;DNA replication;ATP-dependent helicase activity	1665566	5352789	41.6625	41.6625	33.8532	86.5469	-0.694996
13	BnaA01g04380D	BnaA01g04380D	chrA01	33.8532	1572757	2062570	8.66392	10.7595	chrA01	2027391	2029956	Behenic_acid	A01	AT4G32620.2	AT4G32620	Enhancer of polycomb-like transcription factor protein	scanone	NA	NA	1665566	5352789	33.8532	33.8532	33.8532	86.5469	0.2062
14	BnaA01g04390D	BnaA01g04390D	chrA01	33.5396	684630	2404407	2.55421	4.28528	chrA01	2030102	2034550	Behenic_acid	A01	AT4G32620.2	AT4G32620	Enhancer of polycomb-like transcription factor protein	scanone	NA	NA	1665566	5352789	33.5396	33.5396	33.8532	86.5469	0.142809
15	BnaA01g04420D	BnaA01g04420D	chrA01	41.6625	2062570	2106847	40.8622	50.2119	chrA01	2062163	2064137	Behenic_acid	A01	AT4G32610.1	AT4G32610	copper ion binding	scanone	NA	NA	1665566	5352789	41.6625	41.6625	33.8532	86.5469	0.822049
16	BnaA01g04430D	BnaA01g04430D	chrA01	39	1043044	2106847	4.67433	6.48121	chrA01	2064584	2066113	Behenic_acid	A01	NA	NA	NA	scanone	GO:0005759	mitochondrial matrix	1665566	5352789	39	39	33.8532	86.5469	-0.280808
17	BnaA01g04440D	BnaA01g04440D	chrA01	33.5396	77632	1789273	3.95423	5.64592	chrA01	2066181	2068483	Behenic_acid	A01	AT4G32600.1	AT4G32600	RING/U-box superfamily protein	scanone	GO:0005515;GO:0008270	protein binding;zinc ion binding	1665566	5352789	33.5396	33.5396	33.8532	86.5469	0.183329
18	BnaA01g04450D	BnaA01g04450D	chrA01	29.6038	77632	2368420	4.19274	5.76039	chrA01	2069060	2070357	Behenic_acid	A01	AT4G32590.3	AT4G32590	2Fe-2S ferredoxin-like superfamily protein	scanone	GO:0009055;GO:0051536	electron carrier activity;iron-sulfur cluster binding	1665566	5352789	29.6038	29.6038	33.8532	86.5469	0.151217
19	BnaA01g04470D	BnaA01g04470D	chrA01	41.9925	2062522	2106847	33.1494	37.1189	chrA01	2074798	2077059	Behenic_acid	A01	AT4G32560.1	AT4G32560	paramyosin-related	scanone	NA	NA	1665566	5352789	41.9925	41.9925	33.8532	86.5469	-0.79237
20	BnaA01g04480D	BnaA01g04480D	chrA01	35.5001	77632	2404407	3.13646	5.60533	chrA01	2077282	2086311	Behenic_acid	A01	AT4G32551.2	AT4G32551	LisH dimerisation motif;WD40/YVTN repeat-like-containing domain	scanone	GO:0005515	protein binding	1665566	5352789	35.5001	35.5001	33.8532	86.5469	0.150248
21	BnaA01g04510D	BnaA01g04510D	chrA01	42.1053	1572757	2788985	15.5839	18.3144	chrA01	2105832	2107371	Behenic_acid	A01	AT2G25610.1	AT2G25610	ATPase, F0/V0 complex, subunit C protein	scanone	GO:0015078;GO:0015991	hydrogen ion transmembrane transporter activity;ATP hydrolysis coupled proton transport	1665566	5352789	42.1053	42.1053	33.8532	86.5469	0.415502
22	BnaA01g04520D	BnaA01g04520D	chrA01	43	2062570	2154659	63.0642	72.4848	chrA01	2107641	2114667	Behenic_acid	A01	AT4G32510.1	AT4G32510	HCO3- transporter family	scanone	GO:0003824;GO:0004372;GO:0005452;GO:0006544;GO:0006563;GO:0006820;GO:0016020;GO:0016021;GO:0030170	catalytic activity;glycine hydroxymethyltransferase activity;inorganic anion exchanger activity;glycine metabolic process;L-serine metabolic process;anion transport;membrane;integral component of membrane;pyridoxal phosphate binding	1665566	5352789	43	43	33.8532	86.5469	0.891329
23	BnaA01g04570D	BnaA01g04570D	chrA01	50.1606	2170704	2368420	12.4427	15.3307	chrA01	2132740	2135684	Behenic_acid	A01	AT4G32440.2	AT4G32440	Plant Tudor-like RNA-binding protein	scanone	NA	NA	1665566	5352789	50.1606	50.1606	33.8532	86.5469	-0.448785
24	BnaA01g04600D	BnaA01g04600D	chrA01	44.4345	1788178	2209595	5.05723	6.17782	chrA01	2147740	2153117	Behenic_acid	A01	AT4G32410.1	AT4G32410	cellulose synthase 1	scanone	GO:0016020;GO:0016760;GO:0030244	membrane;cellulose synthase (UDP-forming) activity;cellulose biosynthetic process	1665566	5352789	44.4345	44.4345	33.8532	86.5469	-0.170829
25	BnaA01g04610D	BnaA01g04610D	chrA01	47.7998	2063293	2404407	12.7039	14.1715	chrA01	2153173	2155182	Behenic_acid	A01	AT4G32400.1	AT4G32400	Mitochondrial substrate carrier family protein	scanone	GO:0055085	transmembrane transport	1665566	5352789	47.7998	47.7998	33.8532	86.5469	-0.337437
26	BnaA01g04620D	BnaA01g04620D	chrA01	45.3859	2154659	2404407	17.8735	20.0979	chrA01	2156044	2157550	Behenic_acid	A01	AT4G32390.1	AT4G32390	Nucleotide-sugar transporter family protein	scanone	GO:0016020	membrane	1665566	5352789	45.3859	45.3859	33.8532	86.5469	0.352029
27	BnaA01g04630D	BnaA01g04630D	chrA01	44	2154659	2170704	28.5602	31.3284	chrA01	2158293	2161692	Behenic_acid	A01	AT4G32370.1	AT4G32370	Pectin lyase-like superfamily protein	scanone	GO:0004650;GO:0005975	polygalacturonase activity;carbohydrate metabolic process	1665566	5352789	44	44	33.8532	86.5469	1.11981
28	BnaA01g04650D	BnaA01g04650D	chrA01	50.1606	2062570	4318350	5.36736	8.78267	chrA01	2166453	2168298	Behenic_acid	A01	AT4G32340.1	AT4G32340	Tetratricopeptide repeat (TPR)-like superfamily protein	scanone	GO:0005515	protein binding	1665566	5352789	50.1606	50.1606	33.8532	86.5469	-0.487643
29	BnaA01g04660D	BnaA01g04660D	chrA01	42.1053	1788178	4318350	2.42677	5.90791	chrA01	2168474	2171582	Behenic_acid	A01	AT4G32330.1	AT4G32330	TPX2 (targeting protein for Xklp2) protein family	scanone	NA	NA	1665566	5352789	42.1053	42.1053	33.8532	86.5469	-0.188892
30	BnaA01g04670D	BnaA01g04670D	chrA01	45.3859	2154659	2368420	38.6389	43.4594	chrA01	2181108	2184205	Behenic_acid	A01	AT4G32300.1	AT4G32300	S-domain-2 5	scanone	GO:0004672;GO:0004674;GO:0004713;GO:0005524;GO:0006468	protein kinase activity;protein serine/threonine kinase activity;protein tyrosine kinase activity;ATP binding;protein phosphorylation	1665566	5352789	45.3859	45.3859	33.8532	86.5469	-0.883492
31	BnaA01g04700D	BnaA01g04700D	chrA01	46	2252662	2404407	54.206	65.5791	chrA01	2195320	2197860	Behenic_acid	A01	AT4G32285.1	AT4G32285	ENTH/ANTH/VHS superfamily protein	scanone	GO:0005543;GO:0005545;GO:0030118;GO:0030276;GO:0048268	phospholipid binding;1-phosphatidylinositol binding;clathrin coat;clathrin binding;clathrin coat assembly	1665566	5352789	46	46	33.8532	86.5469	-0.787569
32	BnaA01g04720D	BnaA01g04720D	chrA01	47.7998	2062570	2404407	8.4075	10.8312	chrA01	2207712	2208960	Behenic_acid	A01	AT4G32270.1	AT4G32270	Ubiquitin-like superfamily protein	scanone	NA	NA	1665566	5352789	47.7998	47.7998	33.8532	86.5469	-0.364534
33	BnaA01g04730D	BnaA01g04730D	chrA01	50	2062570	2197010	47.2283	52.6636	chrA01	2209066	2211828	Behenic_acid	A01	AT4G32250.1	AT4G32250	Protein kinase superfamily protein	scanone	GO:0004672;GO:0004713;GO:0005524;GO:0006468	protein kinase activity;protein tyrosine kinase activity;ATP binding;protein phosphorylation	1665566	5352789	50	50	33.8532	86.5469	-0.989781
34	BnaA01g04740D	BnaA01g04740D	chrA01	61	2209595	4025865	7.07376	9.19086	chrA01	2212606	2213720	Behenic_acid	A01	AT4G32260.1	AT4G32260	ATPase, F0 complex, subunit B/B', bacterial/chloroplast	scanone	GO:0015078;GO:0015986	hydrogen ion transmembrane transporter activity;ATP synthesis coupled proton transport	1665566	5352789	61	61	33.8532	86.5469	-0.29943
35	BnaA01g04750D	BnaA01g04750D	chrA01	50	2170704	2368420	63.4011	77.559	chrA01	2214311	2217217	Behenic_acid	A01	NA	NA	NA	scanone	NA	NA	1665566	5352789	50	50	33.8532	86.5469	-1.32668
36	BnaA01g04760D	BnaA01g04760D	chrA01	45.3859	2170704	2224464	31.3298	32.7135	chrA01	2219583	2225096	Behenic_acid	A01	AT4G32180.1	AT4G32180	pantothenate kinase 2	scanone	GO:0004594;GO:0005524;GO:0015937	pantothenate kinase activity;ATP binding;coenzyme A biosynthetic process	1665566	5352789	45.3859	45.3859	33.8532	86.5469	-0.552907
37	BnaA01g04770D	BnaA01g04770D	chrA01	50	2062570	2209595	6.79964	8.39221	chrA01	2225165	2229514	Behenic_acid	A01	AT4G32160.1	AT4G32160	Phox (PX) domain-containing protein	scanone	GO:0005515;GO:0007154;GO:0035091	protein binding;cell communication;phosphatidylinositol binding	1665566	5352789	50	50	33.8532	86.5469	-0.221053
38	BnaA01g04780D	BnaA01g04780D	chrA01	48.8325	1270769	2368420	4.92114	7.03147	chrA01	2231491	2232692	Behenic_acid	A01	AT4G32150.1	AT4G32150	vesicle-associated membrane protein 711	scanone	GO:0006810;GO:0016021;GO:0016192	transport;integral component of membrane;vesicle-mediated transport	1665566	5352789	48.8325	48.8325	33.8532	86.5469	0.240296
39	BnaA01g04790D	BnaA01g04790D	chrA01	49	2062522	2197010	11.483	13.5268	chrA01	2233543	2235445	Behenic_acid	A01	AT4G32130.1	AT4G32130	Protein of unknown function (DUF2012)	scanone	GO:0030246	carbohydrate binding	1665566	5352789	49	49	33.8532	86.5469	-0.5025
40	BnaA01g04800D	BnaA01g04800D	chrA01	49	2170704	2368420	46.31	59.0235	chrA01	2236319	2238836	Behenic_acid	A01	AT4G32120.1	AT4G32120	Galactosyltransferase family protein	scanone	GO:0006486;GO:0008378;GO:0016020	protein glycosylation;galactosyltransferase activity;membrane	1665566	5352789	49	49	33.8532	86.5469	0.900797
41	BnaA01g04840D	BnaA01g04840D	chrA01	49	1671382	2170704	10.7766	12.9498	chrA01	2247440	2249693	Behenic_acid	A01	AT4G32070.1	AT4G32070	Octicosapeptide/Phox/Bem1p (PB1) domain-containing protein / tetratricopeptide repeat (TPR)-containing protein	scanone	GO:0005515	protein binding	1665566	5352789	49	49	33.8532	86.5469	0.278881
42	BnaA01g04850D	BnaA01g04850D	chrA01	49	2170704	2248131	37.1234	38.245	chrA01	2250477	2253006	Behenic_acid	A01	AT4G32060.1	AT4G32060	calcium-binding EF hand family protein	scanone	GO:0005509	calcium ion binding	1665566	5352789	49	49	33.8532	86.5469	-0.707806
43	BnaA01g04860D	BnaA01g04860D	chrA01	40	1788178	4318350	2.89612	5.62713	chrA01	2253438	2257899	Behenic_acid	A01	AT4G32050.1	AT4G32050	neurochondrin family protein	scanone	GO:0005488	binding	1665566	5352789	40	40	33.8532	86.5469	-0.215459
44	BnaA01g04870D	BnaA01g04870D	chrA01	44.8374	2063293	4318350	12.7013	18.1453	chrA01	2258376	2260668	Behenic_acid	A01	AT4G32040.1	AT4G32040	KNOTTED1-like homeobox gene 5	scanone	GO:0003677;GO:0003700;GO:0005634;GO:0043565	DNA binding;transcription factor activity, sequence-specific DNA binding;nucleus;sequence-specific DNA binding	1665566	5352789	44.8374	44.8374	33.8532	86.5469	-0.622401
45	BnaA01g04910D	BnaA01g04910D	chrA01	44.4345	2154659	2368420	13.9338	15.5455	chrA01	2276046	2278899	Behenic_acid	A01	AT4G31990.3	AT4G31990	aspartate aminotransferase 5	scanone	GO:0003824;GO:0006520;GO:0008483;GO:0009058;GO:0030170	catalytic activity;cellular amino acid metabolic process;transaminase activity;biosynthetic process;pyridoxal phosphate binding	1665566	5352789	44.4345	44.4345	33.8532	86.5469	0.372196
46	BnaA01g04930D	BnaA01g04930D	chrA01	39	1671382	6975139	4.80677	8.08805	chrA01	2282309	2283744	Behenic_acid	A01	AT4G31980.1	AT4G31980	unknown protein; CONTAINS InterPro DOMAIN/s: Protein of unknown function DUF247, plant (InterPro:IPR004158), Protein of unknown function DUF862, eukaryotic (InterPro:IPR008580); BEST Arabidopsis thaliana protein match is: Plant protein of unknown function (DUF247) (TAIR:AT5G11290.1); Has 1967 Blast hits to 1844 proteins in 183 species: Archae - 0; Bacteria - 6; Metazoa - 223; Fungi - 83; Plants -…	scanone	NA	NA	1665566	5352789	39	39	33.8532	86.5469	-0.344065
47	BnaA01g05040D	BnaA01g05040D	chrA01	43	2062570	2209595	10.5558	12.4248	chrA01	2365026	2368895	Behenic_acid	A01	AT4G31820.1	AT4G31820	Phototropic-responsive NPH3 family protein	scanone	GO:0005515	protein binding	1665566	5352789	43	43	33.8532	86.5469	-0.453825
48	BnaA01g05060D	BnaA01g05060D	chrA01	46.271	1572757	2786808	5.22487	6.75931	chrA01	2371397	2372853	Behenic_acid	A01	NA	NA	NA	scanone	GO:0003700;GO:0043565	transcription factor activity, sequence-specific DNA binding;sequence-specific DNA binding	1665566	5352789	46.271	46.271	33.8532	86.5469	0.328115
49	BnaA01g05070D	BnaA01g05070D	chrA01	47	2404407	2788985	62.1145	96.0331	chrA01	2377090	2378879	Behenic_acid	A01	AT4G31790.1	AT4G31790	Tetrapyrrole (Corrin/Porphyrin) Methylases	scanone	GO:0004164;GO:0008152;GO:0008168;GO:0017183	diphthine synthase activity;metabolic process;methyltransferase activity;peptidyl-diphthamide biosynthetic process from peptidyl-histidine	1665566	5352789	47	47	33.8532	86.5469	-1.39591
50	BnaA01g05080D	BnaA01g05080D	chrA01	53	2154659	4318350	4.2431	12.3857	chrA01	2379303	2381869	Behenic_acid	A01	AT4G31780.2	AT4G31780	monogalactosyl diacylglycerol synthase 1	scanone	GO:0005975;GO:0009247;GO:0030246;GO:0030259	carbohydrate metabolic process;glycolipid biosynthetic process;carbohydrate binding;lipid glycosylation	1665566	5352789	53	53	33.8532	86.5469	-0.306185
51	BnaA01g05090D	BnaA01g05090D	chrA01	71	1043044	9953372	2.4521	4.22726	chrA01	2385599	2388187	Behenic_acid	A01	AT4G31750.1	AT4G31750	HOPW1-1-interacting 2	scanone	GO:0003824;GO:0004722;GO:0006470	catalytic activity;protein serine/threonine phosphatase activity;protein dephosphorylation	1665566	5352789	71	71	33.8532	86.5469	-0.182169
52	BnaA01g05100D	BnaA01g05100D	chrA01	47.7998	2154659	2404407	20.9559	23.7706	chrA01	2388264	2390272	Behenic_acid	A01	AT2G24765.1	AT2G24765	ADP-ribosylation factor 3	scanone	GO:0005525;GO:0005622;GO:0006886;GO:0007264	GTP binding;intracellular;intracellular protein transport;small GTPase mediated signal transduction	1665566	5352789	47.7998	47.7998	33.8532	86.5469	0.552392
53	BnaA01g05220D	BnaA01g05220D	chrA01	20	487862	2539244	11.925	14.8041	chrA01	2440911	2443961	Behenic_acid	A01	AT4G38890.1	AT4G38890	FMN-linked oxidoreductases superfamily protein	scanone	GO:0003676;GO:0003824;GO:0008033;GO:0008270;GO:0017150;GO:0050660;GO:0055114	nucleic acid binding;catalytic activity;tRNA processing;zinc ion binding;tRNA dihydrouridine synthase activity;flavin adenine dinucleotide binding;oxidation-reduction process	1665566	5352789	20	20	33.8532	86.5469	-0.365802
54	BnaA01g05240D	BnaA01g05240D	chrA01	19	487945	2539244	27.4843	32.1656	chrA01	2447624	2452258	Behenic_acid	A01	AT4G38950.1	AT4G38950	ATP binding microtubule motor family protein	scanone	GO:0003777;GO:0005524;GO:0005875;GO:0007018	microtubule motor activity;ATP binding;microtubule associated complex;microtubule-based movement	1665566	5352789	19	19	33.8532	86.5469	0.490844
55	BnaA01g05260D	BnaA01g05260D	chrA01	26.6822	684630	2063293	3.62618	5.80854	chrA01	2459392	2461698	Behenic_acid	A01	AT4G39000.1	AT4G39000	glycosyl hydrolase 9B17	scanone	GO:0003824;GO:0005975	catalytic activity;carbohydrate metabolic process	1665566	5352789	26.6822	26.6822	33.8532	86.5469	-0.544457
56	BnaA01g05270D	BnaA01g05270D	chrA01	18.3008	496502	2788985	4.63956	7.14711	chrA01	2463323	2466286	Behenic_acid	A01	AT4G39010.1	AT4G39010	glycosyl hydrolase 9B18	scanone	GO:0003824;GO:0005975	catalytic activity;carbohydrate metabolic process	1665566	5352789	18.3008	18.3008	33.8532	86.5469	0.308972
57	BnaA01g05300D	BnaA01g05300D	chrA01	19.3135	486386	2593871	5.11131	8.24872	chrA01	2494980	2499881	Behenic_acid	A01	AT4G39080.1	AT4G39080	vacuolar proton ATPase A3	scanone	GO:0015078;GO:0015991	hydrogen ion transmembrane transporter activity;ATP hydrolysis coupled proton transport	1665566	5352789	19.3135	19.3135	33.8532	86.5469	-0.250412
58	BnaA01g05320D	BnaA01g05320D	chrA01	19	487862	2539244	28.7803	31.3264	chrA01	2501787	2503356	Behenic_acid	A01	AT4G39090.1	AT4G39090	Papain family cysteine protease	scanone	GO:0006508;GO:0008234	proteolysis;cysteine-type peptidase activity	1665566	5352789	19	19	33.8532	86.5469	0.772948
59	BnaA01g05390D	BnaA01g05390D	chrA01	19.1232	684630	2645645	6.1744	8.7186	chrA01	2517652	2518544	Behenic_acid	A01	AT4G39200.1	AT4G39200	Ribosomal protein S25 family protein	scanone	NA	NA	1665566	5352789	19.1232	19.1232	33.8532	86.5469	-0.387804
60	BnaA01g05540D	BnaA01g05540D	chrA01	21.4663	487945	2539244	15.173	16.7519	chrA01	2596918	2599725	Behenic_acid	A01	AT4G39540.3	AT4G39540	shikimate kinase 2	scanone	GO:0004765;GO:0005524	shikimate kinase activity;ATP binding	1665566	5352789	21.4663	21.4663	33.8532	86.5469	0.502319
61	BnaA01g05550D	BnaA01g05550D	chrA01	21.8778	486386	2539244	13.2376	15.5513	chrA01	2599782	2600841	Behenic_acid	A01	AT4G25710.1	AT4G25710	Galactose oxidase/kelch repeat superfamily protein	scanone	GO:0005515	protein binding	1665566	5352789	21.8778	21.8778	33.8532	86.5469	0.375298
62	BnaA01g05570D	BnaA01g05570D	chrA01	33.5396	1665575	2539244	4.82268	6.78724	chrA01	2603618	2604774	Behenic_acid	A01	AT5G38670.1	AT5G38670	Galactose oxidase/kelch repeat superfamily protein	scanone	GO:0005515	protein binding	1665566	5352789	33.5396	33.5396	33.8532	86.5469	0.243498
63	BnaA01g05620D	BnaA01g05620D	chrA01	19.3135	77632	2593871	3.87047	6.02073	chrA01	2625123	2627336	Behenic_acid	A01	AT4G39620.1	AT4G39620	Tetratricopeptide repeat (TPR)-like superfamily protein	scanone	NA	NA	1665566	5352789	19.3135	19.3135	33.8532	86.5469	0.256797
64	BnaA01g05670D	BnaA01g05670D	chrA01	19	487862	2539244	26.807	29.5184	chrA01	2638787	2641360	Behenic_acid	A01	AT4G39660.1	AT4G39660	alanine:glyoxylate aminotransferase 2	scanone	GO:0003824;GO:0008483;GO:0030170	catalytic activity;transaminase activity;pyridoxal phosphate binding	1665566	5352789	19	19	33.8532	86.5469	0.409028
65	BnaA01g05690D	BnaA01g05690D	chrA01	19.1232	77632	2645645	14.8079	16.741	chrA01	2645151	2647954	Behenic_acid	A01	AT4G39680.1	AT4G39680	SAP domain-containing protein	scanone	GO:0003676	nucleic acid binding	1665566	5352789	19.1232	19.1232	33.8532	86.5469	0.332597
66	BnaA01g05770D	BnaA01g05770D	chrA01	22.7883	639732	2539244	10.5354	12.2691	chrA01	2698248	2701184	Behenic_acid	A01	AT4G39790.1	AT4G39790	Protein of unknown function (DUF630 and DUF632)	scanone	NA	NA	1665566	5352789	22.7883	22.7883	33.8532	86.5469	0.364248
67	BnaA01g06000D	BnaA01g06000D	chrA01	44.8374	2154659	4318350	4.90309	8.97396	chrA01	2781735	2784360	Behenic_acid	A01	AT4G31200.2	AT4G31200	SWAP (Suppressor-of-White-APricot)/surp RNA-binding domain-containing protein	scanone	GO:0003723;GO:0006396	RNA binding;RNA processing	1665566	5352789	44.8374	44.8374	33.8532	86.5469	-0.325862
68	BnaA01g06010D	BnaA01g06010D	chrA01	46	2063293	2197010	19.6646	21.8165	chrA01	2784477	2787196	Behenic_acid	A01	AT4G31180.1	AT4G31180	Class II aminoacyl-tRNA and biotin synthetases superfamily protein	scanone	GO:0000166;GO:0003676;GO:0004812;GO:0004815;GO:0005524;GO:0005737;GO:0006418;GO:0006422	nucleotide binding;nucleic acid binding;aminoacyl-tRNA ligase activity;aspartate-tRNA ligase activity;ATP binding;cytoplasm;tRNA aminoacylation for protein translation;aspartyl-tRNA aminoacylation	1665566	5352789	46	46	33.8532	86.5469	-0.424308
69	BnaA01g06040D	BnaA01g06040D	chrA01	46	2252662	2788985	37.1237	41.493	chrA01	2797774	2798989	Behenic_acid	A01	AT4G31130.1	AT4G31130	Protein of unknown function (DUF1218)	scanone	NA	NA	1665566	5352789	46	46	33.8532	86.5469	0.82957
70	BnaA01g06130D	BnaA01g06130D	chrA01	46	2154659	2197010	10.7046	12.2207	chrA01	2832720	2834038	Behenic_acid	A01	AT4G30996.1	AT4G30996	Protein of unknown function (DUF1068)	scanone	NA	NA	1665566	5352789	46	46	33.8532	86.5469	-0.367629
71	BnaA01g06160D	BnaA01g06160D	chrA01	47	2252662	2368420	15.8783	17.667	chrA01	2837973	2840109	Behenic_acid	A01	AT4G30993.2	AT4G30993	Calcineurin-like metallo-phosphoesterase superfamily protein	scanone	NA	NA	1665566	5352789	47	47	33.8532	86.5469	-0.441932
72	BnaA01g06230D	BnaA01g06230D	chrA01	46.271	1043044	2786808	4.98167	7.91206	chrA01	2891751	2892428	Behenic_acid	A01	AT4G30900.1	AT4G30900	DNAse I-like superfamily protein	scanone	NA	NA	1665566	5352789	46.271	46.271	33.8532	86.5469	-0.407192
73	BnaA01g06300D	BnaA01g06300D	chrA01	37.5059	1671382	2368420	12.9484	15.4573	chrA01	2907306	2908275	Behenic_acid	A01	AT4G30830.1	AT4G30830	Protein of unknown function, DUF593	scanone	NA	NA	1665566	5352789	37.5059	37.5059	33.8532	86.5469	0.832441
74	BnaA01g06320D	BnaA01g06320D	chrA01	46.271	1572757	2786808	3.609	5.47061	chrA01	2911963	2914412	Behenic_acid	A01	AT4G30810.1	AT4G30810	serine carboxypeptidase-like 29	scanone	GO:0004185;GO:0006508	serine-type carboxypeptidase activity;proteolysis	1665566	5352789	46.271	46.271	33.8532	86.5469	0.363435
75	BnaA01g06380D	BnaA01g06380D	chrA01	43.3434	2062570	2368420	12.3513	16.6515	chrA01	2942292	2944903	Behenic_acid	A01	AT2G24050.1	AT2G24050	MIF4G domain-containing protein / MA3 domain-containing protein	scanone	GO:0003677;GO:0003723;GO:0005488;GO:0005515;GO:0016070	DNA binding;RNA binding;binding;protein binding;RNA metabolic process	1665566	5352789	43.3434	43.3434	33.8532	86.5469	0.522022
76	BnaA01g06420D	BnaA01g06420D	chrA01	47	2404407	2788985	56.1025	74.0895	chrA01	2972293	2974442	Behenic_acid	A01	NA	NA	NA	scanone	NA	NA	1665566	5352789	47	47	33.8532	86.5469	1.73159
77	BnaA01g06440D	BnaA01g06440D	chrA01	46	2252662	2786808	72.5836	104.303	chrA01	2980759	2982419	Behenic_acid	A01	NA	NA	NA	scanone	NA	NA	1665566	5352789	46	46	33.8532	86.5469	2.2928
78	BnaA01g06460D	BnaA01g06460D	chrA01	46.271	2252662	2786808	15.2209	18.2584	chrA01	2990692	2992674	Behenic_acid	A01	AT2G24050.1	AT2G24050	MIF4G domain-containing protein / MA3 domain-containing protein	scanone	GO:0003677;GO:0003723;GO:0005488;GO:0005515;GO:0016070	DNA binding;RNA binding;binding;protein binding;RNA metabolic process	1665566	5352789	46.271	46.271	33.8532	86.5469	0.4159
79	BnaA01g06470D	BnaA01g06470D	chrA01	47.7998	2106847	4318350	4.68351	9.05556	chrA01	2992811	2994786	Behenic_acid	A01	NA	NA	NA	scanone	NA	NA	1665566	5352789	47.7998	47.7998	33.8532	86.5469	-0.600658
80	BnaA01g06480D	BnaA01g06480D	chrA01	46.271	2154659	2786808	11.9537	14.1587	chrA01	3000234	3000764	Behenic_acid	A01	NA	NA	NA	scanone	GO:0016021	integral component of membrane	1665566	5352789	46.271	46.271	33.8532	86.5469	0.990004
81	BnaA01g06490D	BnaA01g06490D	chrA01	39	1665566	4025865	3.80288	5.92401	chrA01	3005981	3006709	Behenic_acid	A01	AT4G30650.1	AT4G30650	Low temperature and salt responsive protein family	scanone	GO:0016021	integral component of membrane	1665566	5352789	39	39	33.8532	86.5469	-0.425677
82	BnaA01g06540D	BnaA01g06540D	chrA01	80	2248131	5352789	7.54654	12.5206	chrA01	3029631	3031140	Behenic_acid	A01	AT4G30530.1	AT4G30530	Class I glutamine amidotransferase-like superfamily protein	scanone	NA	NA	1665566	5352789	80	80	33.8532	86.5469	-0.691393
83	BnaA01g06550D	BnaA01g06550D	chrA01	80	2251227	5352789	6.73245	8.69036	chrA01	3033307	3039576	Behenic_acid	A01	AT4G30520.1	AT4G30520	Leucine-rich repeat protein kinase family protein	scanone	GO:0004672;GO:0004674;GO:0004713;GO:0005524;GO:0006468	protein kinase activity;protein serine/threonine kinase activity;protein tyrosine kinase activity;ATP binding;protein phosphorylation	1665566	5352789	80	80	33.8532	86.5469	0.322309
84	BnaA01g06570D	BnaA01g06570D	chrA01	62	2252662	4318350	25.4587	35.2802	chrA01	3044145	3046624	Behenic_acid	A01	AT4G30500.1	AT4G30500	Protein of unknown function (DUF788)	scanone	NA	NA	1665566	5352789	62	62	33.8532	86.5469	-0.890925
85	BnaA01g06610D	BnaA01g06610D	chrA01	44.4345	1671382	4318350	5.32475	8.11073	chrA01	3072466	3073755	Behenic_acid	A01	AT4G30440.1	AT4G30440	UDP-D-glucuronate 4-epimerase 1	scanone	GO:0000166;GO:0003824;GO:0005975;GO:0044237;GO:0050662	nucleotide binding;catalytic activity;carbohydrate metabolic process;cellular metabolic process;coenzyme binding	1665566	5352789	44.4345	44.4345	33.8532	86.5469	-0.309204
86	BnaA01g06670D	BnaA01g06670D	chrA01	50.1606	2063293	5352789	9.89998	15.251	chrA01	3095672	3099840	Behenic_acid	A01	AT4G30360.1	AT4G30360	cyclic nucleotide-gated channel 17	scanone	GO:0005216;GO:0006811;GO:0016020;GO:0055085	ion channel activity;ion transport;membrane;transmembrane transport	1665566	5352789	50.1606	50.1606	33.8532	86.5469	-0.398083
87	BnaA01g06680D	BnaA01g06680D	chrA01	47	2170704	2252662	22.893	24.7821	chrA01	3102779	3105392	Behenic_acid	A01	AT4G30350.1	AT4G30350	Double Clp-N motif-containing P-loop nucleoside triphosphate hydrolases superfamily protein	scanone	NA	NA	1665566	5352789	47	47	33.8532	86.5469	-0.588607
88	BnaA01g06750D	BnaA01g06750D	chrA01	49	2106847	5352789	5.86901	10.2243	chrA01	3132439	3133759	Behenic_acid	A01	AT4G30270.1	AT4G30270	xyloglucan endotransglucosylase/hydrolase 24	scanone	GO:0005618;GO:0005975;GO:0006073;GO:0016762;GO:0048046	cell wall;carbohydrate metabolic process;cellular glucan metabolic process;xyloglucan:xyloglucosyl transferase activity;apoplast	1665566	5352789	49	49	33.8532	86.5469	-0.692962
89	BnaA01g06910D	BnaA01g06910D	chrA01	44.4345	487862	4318350	3.12304	8.34471	chrA01	3255750	3258976	Behenic_acid	A01	AT4G30080.1	AT4G30080	auxin response factor 16	scanone	GO:0003677;GO:0005634;GO:0009725;GO:0046983	DNA binding;nucleus;response to hormone;protein dimerization activity	1665566	5352789	44.4345	44.4345	33.8532	86.5469	0.312942
90	BnaA01g06940D	BnaA01g06940D	chrA01	46.271	2154659	2786808	7.80292	10.1881	chrA01	3267222	3270627	Behenic_acid	A01	AT4G30020.1	AT4G30020	PA-domain containing subtilase family protein	scanone	GO:0004252;GO:0005618;GO:0006508;GO:0016020;GO:0042802;GO:0043086	serine-type endopeptidase activity;cell wall;proteolysis;membrane;identical protein binding;negative regulation of catalytic activity	1665566	5352789	46.271	46.271	33.8532	86.5469	0.314847
91	BnaA01g06950D	BnaA01g06950D	chrA01	46.271	2252662	2786808	38.9823	47.2644	chrA01	3275109	3276476	Behenic_acid	A01	NA	NA	NA	scanone	NA	NA	1665566	5352789	46.271	46.271	33.8532	86.5469	1.35924
92	BnaA01g07610D	BnaA01g07610D	chrA01	76	3969347	4081437	11.8881	37.2063	chrA01	3560942	3563910	Behenic_acid	A01	AT4G29220.1	AT4G29220	phosphofructokinase 1	scanone	GO:0003872;GO:0005524;GO:0005945;GO:0006002;GO:0006096	6-phosphofructokinase activity;ATP binding;6-phosphofructokinase complex;fructose 6-phosphate metabolic process;glycolytic process	1665566	5352789	76	76	33.8532	86.5469	1.00855
93	BnaA01g07660D	BnaA01g07660D	chrA01	79	1392606	5352789	3.9203	6.6823	chrA01	3598211	3603053	Behenic_acid	A01	AT4G29160.1	AT4G29160	SNF7 family protein	scanone	GO:0015031	protein transport	1665566	5352789	79	79	33.8532	86.5469	-0.272048
94	BnaA01g07810D	BnaA01g07810D	chrA01	50.1606	2106847	5913291	6.75188	9.20629	chrA01	3704599	3705565	Behenic_acid	A01	AT4G29080.1	AT4G29080	phytochrome-associated protein 2	scanone	GO:0005634;GO:0046983	nucleus;protein dimerization activity	1665566	5352789	50.1606	50.1606	33.8532	86.5469	-0.443936
95	BnaA01g07820D	BnaA01g07820D	chrA01	46.271	702472	7987760	2.71225	4.53779	chrA01	3705726	3707348	Behenic_acid	A01	AT4G29070.1	AT4G29070	Phospholipase A2 family protein	scanone	NA	NA	1665566	5352789	46.271	46.271	33.8532	86.5469	0.21078
96	BnaA01g07830D	BnaA01g07830D	chrA01	80.4607	3969347	5352789	6.52724	11.9723	chrA01	3707418	3711315	Behenic_acid	A01	AT4G29060.1	AT4G29060	elongation factor Ts family protein	scanone	GO:0003723;GO:0003746;GO:0005515;GO:0005622;GO:0006414	RNA binding;translation elongation factor activity;protein binding;intracellular;translational elongation	1665566	5352789	80.4607	80.4607	33.8532	86.5469	0.273069
97	BnaA01g07860D	BnaA01g07860D	chrA01	78	3721293	3969347	47.9941	61.7801	chrA01	3720304	3722721	Behenic_acid	A01	AT4G29040.1	AT4G29040	regulatory particle AAA-ATPase 2A	scanone	GO:0000166;GO:0005524;GO:0005737;GO:0016787;GO:0017111;GO:0030163	nucleotide binding;ATP binding;cytoplasm;hydrolase activity;nucleoside-triphosphatase activity;protein catabolic process	1665566	5352789	78	78	33.8532	86.5469	-0.981812
98	BnaA01g07890D	BnaA01g07890D	chrA01	68	2209595	5352789	8.32707	12.5096	chrA01	3731283	3731878	Behenic_acid	A01	NA	NA	NA	scanone	NA	NA	1665566	5352789	68	68	33.8532	86.5469	-1.14168
99	BnaA01g07910D	BnaA01g07910D	chrA01	78	3721293	3969347	22.3024	29.0665	chrA01	3737025	3741726	Behenic_acid	A01	AT4G29010.1	AT4G29010	Enoyl-CoA hydratase/isomerase family	scanone	GO:0000166;GO:0003824;GO:0003857;GO:0006631;GO:0008152;GO:0016491;GO:0050662;GO:0055114	nucleotide binding;catalytic activity;3-hydroxyacyl-CoA dehydrogenase activity;fatty acid metabolic process;metabolic process;oxidoreductase activity;coenzyme binding;oxidation-reduction process	1665566	5352789	78	78	33.8532	86.5469	-0.657238
100	BnaA01g08140D	BnaA01g08140D	chrA01	78	3969347	5352789	23.6291	37.5236	chrA01	3852505	3856474	Behenic_acid	A01	AT4G28760.1	AT4G28760	Protein of unknown function (DUF3741)	scanone	NA	NA	1665566	5352789	78	78	33.8532	86.5469	-0.63624
101	BnaA01g08150D	BnaA01g08150D	chrA01	79	4081437	5352789	3.01961	6.95771	chrA01	3861058	3864573	Behenic_acid	A01	AT4G28750.1	AT4G28750	Photosystem I reaction centre subunit IV / PsaE protein	scanone	GO:0009522;GO:0009538;GO:0015979	photosystem I;photosystem I reaction center;photosynthesis	1665566	5352789	79	79	33.8532	86.5469	0.287523
102	BnaA01g08160D	BnaA01g08160D	chrA01	15.9998	77632	5913291	0.244948	4.23302	chrA01	3864644	3866157	Behenic_acid	A01	AT4G28730.1	AT4G28730	Glutaredoxin family protein	scanone	GO:0009055;GO:0015035;GO:0045454	electron carrier activity;protein disulfide oxidoreductase activity;cell redox homeostasis	1665566	5352789	15.9998	15.9998	33.8532	86.5469	0.0743571
103	BnaA01g08260D	BnaA01g08260D	chrA01	79.5786	3721293	4025865	19.9241	24.5862	chrA01	3935996	3937009	Behenic_acid	A01	NA	NA	NA	scanone	GO:0009523;GO:0009654;GO:0015979;GO:0016020	photosystem II;photosystem II oxygen evolving complex;photosynthesis;membrane	1665566	5352789	79.5786	79.5786	33.8532	86.5469	-0.67306
104	BnaA01g08270D	BnaA01g08270D	chrA01	80.1665	3969347	5352789	14.6776	24.914	chrA01	3939095	3942270	Behenic_acid	A01	AT4G28650.1	AT4G28650	Leucine-rich repeat transmembrane protein kinase family protein	scanone	GO:0004672;GO:0004674;GO:0004713;GO:0005515;GO:0005524;GO:0006468	protein kinase activity;protein serine/threonine kinase activity;protein tyrosine kinase activity;protein binding;ATP binding;protein phosphorylation	1665566	5352789	80.1665	80.1665	33.8532	86.5469	-1.28506
105	BnaA01g08290D	BnaA01g08290D	chrA01	81	3969347	5352789	21.6769	28.8395	chrA01	3945372	3948016	Behenic_acid	A01	AT4G28630.1	AT4G28630	ABC transporter of the mitochondrion 1	scanone	GO:0000166;GO:0005524;GO:0006810;GO:0016021;GO:0016887;GO:0017111;GO:0055085	nucleotide binding;ATP binding;transport;integral component of membrane;ATPase activity;nucleoside-triphosphatase activity;transmembrane transport	1665566	5352789	81	81	33.8532	86.5469	0.575392
106	BnaA01g08300D	BnaA01g08300D	chrA01	86.5469	1392606	6174379	2.13182	4.30278	chrA01	3948585	3951254	Behenic_acid	A01	AT4G28610.1	AT4G28610	phosphate starvation response 1	scanone	GO:0003677;GO:0003682	DNA binding;chromatin binding	1665566	5352789	86.5469	86.5469	33.8532	86.5469	0.197183
107	BnaA01g08310D	BnaA01g08310D	chrA01	77	4081437	5352789	7.55446	12.2527	chrA01	3951346	3954393	Behenic_acid	A01	AT4G28600.1	AT4G28600	no pollen germination related 2	scanone	GO:0005515	protein binding	1665566	5352789	77	77	33.8532	86.5469	-0.278039
108	BnaA01g08330D	BnaA01g08330D	chrA01	82	4195250	5352789	21.1189	35.338	chrA01	3966148	3969436	Behenic_acid	A01	AT4G28540.1	AT4G28540	casein kinase I-like 6	scanone	GO:0004672;GO:0004674;GO:0004713;GO:0005524;GO:0006468	protein kinase activity;protein serine/threonine kinase activity;protein tyrosine kinase activity;ATP binding;protein phosphorylation	1665566	5352789	82	82	33.8532	86.5469	0.64108
109	BnaA01g08360D	BnaA01g08360D	chrA01	46.271	1392606	5352789	6.7833	9.24342	chrA01	4012067	4014097	Behenic_acid	A01	AT4G28510.1	AT4G28510	prohibitin 1	scanone	GO:0016020	membrane	1665566	5352789	46.271	46.271	33.8532	86.5469	0.343284
110	BnaA01g08380D	BnaA01g08380D	chrA01	77	1671382	5645171	7.26294	9.90407	chrA01	4019132	4020464	Behenic_acid	A01	AT4G28490.1	AT4G28490	Leucine-rich receptor-like protein kinase family protein	scanone	GO:0004672;GO:0004674;GO:0004713;GO:0005524;GO:0006468	protein kinase activity;protein serine/threonine kinase activity;protein tyrosine kinase activity;ATP binding;protein phosphorylation	1665566	5352789	77	77	33.8532	86.5469	0.463534
111	BnaA01g08440D	BnaA01g08440D	chrA01	76	2368420	5352789	3.43338	5.0145	chrA01	4027280	4032855	Behenic_acid	A01	AT4G28470.1	AT4G28470	26S proteasome regulatory subunit S2 1B	scanone	GO:0000502;GO:0005488;GO:0030234;GO:0042176	proteasome complex;binding;enzyme regulator activity;regulation of protein catabolic process	1665566	5352789	76	76	33.8532	86.5469	0.184531
112	BnaA01g08460D	BnaA01g08460D	chrA01	72	4318350	5669171	4.70807	6.06491	chrA01	4038456	4040383	Behenic_acid	A01	AT4G28430.1	AT4G28430	Reticulon family protein	scanone	GO:0005783	endoplasmic reticulum	1665566	5352789	72	72	33.8532	86.5469	-0.300283
113	BnaA01g08500D	BnaA01g08500D	chrA01	80.4607	2209595	5352789	4.81929	8.21238	chrA01	4056386	4065259	Behenic_acid	A01	AT4G17610.1	AT4G17610	tRNA/rRNA methyltransferase (SpoU) family protein	scanone	GO:0003723;GO:0006396;GO:0008173	RNA binding;RNA processing;RNA methyltransferase activity	1665566	5352789	80.4607	80.4607	33.8532	86.5469	-0.238974
114	BnaA01g08520D	BnaA01g08520D	chrA01	80.4607	4081437	5352789	4.84347	7.54148	chrA01	4076590	4079684	Behenic_acid	A01	AT4G17620.1	AT4G17620	glycine-rich protein	scanone	NA	NA	1665566	5352789	80.4607	80.4607	33.8532	86.5469	-0.230196
115	BnaA01g08530D	BnaA01g08530D	chrA01	80.4607	3969347	5352789	10.3209	18.0612	chrA01	4079870	4081741	Behenic_acid	A01	AT4G17640.1	AT4G17640	casein kinase II beta chain 2	scanone	GO:0005956;GO:0019887	protein kinase CK2 complex;protein kinase regulator activity	1665566	5352789	80.4607	80.4607	33.8532	86.5469	-0.394337
116	BnaA01g08540D	BnaA01g08540D	chrA01	81	4025865	5352789	18.5102	23.0216	chrA01	4081961	4083700	Behenic_acid	A01	NA	NA	NA	scanone	NA	NA	1665566	5352789	81	81	33.8532	86.5469	-0.487403
117	BnaA01g08550D	BnaA01g08550D	chrA01	79.5786	1665566	5912712	3.18221	4.96435	chrA01	4085413	4086183	Behenic_acid	A01	AT4G17670.1	AT4G17670	Protein of unknown function (DUF581)	scanone	NA	NA	1665566	5352789	79.5786	79.5786	33.8532	86.5469	-0.302211
118	BnaA01g08560D	BnaA01g08560D	chrA01	68	2209595	3969347	0.490168	5.22315	chrA01	4101047	4103188	Behenic_acid	A01	NA	NA	NA	scanone	NA	NA	1665566	5352789	68	68	33.8532	86.5469	0.495997
119	BnaA01g08620D	BnaA01g08620D	chrA01	81	4195250	5352789	25.5574	41.1268	chrA01	4139775	4141518	Behenic_acid	A01	AT4G17720.1	AT4G17720	RNA-binding (RRM/RBD/RNP motifs) family protein	scanone	GO:0000166;GO:0003676	nucleotide binding;nucleic acid binding	1665566	5352789	81	81	33.8532	86.5469	-0.770379
120	BnaA01g08630D	BnaA01g08630D	chrA01	80.4607	4081437	5352789	6.22262	10.354	chrA01	4142215	4143988	Behenic_acid	A01	AT4G17730.2	AT4G17730	syntaxin of plants 23	scanone	GO:0005484;GO:0005515;GO:0006886;GO:0016020;GO:0016192	SNAP receptor activity;protein binding;intracellular protein transport;membrane;vesicle-mediated transport	1665566	5352789	80.4607	80.4607	33.8532	86.5469	-0.320098
121	BnaA01g08700D	BnaA01g08700D	chrA01	105.457	2209595	9204942	1.54104	4.2467	chrA01	4192101	4194421	Behenic_acid	A01	AT4G17830.2	AT4G17830	Peptidase M20/M25/M40 family protein	scanone	GO:0008152;GO:0016787	metabolic process;hydrolase activity	1665566	5352789	105.457	105.457	33.8532	86.5469	-0.20176
122	BnaA01g08710D	BnaA01g08710D	chrA01	80.4607	3721293	5352789	14.6345	18.944	chrA01	4194505	4196204	Behenic_acid	A01	AT4G17840.1	AT4G17840	FUNCTIONS IN: molecular_function unknown; INVOLVED IN: biological_process unknown; LOCATED IN: chloroplast, membrane; EXPRESSED IN: 23 plant structures; EXPRESSED DURING: 13 growth stages; CONTAINS InterPro DOMAIN/s: Abortive infection protein (InterPro:IPR003675); BEST Arabidopsis thaliana protein match is: unknown protein (TAIR:AT2G35260.1); Has 30201 Blast hits to 17322 proteins in 780 species…	scanone	GO:0016020	membrane	1665566	5352789	80.4607	80.4607	33.8532	86.5469	0.375628
123	BnaA01g08760D	BnaA01g08760D	chrA01	95.7884	2252662	7698990	2.73218	5.11435	chrA01	4232879	4236645	Behenic_acid	A01	AT4G17890.1	AT4G17890	ARF-GAP domain 8	scanone	GO:0008060;GO:0008270;GO:0032312	NA;zinc ion binding;NA	1665566	5352789	95.7884	95.7884	33.8532	86.5469	-0.353604
124	BnaA01g08770D	BnaA01g08770D	chrA01	80.1665	3969347	5352789	5.6495	7.89551	chrA01	4244336	4246535	Behenic_acid	A01	AT4G17900.1	AT4G17900	PLATZ transcription factor family protein	scanone	NA	NA	1665566	5352789	80.1665	80.1665	33.8532	86.5469	-0.389392
125	BnaA01g08780D	BnaA01g08780D	chrA01	89.0799	2404407	5671113	4.46536	8.05102	chrA01	4247911	4248831	Behenic_acid	A01	AT4G17905.1	AT4G17905	RING/U-box superfamily protein	scanone	GO:0005515;GO:0008270	protein binding;zinc ion binding	1665566	5352789	89.0799	89.0799	33.8532	86.5469	-0.435716
126	BnaA01g08800D	BnaA01g08800D	chrA01	80.4607	4195250	5352789	3.38229	6.43593	chrA01	4255189	4256046	Behenic_acid	A01	NA	NA	NA	scanone	GO:0005515	protein binding	1665566	5352789	80.4607	80.4607	33.8532	86.5469	-0.399644
127	BnaA01g08810D	BnaA01g08810D	chrA01	82	3969347	5352789	15.5796	19.0071	chrA01	4256372	4258249	Behenic_acid	A01	AT4G17950.1	AT4G17950	AT hook motif DNA-binding family protein	scanone	GO:0003677	DNA binding	1665566	5352789	82	82	33.8532	86.5469	-0.474644
128	BnaA01g08850D	BnaA01g08850D	chrA01	80.1665	496502	7698990	1.37635	4.23483	chrA01	4276592	4279560	Behenic_acid	A01	AT5G46570.1	AT5G46570	BR-signaling kinase 2	scanone	GO:0004672;GO:0004713;GO:0005515;GO:0005524;GO:0006468	protein kinase activity;protein tyrosine kinase activity;protein binding;ATP binding;protein phosphorylation	1665566	5352789	80.1665	80.1665	33.8532	86.5469	-0.449414
129	BnaA01g08890D	BnaA01g08890D	chrA01	83	4025865	5352789	10.5716	12.8385	chrA01	4314468	4318372	Behenic_acid	A01	AT4G18020.1	AT4G18020	CheY-like two-component responsive regulator family protein	scanone	GO:0000156;GO:0000160;GO:0003677;GO:0003682	phosphorelay response regulator activity;phosphorelay signal transduction system;DNA binding;chromatin binding	1665566	5352789	83	83	33.8532	86.5469	0.276383
130	BnaA01g08910D	BnaA01g08910D	chrA01	82	4195250	5352789	22.6478	38.8571	chrA01	4332397	4333767	Behenic_acid	A01	AT4G18040.1	AT4G18040	eukaryotic translation initiation factor 4E	scanone	GO:0003723;GO:0003743;GO:0005737;GO:0006413	RNA binding;translation initiation factor activity;cytoplasm;translational initiation	1665566	5352789	82	82	33.8532	86.5469	-0.593586
131	BnaA01g08920D	BnaA01g08920D	chrA01	80.4607	4081437	5352789	17.1922	24.493	chrA01	4334069	4334964	Behenic_acid	A01	AT4G18100.1	AT4G18100	Ribosomal protein L32e	scanone	GO:0003735;GO:0005622;GO:0005840;GO:0006412	structural constituent of ribosome;intracellular;ribosome;translation	1665566	5352789	80.4607	80.4607	33.8532	86.5469	-0.512284
132	BnaA01g08930D	BnaA01g08930D	chrA01	80.1665	3969347	5352789	11.7953	16.0594	chrA01	4336239	4339607	Behenic_acid	A01	AT4G18120.1	AT4G18120	MEI2-like 3	scanone	GO:0000166;GO:0003676	nucleotide binding;nucleic acid binding	1665566	5352789	80.1665	80.1665	33.8532	86.5469	-0.375361
133	BnaA01g08940D	BnaA01g08940D	chrA01	82	4195250	5352789	31.9513	55.0605	chrA01	4339719	4343137	Behenic_acid	A01	AT4G18130.1	AT4G18130	phytochrome E	scanone	GO:0000155;GO:0004871;GO:0005515;GO:0005524;GO:0007165;GO:0009584;GO:0016020;GO:0018298	phosphorelay sensor kinase activity;signal transducer activity;protein binding;ATP binding;signal transduction;detection of visible light;membrane;protein-chromophore linkage	1665566	5352789	82	82	33.8532	86.5469	-0.692146
134	BnaA01g08950D	BnaA01g08950D	chrA01	80.4607	4081437	5352789	5.62099	9.77738	chrA01	4346057	4349850	Behenic_acid	A01	NA	NA	NA	scanone	GO:0005515	protein binding	1665566	5352789	80.4607	80.4607	33.8532	86.5469	-0.34987
135	BnaA01g09840D	BnaA01g09840D	chrA01	98	4195250	6879077	2.61895	5.16065	chrA01	4841683	4845723	Behenic_acid	A01	AT4G19050.1	AT4G19050	NB-ARC domain-containing disease resistance protein	scanone	GO:0005515;GO:0006952;GO:0043531	protein binding;defense response;ADP binding	1665566	5352789	98	98	33.8532	86.5469	-0.467109
136	BnaA01g10500D	BnaA01g10500D	chrA01	86.5469	4195250	5912649	3.34477	6.40655	chrA01	5233000	5236824	Behenic_acid	A01	AT4G20300.2	AT4G20300	Protein of unknown function (DUF1639)	scanone	NA	NA	1665566	5352789	86.5469	86.5469	33.8532	86.5469	0.2391
137	BnaA01g10510D	BnaA01g10510D	chrA01	86.5469	4195250	5352789	13.9709	20.6966	chrA01	5237183	5239512	Behenic_acid	A01	AT4G20310.2	AT4G20310	Peptidase M50 family protein	scanone	GO:0004222;GO:0006508;GO:0016020	metalloendopeptidase activity;proteolysis;membrane	1665566	5352789	86.5469	86.5469	33.8532	86.5469	0.404779
138	BnaA01g10530D	BnaA01g10530D	chrA01	92	2106847	6977788	3.67283	5.02453	chrA01	5269984	5274643	Behenic_acid	A01	AT4G20320.1	AT4G20320	CTP synthase family protein	scanone	GO:0003883;GO:0006221	CTP synthase activity;pyrimidine nucleotide biosynthetic process	1665566	5352789	92	92	33.8532	86.5469	-0.347325
139	BnaA01g10570D	BnaA01g10570D	chrA01	86.5469	2368420	6879077	3.09823	5.24466	chrA01	5284452	5286559	Behenic_acid	A01	AT5G44560.1	AT5G44560	SNF7 family protein	scanone	GO:0015031	protein transport	1665566	5352789	86.5469	86.5469	33.8532	86.5469	0.22773
140	BnaA01g10660D	BnaA01g10660D	chrA01	86.5469	2786808	6174057	5.68765	7.52201	chrA01	5320302	5323048	Behenic_acid	A01	AT4G20740.1	AT4G20740	Pentatricopeptide repeat (PPR-like) superfamily protein	scanone	GO:0005515	protein binding	1665566	5352789	86.5469	86.5469	33.8532	86.5469	0.244442
141	BnaA01g10710D	BnaA01g10710D	chrA01	80.1665	4025865	6975139	3.00739	5.68157	chrA01	5341915	5343498	Behenic_acid	A01	AT4G20800.1	AT4G20800	FAD-binding Berberine family protein	scanone	GO:0003824;GO:0008762;GO:0016491;GO:0050660;GO:0055114	catalytic activity;UDP-N-acetylmuramate dehydrogenase activity;oxidoreductase activity;flavin adenine dinucleotide binding;oxidation-reduction process	1665566	5352789	80.1665	80.1665	33.8532	86.5469	-0.802267
142	BnaA03g36520D	BnaA03g36520D	chrA03	94	17478059	18363524	26.5591	27.7505	chrA03	17918805	17921792	Crude_oil_contents	A03	NA	NA	NA	cim	NA	NA	17859843	18998089	94	94	93.5055	100.901	-0.957668
143	BnaA03g36560D	BnaA03g36560D	chrA03	86	15320235	17187059	2.5235	4.83662	chrA03	17956279	17957213	Crude_oil_contents	A03	AT3G22230.1	AT3G22230	Ribosomal L27e protein family	cim	GO:0003735;GO:0005622;GO:0005840;GO:0006412	structural constituent of ribosome;intracellular;ribosome;translation	17859843	18998089	86	86	93.5055	100.901	-0.262776
144	BnaA03g37050D	BnaA03g37050D	chrA03	95.7824	17859843	18363719	38.7778	46.4641	chrA03	18272317	18273354	Crude_oil_contents	A03	AT3G23390.1	AT3G23390	Zinc-binding ribosomal protein family protein	cim	GO:0003735;GO:0005622;GO:0005840;GO:0006412	structural constituent of ribosome;intracellular;ribosome;translation	17859843	18998089	95.7824	95.7824	93.5055	100.901	1.42374
145	BnaA03g37140D	BnaA03g37140D	chrA03	95.7824	18349010	18363719	33.8527	34.6955	chrA03	18358251	18359809	Crude_oil_contents	A03	AT3G24050.1	AT3G24050	GATA transcription factor 1	cim	GO:0003700;GO:0008270;GO:0043565	transcription factor activity, sequence-specific DNA binding;zinc ion binding;sequence-specific DNA binding	17859843	18998089	95.7824	95.7824	93.5055	100.901	-0.672967
146	BnaA03g37150D	BnaA03g37150D	chrA03	98	16536519	18996566	8.65806	10.6922	chrA03	18363032	18366620	Crude_oil_contents	A03	AT3G24090.1	AT3G24090	glutamine-fructose-6-phosphate transaminase (isomerizing)s;sugar binding;transaminases	cim	GO:0004360;GO:0005737;GO:0005975;GO:0008152;GO:0016051;GO:0030246	glutamine-fructose-6-phosphate transaminase (isomerizing) activity;cytoplasm;carbohydrate metabolic process;metabolic process;carbohydrate biosynthetic process;carbohydrate binding	17859843	18998089	98	98	93.5055	100.901	-0.476781
147	BnaA03g37190D	BnaA03g37190D	chrA03	95.4945	15137774	18998089	2.66684	5.5686	chrA03	18406615	18409214	Crude_oil_contents	A03	AT3G24160.1	AT3G24160	putative type 1 membrane protein	cim	NA	NA	17859843	18998089	95.4945	95.4945	93.5055	100.901	-0.135481
148	BnaA03g37250D	BnaA03g37250D	chrA03	103.785	16536519	20041162	4.68813	6.86201	chrA03	18423121	18428001	Crude_oil_contents	A03	AT3G23980.1	AT3G23980	BLISTER	cim	NA	NA	17859843	18998089	103.785	103.785	93.5055	100.901	0.203619
149	BnaA03g37260D	BnaA03g37260D	chrA03	95.7824	18363524	18816407	22.2495	27.232	chrA03	18437242	18439520	Crude_oil_contents	A03	AT3G23920.1	AT3G23920	beta-amylase 1	cim	GO:0000272;GO:0003824;GO:0005975;GO:0016161	polysaccharide catabolic process;catalytic activity;carbohydrate metabolic process;beta-amylase activity	17859843	18998089	95.7824	95.7824	93.5055	100.901	-0.55361
150	BnaA03g37380D	BnaA03g37380D	chrA03	78.8987	14605475	18409006	2.15502	4.27481	chrA03	18531147	18531926	Crude_oil_contents	A03	AT3G24490.1	AT3G24490	Alcohol dehydrogenase transcription factor Myb/SANT-like family protein	cim	NA	NA	17859843	18998089	78.8987	78.8987	93.5055	100.901	-0.0416316
151	BnaA03g37520D	BnaA03g37520D	chrA03	98.5377	18363524	18998089	7.23666	9.94175	chrA03	18611487	18612747	Crude_oil_contents	A03	NA	NA	NA	cim	NA	NA	17859843	18998089	98.5377	98.5377	93.5055	100.901	-0.436621
152	BnaA03g37560D	BnaA03g37560D	chrA03	93.5055	16536519	18998089	5.6917	8.23268	chrA03	18625004	18628657	Crude_oil_contents	A03	AT3G24715.1	AT3G24715	Protein kinase superfamily protein with octicosapeptide/Phox/Bem1p domain	cim	GO:0004672;GO:0004674;GO:0004713;GO:0005515;GO:0005524;GO:0006468	protein kinase activity;protein serine/threonine kinase activity;protein tyrosine kinase activity;protein binding;ATP binding;protein phosphorylation	17859843	18998089	93.5055	93.5055	93.5055	100.901	-0.419247
153	BnaA03g37740D	BnaA03g37740D	chrA03	82.3785	15320235	18363719	3.61514	5.4256	chrA03	18780832	18781907	Crude_oil_contents	A03	NA	NA	NA	cim	GO:0003723;GO:0003743;GO:0006413	RNA binding;translation initiation factor activity;translational initiation	17859843	18998089	82.3785	82.3785	93.5055	100.901	-0.182476
154	BnaA03g37760D	BnaA03g37760D	chrA03	101.08	18349010	20046128	16.7101	18.7414	chrA03	18784454	18787001	Crude_oil_contents	A03	AT2G04540.1	AT2G04540	Beta-ketoacyl synthase	cim	GO:0003824;GO:0006633;GO:0008152	catalytic activity;fatty acid biosynthetic process;metabolic process	17859843	18998089	101.08	101.08	93.5055	100.901	-0.457861
155	BnaA03g37770D	BnaA03g37770D	chrA03	97	18363524	19438985	9.31044	10.4361	chrA03	18788411	18790149	Crude_oil_contents	A03	AT2G04550.1	AT2G04550	indole-3-butyric acid response 5	cim	GO:0004725;GO:0006470;GO:0008138;GO:0016311;GO:0016791	protein tyrosine phosphatase activity;protein dephosphorylation;protein tyrosine/serine/threonine phosphatase activity;dephosphorylation;phosphatase activity	17859843	18998089	97	97	93.5055	100.901	-0.299549
156	BnaA03g37800D	BnaA03g37800D	chrA03	92	16536732	19781679	3.7013	5.54255	chrA03	18807036	18809590	Crude_oil_contents	A03	AT2G04740.1	AT2G04740	ankyrin repeat family protein	cim	GO:0005515	protein binding	17859843	18998089	92	92	93.5055	100.901	-0.232852
157	BnaA03g37810D	BnaA03g37810D	chrA03	98	14989520	19438618	6.17568	7.89735	chrA03	18815018	18816422	Crude_oil_contents	A03	AT2G04780.1	AT2G04780	FASCICLIN-like arabinoogalactan 7	cim	NA	NA	17859843	18998089	98	98	93.5055	100.901	0.297256
158	BnaA03g37860D	BnaA03g37860D	chrA03	89	15565056	18816407	3.81519	7.07755	chrA03	18828486	18829076	Crude_oil_contents	A03	AT2G04795.1	AT2G04795	unknown protein; BEST Arabidopsis thaliana protein match is: unknown protein (TAIR:AT5G35732.1); Has 18 Blast hits to 18 proteins in 6 species: Archae - 0; Bacteria - 0; Metazoa - 0; Fungi - 0; Plants - 18; Viruses - 0; Other Eukaryotes - 0 (source: NCBI BLink).	cim	NA	NA	17859843	18998089	89	89	93.5055	100.901	0.275235
159	BnaA03g37870D	BnaA03g37870D	chrA03	99	18349010	18998089	30.0241	35.8671	chrA03	18835325	18838459	Crude_oil_contents	A03	AT2G04842.1	AT2G04842	threonyl-tRNA synthetase, putative / threonine--tRNA ligase, putative	cim	GO:0000166;GO:0004812;GO:0004829;GO:0005524;GO:0005737;GO:0006418;GO:0006435;GO:0043039	nucleotide binding;aminoacyl-tRNA ligase activity;threonine-tRNA ligase activity;ATP binding;cytoplasm;tRNA aminoacylation for protein translation;threonyl-tRNA aminoacylation;tRNA aminoacylation	17859843	18998089	99	99	93.5055	100.901	-0.565914
160	BnaA03g37880D	BnaA03g37880D	chrA03	99.2908	18349010	20588224	8.65104	11.1954	chrA03	18838890	18841118	Crude_oil_contents	A03	AT2G04845.1	AT2G04845	Acyl-CoA N-acyltransferases (NAT) superfamily protein	cim	GO:0008080	N-acetyltransferase activity	17859843	18998089	99.2908	99.2908	93.5055	100.901	-0.304367
161	BnaA03g37890D	BnaA03g37890D	chrA03	98	18349010	18927149	24.8228	34.0342	chrA03	18841171	18842709	Crude_oil_contents	A03	AT2G04850.1	AT2G04850	Auxin-responsive family protein	cim	GO:0016021	integral component of membrane	17859843	18998089	98	98	93.5055	100.901	-1.27776
162	BnaA03g37900D	BnaA03g37900D	chrA03	100	18816407	20661481	8.25424	10.718	chrA03	18843065	18844726	Crude_oil_contents	A03	NA	NA	NA	cim	NA	NA	17859843	18998089	100	100	93.5055	100.901	-0.387091
163	BnaA03g37960D	BnaA03g37960D	chrA03	99.2908	18349010	18998089	31.5236	39.3907	chrA03	18857310	18862820	Crude_oil_contents	A03	AT5G35750.1	AT5G35750	histidine kinase 2	cim	GO:0000155;GO:0000156;GO:0000160;GO:0004871;GO:0005524;GO:0007165;GO:0016020;GO:0016310	phosphorelay sensor kinase activity;phosphorelay response regulator activity;phosphorelay signal transduction system;signal transducer activity;ATP binding;signal transduction;membrane;phosphorylation	17859843	18998089	99.2908	99.2908	93.5055	100.901	-0.459942
164	BnaA03g37990D	BnaA03g37990D	chrA03	98.5377	18349010	19494936	10.334	12.5819	chrA03	18874588	18875682	Crude_oil_contents	A03	AT2G05100.1	AT2G05100	photosystem II light harvesting complex gene 2.1	cim	GO:0016020	membrane	17859843	18998089	98.5377	98.5377	93.5055	100.901	-0.463124
165	BnaA03g38000D	BnaA03g38000D	chrA03	100	18816407	18996566	12.6507	13.8347	chrA03	18876225	18881163	Crude_oil_contents	A03	AT2G05120.1	AT2G05120	Nucleoporin, Nup133/Nup155-like	cim	GO:0005515	protein binding	17859843	18998089	100	100	93.5055	100.901	-0.29183
166	BnaA03g38030D	BnaA03g38030D	chrA03	100	18855246	18998089	28.3895	31.3261	chrA03	18891068	18894535	Crude_oil_contents	A03	AT2G05230.1	AT2G05230	DNAJ heat shock N-terminal domain-containing protein	cim	NA	NA	17859843	18998089	100	100	93.5055	100.901	-0.447874
167	BnaA03g38080D	BnaA03g38080D	chrA03	99.2908	18816407	18998089	51.8291	58.8128	chrA03	18927012	18927859	Crude_oil_contents	A03	AT2G05620.1	AT2G05620	proton gradient regulation 5	cim	NA	NA	17859843	18998089	99.2908	99.2908	93.5055	100.901	1.25516
168	BnaA03g38090D	BnaA03g38090D	chrA03	99	18816407	18927149	25.323	28.1509	chrA03	18927952	18929424	Crude_oil_contents	A03	AT1G62040.2	AT1G62040	Ubiquitin-like superfamily protein	cim	NA	NA	17859843	18998089	99	99	93.5055	100.901	0.630509
169	BnaA03g38100D	BnaA03g38100D	chrA03	98.5377	17859843	18998089	7.944	10.0726	chrA03	18931482	18936806	Crude_oil_contents	A03	AT2G05710.1	AT2G05710	aconitase 3	cim	GO:0008152	metabolic process	17859843	18998089	98.5377	98.5377	93.5055	100.901	-0.267294
170	BnaA03g38210D	BnaA03g38210D	chrA03	101.08	18855246	19438618	18.8305	21.9899	chrA03	18993910	18997056	Crude_oil_contents	A03	AT2G06050.2	AT2G06050	oxophytodienoate-reductase 3	cim	GO:0003824;GO:0010181;GO:0016491;GO:0055114	catalytic activity;FMN binding;oxidoreductase activity;oxidation-reduction process	17859843	18998089	101.08	101.08	93.5055	100.901	-0.547456
171	BnaA08g04810D	BnaA08g04810D	chrA08	21	3532927	4357117	48.4908	55.358	chrA08	4614326	4615675	Linolenic_acid	A08	AT4G12760.1	AT4G12760	unknown protein; Has 30201 Blast hits to 17322 proteins in 780 species: Archae - 12; Bacteria - 1396; Metazoa - 17338; Fungi - 3422; Plants - 5037; Viruses - 0; Other Eukaryotes - 2996 (source: NCBI BLink).	scanone	NA	NA	4523415	10252345	21	21	23.9951	40.3803	-0.808349
172	BnaA08g04940D	BnaA08g04940D	chrA08	18.9238	359676	7290113	4.52986	5.6374	chrA08	4842391	4844573	Linolenic_acid	A08	AT4G13040.3	AT4G13040	Integrase-type DNA-binding superfamily protein	scanone	GO:0003677;GO:0003700	DNA binding;transcription factor activity, sequence-specific DNA binding	4523415	10252345	18.9238	18.9238	23.9951	40.3803	-0.243864
173	BnaA08g04950D	BnaA08g04950D	chrA08	21	3532927	7290113	61.7499	83.3683	chrA08	4844636	4846410	Linolenic_acid	A08	AT4G13070.1	AT4G13070	RNA-binding CRS1 / YhbY (CRM) domain protein	scanone	GO:0003723	RNA binding	4523415	10252345	21	21	23.9951	40.3803	-1.24239
174	BnaA08g04960D	BnaA08g04960D	chrA08	22	4356499	4356733	54.5039	80.7749	chrA08	4852516	4853816	Linolenic_acid	A08	AT1G77230.1	AT1G77230	Tetratricopeptide repeat (TPR)-like superfamily protein	scanone	GO:0005515	protein binding	4523415	10252345	22	22	23.9951	40.3803	-1.24889
175	BnaA08g05240D	BnaA08g05240D	chrA08	27.4826	3278492	13117162	3.81502	5.42396	chrA08	5233312	5236875	Linolenic_acid	A08	AT1G30810.1	AT1G30810	Transcription factor jumonji (jmj) family protein / zinc finger (C5HC2 type) family protein	scanone	GO:0005515;GO:0005634	protein binding;nucleus	4523415	10252345	27.4826	27.4826	23.9951	40.3803	-0.234919
176	BnaA08g05310D	BnaA08g05310D	chrA08	27.4826	4357117	8065817	11.2781	13.2191	chrA08	5299011	5299975	Linolenic_acid	A08	AT4G14430.1	AT4G14430	indole-3-butyric acid response 10	scanone	GO:0003824;GO:0008152	catalytic activity;metabolic process	4523415	10252345	27.4826	27.4826	23.9951	40.3803	0.358366
177	BnaA08g05340D	BnaA08g05340D	chrA08	29.0535	5598769	8065817	28.5284	36.8568	chrA08	5327225	5329891	Linolenic_acid	A08	AT4G14500.1	AT4G14500	Polyketide cyclase/dehydrase and lipid transport superfamily protein	scanone	NA	NA	4523415	10252345	29.0535	29.0535	23.9951	40.3803	-0.631462
178	BnaA08g05690D	BnaA08g05690D	chrA08	31.9354	4357447	10043009	4.90188	6.47301	chrA08	5598527	5600161	Linolenic_acid	A08	AT4G15470.1	AT4G15470	Bax inhibitor-1 family protein	scanone	NA	NA	4523415	10252345	31.9354	31.9354	23.9951	40.3803	0.189856
179	BnaA08g06360D	BnaA08g06360D	chrA08	21	3532927	8065817	13.908	16.4257	chrA08	6315949	6317426	Arachidic_acid	A08	AT1G34780.1	AT1G34780	APR-like 4	cim	GO:0045454	cell redox homeostasis	5598684	8712081	21	21	29.1117	33.4783	-0.405535
180	BnaA08g06360D	BnaA08g06360D	chrA08	21	3532927	8065817	13.908	16.4257	chrA08	6315949	6317426	Linolenic_acid	A08	AT1G34780.1	AT1G34780	APR-like 4	scanone	GO:0045454	cell redox homeostasis	4523415	10252345	21	21	23.9951	40.3803	-0.405535
181	BnaA08g06380D	BnaA08g06380D	chrA08	20	3532927	7290113	47.2452	54.6641	chrA08	6339626	6348953	Arachidic_acid	A08	AT1G34550.1	AT1G34550	Protein of unknown function (DUF616)	cim	NA	NA	5598684	8712081	20	20	29.1117	33.4783	-0.61425
182	BnaA08g06380D	BnaA08g06380D	chrA08	20	3532927	7290113	47.2452	54.6641	chrA08	6339626	6348953	Linolenic_acid	A08	AT1G34550.1	AT1G34550	Protein of unknown function (DUF616)	scanone	NA	NA	4523415	10252345	20	20	23.9951	40.3803	-0.61425
183	BnaA08g06420D	BnaA08g06420D	chrA08	25	4357117	7053250	45.9866	50.8978	chrA08	6370213	6372547	Arachidic_acid	A08	AT1G34355.1	AT1G34355	forkhead-associated (FHA) domain-containing protein	cim	GO:0005515	protein binding	5598684	8712081	25	25	29.1117	33.4783	-1.05024
184	BnaA08g06420D	BnaA08g06420D	chrA08	25	4357117	7053250	45.9866	50.8978	chrA08	6370213	6372547	Linolenic_acid	A08	AT1G34355.1	AT1G34355	forkhead-associated (FHA) domain-containing protein	scanone	GO:0005515	protein binding	4523415	10252345	25	25	23.9951	40.3803	-1.05024
185	BnaA08g06450D	BnaA08g06450D	chrA08	26	3532927	10043009	4.88163	6.79223	chrA08	6401755	6403561	Arachidic_acid	A08	AT1G34270.1	AT1G34270	Exostosin family protein	cim	GO:0016020	membrane	5598684	8712081	26	26	29.1117	33.4783	0.166717
186	BnaA08g06450D	BnaA08g06450D	chrA08	26	3532927	10043009	4.88163	6.79223	chrA08	6401755	6403561	Linolenic_acid	A08	AT1G34270.1	AT1G34270	Exostosin family protein	scanone	GO:0016020	membrane	4523415	10252345	26	26	23.9951	40.3803	0.166717
187	BnaA08g06470D	BnaA08g06470D	chrA08	21.0661	3532927	7918063	7.97522	10.9925	chrA08	6408600	6411056	Arachidic_acid	A08	AT1G34220.1	AT1G34220	Regulator of Vps4 activity in the MVB pathway protein	cim	NA	NA	5598684	8712081	21.0661	21.0661	29.1117	33.4783	-0.250317
188	BnaA08g06470D	BnaA08g06470D	chrA08	21.0661	3532927	7918063	7.97522	10.9925	chrA08	6408600	6411056	Linolenic_acid	A08	AT1G34220.1	AT1G34220	Regulator of Vps4 activity in the MVB pathway protein	scanone	NA	NA	4523415	10252345	21.0661	21.0661	23.9951	40.3803	-0.250317
189	BnaA08g06480D	BnaA08g06480D	chrA08	30	3278492	9170855	6.34199	8.03397	chrA08	6411456	6412503	Arachidic_acid	A08	AT1G34190.1	AT1G34190	NAC domain containing protein 17	cim	NA	NA	5598684	8712081	30	30	29.1117	33.4783	-0.333733
190	BnaA08g06480D	BnaA08g06480D	chrA08	30	3278492	9170855	6.34199	8.03397	chrA08	6411456	6412503	Linolenic_acid	A08	AT1G34190.1	AT1G34190	NAC domain containing protein 17	scanone	NA	NA	4523415	10252345	30	30	23.9951	40.3803	-0.333733
191	BnaA08g06490D	BnaA08g06490D	chrA08	20	3532927	7290113	59.8817	91.5031	chrA08	6412591	6413816	Arachidic_acid	A08	AT1G34180.2	AT1G34180	NAC domain containing protein 16	cim	GO:0003677	DNA binding	5598684	8712081	20	20	29.1117	33.4783	-1.38905
192	BnaA08g06490D	BnaA08g06490D	chrA08	20	3532927	7290113	59.8817	91.5031	chrA08	6412591	6413816	Linolenic_acid	A08	AT1G34180.2	AT1G34180	NAC domain containing protein 16	scanone	GO:0003677	DNA binding	4523415	10252345	20	20	23.9951	40.3803	-1.38905
193	BnaA08g06520D	BnaA08g06520D	chrA08	27.4826	3532927	8065817	6.24732	7.58827	chrA08	6454243	6456248	Arachidic_acid	A08	AT1G34060.1	AT1G34060	Pyridoxal phosphate (PLP)-dependent transferases superfamily protein	cim	GO:0003824;GO:0016846;GO:0030170	catalytic activity;carbon-sulfur lyase activity;pyridoxal phosphate binding	5598684	8712081	27.4826	27.4826	29.1117	33.4783	0.470107
194	BnaA08g06520D	BnaA08g06520D	chrA08	27.4826	3532927	8065817	6.24732	7.58827	chrA08	6454243	6456248	Linolenic_acid	A08	AT1G34060.1	AT1G34060	Pyridoxal phosphate (PLP)-dependent transferases superfamily protein	scanone	GO:0003824;GO:0016846;GO:0030170	catalytic activity;carbon-sulfur lyase activity;pyridoxal phosphate binding	4523415	10252345	27.4826	27.4826	23.9951	40.3803	0.470107
195	BnaA08g06540D	BnaA08g06540D	chrA08	18.9238	3532927	5598769	21.9609	23.085	chrA08	6463502	6465570	Arachidic_acid	A08	AT1G33990.1	AT1G33990	methyl esterase 14	cim	NA	NA	5598684	8712081	18.9238	18.9238	29.1117	33.4783	-0.525669
196	BnaA08g06540D	BnaA08g06540D	chrA08	18.9238	3532927	5598769	21.9609	23.085	chrA08	6463502	6465570	Linolenic_acid	A08	AT1G33990.1	AT1G33990	methyl esterase 14	scanone	NA	NA	4523415	10252345	18.9238	18.9238	23.9951	40.3803	-0.525669
197	BnaA08g06560D	BnaA08g06560D	chrA08	24.387	3278492	5598684	15.6427	17.2259	chrA08	6477282	6480226	Arachidic_acid	A08	AT1G33980.2	AT1G33980	Smg-4/UPF3 family protein	cim	GO:0000166	nucleotide binding	5598684	8712081	24.387	24.387	29.1117	33.4783	-0.317593
198	BnaA08g06560D	BnaA08g06560D	chrA08	24.387	3278492	5598684	15.6427	17.2259	chrA08	6477282	6480226	Linolenic_acid	A08	AT1G33980.2	AT1G33980	Smg-4/UPF3 family protein	scanone	GO:0000166	nucleotide binding	4523415	10252345	24.387	24.387	23.9951	40.3803	-0.317593
199	BnaA08g06750D	BnaA08g06750D	chrA08	25.0548	4356499	7918063	43.6701	50.5396	chrA08	6776175	6779602	Arachidic_acid	A08	NA	NA	NA	cim	NA	NA	5598684	8712081	25.0548	25.0548	29.1117	33.4783	1.12942
200	BnaA08g06750D	BnaA08g06750D	chrA08	25.0548	4356499	7918063	43.6701	50.5396	chrA08	6776175	6779602	Linolenic_acid	A08	NA	NA	NA	scanone	NA	NA	4523415	10252345	25.0548	25.0548	23.9951	40.3803	1.12942
201	BnaA08g06790D	BnaA08g06790D	chrA08	27.4826	359676	10043009	5.62187	7.31449	chrA08	6820229	6822475	Arachidic_acid	A08	NA	NA	NA	cim	NA	NA	5598684	8712081	27.4826	27.4826	29.1117	33.4783	-0.286057
202	BnaA08g06790D	BnaA08g06790D	chrA08	27.4826	359676	10043009	5.62187	7.31449	chrA08	6820229	6822475	Linolenic_acid	A08	NA	NA	NA	scanone	NA	NA	4523415	10252345	27.4826	27.4826	23.9951	40.3803	-0.286057
203	BnaA08g06800D	BnaA08g06800D	chrA08	21.0661	928977	10252345	3.52705	5.87166	chrA08	6825559	6834990	Arachidic_acid	A08	AT1G32750.1	AT1G32750	HAC13 protein (HAC13)	cim	GO:0005515	protein binding	5598684	8712081	21.0661	21.0661	29.1117	33.4783	-0.135444
204	BnaA08g06800D	BnaA08g06800D	chrA08	21.0661	928977	10252345	3.52705	5.87166	chrA08	6825559	6834990	Linolenic_acid	A08	AT1G32750.1	AT1G32750	HAC13 protein (HAC13)	scanone	GO:0005515	protein binding	4523415	10252345	21.0661	21.0661	23.9951	40.3803	-0.135444
205	BnaA08g06870D	BnaA08g06870D	chrA08	21.0661	2842067	8409348	8.29494	11.3896	chrA08	6926335	6930439	Arachidic_acid	A08	AT1G32810.2	AT1G32810	RING/FYVE/PHD zinc finger superfamily protein	cim	GO:0005515;GO:0008270	protein binding;zinc ion binding	5598684	8712081	21.0661	21.0661	29.1117	33.4783	-0.173898
206	BnaA08g06870D	BnaA08g06870D	chrA08	21.0661	2842067	8409348	8.29494	11.3896	chrA08	6926335	6930439	Linolenic_acid	A08	AT1G32810.2	AT1G32810	RING/FYVE/PHD zinc finger superfamily protein	scanone	GO:0005515;GO:0008270	protein binding;zinc ion binding	4523415	10252345	21.0661	21.0661	23.9951	40.3803	-0.173898
207	BnaA08g06960D	BnaA08g06960D	chrA08	29.0535	3532927	8065817	12.8555	16.4215	chrA08	6999453	7002171	Arachidic_acid	A08	AT1G32200.1	AT1G32200	phospholipid/glycerol acyltransferase family protein	cim	GO:0004366;GO:0006650;GO:0008152	glycerol-3-phosphate O-acyltransferase activity;glycerophospholipid metabolic process;metabolic process	5598684	8712081	29.0535	29.0535	29.1117	33.4783	-0.303829
208	BnaA08g06960D	BnaA08g06960D	chrA08	29.0535	3532927	8065817	12.8555	16.4215	chrA08	6999453	7002171	Linolenic_acid	A08	AT1G32200.1	AT1G32200	phospholipid/glycerol acyltransferase family protein	scanone	GO:0004366;GO:0006650;GO:0008152	glycerol-3-phosphate O-acyltransferase activity;glycerophospholipid metabolic process;metabolic process	4523415	10252345	29.0535	29.0535	23.9951	40.3803	-0.303829
209	BnaA08g06980D	BnaA08g06980D	chrA08	21	3532927	6827068	43.3316	51.1036	chrA08	7039988	7040790	Arachidic_acid	A08	NA	NA	NA	cim	NA	NA	5598684	8712081	21	21	29.1117	33.4783	-0.860231
210	BnaA08g06980D	BnaA08g06980D	chrA08	21	3532927	6827068	43.3316	51.1036	chrA08	7039988	7040790	Linolenic_acid	A08	NA	NA	NA	scanone	NA	NA	4523415	10252345	21	21	23.9951	40.3803	-0.860231
211	BnaA08g07000D	BnaA08g07000D	chrA08	32.75	1652608	10252345	2.9368	4.82913	chrA08	7052818	7054948	Arachidic_acid	A08	AT1G32060.1	AT1G32060	phosphoribulokinase	cim	GO:0005524;GO:0005975;GO:0008152;GO:0008974;GO:0016301	ATP binding;carbohydrate metabolic process;metabolic process;phosphoribulokinase activity;kinase activity	5598684	8712081	32.75	32.75	29.1117	33.4783	-0.176703
212	BnaA08g07000D	BnaA08g07000D	chrA08	32.75	1652608	10252345	2.9368	4.82913	chrA08	7052818	7054948	Linolenic_acid	A08	AT1G32060.1	AT1G32060	phosphoribulokinase	scanone	GO:0005524;GO:0005975;GO:0008152;GO:0008974;GO:0016301	ATP binding;carbohydrate metabolic process;metabolic process;phosphoribulokinase activity;kinase activity	4523415	10252345	32.75	32.75	23.9951	40.3803	-0.176703
213	BnaA08g07010D	BnaA08g07010D	chrA08	21	3532927	7290113	42.0479	54.3028	chrA08	7056856	7059597	Arachidic_acid	A08	AT1G32050.1	AT1G32050	SCAMP family protein	cim	GO:0015031;GO:0016021	protein transport;integral component of membrane	5598684	8712081	21	21	29.1117	33.4783	-1.03947
214	BnaA08g07010D	BnaA08g07010D	chrA08	21	3532927	7290113	42.0479	54.3028	chrA08	7056856	7059597	Linolenic_acid	A08	AT1G32050.1	AT1G32050	SCAMP family protein	scanone	GO:0015031;GO:0016021	protein transport;integral component of membrane	4523415	10252345	21	21	23.9951	40.3803	-1.03947
215	BnaA08g07020D	BnaA08g07020D	chrA08	22	928977	8065817	4.00966	5.91335	chrA08	7068063	7070626	Arachidic_acid	A08	AT1G31970.1	AT1G31970	DEA(D/H)-box RNA helicase family protein	cim	GO:0003676;GO:0004386;GO:0005524;GO:0008026	nucleic acid binding;helicase activity;ATP binding;ATP-dependent helicase activity	5598684	8712081	22	22	29.1117	33.4783	0.328703
216	BnaA08g07020D	BnaA08g07020D	chrA08	22	928977	8065817	4.00966	5.91335	chrA08	7068063	7070626	Linolenic_acid	A08	AT1G31970.1	AT1G31970	DEA(D/H)-box RNA helicase family protein	scanone	GO:0003676;GO:0004386;GO:0005524;GO:0008026	nucleic acid binding;helicase activity;ATP binding;ATP-dependent helicase activity	4523415	10252345	22	22	23.9951	40.3803	0.328703
217	BnaA08g07100D	BnaA08g07100D	chrA08	29	7053250	8065817	9.70305	11.8152	chrA08	7143253	7149755	Arachidic_acid	A08	AT5G35930.1	AT5G35930	AMP-dependent synthetase and ligase family protein	cim	GO:0003824;GO:0008152	catalytic activity;metabolic process	5598684	8712081	29	29	29.1117	33.4783	-0.270915
218	BnaA08g07100D	BnaA08g07100D	chrA08	29	7053250	8065817	9.70305	11.8152	chrA08	7143253	7149755	Linolenic_acid	A08	AT5G35930.1	AT5G35930	AMP-dependent synthetase and ligase family protein	scanone	GO:0003824;GO:0008152	catalytic activity;metabolic process	4523415	10252345	29	29	23.9951	40.3803	-0.270915
219	BnaA08g07170D	BnaA08g07170D	chrA08	22.8772	3532927	8065817	11.9592	15.1346	chrA08	7182831	7184050	Arachidic_acid	A08	AT5G35100.1	AT5G35100	Cyclophilin-like peptidyl-prolyl cis-trans isomerase family protein	cim	GO:0003755;GO:0006457	peptidyl-prolyl cis-trans isomerase activity;protein folding	5598684	8712081	22.8772	22.8772	29.1117	33.4783	-0.463645
220	BnaA08g07170D	BnaA08g07170D	chrA08	22.8772	3532927	8065817	11.9592	15.1346	chrA08	7182831	7184050	Linolenic_acid	A08	AT5G35100.1	AT5G35100	Cyclophilin-like peptidyl-prolyl cis-trans isomerase family protein	scanone	GO:0003755;GO:0006457	peptidyl-prolyl cis-trans isomerase activity;protein folding	4523415	10252345	22.8772	22.8772	23.9951	40.3803	-0.463645
221	BnaA08g07200D	BnaA08g07200D	chrA08	21	3532927	7290113	30.3371	38.5467	chrA08	7202875	7207071	Arachidic_acid	A08	AT5G35170.1	AT5G35170	adenylate kinase family protein	cim	GO:0004017;GO:0005524;GO:0006139;GO:0019201;GO:0019205;GO:0046939	adenylate kinase activity;ATP binding;nucleobase-containing compound metabolic process;nucleotide kinase activity;nucleobase-containing compound kinase activity;nucleotide phosphorylation	5598684	8712081	21	21	29.1117	33.4783	-0.519223
222	BnaA08g07200D	BnaA08g07200D	chrA08	21	3532927	7290113	30.3371	38.5467	chrA08	7202875	7207071	Linolenic_acid	A08	AT5G35170.1	AT5G35170	adenylate kinase family protein	scanone	GO:0004017;GO:0005524;GO:0006139;GO:0019201;GO:0019205;GO:0046939	adenylate kinase activity;ATP binding;nucleobase-containing compound metabolic process;nucleotide kinase activity;nucleobase-containing compound kinase activity;nucleotide phosphorylation	4523415	10252345	21	21	23.9951	40.3803	-0.519223
223	BnaA08g07210D	BnaA08g07210D	chrA08	25.0548	4357447	7918063	39.1578	44.1285	chrA08	7215324	7223493	Arachidic_acid	A08	AT5G35180.4	AT5G35180	Protein of unknown function (DUF1336)	cim	NA	NA	5598684	8712081	25.0548	25.0548	29.1117	33.4783	0.552875
224	BnaA08g07210D	BnaA08g07210D	chrA08	25.0548	4357447	7918063	39.1578	44.1285	chrA08	7215324	7223493	Linolenic_acid	A08	AT5G35180.4	AT5G35180	Protein of unknown function (DUF1336)	scanone	NA	NA	4523415	10252345	25.0548	25.0548	23.9951	40.3803	0.552875
225	BnaA08g07240D	BnaA08g07240D	chrA08	25.0548	1874875	7918063	13.3468	15.2249	chrA08	7243261	7245044	Arachidic_acid	A08	NA	NA	NA	cim	GO:0003677;GO:0005634;GO:0008270	DNA binding;nucleus;zinc ion binding	5598684	8712081	25.0548	25.0548	29.1117	33.4783	-0.424195
226	BnaA08g07240D	BnaA08g07240D	chrA08	25.0548	1874875	7918063	13.3468	15.2249	chrA08	7243261	7245044	Linolenic_acid	A08	NA	NA	NA	scanone	GO:0003677;GO:0005634;GO:0008270	DNA binding;nucleus;zinc ion binding	4523415	10252345	25.0548	25.0548	23.9951	40.3803	-0.424195
227	BnaA08g07260D	BnaA08g07260D	chrA08	17.6473	928977	7918063	4.87129	8.0316	chrA08	7271390	7274585	Arachidic_acid	A08	AT5G34940.2	AT5G34940	glucuronidase 3	cim	GO:0016020	membrane	5598684	8712081	17.6473	17.6473	29.1117	33.4783	-0.78574
228	BnaA08g07260D	BnaA08g07260D	chrA08	17.6473	928977	7918063	4.87129	8.0316	chrA08	7271390	7274585	Linolenic_acid	A08	AT5G34940.2	AT5G34940	glucuronidase 3	scanone	GO:0016020	membrane	4523415	10252345	17.6473	17.6473	23.9951	40.3803	-0.78574
229	BnaA08g07270D	BnaA08g07270D	chrA08	25	4357117	7053250	56.2494	67.1402	chrA08	7275048	7277756	Arachidic_acid	A08	AT5G34850.1	AT5G34850	purple acid phosphatase 26	cim	GO:0003993;GO:0016787;GO:0046872	acid phosphatase activity;hydrolase activity;metal ion binding	5598684	8712081	25	25	29.1117	33.4783	-1.07589
230	BnaA08g07270D	BnaA08g07270D	chrA08	25	4357117	7053250	56.2494	67.1402	chrA08	7275048	7277756	Linolenic_acid	A08	AT5G34850.1	AT5G34850	purple acid phosphatase 26	scanone	GO:0003993;GO:0016787;GO:0046872	acid phosphatase activity;hydrolase activity;metal ion binding	4523415	10252345	25	25	23.9951	40.3803	-1.07589
231	BnaA08g07320D	BnaA08g07320D	chrA08	21	2842067	9170855	5.42346	7.61968	chrA08	7341868	7344162	Arachidic_acid	A08	AT5G33320.1	AT5G33320	Glucose-6-phosphate/phosphate translocator-related	cim	GO:0005215;GO:0006810;GO:0016020;GO:0016021	transporter activity;transport;membrane;integral component of membrane	5598684	8712081	21	21	29.1117	33.4783	-0.388504
232	BnaA08g07320D	BnaA08g07320D	chrA08	21	2842067	9170855	5.42346	7.61968	chrA08	7341868	7344162	Linolenic_acid	A08	AT5G33320.1	AT5G33320	Glucose-6-phosphate/phosphate translocator-related	scanone	GO:0005215;GO:0006810;GO:0016020;GO:0016021	transporter activity;transport;membrane;integral component of membrane	4523415	10252345	21	21	23.9951	40.3803	-0.388504
233	BnaA08g07370D	BnaA08g07370D	chrA08	32.75	2980704	8712081	21.7244	23.8683	chrA08	7403921	7406871	Arachidic_acid	A08	AT5G32470.1	AT5G32470	Haem oxygenase-like, multi-helical	cim	NA	NA	5598684	8712081	32.75	32.75	29.1117	33.4783	-0.469861
234	BnaA08g07370D	BnaA08g07370D	chrA08	32.75	2980704	8712081	21.7244	23.8683	chrA08	7403921	7406871	Linolenic_acid	A08	AT5G32470.1	AT5G32470	Haem oxygenase-like, multi-helical	scanone	NA	NA	4523415	10252345	32.75	32.75	23.9951	40.3803	-0.469861
235	BnaA08g07440D	BnaA08g07440D	chrA08	29.1117	928977	10252345	3.50828	4.97079	chrA08	7457751	7461303	Arachidic_acid	A08	AT5G37340.2	AT5G37340	ZPR1 zinc-finger domain protein	cim	GO:0008270	zinc ion binding	5598684	8712081	29.1117	29.1117	29.1117	33.4783	-0.451118
236	BnaA08g07440D	BnaA08g07440D	chrA08	29.1117	928977	10252345	3.50828	4.97079	chrA08	7457751	7461303	Linolenic_acid	A08	AT5G37340.2	AT5G37340	ZPR1 zinc-finger domain protein	scanone	GO:0008270	zinc ion binding	4523415	10252345	29.1117	29.1117	23.9951	40.3803	-0.451118
237	BnaA08g07580D	BnaA08g07580D	chrA08	36.0931	3532927	11895881	3.80591	5.62375	chrA08	7544499	7547006	Arachidic_acid	A08	AT4G14040.1	AT4G14040	selenium-binding protein 2	cim	GO:0008430	selenium binding	5598684	8712081	36.0931	36.0931	29.1117	33.4783	0.261563
238	BnaA08g07580D	BnaA08g07580D	chrA08	36.0931	3532927	11895881	3.80591	5.62375	chrA08	7544499	7547006	Linolenic_acid	A08	AT4G14040.1	AT4G14040	selenium-binding protein 2	scanone	GO:0008430	selenium binding	4523415	10252345	36.0931	36.0931	23.9951	40.3803	0.261563
239	BnaA08g07590D	BnaA08g07590D	chrA08	21	3532927	8712081	5.59378	8.13458	chrA08	7547862	7549716	Arachidic_acid	A08	AT4G14050.1	AT4G14050	Pentatricopeptide repeat (PPR) superfamily protein	cim	GO:0005515	protein binding	5598684	8712081	21	21	29.1117	33.4783	-0.274965
240	BnaA08g07590D	BnaA08g07590D	chrA08	21	3532927	8712081	5.59378	8.13458	chrA08	7547862	7549716	Linolenic_acid	A08	AT4G14050.1	AT4G14050	Pentatricopeptide repeat (PPR) superfamily protein	scanone	GO:0005515	protein binding	4523415	10252345	21	21	23.9951	40.3803	-0.274965
241	BnaA08g07860D	BnaA08g07860D	chrA08	29.0535	5598769	8065817	18.536	21.6224	chrA08	7722348	7727671	Arachidic_acid	A08	AT1G31480.1	AT1G31480	shoot gravitropism 2 (SGR2)	cim	GO:0046872	metal ion binding	5598684	8712081	29.0535	29.0535	29.1117	33.4783	-0.483166
242	BnaA08g07860D	BnaA08g07860D	chrA08	29.0535	5598769	8065817	18.536	21.6224	chrA08	7722348	7727671	Linolenic_acid	A08	AT1G31480.1	AT1G31480	shoot gravitropism 2 (SGR2)	scanone	GO:0046872	metal ion binding	4523415	10252345	29.0535	29.0535	23.9951	40.3803	-0.483166
243	BnaA08g07920D	BnaA08g07920D	chrA08	25	4357117	7918063	16.8385	20.0521	chrA08	7776608	7777860	Arachidic_acid	A08	AT1G31350.1	AT1G31350	KAR-UP F-box 1	cim	NA	NA	5598684	8712081	25	25	29.1117	33.4783	0.563654
244	BnaA08g07920D	BnaA08g07920D	chrA08	25	4357117	7918063	16.8385	20.0521	chrA08	7776608	7777860	Linolenic_acid	A08	AT1G31350.1	AT1G31350	KAR-UP F-box 1	scanone	NA	NA	4523415	10252345	25	25	23.9951	40.3803	0.563654
245	BnaA08g07930D	BnaA08g07930D	chrA08	38.5686	3532927	10489701	9.80384	12.0957	chrA08	7787496	7788600	Arachidic_acid	A08	AT1G31340.1	AT1G31340	related to ubiquitin 1	cim	GO:0005515	protein binding	5598684	8712081	38.5686	38.5686	29.1117	33.4783	0.336727
246	BnaA08g07930D	BnaA08g07930D	chrA08	38.5686	3532927	10489701	9.80384	12.0957	chrA08	7787496	7788600	Linolenic_acid	A08	AT1G31340.1	AT1G31340	related to ubiquitin 1	scanone	GO:0005515	protein binding	4523415	10252345	38.5686	38.5686	23.9951	40.3803	0.336727
247	BnaA08g07960D	BnaA08g07960D	chrA08	25.0548	3278492	8065817	6.87425	9.97727	chrA08	7823612	7825815	Arachidic_acid	A08	NA	NA	NA	cim	GO:0003676;GO:0005515;GO:0008270	nucleic acid binding;protein binding;zinc ion binding	5598684	8712081	25.0548	25.0548	29.1117	33.4783	-0.300296
248	BnaA08g07960D	BnaA08g07960D	chrA08	25.0548	3278492	8065817	6.87425	9.97727	chrA08	7823612	7825815	Linolenic_acid	A08	NA	NA	NA	scanone	GO:0003676;GO:0005515;GO:0008270	nucleic acid binding;protein binding;zinc ion binding	4523415	10252345	25.0548	25.0548	23.9951	40.3803	-0.300296
249	BnaA08g08020D	BnaA08g08020D	chrA08	27.4826	4356499	7739366	7.74118	9.01019	chrA08	7917580	7920303	Arachidic_acid	A08	AT1G31120.1	AT1G31120	K+ uptake permease 10	cim	GO:0015079;GO:0016020;GO:0071805	potassium ion transmembrane transporter activity;membrane;potassium ion transmembrane transport	5598684	8712081	27.4826	27.4826	29.1117	33.4783	0.241576
250	BnaA08g08020D	BnaA08g08020D	chrA08	27.4826	4356499	7739366	7.74118	9.01019	chrA08	7917580	7920303	Linolenic_acid	A08	AT1G31120.1	AT1G31120	K+ uptake permease 10	scanone	GO:0015079;GO:0016020;GO:0071805	potassium ion transmembrane transporter activity;membrane;potassium ion transmembrane transport	4523415	10252345	27.4826	27.4826	23.9951	40.3803	0.241576
251	BnaA08g08120D	BnaA08g08120D	chrA08	21.0661	2842067	8065817	9.51535	11.1537	chrA08	8006912	8010592	Arachidic_acid	A08	AT4G16800.1	AT4G16800	ATP-dependent caseinolytic (Clp) protease/crotonase family protein	cim	GO:0003824;GO:0008152	catalytic activity;metabolic process	5598684	8712081	21.0661	21.0661	29.1117	33.4783	0.355962
252	BnaA08g08120D	BnaA08g08120D	chrA08	21.0661	2842067	8065817	9.51535	11.1537	chrA08	8006912	8010592	Linolenic_acid	A08	AT4G16800.1	AT4G16800	ATP-dependent caseinolytic (Clp) protease/crotonase family protein	scanone	GO:0003824;GO:0008152	catalytic activity;metabolic process	4523415	10252345	21.0661	21.0661	23.9951	40.3803	0.355962
253	BnaA08g08130D	BnaA08g08130D	chrA08	31.9354	928977	13434513	2.07214	4.49297	chrA08	8023614	8026967	Arachidic_acid	A08	AT4G16845.1	AT4G16845	VEFS-Box of polycomb protein	cim	NA	NA	5598684	8712081	31.9354	31.9354	29.1117	33.4783	-0.164129
254	BnaA08g08130D	BnaA08g08130D	chrA08	31.9354	928977	13434513	2.07214	4.49297	chrA08	8023614	8026967	Linolenic_acid	A08	AT4G16845.1	AT4G16845	VEFS-Box of polycomb protein	scanone	NA	NA	4523415	10252345	31.9354	31.9354	23.9951	40.3803	-0.164129
255	BnaA08g08170D	BnaA08g08170D	chrA08	31	5598684	8065817	40.3567	46.7326	chrA08	8047029	8047421	Arachidic_acid	A08	AT4G16980.1	AT4G16980	arabinogalactan-protein family	cim	NA	NA	5598684	8712081	31	31	29.1117	33.4783	1.2431
256	BnaA08g08170D	BnaA08g08170D	chrA08	31	5598684	8065817	40.3567	46.7326	chrA08	8047029	8047421	Linolenic_acid	A08	AT4G16980.1	AT4G16980	arabinogalactan-protein family	scanone	NA	NA	4523415	10252345	31	31	23.9951	40.3803	1.2431
257	BnaA08g08180D	BnaA08g08180D	chrA08	32.75	3532927	10042934	5.9266	7.81174	chrA08	8059512	8059739	Arachidic_acid	A08	NA	NA	NA	cim	NA	NA	5598684	8712081	32.75	32.75	29.1117	33.4783	0.313041
258	BnaA08g08180D	BnaA08g08180D	chrA08	32.75	3532927	10042934	5.9266	7.81174	chrA08	8059512	8059739	Linolenic_acid	A08	NA	NA	NA	scanone	NA	NA	4523415	10252345	32.75	32.75	23.9951	40.3803	0.313041
259	BnaA08g08200D	BnaA08g08200D	chrA08	32.75	8409348	8712081	24.963	28.8521	chrA08	8060502	8061873	Arachidic_acid	A08	AT4G17070.1	AT4G17070	peptidyl-prolyl cis-trans isomerases	cim	GO:0003755;GO:0006457	peptidyl-prolyl cis-trans isomerase activity;protein folding	5598684	8712081	32.75	32.75	29.1117	33.4783	0.773012
260	BnaA08g08200D	BnaA08g08200D	chrA08	32.75	8409348	8712081	24.963	28.8521	chrA08	8060502	8061873	Linolenic_acid	A08	AT4G17070.1	AT4G17070	peptidyl-prolyl cis-trans isomerases	scanone	GO:0003755;GO:0006457	peptidyl-prolyl cis-trans isomerase activity;protein folding	4523415	10252345	32.75	32.75	23.9951	40.3803	0.773012
261	BnaA08g08210D	BnaA08g08210D	chrA08	32.75	5598684	8712081	39.0227	48.0239	chrA08	8064937	8067479	Arachidic_acid	A08	AT4G17080.1	AT4G17080	Histone H3 K4-specific methyltransferase SET7/9 family protein	cim	NA	NA	5598684	8712081	32.75	32.75	29.1117	33.4783	0.926779
262	BnaA08g08210D	BnaA08g08210D	chrA08	32.75	5598684	8712081	39.0227	48.0239	chrA08	8064937	8067479	Linolenic_acid	A08	AT4G17080.1	AT4G17080	Histone H3 K4-specific methyltransferase SET7/9 family protein	scanone	NA	NA	4523415	10252345	32.75	32.75	23.9951	40.3803	0.926779
263	BnaA08g08220D	BnaA08g08220D	chrA08	32.75	5598684	10252345	6.55251	8.17164	chrA08	8067920	8068406	Arachidic_acid	A08	AT4G17085.1	AT4G17085	Putative membrane lipoprotein	cim	NA	NA	5598684	8712081	32.75	32.75	29.1117	33.4783	-0.402726
264	BnaA08g08220D	BnaA08g08220D	chrA08	32.75	5598684	10252345	6.55251	8.17164	chrA08	8067920	8068406	Linolenic_acid	A08	AT4G17085.1	AT4G17085	Putative membrane lipoprotein	scanone	NA	NA	4523415	10252345	32.75	32.75	23.9951	40.3803	-0.402726
265	BnaA08g08360D	BnaA08g08360D	chrA08	33.8374	8065817	9205559	12.1288	13.5803	chrA08	8207522	8209047	Arachidic_acid	A08	AT4G17560.1	AT4G17560	Ribosomal protein L19 family protein	cim	GO:0003735;GO:0005622;GO:0005840;GO:0006412	structural constituent of ribosome;intracellular;ribosome;translation	5598684	8712081	33.8374	33.8374	29.1117	33.4783	0.401593
266	BnaA08g08360D	BnaA08g08360D	chrA08	33.8374	8065817	9205559	12.1288	13.5803	chrA08	8207522	8209047	Linolenic_acid	A08	AT4G17560.1	AT4G17560	Ribosomal protein L19 family protein	scanone	GO:0003735;GO:0005622;GO:0005840;GO:0006412	structural constituent of ribosome;intracellular;ribosome;translation	4523415	10252345	33.8374	33.8374	23.9951	40.3803	0.401593
267	BnaA08g08410D	BnaA08g08410D	chrA08	32.75	7739366	8714266	17.3091	19.9048	chrA08	8267597	8270822	Arachidic_acid	A08	AT4G17710.1	AT4G17710	homeodomain GLABROUS 4	cim	GO:0003677;GO:0003700;GO:0005634;GO:0043565	DNA binding;transcription factor activity, sequence-specific DNA binding;nucleus;sequence-specific DNA binding	5598684	8712081	32.75	32.75	29.1117	33.4783	-0.671727
268	BnaA08g08410D	BnaA08g08410D	chrA08	32.75	7739366	8714266	17.3091	19.9048	chrA08	8267597	8270822	Linolenic_acid	A08	AT4G17710.1	AT4G17710	homeodomain GLABROUS 4	scanone	GO:0003677;GO:0003700;GO:0005634;GO:0043565	DNA binding;transcription factor activity, sequence-specific DNA binding;nucleus;sequence-specific DNA binding	4523415	10252345	32.75	32.75	23.9951	40.3803	-0.671727
269	BnaA08g08460D	BnaA08g08460D	chrA08	31	5598684	10043132	14.6739	16.1073	chrA08	8307655	8308469	Arachidic_acid	A08	AT4G17870.1	AT4G17870	Polyketide cyclase/dehydrase and lipid transport superfamily protein	cim	NA	NA	5598684	8712081	31	31	29.1117	33.4783	0.530576
270	BnaA08g08460D	BnaA08g08460D	chrA08	31	5598684	10043132	14.6739	16.1073	chrA08	8307655	8308469	Linolenic_acid	A08	AT4G17870.1	AT4G17870	Polyketide cyclase/dehydrase and lipid transport superfamily protein	scanone	NA	NA	4523415	10252345	31	31	23.9951	40.3803	0.530576
271	BnaA08g08530D	BnaA08g08530D	chrA08	34	8065817	9170855	45.5309	49.369	chrA08	8343730	8345529	Arachidic_acid	A08	AT4G18040.1	AT4G18040	eukaryotic translation initiation factor 4E	cim	GO:0003723;GO:0003743;GO:0005737;GO:0006413	RNA binding;translation initiation factor activity;cytoplasm;translational initiation	5598684	8712081	34	34	29.1117	33.4783	0.629083
272	BnaA08g08530D	BnaA08g08530D	chrA08	34	8065817	9170855	45.5309	49.369	chrA08	8343730	8345529	Linolenic_acid	A08	AT4G18040.1	AT4G18040	eukaryotic translation initiation factor 4E	scanone	GO:0003723;GO:0003743;GO:0005737;GO:0006413	RNA binding;translation initiation factor activity;cytoplasm;translational initiation	4523415	10252345	34	34	23.9951	40.3803	0.629083
273	BnaA08g08550D	BnaA08g08550D	chrA08	31.9354	7918063	10043132	15.663	17.0642	chrA08	8349301	8350395	Arachidic_acid	A08	AT4G18100.1	AT4G18100	Ribosomal protein L32e	cim	GO:0003735;GO:0005622;GO:0005840;GO:0006412	structural constituent of ribosome;intracellular;ribosome;translation	5598684	8712081	31.9354	31.9354	29.1117	33.4783	0.410056
274	BnaA08g08550D	BnaA08g08550D	chrA08	31.9354	7918063	10043132	15.663	17.0642	chrA08	8349301	8350395	Linolenic_acid	A08	AT4G18100.1	AT4G18100	Ribosomal protein L32e	scanone	GO:0003735;GO:0005622;GO:0005840;GO:0006412	structural constituent of ribosome;intracellular;ribosome;translation	4523415	10252345	31.9354	31.9354	23.9951	40.3803	0.410056
275	BnaA08g08580D	BnaA08g08580D	chrA08	32.75	8409348	8712081	24.0631	25.3701	chrA08	8365926	8366940	Arachidic_acid	A08	AT4G18160.1	AT4G18160	Ca2+ activated outward rectifying K+ channel 6	cim	NA	NA	5598684	8712081	32.75	32.75	29.1117	33.4783	-0.685302
276	BnaA08g08580D	BnaA08g08580D	chrA08	32.75	8409348	8712081	24.0631	25.3701	chrA08	8365926	8366940	Linolenic_acid	A08	AT4G18160.1	AT4G18160	Ca2+ activated outward rectifying K+ channel 6	scanone	NA	NA	4523415	10252345	32.75	32.75	23.9951	40.3803	-0.685302
277	BnaA08g08620D	BnaA08g08620D	chrA08	56.7496	7739366	12228882	10.6707	12.8808	chrA08	8405709	8407481	Arachidic_acid	A08	AT4G18210.1	AT4G18210	purine permease 10	cim	NA	NA	5598684	8712081	56.7496	56.7496	29.1117	33.4783	0.551921
278	BnaA08g08620D	BnaA08g08620D	chrA08	56.7496	7739366	12228882	10.6707	12.8808	chrA08	8405709	8407481	Linolenic_acid	A08	AT4G18210.1	AT4G18210	purine permease 10	scanone	NA	NA	4523415	10252345	56.7496	56.7496	23.9951	40.3803	0.551921
279	BnaA08g08660D	BnaA08g08660D	chrA08	37.4454	2980704	10914086	5.51102	7.142	chrA08	8421739	8426605	Arachidic_acid	A08	AT4G18240.1	AT4G18240	starch synthase 4	cim	GO:0009011;GO:0009058;GO:0009250	starch synthase activity;biosynthetic process;glucan biosynthetic process	5598684	8712081	37.4454	37.4454	29.1117	33.4783	0.192203
280	BnaA08g08660D	BnaA08g08660D	chrA08	37.4454	2980704	10914086	5.51102	7.142	chrA08	8421739	8426605	Behenic_acid	A08	AT4G18240.1	AT4G18240	starch synthase 4	cim	GO:0009011;GO:0009058;GO:0009250	starch synthase activity;biosynthetic process;glucan biosynthetic process	8409348	8712081	37.4454	37.4454	32.75	33.4783	0.192203
281	BnaA08g08660D	BnaA08g08660D	chrA08	37.4454	2980704	10914086	5.51102	7.142	chrA08	8421739	8426605	Linolenic_acid	A08	AT4G18240.1	AT4G18240	starch synthase 4	scanone	GO:0009011;GO:0009058;GO:0009250	starch synthase activity;biosynthetic process;glucan biosynthetic process	4523415	10252345	37.4454	37.4454	23.9951	40.3803	0.192203
282	BnaA08g08680D	BnaA08g08680D	chrA08	32.75	8065817	9170855	15.653	17.8702	chrA08	8479373	8480061	Arachidic_acid	A08	AT4G18280.1	AT4G18280	glycine-rich cell wall protein-related	cim	NA	NA	5598684	8712081	32.75	32.75	29.1117	33.4783	0.605368
283	BnaA08g08680D	BnaA08g08680D	chrA08	32.75	8065817	9170855	15.653	17.8702	chrA08	8479373	8480061	Behenic_acid	A08	AT4G18280.1	AT4G18280	glycine-rich cell wall protein-related	cim	NA	NA	8409348	8712081	32.75	32.75	32.75	33.4783	0.605368
284	BnaA08g08680D	BnaA08g08680D	chrA08	32.75	8065817	9170855	15.653	17.8702	chrA08	8479373	8480061	Linolenic_acid	A08	AT4G18280.1	AT4G18280	glycine-rich cell wall protein-related	scanone	NA	NA	4523415	10252345	32.75	32.75	23.9951	40.3803	0.605368
285	BnaA08g08690D	BnaA08g08690D	chrA08	31	5598684	9170855	24.0635	25.7119	chrA08	8480393	8480575	Arachidic_acid	A08	NA	NA	NA	cim	NA	NA	5598684	8712081	31	31	29.1117	33.4783	1.44028
286	BnaA08g08690D	BnaA08g08690D	chrA08	31	5598684	9170855	24.0635	25.7119	chrA08	8480393	8480575	Behenic_acid	A08	NA	NA	NA	cim	NA	NA	8409348	8712081	31	31	32.75	33.4783	1.44028
287	BnaA08g08690D	BnaA08g08690D	chrA08	31	5598684	9170855	24.0635	25.7119	chrA08	8480393	8480575	Linolenic_acid	A08	NA	NA	NA	scanone	NA	NA	4523415	10252345	31	31	23.9951	40.3803	1.44028
288	BnaA08g08710D	BnaA08g08710D	chrA08	31	7739366	10042934	9.12743	11.0433	chrA08	8493809	8497928	Arachidic_acid	A08	AT4G18290.1	AT4G18290	potassium channel in Arabidopsis thaliana 2	cim	GO:0005216;GO:0005249;GO:0006811;GO:0006813;GO:0016020;GO:0055085	ion channel activity;voltage-gated potassium channel activity;ion transport;potassium ion transport;membrane;transmembrane transport	5598684	8712081	31	31	29.1117	33.4783	0.822643
289	BnaA08g08710D	BnaA08g08710D	chrA08	31	7739366	10042934	9.12743	11.0433	chrA08	8493809	8497928	Behenic_acid	A08	AT4G18290.1	AT4G18290	potassium channel in Arabidopsis thaliana 2	cim	GO:0005216;GO:0005249;GO:0006811;GO:0006813;GO:0016020;GO:0055085	ion channel activity;voltage-gated potassium channel activity;ion transport;potassium ion transport;membrane;transmembrane transport	8409348	8712081	31	31	32.75	33.4783	0.822643
290	BnaA08g08710D	BnaA08g08710D	chrA08	31	7739366	10042934	9.12743	11.0433	chrA08	8493809	8497928	Linolenic_acid	A08	AT4G18290.1	AT4G18290	potassium channel in Arabidopsis thaliana 2	scanone	GO:0005216;GO:0005249;GO:0006811;GO:0006813;GO:0016020;GO:0055085	ion channel activity;voltage-gated potassium channel activity;ion transport;potassium ion transport;membrane;transmembrane transport	4523415	10252345	31	31	23.9951	40.3803	0.822643
291	BnaA08g08980D	BnaA08g08980D	chrA08	35.2609	8714266	9205559	13.5978	14.7223	chrA08	8701197	8703258	Arachidic_acid	A08	AT4G19006.1	AT4G19006	Proteasome component (PCI) domain protein	cim	GO:0005515	protein binding	5598684	8712081	35.2609	35.2609	29.1117	33.4783	0.321231
292	BnaA08g08980D	BnaA08g08980D	chrA08	35.2609	8714266	9205559	13.5978	14.7223	chrA08	8701197	8703258	Behenic_acid	A08	AT4G19006.1	AT4G19006	Proteasome component (PCI) domain protein	cim	GO:0005515	protein binding	8409348	8712081	35.2609	35.2609	32.75	33.4783	0.321231
293	BnaA08g08980D	BnaA08g08980D	chrA08	35.2609	8714266	9205559	13.5978	14.7223	chrA08	8701197	8703258	Linolenic_acid	A08	AT4G19006.1	AT4G19006	Proteasome component (PCI) domain protein	scanone	GO:0005515	protein binding	4523415	10252345	35.2609	35.2609	23.9951	40.3803	0.321231
294	BnaA08g09020D	BnaA08g09020D	chrA08	34	8409348	9170855	21.0474	22.548	chrA08	8710319	8711294	Arachidic_acid	A08	AT4G19100.1	AT4G19100	Protein of unknown function (DUF3464)	cim	NA	NA	5598684	8712081	34	34	29.1117	33.4783	0.42292
295	BnaA08g09020D	BnaA08g09020D	chrA08	34	8409348	9170855	21.0474	22.548	chrA08	8710319	8711294	Behenic_acid	A08	AT4G19100.1	AT4G19100	Protein of unknown function (DUF3464)	cim	NA	NA	8409348	8712081	34	34	32.75	33.4783	0.42292
296	BnaA08g09020D	BnaA08g09020D	chrA08	34	8409348	9170855	21.0474	22.548	chrA08	8710319	8711294	Linolenic_acid	A08	AT4G19100.1	AT4G19100	Protein of unknown function (DUF3464)	scanone	NA	NA	4523415	10252345	34	34	23.9951	40.3803	0.42292
297	BnaA08g09030D	BnaA08g09030D	chrA08	32.75	8065817	9170855	9.1366	11.6378	chrA08	8711350	8714200	Linolenic_acid	A08	AT4G19110.2	AT4G19110	Protein kinase superfamily protein	scanone	GO:0004672;GO:0004674;GO:0004713;GO:0005524;GO:0006468	protein kinase activity;protein serine/threonine kinase activity;protein tyrosine kinase activity;ATP binding;protein phosphorylation	4523415	10252345	32.75	32.75	23.9951	40.3803	0.317209
298	BnaA08g09060D	BnaA08g09060D	chrA08	33.4783	8409348	9170855	42.4549	48.0316	chrA08	8725436	8729353	cis_11_Eicosenoic_acid	A08	AT4G19120.1	AT4G19120	S-adenosyl-L-methionine-dependent methyltransferases superfamily protein	cim	GO:0008168	methyltransferase activity	8714266	10042934	33.4783	33.4783	33.8374	38.2648	1.12263
299	BnaA08g09060D	BnaA08g09060D	chrA08	33.4783	8409348	9170855	42.4549	48.0316	chrA08	8725436	8729353	Linolenic_acid	A08	AT4G19120.1	AT4G19120	S-adenosyl-L-methionine-dependent methyltransferases superfamily protein	scanone	GO:0008168	methyltransferase activity	4523415	10252345	33.4783	33.4783	23.9951	40.3803	1.12263
300	BnaA08g09100D	BnaA08g09100D	chrA08	34	8712081	9170855	43.9516	47.55	chrA08	8762533	8765104	cis_11_Eicosenoic_acid	A08	AT4G19160.2	AT4G19160	unknown protein; Has 35333 Blast hits to 34131 proteins in 2444 species: Archae - 798; Bacteria - 22429; Metazoa - 974; Fungi - 991; Plants - 531; Viruses - 0; Other Eukaryotes - 9610 (source: NCBI BLink).	cim	NA	NA	8714266	10042934	34	34	33.8374	38.2648	0.933185
301	BnaA08g09100D	BnaA08g09100D	chrA08	34	8712081	9170855	43.9516	47.55	chrA08	8762533	8765104	Linolenic_acid	A08	AT4G19160.2	AT4G19160	unknown protein; Has 35333 Blast hits to 34131 proteins in 2444 species: Archae - 798; Bacteria - 22429; Metazoa - 974; Fungi - 991; Plants - 531; Viruses - 0; Other Eukaryotes - 9610 (source: NCBI BLink).	scanone	NA	NA	4523415	10252345	34	34	23.9951	40.3803	0.933185
302	BnaA08g09110D	BnaA08g09110D	chrA08	33.4783	8409348	8712081	40.6683	42.2503	chrA08	8767981	8769762	cis_11_Eicosenoic_acid	A08	AT4G19170.1	AT4G19170	nine-cis-epoxycarotenoid dioxygenase 4	cim	NA	NA	8714266	10042934	33.4783	33.4783	33.8374	38.2648	1.37751
303	BnaA08g09110D	BnaA08g09110D	chrA08	33.4783	8409348	8712081	40.6683	42.2503	chrA08	8767981	8769762	Linolenic_acid	A08	AT4G19170.1	AT4G19170	nine-cis-epoxycarotenoid dioxygenase 4	scanone	NA	NA	4523415	10252345	33.4783	33.4783	23.9951	40.3803	1.37751
304	BnaA08g09120D	BnaA08g09120D	chrA08	36.0931	8714266	10849748	5.63748	8.12381	chrA08	8780869	8783074	cis_11_Eicosenoic_acid	A08	AT4G19185.1	AT4G19185	nodulin MtN21 /EamA-like transporter family protein	cim	GO:0016020	membrane	8714266	10042934	36.0931	36.0931	33.8374	38.2648	0.318681
305	BnaA08g09120D	BnaA08g09120D	chrA08	36.0931	8714266	10849748	5.63748	8.12381	chrA08	8780869	8783074	Linolenic_acid	A08	AT4G19185.1	AT4G19185	nodulin MtN21 /EamA-like transporter family protein	scanone	GO:0016020	membrane	4523415	10252345	36.0931	36.0931	23.9951	40.3803	0.318681
306	BnaA08g09560D	BnaA08g09560D	chrA08	35	8714266	9170855	67.6231	80.6072	chrA08	9118333	9120819	cis_11_Eicosenoic_acid	A08	AT4G20890.1	AT4G20890	tubulin beta-9 chain	cim	GO:0003924;GO:0005200;GO:0005525;GO:0005874;GO:0006184;GO:0007017;GO:0043234;GO:0051258	GTPase activity;structural constituent of cytoskeleton;GTP binding;microtubule;NA;microtubule-based process;protein complex;protein polymerization	8714266	10042934	35	35	33.8374	38.2648	2.10558
307	BnaA08g09560D	BnaA08g09560D	chrA08	35	8714266	9170855	67.6231	80.6072	chrA08	9118333	9120819	Linolenic_acid	A08	AT4G20890.1	AT4G20890	tubulin beta-9 chain	scanone	GO:0003924;GO:0005200;GO:0005525;GO:0005874;GO:0006184;GO:0007017;GO:0043234;GO:0051258	GTPase activity;structural constituent of cytoskeleton;GTP binding;microtubule;NA;microtubule-based process;protein complex;protein polymerization	4523415	10252345	35	35	23.9951	40.3803	2.10558
308	BnaA08g09570D	BnaA08g09570D	chrA08	37	9203680	10043009	67.1697	89.0572	chrA08	9131616	9137591	cis_11_Eicosenoic_acid	A08	AT4G21710.1	AT4G21710	DNA-directed RNA polymerase family protein	cim	GO:0003677;GO:0003899;GO:0032549	DNA binding;DNA-directed 5'-3' RNA polymerase activity;ribonucleoside binding	8714266	10042934	37	37	33.8374	38.2648	-1.58187
309	BnaA08g09570D	BnaA08g09570D	chrA08	37	9203680	10043009	67.1697	89.0572	chrA08	9131616	9137591	Linolenic_acid	A08	AT4G21710.1	AT4G21710	DNA-directed RNA polymerase family protein	scanone	GO:0003677;GO:0003899;GO:0032549	DNA binding;DNA-directed 5'-3' RNA polymerase activity;ribonucleoside binding	4523415	10252345	37	37	23.9951	40.3803	-1.58187
310	BnaA08g09630D	BnaA08g09630D	chrA08	40	8714266	11909674	4.76661	6.52044	chrA08	9168096	9172826	cis_11_Eicosenoic_acid	A08	AT4G21660.2	AT4G21660	proline-rich spliceosome-associated (PSP) family protein	cim	GO:0005634	nucleus	8714266	10042934	40	40	33.8374	38.2648	0.131575
311	BnaA08g09630D	BnaA08g09630D	chrA08	40	8714266	11909674	4.76661	6.52044	chrA08	9168096	9172826	Linolenic_acid	A08	AT4G21660.2	AT4G21660	proline-rich spliceosome-associated (PSP) family protein	scanone	GO:0005634	nucleus	4523415	10252345	40	40	23.9951	40.3803	0.131575
312	BnaA08g09710D	BnaA08g09710D	chrA08	46.2863	2100919	12228882	2.85175	4.43467	chrA08	9197242	9199776	cis_11_Eicosenoic_acid	A08	AT4G21534.1	AT4G21534	Diacylglycerol kinase family protein	cim	GO:0004143;GO:0007205	diacylglycerol kinase activity;protein kinase C-activating G-protein coupled receptor signaling pathway	8714266	10042934	46.2863	46.2863	33.8374	38.2648	0.28564
313	BnaA08g09710D	BnaA08g09710D	chrA08	46.2863	2100919	12228882	2.85175	4.43467	chrA08	9197242	9199776	Linoleic_acid	A08	AT4G21534.1	AT4G21534	Diacylglycerol kinase family protein	cim	GO:0004143;GO:0007205	diacylglycerol kinase activity;protein kinase C-activating G-protein coupled receptor signaling pathway	9170855	10252345	46.2863	46.2863	35.2609	40.3803	0.28564
314	BnaA08g09710D	BnaA08g09710D	chrA08	46.2863	2100919	12228882	2.85175	4.43467	chrA08	9197242	9199776	Linolenic_acid	A08	AT4G21534.1	AT4G21534	Diacylglycerol kinase family protein	scanone	GO:0004143;GO:0007205	diacylglycerol kinase activity;protein kinase C-activating G-protein coupled receptor signaling pathway	4523415	10252345	46.2863	46.2863	23.9951	40.3803	0.28564
315	BnaA08g09730D	BnaA08g09730D	chrA08	36.513	8409348	10043132	19.5378	21.3666	chrA08	9203415	9205855	cis_11_Eicosenoic_acid	A08	AT4G21450.3	AT4G21450	PapD-like superfamily protein	cim	GO:0005198	structural molecule activity	8714266	10042934	36.513	36.513	33.8374	38.2648	0.298497
316	BnaA08g09730D	BnaA08g09730D	chrA08	36.513	8409348	10043132	19.5378	21.3666	chrA08	9203415	9205855	Linoleic_acid	A08	AT4G21450.3	AT4G21450	PapD-like superfamily protein	cim	GO:0005198	structural molecule activity	9170855	10252345	36.513	36.513	35.2609	40.3803	0.298497
317	BnaA08g09730D	BnaA08g09730D	chrA08	36.513	8409348	10043132	19.5378	21.3666	chrA08	9203415	9205855	Linolenic_acid	A08	AT4G21450.3	AT4G21450	PapD-like superfamily protein	scanone	GO:0005198	structural molecule activity	4523415	10252345	36.513	36.513	23.9951	40.3803	0.298497
318	BnaA08g09790D	BnaA08g09790D	chrA08	36.513	9170855	10043009	38.7269	41.3969	chrA08	9273544	9276065	cis_11_Eicosenoic_acid	A08	AT4G21160.1	AT4G21160	Calcium-dependent ARF-type GTPase activating protein family	cim	GO:0005515;GO:0008060;GO:0008270;GO:0032312	protein binding;NA;zinc ion binding;NA	8714266	10042934	36.513	36.513	33.8374	38.2648	1.05538
319	BnaA08g09790D	BnaA08g09790D	chrA08	36.513	9170855	10043009	38.7269	41.3969	chrA08	9273544	9276065	Linoleic_acid	A08	AT4G21160.1	AT4G21160	Calcium-dependent ARF-type GTPase activating protein family	cim	GO:0005515;GO:0008060;GO:0008270;GO:0032312	protein binding;NA;zinc ion binding;NA	9170855	10252345	36.513	36.513	35.2609	40.3803	1.05538
320	BnaA08g09790D	BnaA08g09790D	chrA08	36.513	9170855	10043009	38.7269	41.3969	chrA08	9273544	9276065	Oleic_acid	A08	AT4G21160.1	AT4G21160	Calcium-dependent ARF-type GTPase activating protein family	cim	GO:0005515;GO:0008060;GO:0008270;GO:0032312	protein binding;NA;zinc ion binding;NA	9205559	10252345	36.513	36.513	36.0931	40.3803	1.05538
321	BnaA08g09790D	BnaA08g09790D	chrA08	36.513	9170855	10043009	38.7269	41.3969	chrA08	9273544	9276065	Stearic_acid	A08	AT4G21160.1	AT4G21160	Calcium-dependent ARF-type GTPase activating protein family	cim	GO:0005515;GO:0008060;GO:0008270;GO:0032312	protein binding;NA;zinc ion binding;NA	9203680	10849748	36.513	36.513	36.513	42.4976	1.05538
322	BnaA08g09790D	BnaA08g09790D	chrA08	36.513	9170855	10043009	38.7269	41.3969	chrA08	9273544	9276065	Linolenic_acid	A08	AT4G21160.1	AT4G21160	Calcium-dependent ARF-type GTPase activating protein family	scanone	GO:0005515;GO:0008060;GO:0008270;GO:0032312	protein binding;NA;zinc ion binding;NA	4523415	10252345	36.513	36.513	23.9951	40.3803	1.05538
323	BnaA08g09800D	BnaA08g09800D	chrA08	36	9170855	9205559	48.3926	54.0331	chrA08	9284713	9286564	cis_11_Eicosenoic_acid	A08	NA	NA	NA	cim	NA	NA	8714266	10042934	36	36	33.8374	38.2648	1.23086
324	BnaA08g09800D	BnaA08g09800D	chrA08	36	9170855	9205559	48.3926	54.0331	chrA08	9284713	9286564	Linoleic_acid	A08	NA	NA	NA	cim	NA	NA	9170855	10252345	36	36	35.2609	40.3803	1.23086
325	BnaA08g09800D	BnaA08g09800D	chrA08	36	9170855	9205559	48.3926	54.0331	chrA08	9284713	9286564	Oleic_acid	A08	NA	NA	NA	cim	NA	NA	9205559	10252345	36	36	36.0931	40.3803	1.23086
326	BnaA08g09800D	BnaA08g09800D	chrA08	36	9170855	9205559	48.3926	54.0331	chrA08	9284713	9286564	Stearic_acid	A08	NA	NA	NA	cim	NA	NA	9203680	10849748	36	36	36.513	42.4976	1.23086
327	BnaA08g09800D	BnaA08g09800D	chrA08	36	9170855	9205559	48.3926	54.0331	chrA08	9284713	9286564	Linolenic_acid	A08	NA	NA	NA	scanone	NA	NA	4523415	10252345	36	36	23.9951	40.3803	1.23086
328	BnaA08g09970D	BnaA08g09970D	chrA08	44.0889	9170855	11890946	5.67493	7.35174	chrA08	9363569	9365405	cis_11_Eicosenoic_acid	A08	AT4G20960.1	AT4G20960	Cytidine/deoxycytidylate deaminase family protein	cim	GO:0003824;GO:0008270;GO:0008835;GO:0009231;GO:0016787;GO:0055114	catalytic activity;zinc ion binding;diaminohydroxyphosphoribosylaminopyrimidine deaminase activity;riboflavin biosynthetic process;hydrolase activity;oxidation-reduction process	8714266	10042934	44.0889	44.0889	33.8374	38.2648	0.235914
329	BnaA08g09970D	BnaA08g09970D	chrA08	44.0889	9170855	11890946	5.67493	7.35174	chrA08	9363569	9365405	Linoleic_acid	A08	AT4G20960.1	AT4G20960	Cytidine/deoxycytidylate deaminase family protein	cim	GO:0003824;GO:0008270;GO:0008835;GO:0009231;GO:0016787;GO:0055114	catalytic activity;zinc ion binding;diaminohydroxyphosphoribosylaminopyrimidine deaminase activity;riboflavin biosynthetic process;hydrolase activity;oxidation-reduction process	9170855	10252345	44.0889	44.0889	35.2609	40.3803	0.235914
330	BnaA08g09970D	BnaA08g09970D	chrA08	44.0889	9170855	11890946	5.67493	7.35174	chrA08	9363569	9365405	Oleic_acid	A08	AT4G20960.1	AT4G20960	Cytidine/deoxycytidylate deaminase family protein	cim	GO:0003824;GO:0008270;GO:0008835;GO:0009231;GO:0016787;GO:0055114	catalytic activity;zinc ion binding;diaminohydroxyphosphoribosylaminopyrimidine deaminase activity;riboflavin biosynthetic process;hydrolase activity;oxidation-reduction process	9205559	10252345	44.0889	44.0889	36.0931	40.3803	0.235914
331	BnaA08g09970D	BnaA08g09970D	chrA08	44.0889	9170855	11890946	5.67493	7.35174	chrA08	9363569	9365405	Stearic_acid	A08	AT4G20960.1	AT4G20960	Cytidine/deoxycytidylate deaminase family protein	cim	GO:0003824;GO:0008270;GO:0008835;GO:0009231;GO:0016787;GO:0055114	catalytic activity;zinc ion binding;diaminohydroxyphosphoribosylaminopyrimidine deaminase activity;riboflavin biosynthetic process;hydrolase activity;oxidation-reduction process	9203680	10849748	44.0889	44.0889	36.513	42.4976	0.235914
332	BnaA08g09970D	BnaA08g09970D	chrA08	44.0889	9170855	11890946	5.67493	7.35174	chrA08	9363569	9365405	Linolenic_acid	A08	AT4G20960.1	AT4G20960	Cytidine/deoxycytidylate deaminase family protein	scanone	GO:0003824;GO:0008270;GO:0008835;GO:0009231;GO:0016787;GO:0055114	catalytic activity;zinc ion binding;diaminohydroxyphosphoribosylaminopyrimidine deaminase activity;riboflavin biosynthetic process;hydrolase activity;oxidation-reduction process	4523415	10252345	44.0889	44.0889	23.9951	40.3803	0.235914
333	BnaA08g09980D	BnaA08g09980D	chrA08	37	9203680	10043009	39.2864	41.8728	chrA08	9366531	9371746	cis_11_Eicosenoic_acid	A08	AT4G20940.1	AT4G20940	Leucine-rich receptor-like protein kinase family protein	cim	GO:0004672;GO:0004713;GO:0005515;GO:0005524;GO:0006468	protein kinase activity;protein tyrosine kinase activity;protein binding;ATP binding;protein phosphorylation	8714266	10042934	37	37	33.8374	38.2648	0.715244
334	BnaA08g09980D	BnaA08g09980D	chrA08	37	9203680	10043009	39.2864	41.8728	chrA08	9366531	9371746	Linoleic_acid	A08	AT4G20940.1	AT4G20940	Leucine-rich receptor-like protein kinase family protein	cim	GO:0004672;GO:0004713;GO:0005515;GO:0005524;GO:0006468	protein kinase activity;protein tyrosine kinase activity;protein binding;ATP binding;protein phosphorylation	9170855	10252345	37	37	35.2609	40.3803	0.715244
335	BnaA08g09980D	BnaA08g09980D	chrA08	37	9203680	10043009	39.2864	41.8728	chrA08	9366531	9371746	Oleic_acid	A08	AT4G20940.1	AT4G20940	Leucine-rich receptor-like protein kinase family protein	cim	GO:0004672;GO:0004713;GO:0005515;GO:0005524;GO:0006468	protein kinase activity;protein tyrosine kinase activity;protein binding;ATP binding;protein phosphorylation	9205559	10252345	37	37	36.0931	40.3803	0.715244
336	BnaA08g09980D	BnaA08g09980D	chrA08	37	9203680	10043009	39.2864	41.8728	chrA08	9366531	9371746	Stearic_acid	A08	AT4G20940.1	AT4G20940	Leucine-rich receptor-like protein kinase family protein	cim	GO:0004672;GO:0004713;GO:0005515;GO:0005524;GO:0006468	protein kinase activity;protein tyrosine kinase activity;protein binding;ATP binding;protein phosphorylation	9203680	10849748	37	37	36.513	42.4976	0.715244
337	BnaA08g09980D	BnaA08g09980D	chrA08	37	9203680	10043009	39.2864	41.8728	chrA08	9366531	9371746	Linolenic_acid	A08	AT4G20940.1	AT4G20940	Leucine-rich receptor-like protein kinase family protein	scanone	GO:0004672;GO:0004713;GO:0005515;GO:0005524;GO:0006468	protein kinase activity;protein tyrosine kinase activity;protein binding;ATP binding;protein phosphorylation	4523415	10252345	37	37	23.9951	40.3803	0.715244
338	BnaA08g09990D	BnaA08g09990D	chrA08	38.5686	9203680	11909674	17.0073	19.9006	chrA08	9372442	9374898	cis_11_Eicosenoic_acid	A08	AT4G20930.1	AT4G20930	6-phosphogluconate dehydrogenase family protein	cim	GO:0000166;GO:0004616;GO:0006098;GO:0006573;GO:0008442;GO:0016491;GO:0050662;GO:0051287;GO:0055114	nucleotide binding;phosphogluconate dehydrogenase (decarboxylating) activity;pentose-phosphate shunt;valine metabolic process;3-hydroxyisobutyrate dehydrogenase activity;oxidoreductase activity;coenzyme binding;NAD binding;oxidation-reduction process	8714266	10042934	38.5686	38.5686	33.8374	38.2648	0.522826
339	BnaA08g09990D	BnaA08g09990D	chrA08	38.5686	9203680	11909674	17.0073	19.9006	chrA08	9372442	9374898	Linoleic_acid	A08	AT4G20930.1	AT4G20930	6-phosphogluconate dehydrogenase family protein	cim	GO:0000166;GO:0004616;GO:0006098;GO:0006573;GO:0008442;GO:0016491;GO:0050662;GO:0051287;GO:0055114	nucleotide binding;phosphogluconate dehydrogenase (decarboxylating) activity;pentose-phosphate shunt;valine metabolic process;3-hydroxyisobutyrate dehydrogenase activity;oxidoreductase activity;coenzyme binding;NAD binding;oxidation-reduction process	9170855	10252345	38.5686	38.5686	35.2609	40.3803	0.522826
340	BnaA08g09990D	BnaA08g09990D	chrA08	38.5686	9203680	11909674	17.0073	19.9006	chrA08	9372442	9374898	Oleic_acid	A08	AT4G20930.1	AT4G20930	6-phosphogluconate dehydrogenase family protein	cim	GO:0000166;GO:0004616;GO:0006098;GO:0006573;GO:0008442;GO:0016491;GO:0050662;GO:0051287;GO:0055114	nucleotide binding;phosphogluconate dehydrogenase (decarboxylating) activity;pentose-phosphate shunt;valine metabolic process;3-hydroxyisobutyrate dehydrogenase activity;oxidoreductase activity;coenzyme binding;NAD binding;oxidation-reduction process	9205559	10252345	38.5686	38.5686	36.0931	40.3803	0.522826
341	BnaA08g09990D	BnaA08g09990D	chrA08	38.5686	9203680	11909674	17.0073	19.9006	chrA08	9372442	9374898	Stearic_acid	A08	AT4G20930.1	AT4G20930	6-phosphogluconate dehydrogenase family protein	cim	GO:0000166;GO:0004616;GO:0006098;GO:0006573;GO:0008442;GO:0016491;GO:0050662;GO:0051287;GO:0055114	nucleotide binding;phosphogluconate dehydrogenase (decarboxylating) activity;pentose-phosphate shunt;valine metabolic process;3-hydroxyisobutyrate dehydrogenase activity;oxidoreductase activity;coenzyme binding;NAD binding;oxidation-reduction process	9203680	10849748	38.5686	38.5686	36.513	42.4976	0.522826
342	BnaA08g09990D	BnaA08g09990D	chrA08	38.5686	9203680	11909674	17.0073	19.9006	chrA08	9372442	9374898	Linolenic_acid	A08	AT4G20930.1	AT4G20930	6-phosphogluconate dehydrogenase family protein	scanone	GO:0000166;GO:0004616;GO:0006098;GO:0006573;GO:0008442;GO:0016491;GO:0050662;GO:0051287;GO:0055114	nucleotide binding;phosphogluconate dehydrogenase (decarboxylating) activity;pentose-phosphate shunt;valine metabolic process;3-hydroxyisobutyrate dehydrogenase activity;oxidoreductase activity;coenzyme binding;NAD binding;oxidation-reduction process	4523415	10252345	38.5686	38.5686	23.9951	40.3803	0.522826
343	BnaA08g10000D	BnaA08g10000D	chrA08	37.4454	10043009	10043009	100.81	100.81	chrA08	9375713	9381157	cis_11_Eicosenoic_acid	A08	AT4G21710.1	AT4G21710	DNA-directed RNA polymerase family protein	cim	GO:0003677;GO:0003899;GO:0032549	DNA binding;DNA-directed 5'-3' RNA polymerase activity;ribonucleoside binding	8714266	10042934	37.4454	37.4454	33.8374	38.2648	-1.75779
344	BnaA08g10000D	BnaA08g10000D	chrA08	37.4454	10043009	10043009	100.81	100.81	chrA08	9375713	9381157	Linoleic_acid	A08	AT4G21710.1	AT4G21710	DNA-directed RNA polymerase family protein	cim	GO:0003677;GO:0003899;GO:0032549	DNA binding;DNA-directed 5'-3' RNA polymerase activity;ribonucleoside binding	9170855	10252345	37.4454	37.4454	35.2609	40.3803	-1.75779
345	BnaA08g10000D	BnaA08g10000D	chrA08	37.4454	10043009	10043009	100.81	100.81	chrA08	9375713	9381157	Oleic_acid	A08	AT4G21710.1	AT4G21710	DNA-directed RNA polymerase family protein	cim	GO:0003677;GO:0003899;GO:0032549	DNA binding;DNA-directed 5'-3' RNA polymerase activity;ribonucleoside binding	9205559	10252345	37.4454	37.4454	36.0931	40.3803	-1.75779
346	BnaA08g10000D	BnaA08g10000D	chrA08	37.4454	10043009	10043009	100.81	100.81	chrA08	9375713	9381157	Stearic_acid	A08	AT4G21710.1	AT4G21710	DNA-directed RNA polymerase family protein	cim	GO:0003677;GO:0003899;GO:0032549	DNA binding;DNA-directed 5'-3' RNA polymerase activity;ribonucleoside binding	9203680	10849748	37.4454	37.4454	36.513	42.4976	-1.75779
347	BnaA08g10000D	BnaA08g10000D	chrA08	37.4454	10043009	10043009	100.81	100.81	chrA08	9375713	9381157	Linolenic_acid	A08	AT4G21710.1	AT4G21710	DNA-directed RNA polymerase family protein	scanone	GO:0003677;GO:0003899;GO:0032549	DNA binding;DNA-directed 5'-3' RNA polymerase activity;ribonucleoside binding	4523415	10252345	37.4454	37.4454	23.9951	40.3803	-1.75779
348	BnaA08g10010D	BnaA08g10010D	chrA08	36.0931	5598684	11442761	8.70449	10.796	chrA08	9392627	9398711	cis_11_Eicosenoic_acid	A08	AT4G21750.1	AT4G21750	Homeobox-leucine zipper family protein / lipid-binding START domain-containing protein	cim	GO:0003677;GO:0003700;GO:0005634;GO:0043565	DNA binding;transcription factor activity, sequence-specific DNA binding;nucleus;sequence-specific DNA binding	8714266	10042934	36.0931	36.0931	33.8374	38.2648	0.276197
349	BnaA08g10010D	BnaA08g10010D	chrA08	36.0931	5598684	11442761	8.70449	10.796	chrA08	9392627	9398711	Linoleic_acid	A08	AT4G21750.1	AT4G21750	Homeobox-leucine zipper family protein / lipid-binding START domain-containing protein	cim	GO:0003677;GO:0003700;GO:0005634;GO:0043565	DNA binding;transcription factor activity, sequence-specific DNA binding;nucleus;sequence-specific DNA binding	9170855	10252345	36.0931	36.0931	35.2609	40.3803	0.276197
350	BnaA08g10010D	BnaA08g10010D	chrA08	36.0931	5598684	11442761	8.70449	10.796	chrA08	9392627	9398711	Oleic_acid	A08	AT4G21750.1	AT4G21750	Homeobox-leucine zipper family protein / lipid-binding START domain-containing protein	cim	GO:0003677;GO:0003700;GO:0005634;GO:0043565	DNA binding;transcription factor activity, sequence-specific DNA binding;nucleus;sequence-specific DNA binding	9205559	10252345	36.0931	36.0931	36.0931	40.3803	0.276197
351	BnaA08g10010D	BnaA08g10010D	chrA08	36.0931	5598684	11442761	8.70449	10.796	chrA08	9392627	9398711	Stearic_acid	A08	AT4G21750.1	AT4G21750	Homeobox-leucine zipper family protein / lipid-binding START domain-containing protein	cim	GO:0003677;GO:0003700;GO:0005634;GO:0043565	DNA binding;transcription factor activity, sequence-specific DNA binding;nucleus;sequence-specific DNA binding	9203680	10849748	36.0931	36.0931	36.513	42.4976	0.276197
352	BnaA08g10010D	BnaA08g10010D	chrA08	36.0931	5598684	11442761	8.70449	10.796	chrA08	9392627	9398711	Linolenic_acid	A08	AT4G21750.1	AT4G21750	Homeobox-leucine zipper family protein / lipid-binding START domain-containing protein	scanone	GO:0003677;GO:0003700;GO:0005634;GO:0043565	DNA binding;transcription factor activity, sequence-specific DNA binding;nucleus;sequence-specific DNA binding	4523415	10252345	36.0931	36.0931	23.9951	40.3803	0.276197
353	BnaA08g10140D	BnaA08g10140D	chrA08	36.513	5598684	10849748	2.75886	5.35909	chrA08	9491843	9495017	cis_11_Eicosenoic_acid	A08	AT4G22120.1	AT4G22120	ERD (early-responsive to dehydration stress) family protein	cim	GO:0016020	membrane	8714266	10042934	36.513	36.513	33.8374	38.2648	0.187221
354	BnaA08g10140D	BnaA08g10140D	chrA08	36.513	5598684	10849748	2.75886	5.35909	chrA08	9491843	9495017	Linoleic_acid	A08	AT4G22120.1	AT4G22120	ERD (early-responsive to dehydration stress) family protein	cim	GO:0016020	membrane	9170855	10252345	36.513	36.513	35.2609	40.3803	0.187221
355	BnaA08g10140D	BnaA08g10140D	chrA08	36.513	5598684	10849748	2.75886	5.35909	chrA08	9491843	9495017	Oleic_acid	A08	AT4G22120.1	AT4G22120	ERD (early-responsive to dehydration stress) family protein	cim	GO:0016020	membrane	9205559	10252345	36.513	36.513	36.0931	40.3803	0.187221
356	BnaA08g10140D	BnaA08g10140D	chrA08	36.513	5598684	10849748	2.75886	5.35909	chrA08	9491843	9495017	Stearic_acid	A08	AT4G22120.1	AT4G22120	ERD (early-responsive to dehydration stress) family protein	cim	GO:0016020	membrane	9203680	10849748	36.513	36.513	36.513	42.4976	0.187221
357	BnaA08g10140D	BnaA08g10140D	chrA08	36.513	5598684	10849748	2.75886	5.35909	chrA08	9491843	9495017	Linolenic_acid	A08	AT4G22120.1	AT4G22120	ERD (early-responsive to dehydration stress) family protein	scanone	GO:0016020	membrane	4523415	10252345	36.513	36.513	23.9951	40.3803	0.187221
358	BnaA08g10150D	BnaA08g10150D	chrA08	35.2609	8712081	13117162	5.66857	8.22472	chrA08	9505469	9508875	cis_11_Eicosenoic_acid	A08	AT4G22130.1	AT4G22130	STRUBBELIG-receptor family 8	cim	GO:0004672;GO:0004713;GO:0005524;GO:0006468	protein kinase activity;protein tyrosine kinase activity;ATP binding;protein phosphorylation	8714266	10042934	35.2609	35.2609	33.8374	38.2648	0.315705
359	BnaA08g10150D	BnaA08g10150D	chrA08	35.2609	8712081	13117162	5.66857	8.22472	chrA08	9505469	9508875	Linoleic_acid	A08	AT4G22130.1	AT4G22130	STRUBBELIG-receptor family 8	cim	GO:0004672;GO:0004713;GO:0005524;GO:0006468	protein kinase activity;protein tyrosine kinase activity;ATP binding;protein phosphorylation	9170855	10252345	35.2609	35.2609	35.2609	40.3803	0.315705
360	BnaA08g10150D	BnaA08g10150D	chrA08	35.2609	8712081	13117162	5.66857	8.22472	chrA08	9505469	9508875	Oleic_acid	A08	AT4G22130.1	AT4G22130	STRUBBELIG-receptor family 8	cim	GO:0004672;GO:0004713;GO:0005524;GO:0006468	protein kinase activity;protein tyrosine kinase activity;ATP binding;protein phosphorylation	9205559	10252345	35.2609	35.2609	36.0931	40.3803	0.315705
361	BnaA08g10150D	BnaA08g10150D	chrA08	35.2609	8712081	13117162	5.66857	8.22472	chrA08	9505469	9508875	Stearic_acid	A08	AT4G22130.1	AT4G22130	STRUBBELIG-receptor family 8	cim	GO:0004672;GO:0004713;GO:0005524;GO:0006468	protein kinase activity;protein tyrosine kinase activity;ATP binding;protein phosphorylation	9203680	10849748	35.2609	35.2609	36.513	42.4976	0.315705
362	BnaA08g10150D	BnaA08g10150D	chrA08	35.2609	8712081	13117162	5.66857	8.22472	chrA08	9505469	9508875	Linolenic_acid	A08	AT4G22130.1	AT4G22130	STRUBBELIG-receptor family 8	scanone	GO:0004672;GO:0004713;GO:0005524;GO:0006468	protein kinase activity;protein tyrosine kinase activity;ATP binding;protein phosphorylation	4523415	10252345	35.2609	35.2609	23.9951	40.3803	0.315705
363	BnaA08g10160D	BnaA08g10160D	chrA08	37	8714266	11101850	18.2715	21.5853	chrA08	9509400	9511282	cis_11_Eicosenoic_acid	A08	AT4G22140.1	AT4G22140	PHD finger family protein / bromo-adjacent homology (BAH) domain-containing protein	cim	GO:0003677;GO:0005515;GO:0008270	DNA binding;protein binding;zinc ion binding	8714266	10042934	37	37	33.8374	38.2648	0.547653
364	BnaA08g10160D	BnaA08g10160D	chrA08	37	8714266	11101850	18.2715	21.5853	chrA08	9509400	9511282	Linoleic_acid	A08	AT4G22140.1	AT4G22140	PHD finger family protein / bromo-adjacent homology (BAH) domain-containing protein	cim	GO:0003677;GO:0005515;GO:0008270	DNA binding;protein binding;zinc ion binding	9170855	10252345	37	37	35.2609	40.3803	0.547653
365	BnaA08g10160D	BnaA08g10160D	chrA08	37	8714266	11101850	18.2715	21.5853	chrA08	9509400	9511282	Oleic_acid	A08	AT4G22140.1	AT4G22140	PHD finger family protein / bromo-adjacent homology (BAH) domain-containing protein	cim	GO:0003677;GO:0005515;GO:0008270	DNA binding;protein binding;zinc ion binding	9205559	10252345	37	37	36.0931	40.3803	0.547653
366	BnaA08g10160D	BnaA08g10160D	chrA08	37	8714266	11101850	18.2715	21.5853	chrA08	9509400	9511282	Stearic_acid	A08	AT4G22140.1	AT4G22140	PHD finger family protein / bromo-adjacent homology (BAH) domain-containing protein	cim	GO:0003677;GO:0005515;GO:0008270	DNA binding;protein binding;zinc ion binding	9203680	10849748	37	37	36.513	42.4976	0.547653
367	BnaA08g10160D	BnaA08g10160D	chrA08	37	8714266	11101850	18.2715	21.5853	chrA08	9509400	9511282	Linolenic_acid	A08	AT4G22140.1	AT4G22140	PHD finger family protein / bromo-adjacent homology (BAH) domain-containing protein	scanone	GO:0003677;GO:0005515;GO:0008270	DNA binding;protein binding;zinc ion binding	4523415	10252345	37	37	23.9951	40.3803	0.547653
368	BnaA08g10170D	BnaA08g10170D	chrA08	37	9203680	10043009	50.226	55.8979	chrA08	9513508	9515151	cis_11_Eicosenoic_acid	A08	AT4G22220.1	AT4G22220	SufE/NifU family protein	cim	GO:0005506;GO:0016226;GO:0051536	iron ion binding;iron-sulfur cluster assembly;iron-sulfur cluster binding	8714266	10042934	37	37	33.8374	38.2648	1.01021
369	BnaA08g10170D	BnaA08g10170D	chrA08	37	9203680	10043009	50.226	55.8979	chrA08	9513508	9515151	Linoleic_acid	A08	AT4G22220.1	AT4G22220	SufE/NifU family protein	cim	GO:0005506;GO:0016226;GO:0051536	iron ion binding;iron-sulfur cluster assembly;iron-sulfur cluster binding	9170855	10252345	37	37	35.2609	40.3803	1.01021
370	BnaA08g10170D	BnaA08g10170D	chrA08	37	9203680	10043009	50.226	55.8979	chrA08	9513508	9515151	Oleic_acid	A08	AT4G22220.1	AT4G22220	SufE/NifU family protein	cim	GO:0005506;GO:0016226;GO:0051536	iron ion binding;iron-sulfur cluster assembly;iron-sulfur cluster binding	9205559	10252345	37	37	36.0931	40.3803	1.01021
371	BnaA08g10170D	BnaA08g10170D	chrA08	37	9203680	10043009	50.226	55.8979	chrA08	9513508	9515151	Stearic_acid	A08	AT4G22220.1	AT4G22220	SufE/NifU family protein	cim	GO:0005506;GO:0016226;GO:0051536	iron ion binding;iron-sulfur cluster assembly;iron-sulfur cluster binding	9203680	10849748	37	37	36.513	42.4976	1.01021
372	BnaA08g10170D	BnaA08g10170D	chrA08	37	9203680	10043009	50.226	55.8979	chrA08	9513508	9515151	Linolenic_acid	A08	AT4G22220.1	AT4G22220	SufE/NifU family protein	scanone	GO:0005506;GO:0016226;GO:0051536	iron ion binding;iron-sulfur cluster assembly;iron-sulfur cluster binding	4523415	10252345	37	37	23.9951	40.3803	1.01021
373	BnaA08g10220D	BnaA08g10220D	chrA08	35.2609	8714266	10120555	15.5712	17.3648	chrA08	9527795	9529712	cis_11_Eicosenoic_acid	A08	AT4G22360.1	AT4G22360	SWIB complex BAF60b domain-containing protein	cim	GO:0003677;GO:0005515	DNA binding;protein binding	8714266	10042934	35.2609	35.2609	33.8374	38.2648	0.288404
374	BnaA08g10220D	BnaA08g10220D	chrA08	35.2609	8714266	10120555	15.5712	17.3648	chrA08	9527795	9529712	Linoleic_acid	A08	AT4G22360.1	AT4G22360	SWIB complex BAF60b domain-containing protein	cim	GO:0003677;GO:0005515	DNA binding;protein binding	9170855	10252345	35.2609	35.2609	35.2609	40.3803	0.288404
375	BnaA08g10220D	BnaA08g10220D	chrA08	35.2609	8714266	10120555	15.5712	17.3648	chrA08	9527795	9529712	Oleic_acid	A08	AT4G22360.1	AT4G22360	SWIB complex BAF60b domain-containing protein	cim	GO:0003677;GO:0005515	DNA binding;protein binding	9205559	10252345	35.2609	35.2609	36.0931	40.3803	0.288404
376	BnaA08g10220D	BnaA08g10220D	chrA08	35.2609	8714266	10120555	15.5712	17.3648	chrA08	9527795	9529712	Stearic_acid	A08	AT4G22360.1	AT4G22360	SWIB complex BAF60b domain-containing protein	cim	GO:0003677;GO:0005515	DNA binding;protein binding	9203680	10849748	35.2609	35.2609	36.513	42.4976	0.288404
377	BnaA08g10220D	BnaA08g10220D	chrA08	35.2609	8714266	10120555	15.5712	17.3648	chrA08	9527795	9529712	Linolenic_acid	A08	AT4G22360.1	AT4G22360	SWIB complex BAF60b domain-containing protein	scanone	GO:0003677;GO:0005515	DNA binding;protein binding	4523415	10252345	35.2609	35.2609	23.9951	40.3803	0.288404
378	BnaA08g10230D	BnaA08g10230D	chrA08	37.6493	8714266	12884251	7.10644	10.3247	chrA08	9530370	9532457	cis_11_Eicosenoic_acid	A08	AT4G12590.1	AT4G12590	Protein of unknown function DUF106, transmembrane	cim	GO:0016020	membrane	8714266	10042934	37.6493	37.6493	33.8374	38.2648	0.241488
379	BnaA08g10230D	BnaA08g10230D	chrA08	37.6493	8714266	12884251	7.10644	10.3247	chrA08	9530370	9532457	Linoleic_acid	A08	AT4G12590.1	AT4G12590	Protein of unknown function DUF106, transmembrane	cim	GO:0016020	membrane	9170855	10252345	37.6493	37.6493	35.2609	40.3803	0.241488
380	BnaA08g10230D	BnaA08g10230D	chrA08	37.6493	8714266	12884251	7.10644	10.3247	chrA08	9530370	9532457	Oleic_acid	A08	AT4G12590.1	AT4G12590	Protein of unknown function DUF106, transmembrane	cim	GO:0016020	membrane	9205559	10252345	37.6493	37.6493	36.0931	40.3803	0.241488
381	BnaA08g10230D	BnaA08g10230D	chrA08	37.6493	8714266	12884251	7.10644	10.3247	chrA08	9530370	9532457	Stearic_acid	A08	AT4G12590.1	AT4G12590	Protein of unknown function DUF106, transmembrane	cim	GO:0016020	membrane	9203680	10849748	37.6493	37.6493	36.513	42.4976	0.241488
382	BnaA08g10230D	BnaA08g10230D	chrA08	37.6493	8714266	12884251	7.10644	10.3247	chrA08	9530370	9532457	Linolenic_acid	A08	AT4G12590.1	AT4G12590	Protein of unknown function DUF106, transmembrane	scanone	GO:0016020	membrane	4523415	10252345	37.6493	37.6493	23.9951	40.3803	0.241488
383	BnaA08g10290D	BnaA08g10290D	chrA08	36	8714266	10252345	25.5116	28.153	chrA08	9551759	9553269	cis_11_Eicosenoic_acid	A08	NA	NA	NA	cim	GO:0005618;GO:0030599;GO:0042545	cell wall;pectinesterase activity;cell wall modification	8714266	10042934	36	36	33.8374	38.2648	1.05569
384	BnaA08g10290D	BnaA08g10290D	chrA08	36	8714266	10252345	25.5116	28.153	chrA08	9551759	9553269	Linoleic_acid	A08	NA	NA	NA	cim	GO:0005618;GO:0030599;GO:0042545	cell wall;pectinesterase activity;cell wall modification	9170855	10252345	36	36	35.2609	40.3803	1.05569
385	BnaA08g10290D	BnaA08g10290D	chrA08	36	8714266	10252345	25.5116	28.153	chrA08	9551759	9553269	Oleic_acid	A08	NA	NA	NA	cim	GO:0005618;GO:0030599;GO:0042545	cell wall;pectinesterase activity;cell wall modification	9205559	10252345	36	36	36.0931	40.3803	1.05569
386	BnaA08g10290D	BnaA08g10290D	chrA08	36	8714266	10252345	25.5116	28.153	chrA08	9551759	9553269	Stearic_acid	A08	NA	NA	NA	cim	GO:0005618;GO:0030599;GO:0042545	cell wall;pectinesterase activity;cell wall modification	9203680	10849748	36	36	36.513	42.4976	1.05569
387	BnaA08g10290D	BnaA08g10290D	chrA08	36	8714266	10252345	25.5116	28.153	chrA08	9551759	9553269	Linolenic_acid	A08	NA	NA	NA	scanone	GO:0005618;GO:0030599;GO:0042545	cell wall;pectinesterase activity;cell wall modification	4523415	10252345	36	36	23.9951	40.3803	1.05569
388	BnaA08g10790D	BnaA08g10790D	chrA08	35.2609	8712081	12042814	9.13581	11.3134	chrA08	9995108	9998125	cis_11_Eicosenoic_acid	A08	AT4G35230.1	AT4G35230	BR-signaling kinase 1	cim	GO:0004672;GO:0004713;GO:0005515;GO:0005524;GO:0006468	protein kinase activity;protein tyrosine kinase activity;protein binding;ATP binding;protein phosphorylation	8714266	10042934	35.2609	35.2609	33.8374	38.2648	0.324441
389	BnaA08g10790D	BnaA08g10790D	chrA08	35.2609	8712081	12042814	9.13581	11.3134	chrA08	9995108	9998125	Linoleic_acid	A08	AT4G35230.1	AT4G35230	BR-signaling kinase 1	cim	GO:0004672;GO:0004713;GO:0005515;GO:0005524;GO:0006468	protein kinase activity;protein tyrosine kinase activity;protein binding;ATP binding;protein phosphorylation	9170855	10252345	35.2609	35.2609	35.2609	40.3803	0.324441
390	BnaA08g10790D	BnaA08g10790D	chrA08	35.2609	8712081	12042814	9.13581	11.3134	chrA08	9995108	9998125	Oleic_acid	A08	AT4G35230.1	AT4G35230	BR-signaling kinase 1	cim	GO:0004672;GO:0004713;GO:0005515;GO:0005524;GO:0006468	protein kinase activity;protein tyrosine kinase activity;protein binding;ATP binding;protein phosphorylation	9205559	10252345	35.2609	35.2609	36.0931	40.3803	0.324441
391	BnaA08g10790D	BnaA08g10790D	chrA08	35.2609	8712081	12042814	9.13581	11.3134	chrA08	9995108	9998125	Stearic_acid	A08	AT4G35230.1	AT4G35230	BR-signaling kinase 1	cim	GO:0004672;GO:0004713;GO:0005515;GO:0005524;GO:0006468	protein kinase activity;protein tyrosine kinase activity;protein binding;ATP binding;protein phosphorylation	9203680	10849748	35.2609	35.2609	36.513	42.4976	0.324441
392	BnaA08g10790D	BnaA08g10790D	chrA08	35.2609	8712081	12042814	9.13581	11.3134	chrA08	9995108	9998125	Linolenic_acid	A08	AT4G35230.1	AT4G35230	BR-signaling kinase 1	scanone	GO:0004672;GO:0004713;GO:0005515;GO:0005524;GO:0006468	protein kinase activity;protein tyrosine kinase activity;protein binding;ATP binding;protein phosphorylation	4523415	10252345	35.2609	35.2609	23.9951	40.3803	0.324441
393	BnaA08g10850D	BnaA08g10850D	chrA08	37.6493	9203680	10252345	20.6961	23.1339	chrA08	10029459	10031013	cis_11_Eicosenoic_acid	A08	AT4G35110.3	AT4G35110	Arabidopsis phospholipase-like protein (PEARLI 4) family	cim	NA	NA	8714266	10042934	37.6493	37.6493	33.8374	38.2648	0.96026
394	BnaA08g10850D	BnaA08g10850D	chrA08	37.6493	9203680	10252345	20.6961	23.1339	chrA08	10029459	10031013	Linoleic_acid	A08	AT4G35110.3	AT4G35110	Arabidopsis phospholipase-like protein (PEARLI 4) family	cim	NA	NA	9170855	10252345	37.6493	37.6493	35.2609	40.3803	0.96026
395	BnaA08g10850D	BnaA08g10850D	chrA08	37.6493	9203680	10252345	20.6961	23.1339	chrA08	10029459	10031013	Oleic_acid	A08	AT4G35110.3	AT4G35110	Arabidopsis phospholipase-like protein (PEARLI 4) family	cim	NA	NA	9205559	10252345	37.6493	37.6493	36.0931	40.3803	0.96026
396	BnaA08g10850D	BnaA08g10850D	chrA08	37.6493	9203680	10252345	20.6961	23.1339	chrA08	10029459	10031013	Stearic_acid	A08	AT4G35110.3	AT4G35110	Arabidopsis phospholipase-like protein (PEARLI 4) family	cim	NA	NA	9203680	10849748	37.6493	37.6493	36.513	42.4976	0.96026
397	BnaA08g10850D	BnaA08g10850D	chrA08	37.6493	9203680	10252345	20.6961	23.1339	chrA08	10029459	10031013	Linolenic_acid	A08	AT4G35110.3	AT4G35110	Arabidopsis phospholipase-like protein (PEARLI 4) family	scanone	NA	NA	4523415	10252345	37.6493	37.6493	23.9951	40.3803	0.96026
398	BnaA08g10860D	BnaA08g10860D	chrA08	37	9203680	10043132	67.7089	79.7678	chrA08	10034293	10035945	cis_11_Eicosenoic_acid	A08	AT4G35100.1	AT4G35100	plasma membrane intrinsic protein 3	cim	GO:0005215;GO:0006810;GO:0016020	transporter activity;transport;membrane	8714266	10042934	37	37	33.8374	38.2648	1.31148
399	BnaA08g10860D	BnaA08g10860D	chrA08	37	9203680	10043132	67.7089	79.7678	chrA08	10034293	10035945	Linoleic_acid	A08	AT4G35100.1	AT4G35100	plasma membrane intrinsic protein 3	cim	GO:0005215;GO:0006810;GO:0016020	transporter activity;transport;membrane	9170855	10252345	37	37	35.2609	40.3803	1.31148
400	BnaA08g10860D	BnaA08g10860D	chrA08	37	9203680	10043132	67.7089	79.7678	chrA08	10034293	10035945	Oleic_acid	A08	AT4G35100.1	AT4G35100	plasma membrane intrinsic protein 3	cim	GO:0005215;GO:0006810;GO:0016020	transporter activity;transport;membrane	9205559	10252345	37	37	36.0931	40.3803	1.31148
401	BnaA08g10860D	BnaA08g10860D	chrA08	37	9203680	10043132	67.7089	79.7678	chrA08	10034293	10035945	Stearic_acid	A08	AT4G35100.1	AT4G35100	plasma membrane intrinsic protein 3	cim	GO:0005215;GO:0006810;GO:0016020	transporter activity;transport;membrane	9203680	10849748	37	37	36.513	42.4976	1.31148
402	BnaA08g10860D	BnaA08g10860D	chrA08	37	9203680	10043132	67.7089	79.7678	chrA08	10034293	10035945	Linolenic_acid	A08	AT4G35100.1	AT4G35100	plasma membrane intrinsic protein 3	scanone	GO:0005215;GO:0006810;GO:0016020	transporter activity;transport;membrane	4523415	10252345	37	37	23.9951	40.3803	1.31148
403	BnaA08g10910D	BnaA08g10910D	chrA08	56.7496	9170855	12228882	13.6543	17.0409	chrA08	10075949	10076488	Linoleic_acid	A08	AT4G35060.1	AT4G35060	Heavy metal transport/detoxification superfamily protein	cim	GO:0030001;GO:0046872	metal ion transport;metal ion binding	9170855	10252345	56.7496	56.7496	35.2609	40.3803	0.611997
404	BnaA08g10910D	BnaA08g10910D	chrA08	56.7496	9170855	12228882	13.6543	17.0409	chrA08	10075949	10076488	Oleic_acid	A08	AT4G35060.1	AT4G35060	Heavy metal transport/detoxification superfamily protein	cim	GO:0030001;GO:0046872	metal ion transport;metal ion binding	9205559	10252345	56.7496	56.7496	36.0931	40.3803	0.611997
405	BnaA08g10910D	BnaA08g10910D	chrA08	56.7496	9170855	12228882	13.6543	17.0409	chrA08	10075949	10076488	Palmitic_acid	A08	AT4G35060.1	AT4G35060	Heavy metal transport/detoxification superfamily protein	cim	GO:0030001;GO:0046872	metal ion transport;metal ion binding	10043009	10252345	56.7496	56.7496	37.4454	40.3803	0.611997
406	BnaA08g10910D	BnaA08g10910D	chrA08	56.7496	9170855	12228882	13.6543	17.0409	chrA08	10075949	10076488	Stearic_acid	A08	AT4G35060.1	AT4G35060	Heavy metal transport/detoxification superfamily protein	cim	GO:0030001;GO:0046872	metal ion transport;metal ion binding	9203680	10849748	56.7496	56.7496	36.513	42.4976	0.611997
407	BnaA08g10910D	BnaA08g10910D	chrA08	56.7496	9170855	12228882	13.6543	17.0409	chrA08	10075949	10076488	vaccenic_acid	A08	AT4G35060.1	AT4G35060	Heavy metal transport/detoxification superfamily protein	cim	GO:0030001;GO:0046872	metal ion transport;metal ion binding	10043132	10252345	56.7496	56.7496	37.6493	40.3803	0.611997
408	BnaA08g10910D	BnaA08g10910D	chrA08	56.7496	9170855	12228882	13.6543	17.0409	chrA08	10075949	10076488	Linolenic_acid	A08	AT4G35060.1	AT4G35060	Heavy metal transport/detoxification superfamily protein	scanone	GO:0030001;GO:0046872	metal ion transport;metal ion binding	4523415	10252345	56.7496	56.7496	23.9951	40.3803	0.611997
409	BnaA08g10920D	BnaA08g10920D	chrA08	37.6493	10043132	10120555	32.2719	33.6279	chrA08	10078176	10079322	Linoleic_acid	A08	NA	NA	NA	cim	GO:0003700;GO:0043565	transcription factor activity, sequence-specific DNA binding;sequence-specific DNA binding	9170855	10252345	37.6493	37.6493	35.2609	40.3803	0.617034
410	BnaA08g10920D	BnaA08g10920D	chrA08	37.6493	10043132	10120555	32.2719	33.6279	chrA08	10078176	10079322	Oleic_acid	A08	NA	NA	NA	cim	GO:0003700;GO:0043565	transcription factor activity, sequence-specific DNA binding;sequence-specific DNA binding	9205559	10252345	37.6493	37.6493	36.0931	40.3803	0.617034
411	BnaA08g10920D	BnaA08g10920D	chrA08	37.6493	10043132	10120555	32.2719	33.6279	chrA08	10078176	10079322	Palmitic_acid	A08	NA	NA	NA	cim	GO:0003700;GO:0043565	transcription factor activity, sequence-specific DNA binding;sequence-specific DNA binding	10043009	10252345	37.6493	37.6493	37.4454	40.3803	0.617034
412	BnaA08g10920D	BnaA08g10920D	chrA08	37.6493	10043132	10120555	32.2719	33.6279	chrA08	10078176	10079322	Stearic_acid	A08	NA	NA	NA	cim	GO:0003700;GO:0043565	transcription factor activity, sequence-specific DNA binding;sequence-specific DNA binding	9203680	10849748	37.6493	37.6493	36.513	42.4976	0.617034
413	BnaA08g10920D	BnaA08g10920D	chrA08	37.6493	10043132	10120555	32.2719	33.6279	chrA08	10078176	10079322	vaccenic_acid	A08	NA	NA	NA	cim	GO:0003700;GO:0043565	transcription factor activity, sequence-specific DNA binding;sequence-specific DNA binding	10043132	10252345	37.6493	37.6493	37.6493	40.3803	0.617034
414	BnaA08g10920D	BnaA08g10920D	chrA08	37.6493	10043132	10120555	32.2719	33.6279	chrA08	10078176	10079322	Linolenic_acid	A08	NA	NA	NA	scanone	GO:0003700;GO:0043565	transcription factor activity, sequence-specific DNA binding;sequence-specific DNA binding	4523415	10252345	37.6493	37.6493	23.9951	40.3803	0.617034
415	BnaA08g10990D	BnaA08g10990D	chrA08	37.9625	9203680	10082441	57.0572	69.354	chrA08	10129558	10131636	Erucic_acid	A08	AT4G34710.1	AT4G34710	arginine decarboxylase 2	cim	GO:0003824;GO:0006527;GO:0008295;GO:0008792	catalytic activity;arginine catabolic process;spermidine biosynthetic process;arginine decarboxylase activity	10082441	10252345	37.9625	37.9625	37.9625	40.3803	1.5124
416	BnaA08g10990D	BnaA08g10990D	chrA08	37.9625	9203680	10082441	57.0572	69.354	chrA08	10129558	10131636	Linoleic_acid	A08	AT4G34710.1	AT4G34710	arginine decarboxylase 2	cim	GO:0003824;GO:0006527;GO:0008295;GO:0008792	catalytic activity;arginine catabolic process;spermidine biosynthetic process;arginine decarboxylase activity	9170855	10252345	37.9625	37.9625	35.2609	40.3803	1.5124
417	BnaA08g10990D	BnaA08g10990D	chrA08	37.9625	9203680	10082441	57.0572	69.354	chrA08	10129558	10131636	Oleic_acid	A08	AT4G34710.1	AT4G34710	arginine decarboxylase 2	cim	GO:0003824;GO:0006527;GO:0008295;GO:0008792	catalytic activity;arginine catabolic process;spermidine biosynthetic process;arginine decarboxylase activity	9205559	10252345	37.9625	37.9625	36.0931	40.3803	1.5124
418	BnaA08g10990D	BnaA08g10990D	chrA08	37.9625	9203680	10082441	57.0572	69.354	chrA08	10129558	10131636	Palmitic_acid	A08	AT4G34710.1	AT4G34710	arginine decarboxylase 2	cim	GO:0003824;GO:0006527;GO:0008295;GO:0008792	catalytic activity;arginine catabolic process;spermidine biosynthetic process;arginine decarboxylase activity	10043009	10252345	37.9625	37.9625	37.4454	40.3803	1.5124
419	BnaA08g10990D	BnaA08g10990D	chrA08	37.9625	9203680	10082441	57.0572	69.354	chrA08	10129558	10131636	Stearic_acid	A08	AT4G34710.1	AT4G34710	arginine decarboxylase 2	cim	GO:0003824;GO:0006527;GO:0008295;GO:0008792	catalytic activity;arginine catabolic process;spermidine biosynthetic process;arginine decarboxylase activity	9203680	10849748	37.9625	37.9625	36.513	42.4976	1.5124
420	BnaA08g10990D	BnaA08g10990D	chrA08	37.9625	9203680	10082441	57.0572	69.354	chrA08	10129558	10131636	vaccenic_acid	A08	AT4G34710.1	AT4G34710	arginine decarboxylase 2	cim	GO:0003824;GO:0006527;GO:0008295;GO:0008792	catalytic activity;arginine catabolic process;spermidine biosynthetic process;arginine decarboxylase activity	10043132	10252345	37.9625	37.9625	37.6493	40.3803	1.5124
421	BnaA08g10990D	BnaA08g10990D	chrA08	37.9625	9203680	10082441	57.0572	69.354	chrA08	10129558	10131636	Linolenic_acid	A08	AT4G34710.1	AT4G34710	arginine decarboxylase 2	scanone	GO:0003824;GO:0006527;GO:0008295;GO:0008792	catalytic activity;arginine catabolic process;spermidine biosynthetic process;arginine decarboxylase activity	4523415	10252345	37.9625	37.9625	23.9951	40.3803	1.5124
422	BnaA08g11050D	BnaA08g11050D	chrA08	37.6493	9203680	10082441	33.2087	35.718	chrA08	10146816	10149400	Erucic_acid	A08	AT4G34660.1	AT4G34660	SH3 domain-containing protein	cim	GO:0005515	protein binding	10082441	10252345	37.6493	37.6493	37.9625	40.3803	0.658952
423	BnaA08g11050D	BnaA08g11050D	chrA08	37.6493	9203680	10082441	33.2087	35.718	chrA08	10146816	10149400	Linoleic_acid	A08	AT4G34660.1	AT4G34660	SH3 domain-containing protein	cim	GO:0005515	protein binding	9170855	10252345	37.6493	37.6493	35.2609	40.3803	0.658952
424	BnaA08g11050D	BnaA08g11050D	chrA08	37.6493	9203680	10082441	33.2087	35.718	chrA08	10146816	10149400	Oleic_acid	A08	AT4G34660.1	AT4G34660	SH3 domain-containing protein	cim	GO:0005515	protein binding	9205559	10252345	37.6493	37.6493	36.0931	40.3803	0.658952
425	BnaA08g11050D	BnaA08g11050D	chrA08	37.6493	9203680	10082441	33.2087	35.718	chrA08	10146816	10149400	Palmitic_acid	A08	AT4G34660.1	AT4G34660	SH3 domain-containing protein	cim	GO:0005515	protein binding	10043009	10252345	37.6493	37.6493	37.4454	40.3803	0.658952
426	BnaA08g11050D	BnaA08g11050D	chrA08	37.6493	9203680	10082441	33.2087	35.718	chrA08	10146816	10149400	Stearic_acid	A08	AT4G34660.1	AT4G34660	SH3 domain-containing protein	cim	GO:0005515	protein binding	9203680	10849748	37.6493	37.6493	36.513	42.4976	0.658952
427	BnaA08g11050D	BnaA08g11050D	chrA08	37.6493	9203680	10082441	33.2087	35.718	chrA08	10146816	10149400	vaccenic_acid	A08	AT4G34660.1	AT4G34660	SH3 domain-containing protein	cim	GO:0005515	protein binding	10043132	10252345	37.6493	37.6493	37.6493	40.3803	0.658952
428	BnaA08g11050D	BnaA08g11050D	chrA08	37.6493	9203680	10082441	33.2087	35.718	chrA08	10146816	10149400	Linolenic_acid	A08	AT4G34660.1	AT4G34660	SH3 domain-containing protein	scanone	GO:0005515	protein binding	4523415	10252345	37.6493	37.6493	23.9951	40.3803	0.658952
429	BnaA08g11060D	BnaA08g11060D	chrA08	40	9170855	10252345	12.8616	14.651	chrA08	10149585	10152879	Erucic_acid	A08	AT4G34640.1	AT4G34640	squalene synthase 1	cim	GO:0004310;GO:0008610;GO:0009058;GO:0016021;GO:0016740	farnesyl-diphosphate farnesyltransferase activity;lipid biosynthetic process;biosynthetic process;integral component of membrane;transferase activity	10082441	10252345	40	40	37.9625	40.3803	0.516096
430	BnaA08g11060D	BnaA08g11060D	chrA08	40	9170855	10252345	12.8616	14.651	chrA08	10149585	10152879	Linoleic_acid	A08	AT4G34640.1	AT4G34640	squalene synthase 1	cim	GO:0004310;GO:0008610;GO:0009058;GO:0016021;GO:0016740	farnesyl-diphosphate farnesyltransferase activity;lipid biosynthetic process;biosynthetic process;integral component of membrane;transferase activity	9170855	10252345	40	40	35.2609	40.3803	0.516096
431	BnaA08g11060D	BnaA08g11060D	chrA08	40	9170855	10252345	12.8616	14.651	chrA08	10149585	10152879	Oleic_acid	A08	AT4G34640.1	AT4G34640	squalene synthase 1	cim	GO:0004310;GO:0008610;GO:0009058;GO:0016021;GO:0016740	farnesyl-diphosphate farnesyltransferase activity;lipid biosynthetic process;biosynthetic process;integral component of membrane;transferase activity	9205559	10252345	40	40	36.0931	40.3803	0.516096
432	BnaA08g11060D	BnaA08g11060D	chrA08	40	9170855	10252345	12.8616	14.651	chrA08	10149585	10152879	Palmitic_acid	A08	AT4G34640.1	AT4G34640	squalene synthase 1	cim	GO:0004310;GO:0008610;GO:0009058;GO:0016021;GO:0016740	farnesyl-diphosphate farnesyltransferase activity;lipid biosynthetic process;biosynthetic process;integral component of membrane;transferase activity	10043009	10252345	40	40	37.4454	40.3803	0.516096
433	BnaA08g11060D	BnaA08g11060D	chrA08	40	9170855	10252345	12.8616	14.651	chrA08	10149585	10152879	Stearic_acid	A08	AT4G34640.1	AT4G34640	squalene synthase 1	cim	GO:0004310;GO:0008610;GO:0009058;GO:0016021;GO:0016740	farnesyl-diphosphate farnesyltransferase activity;lipid biosynthetic process;biosynthetic process;integral component of membrane;transferase activity	9203680	10849748	40	40	36.513	42.4976	0.516096
434	BnaA08g11060D	BnaA08g11060D	chrA08	40	9170855	10252345	12.8616	14.651	chrA08	10149585	10152879	vaccenic_acid	A08	AT4G34640.1	AT4G34640	squalene synthase 1	cim	GO:0004310;GO:0008610;GO:0009058;GO:0016021;GO:0016740	farnesyl-diphosphate farnesyltransferase activity;lipid biosynthetic process;biosynthetic process;integral component of membrane;transferase activity	10043132	10252345	40	40	37.6493	40.3803	0.516096
435	BnaA08g11060D	BnaA08g11060D	chrA08	40	9170855	10252345	12.8616	14.651	chrA08	10149585	10152879	Linolenic_acid	A08	AT4G34640.1	AT4G34640	squalene synthase 1	scanone	GO:0004310;GO:0008610;GO:0009058;GO:0016021;GO:0016740	farnesyl-diphosphate farnesyltransferase activity;lipid biosynthetic process;biosynthetic process;integral component of membrane;transferase activity	4523415	10252345	40	40	23.9951	40.3803	0.516096
436	BnaA08g11090D	BnaA08g11090D	chrA08	46.6889	5598684	15471846	2.04115	6.66872	chrA08	10169140	10172487	Erucic_acid	A08	AT4G34580.1	AT4G34580	Sec14p-like phosphatidylinositol transfer family protein	cim	GO:0005215;GO:0005622;GO:0006810	transporter activity;intracellular;transport	10082441	10252345	46.6889	46.6889	37.9625	40.3803	0.435847
437	BnaA08g11090D	BnaA08g11090D	chrA08	46.6889	5598684	15471846	2.04115	6.66872	chrA08	10169140	10172487	Linoleic_acid	A08	AT4G34580.1	AT4G34580	Sec14p-like phosphatidylinositol transfer family protein	cim	GO:0005215;GO:0005622;GO:0006810	transporter activity;intracellular;transport	9170855	10252345	46.6889	46.6889	35.2609	40.3803	0.435847
438	BnaA08g11090D	BnaA08g11090D	chrA08	46.6889	5598684	15471846	2.04115	6.66872	chrA08	10169140	10172487	Oleic_acid	A08	AT4G34580.1	AT4G34580	Sec14p-like phosphatidylinositol transfer family protein	cim	GO:0005215;GO:0005622;GO:0006810	transporter activity;intracellular;transport	9205559	10252345	46.6889	46.6889	36.0931	40.3803	0.435847
439	BnaA08g11090D	BnaA08g11090D	chrA08	46.6889	5598684	15471846	2.04115	6.66872	chrA08	10169140	10172487	Palmitic_acid	A08	AT4G34580.1	AT4G34580	Sec14p-like phosphatidylinositol transfer family protein	cim	GO:0005215;GO:0005622;GO:0006810	transporter activity;intracellular;transport	10043009	10252345	46.6889	46.6889	37.4454	40.3803	0.435847
440	BnaA08g11090D	BnaA08g11090D	chrA08	46.6889	5598684	15471846	2.04115	6.66872	chrA08	10169140	10172487	Stearic_acid	A08	AT4G34580.1	AT4G34580	Sec14p-like phosphatidylinositol transfer family protein	cim	GO:0005215;GO:0005622;GO:0006810	transporter activity;intracellular;transport	9203680	10849748	46.6889	46.6889	36.513	42.4976	0.435847
441	BnaA08g11090D	BnaA08g11090D	chrA08	46.6889	5598684	15471846	2.04115	6.66872	chrA08	10169140	10172487	vaccenic_acid	A08	AT4G34580.1	AT4G34580	Sec14p-like phosphatidylinositol transfer family protein	cim	GO:0005215;GO:0005622;GO:0006810	transporter activity;intracellular;transport	10043132	10252345	46.6889	46.6889	37.6493	40.3803	0.435847
442	BnaA08g11090D	BnaA08g11090D	chrA08	46.6889	5598684	15471846	2.04115	6.66872	chrA08	10169140	10172487	Linolenic_acid	A08	AT4G34580.1	AT4G34580	Sec14p-like phosphatidylinositol transfer family protein	scanone	GO:0005215;GO:0005622;GO:0006810	transporter activity;intracellular;transport	4523415	10252345	46.6889	46.6889	23.9951	40.3803	0.435847
443	BnaA08g11140D	BnaA08g11140D	chrA08	37.4454	9203680	10252345	28.2129	31.5292	chrA08	10193789	10195213	Erucic_acid	A08	AT4G34510.1	AT4G34510	3-ketoacyl-CoA synthase 17	cim	GO:0003824;GO:0006633;GO:0008152;GO:0008610;GO:0016020	catalytic activity;fatty acid biosynthetic process;metabolic process;lipid biosynthetic process;membrane	10082441	10252345	37.4454	37.4454	37.9625	40.3803	0.864832
444	BnaA08g11140D	BnaA08g11140D	chrA08	37.4454	9203680	10252345	28.2129	31.5292	chrA08	10193789	10195213	Linoleic_acid	A08	AT4G34510.1	AT4G34510	3-ketoacyl-CoA synthase 17	cim	GO:0003824;GO:0006633;GO:0008152;GO:0008610;GO:0016020	catalytic activity;fatty acid biosynthetic process;metabolic process;lipid biosynthetic process;membrane	9170855	10252345	37.4454	37.4454	35.2609	40.3803	0.864832
445	BnaA08g11140D	BnaA08g11140D	chrA08	37.4454	9203680	10252345	28.2129	31.5292	chrA08	10193789	10195213	Oleic_acid	A08	AT4G34510.1	AT4G34510	3-ketoacyl-CoA synthase 17	cim	GO:0003824;GO:0006633;GO:0008152;GO:0008610;GO:0016020	catalytic activity;fatty acid biosynthetic process;metabolic process;lipid biosynthetic process;membrane	9205559	10252345	37.4454	37.4454	36.0931	40.3803	0.864832
446	BnaA08g11140D	BnaA08g11140D	chrA08	37.4454	9203680	10252345	28.2129	31.5292	chrA08	10193789	10195213	Palmitic_acid	A08	AT4G34510.1	AT4G34510	3-ketoacyl-CoA synthase 17	cim	GO:0003824;GO:0006633;GO:0008152;GO:0008610;GO:0016020	catalytic activity;fatty acid biosynthetic process;metabolic process;lipid biosynthetic process;membrane	10043009	10252345	37.4454	37.4454	37.4454	40.3803	0.864832
447	BnaA08g11140D	BnaA08g11140D	chrA08	37.4454	9203680	10252345	28.2129	31.5292	chrA08	10193789	10195213	Stearic_acid	A08	AT4G34510.1	AT4G34510	3-ketoacyl-CoA synthase 17	cim	GO:0003824;GO:0006633;GO:0008152;GO:0008610;GO:0016020	catalytic activity;fatty acid biosynthetic process;metabolic process;lipid biosynthetic process;membrane	9203680	10849748	37.4454	37.4454	36.513	42.4976	0.864832
448	BnaA08g11140D	BnaA08g11140D	chrA08	37.4454	9203680	10252345	28.2129	31.5292	chrA08	10193789	10195213	vaccenic_acid	A08	AT4G34510.1	AT4G34510	3-ketoacyl-CoA synthase 17	cim	GO:0003824;GO:0006633;GO:0008152;GO:0008610;GO:0016020	catalytic activity;fatty acid biosynthetic process;metabolic process;lipid biosynthetic process;membrane	10043132	10252345	37.4454	37.4454	37.6493	40.3803	0.864832
449	BnaA08g11140D	BnaA08g11140D	chrA08	37.4454	9203680	10252345	28.2129	31.5292	chrA08	10193789	10195213	Linolenic_acid	A08	AT4G34510.1	AT4G34510	3-ketoacyl-CoA synthase 17	scanone	GO:0003824;GO:0006633;GO:0008152;GO:0008610;GO:0016020	catalytic activity;fatty acid biosynthetic process;metabolic process;lipid biosynthetic process;membrane	4523415	10252345	37.4454	37.4454	23.9951	40.3803	0.864832
450	BnaA08g11150D	BnaA08g11150D	chrA08	40	9170855	10849748	19.9426	22.3199	chrA08	10197868	10200613	Erucic_acid	A08	AT4G34490.1	AT4G34490	cyclase associated protein 1	cim	GO:0000902;GO:0003779;GO:0007010	cell morphogenesis;actin binding;cytoskeleton organization	10082441	10252345	40	40	37.9625	40.3803	0.591661
451	BnaA08g11150D	BnaA08g11150D	chrA08	40	9170855	10849748	19.9426	22.3199	chrA08	10197868	10200613	Linoleic_acid	A08	AT4G34490.1	AT4G34490	cyclase associated protein 1	cim	GO:0000902;GO:0003779;GO:0007010	cell morphogenesis;actin binding;cytoskeleton organization	9170855	10252345	40	40	35.2609	40.3803	0.591661
452	BnaA08g11150D	BnaA08g11150D	chrA08	40	9170855	10849748	19.9426	22.3199	chrA08	10197868	10200613	Oleic_acid	A08	AT4G34490.1	AT4G34490	cyclase associated protein 1	cim	GO:0000902;GO:0003779;GO:0007010	cell morphogenesis;actin binding;cytoskeleton organization	9205559	10252345	40	40	36.0931	40.3803	0.591661
453	BnaA08g11150D	BnaA08g11150D	chrA08	40	9170855	10849748	19.9426	22.3199	chrA08	10197868	10200613	Palmitic_acid	A08	AT4G34490.1	AT4G34490	cyclase associated protein 1	cim	GO:0000902;GO:0003779;GO:0007010	cell morphogenesis;actin binding;cytoskeleton organization	10043009	10252345	40	40	37.4454	40.3803	0.591661
454	BnaA08g11150D	BnaA08g11150D	chrA08	40	9170855	10849748	19.9426	22.3199	chrA08	10197868	10200613	Stearic_acid	A08	AT4G34490.1	AT4G34490	cyclase associated protein 1	cim	GO:0000902;GO:0003779;GO:0007010	cell morphogenesis;actin binding;cytoskeleton organization	9203680	10849748	40	40	36.513	42.4976	0.591661
455	BnaA08g11150D	BnaA08g11150D	chrA08	40	9170855	10849748	19.9426	22.3199	chrA08	10197868	10200613	vaccenic_acid	A08	AT4G34490.1	AT4G34490	cyclase associated protein 1	cim	GO:0000902;GO:0003779;GO:0007010	cell morphogenesis;actin binding;cytoskeleton organization	10043132	10252345	40	40	37.6493	40.3803	0.591661
456	BnaA08g11150D	BnaA08g11150D	chrA08	40	9170855	10849748	19.9426	22.3199	chrA08	10197868	10200613	Linolenic_acid	A08	AT4G34490.1	AT4G34490	cyclase associated protein 1	scanone	GO:0000902;GO:0003779;GO:0007010	cell morphogenesis;actin binding;cytoskeleton organization	4523415	10252345	40	40	23.9951	40.3803	0.591661
457	BnaA08g11160D	BnaA08g11160D	chrA08	37	9203680	10914086	12.1778	15.188	chrA08	10200977	10203212	Erucic_acid	A08	AT4G34460.1	AT4G34460	GTP binding protein beta 1	cim	GO:0005515	protein binding	10082441	10252345	37	37	37.9625	40.3803	0.520973
458	BnaA08g11160D	BnaA08g11160D	chrA08	37	9203680	10914086	12.1778	15.188	chrA08	10200977	10203212	Linoleic_acid	A08	AT4G34460.1	AT4G34460	GTP binding protein beta 1	cim	GO:0005515	protein binding	9170855	10252345	37	37	35.2609	40.3803	0.520973
459	BnaA08g11160D	BnaA08g11160D	chrA08	37	9203680	10914086	12.1778	15.188	chrA08	10200977	10203212	Oleic_acid	A08	AT4G34460.1	AT4G34460	GTP binding protein beta 1	cim	GO:0005515	protein binding	9205559	10252345	37	37	36.0931	40.3803	0.520973
460	BnaA08g11160D	BnaA08g11160D	chrA08	37	9203680	10914086	12.1778	15.188	chrA08	10200977	10203212	Palmitic_acid	A08	AT4G34460.1	AT4G34460	GTP binding protein beta 1	cim	GO:0005515	protein binding	10043009	10252345	37	37	37.4454	40.3803	0.520973
461	BnaA08g11160D	BnaA08g11160D	chrA08	37	9203680	10914086	12.1778	15.188	chrA08	10200977	10203212	Stearic_acid	A08	AT4G34460.1	AT4G34460	GTP binding protein beta 1	cim	GO:0005515	protein binding	9203680	10849748	37	37	36.513	42.4976	0.520973
462	BnaA08g11160D	BnaA08g11160D	chrA08	37	9203680	10914086	12.1778	15.188	chrA08	10200977	10203212	vaccenic_acid	A08	AT4G34460.1	AT4G34460	GTP binding protein beta 1	cim	GO:0005515	protein binding	10043132	10252345	37	37	37.6493	40.3803	0.520973
463	BnaA08g11160D	BnaA08g11160D	chrA08	37	9203680	10914086	12.1778	15.188	chrA08	10200977	10203212	Linolenic_acid	A08	AT4G34460.1	AT4G34460	GTP binding protein beta 1	scanone	GO:0005515	protein binding	4523415	10252345	37	37	23.9951	40.3803	0.520973
464	BnaA08g11190D	BnaA08g11190D	chrA08	37.4454	10043009	10043009	59.9243	59.9243	chrA08	10221643	10225955	Erucic_acid	A08	AT4G34430.4	AT4G34430	DNA-binding family protein	cim	GO:0003677;GO:0003682;GO:0005515;GO:0008270	DNA binding;chromatin binding;protein binding;zinc ion binding	10082441	10252345	37.4454	37.4454	37.9625	40.3803	0.870859
465	BnaA08g11190D	BnaA08g11190D	chrA08	37.4454	10043009	10043009	59.9243	59.9243	chrA08	10221643	10225955	Linoleic_acid	A08	AT4G34430.4	AT4G34430	DNA-binding family protein	cim	GO:0003677;GO:0003682;GO:0005515;GO:0008270	DNA binding;chromatin binding;protein binding;zinc ion binding	9170855	10252345	37.4454	37.4454	35.2609	40.3803	0.870859
466	BnaA08g11190D	BnaA08g11190D	chrA08	37.4454	10043009	10043009	59.9243	59.9243	chrA08	10221643	10225955	Oleic_acid	A08	AT4G34430.4	AT4G34430	DNA-binding family protein	cim	GO:0003677;GO:0003682;GO:0005515;GO:0008270	DNA binding;chromatin binding;protein binding;zinc ion binding	9205559	10252345	37.4454	37.4454	36.0931	40.3803	0.870859
467	BnaA08g11190D	BnaA08g11190D	chrA08	37.4454	10043009	10043009	59.9243	59.9243	chrA08	10221643	10225955	Palmitic_acid	A08	AT4G34430.4	AT4G34430	DNA-binding family protein	cim	GO:0003677;GO:0003682;GO:0005515;GO:0008270	DNA binding;chromatin binding;protein binding;zinc ion binding	10043009	10252345	37.4454	37.4454	37.4454	40.3803	0.870859
468	BnaA08g11190D	BnaA08g11190D	chrA08	37.4454	10043009	10043009	59.9243	59.9243	chrA08	10221643	10225955	Stearic_acid	A08	AT4G34430.4	AT4G34430	DNA-binding family protein	cim	GO:0003677;GO:0003682;GO:0005515;GO:0008270	DNA binding;chromatin binding;protein binding;zinc ion binding	9203680	10849748	37.4454	37.4454	36.513	42.4976	0.870859
469	BnaA08g11190D	BnaA08g11190D	chrA08	37.4454	10043009	10043009	59.9243	59.9243	chrA08	10221643	10225955	vaccenic_acid	A08	AT4G34430.4	AT4G34430	DNA-binding family protein	cim	GO:0003677;GO:0003682;GO:0005515;GO:0008270	DNA binding;chromatin binding;protein binding;zinc ion binding	10043132	10252345	37.4454	37.4454	37.6493	40.3803	0.870859
470	BnaA08g11190D	BnaA08g11190D	chrA08	37.4454	10043009	10043009	59.9243	59.9243	chrA08	10221643	10225955	Linolenic_acid	A08	AT4G34430.4	AT4G34430	DNA-binding family protein	scanone	GO:0003677;GO:0003682;GO:0005515;GO:0008270	DNA binding;chromatin binding;protein binding;zinc ion binding	4523415	10252345	37.4454	37.4454	23.9951	40.3803	0.870859
471	BnaA08g11230D	BnaA08g11230D	chrA08	36.513	9170855	10252345	22.3506	23.3835	chrA08	10239650	10243308	Erucic_acid	A08	AT4G34390.1	AT4G34390	extra-large GTP-binding protein 2	cim	GO:0003924;GO:0004871;GO:0007165;GO:0007186;GO:0019001;GO:0031683	GTPase activity;signal transducer activity;signal transduction;G-protein coupled receptor signaling pathway;guanyl nucleotide binding;G-protein beta/gamma-subunit complex binding	10082441	10252345	36.513	36.513	37.9625	40.3803	0.666266
472	BnaA08g11230D	BnaA08g11230D	chrA08	36.513	9170855	10252345	22.3506	23.3835	chrA08	10239650	10243308	Linoleic_acid	A08	AT4G34390.1	AT4G34390	extra-large GTP-binding protein 2	cim	GO:0003924;GO:0004871;GO:0007165;GO:0007186;GO:0019001;GO:0031683	GTPase activity;signal transducer activity;signal transduction;G-protein coupled receptor signaling pathway;guanyl nucleotide binding;G-protein beta/gamma-subunit complex binding	9170855	10252345	36.513	36.513	35.2609	40.3803	0.666266
473	BnaA08g11230D	BnaA08g11230D	chrA08	36.513	9170855	10252345	22.3506	23.3835	chrA08	10239650	10243308	Oleic_acid	A08	AT4G34390.1	AT4G34390	extra-large GTP-binding protein 2	cim	GO:0003924;GO:0004871;GO:0007165;GO:0007186;GO:0019001;GO:0031683	GTPase activity;signal transducer activity;signal transduction;G-protein coupled receptor signaling pathway;guanyl nucleotide binding;G-protein beta/gamma-subunit complex binding	9205559	10252345	36.513	36.513	36.0931	40.3803	0.666266
474	BnaA08g11230D	BnaA08g11230D	chrA08	36.513	9170855	10252345	22.3506	23.3835	chrA08	10239650	10243308	Palmitic_acid	A08	AT4G34390.1	AT4G34390	extra-large GTP-binding protein 2	cim	GO:0003924;GO:0004871;GO:0007165;GO:0007186;GO:0019001;GO:0031683	GTPase activity;signal transducer activity;signal transduction;G-protein coupled receptor signaling pathway;guanyl nucleotide binding;G-protein beta/gamma-subunit complex binding	10043009	10252345	36.513	36.513	37.4454	40.3803	0.666266
475	BnaA08g11230D	BnaA08g11230D	chrA08	36.513	9170855	10252345	22.3506	23.3835	chrA08	10239650	10243308	Stearic_acid	A08	AT4G34390.1	AT4G34390	extra-large GTP-binding protein 2	cim	GO:0003924;GO:0004871;GO:0007165;GO:0007186;GO:0019001;GO:0031683	GTPase activity;signal transducer activity;signal transduction;G-protein coupled receptor signaling pathway;guanyl nucleotide binding;G-protein beta/gamma-subunit complex binding	9203680	10849748	36.513	36.513	36.513	42.4976	0.666266
476	BnaA08g11230D	BnaA08g11230D	chrA08	36.513	9170855	10252345	22.3506	23.3835	chrA08	10239650	10243308	vaccenic_acid	A08	AT4G34390.1	AT4G34390	extra-large GTP-binding protein 2	cim	GO:0003924;GO:0004871;GO:0007165;GO:0007186;GO:0019001;GO:0031683	GTPase activity;signal transducer activity;signal transduction;G-protein coupled receptor signaling pathway;guanyl nucleotide binding;G-protein beta/gamma-subunit complex binding	10043132	10252345	36.513	36.513	37.6493	40.3803	0.666266
477	BnaA08g11230D	BnaA08g11230D	chrA08	36.513	9170855	10252345	22.3506	23.3835	chrA08	10239650	10243308	Linolenic_acid	A08	AT4G34390.1	AT4G34390	extra-large GTP-binding protein 2	scanone	GO:0003924;GO:0004871;GO:0007165;GO:0007186;GO:0019001;GO:0031683	GTPase activity;signal transducer activity;signal transduction;G-protein coupled receptor signaling pathway;guanyl nucleotide binding;G-protein beta/gamma-subunit complex binding	4523415	10252345	36.513	36.513	23.9951	40.3803	0.666266
478	BnaA08g11250D	BnaA08g11250D	chrA08	41	10120113	11895881	9.09375	11.8844	chrA08	10250358	10252838	Stearic_acid	A08	AT4G34350.1	AT4G34350	4-hydroxy-3-methylbut-2-enyl diphosphate reductase	cim	GO:0055114	oxidation-reduction process	9203680	10849748	41	41	36.513	42.4976	0.254643
479	BnaA08g11320D	BnaA08g11320D	chrA08	40.3803	10120113	10252345	50.5801	55.5564	chrA08	10296385	10298687	Stearic_acid	A08	AT4G34200.1	AT4G34200	D-3-phosphoglycerate dehydrogenase	cim	GO:0000166;GO:0004617;GO:0006564;GO:0008152;GO:0016597;GO:0048037;GO:0051287;GO:0055114	nucleotide binding;phosphoglycerate dehydrogenase activity;L-serine biosynthetic process;metabolic process;amino acid binding;cofactor binding;NAD binding;oxidation-reduction process	9203680	10849748	40.3803	40.3803	36.513	42.4976	1.34341
480	BnaA08g11330D	BnaA08g11330D	chrA08	40	8714266	11267521	10.1601	13.0662	chrA08	10299103	10300125	Stearic_acid	A08	NA	NA	NA	cim	GO:0007049;GO:0016538	cell cycle;cyclin-dependent protein serine/threonine kinase regulator activity	9203680	10849748	40	40	36.513	42.4976	0.377361
481	BnaA08g11340D	BnaA08g11340D	chrA08	40.3803	10120113	10914086	32.7387	35.5143	chrA08	10300929	10304240	Stearic_acid	A08	AT3G42050.1	AT3G42050	vacuolar ATP synthase subunit H family protein	cim	GO:0005488;GO:0015991	binding;ATP hydrolysis coupled proton transport	9203680	10849748	40.3803	40.3803	36.513	42.4976	0.848015
482	BnaA08g11480D	BnaA08g11480D	chrA08	43.4207	8714266	11152883	15.1393	17.9003	chrA08	10438239	10440118	Stearic_acid	A08	AT4G33670.1	AT4G33670	NAD(P)-linked oxidoreductase superfamily protein	cim	NA	NA	9203680	10849748	43.4207	43.4207	36.513	42.4976	0.582222
483	BnaA08g11500D	BnaA08g11500D	chrA08	43	8714266	11152883	13.6235	15.6308	chrA08	10446420	10450421	Stearic_acid	A08	AT4G33630.1	AT4G33630	Protein of unknown function (DUF3506)	cim	NA	NA	9203680	10849748	43	43	36.513	42.4976	0.276136
484	BnaA08g11580D	BnaA08g11580D	chrA08	40.3803	5598684	11890946	4.14907	6.31648	chrA08	10479377	10480929	Stearic_acid	A08	NA	NA	NA	cim	GO:0006812;GO:0016021;GO:0019829;GO:0030001;GO:0046872	cation transport;integral component of membrane;cation-transporting ATPase activity;metal ion transport;metal ion binding	9203680	10849748	40.3803	40.3803	36.513	42.4976	-0.277539
485	BnaA08g11590D	BnaA08g11590D	chrA08	41.9368	8714266	11442761	21.5098	25.3331	chrA08	10485307	10487170	Stearic_acid	A08	AT4G34120.1	AT4G34120	Cystathionine beta-synthase (CBS) family protein	cim	GO:0005515	protein binding	9203680	10849748	41.9368	41.9368	36.513	42.4976	0.535548
486	BnaA08g11600D	BnaA08g11600D	chrA08	41	10252345	10914086	30.3609	33.0118	chrA08	10487609	10488598	Stearic_acid	A08	NA	NA	NA	cim	NA	NA	9203680	10849748	41	41	36.513	42.4976	0.636571
487	BnaA08g11610D	BnaA08g11610D	chrA08	40.3803	10120113	10849748	16.497	19.8322	chrA08	10488867	10492136	Stearic_acid	A08	AT4G34110.1	AT4G34110	poly(A) binding protein 2	cim	GO:0000166;GO:0003676;GO:0003723	nucleotide binding;nucleic acid binding;RNA binding	9203680	10849748	40.3803	40.3803	36.513	42.4976	0.34785
488	BnaA08g11640D	BnaA08g11640D	chrA08	40.3803	10120113	10849748	37.018	42.5057	chrA08	10507282	10508723	Stearic_acid	A08	AT4G34050.1	AT4G34050	S-adenosyl-L-methionine-dependent methyltransferases superfamily protein	cim	GO:0008171	O-methyltransferase activity	9203680	10849748	40.3803	40.3803	36.513	42.4976	-1.30786
489	BnaA08g11670D	BnaA08g11670D	chrA08	51	10914086	12228882	9.5362	11.4538	chrA08	10525017	10527951	Stearic_acid	A08	AT1G02980.1	AT1G02980	cullin 2	cim	GO:0006511;GO:0031461;GO:0031625	ubiquitin-dependent protein catabolic process;cullin-RING ubiquitin ligase complex;ubiquitin protein ligase binding	9203680	10849748	51	51	36.513	42.4976	-0.509879
490	BnaA08g11740D	BnaA08g11740D	chrA08	41.9368	8712081	13434513	6.04841	7.73395	chrA08	10557004	10558887	Stearic_acid	A08	AT4G33920.1	AT4G33920	Protein phosphatase 2C family protein	cim	GO:0003824;GO:0004722;GO:0006470	catalytic activity;protein serine/threonine phosphatase activity;protein dephosphorylation	9203680	10849748	41.9368	41.9368	36.513	42.4976	0.276371
491	BnaA08g11750D	BnaA08g11750D	chrA08	40.3803	8409348	11442761	4.38087	5.84238	chrA08	10562205	10564256	Stearic_acid	A08	AT4G33910.1	AT4G33910	2-oxoglutarate (2OG) and Fe(II)-dependent oxygenase superfamily protein	cim	GO:0005506;GO:0016491;GO:0031418;GO:0055114	iron ion binding;oxidoreductase activity;L-ascorbic acid binding;oxidation-reduction process	9203680	10849748	40.3803	40.3803	36.513	42.4976	0.164433
492	BnaA08g11770D	BnaA08g11770D	chrA08	57	10120555	13117162	4.38374	5.42399	chrA08	10571726	10575267	Stearic_acid	A08	AT4G33430.2	AT4G33430	BRI1-associated receptor kinase	cim	GO:0004672;GO:0004674;GO:0004713;GO:0005515;GO:0005524;GO:0006468	protein kinase activity;protein serine/threonine kinase activity;protein tyrosine kinase activity;protein binding;ATP binding;protein phosphorylation	9203680	10849748	57	57	36.513	42.4976	-0.229138
493	BnaA08g11790D	BnaA08g11790D	chrA08	49.0579	10849748	11442761	8.32179	10.0351	chrA08	10588738	10592405	Stearic_acid	A08	AT4G33380.1	AT4G33380	unknown protein; Has 194 Blast hits to 189 proteins in 23 species: Archae - 0; Bacteria - 0; Metazoa - 0; Fungi - 0; Plants - 184; Viruses - 0; Other Eukaryotes - 10 (source: NCBI BLink).	cim	NA	NA	9203680	10849748	49.0579	49.0579	36.513	42.4976	0.170352
494	BnaA08g11800D	BnaA08g11800D	chrA08	43.4207	8714266	13117162	4.26794	6.2314	chrA08	10593478	10596060	Stearic_acid	A08	AT4G33400.1	AT4G33400	Vacuolar import/degradation, Vid27-related protein	cim	GO:0005515	protein binding	9203680	10849748	43.4207	43.4207	36.513	42.4976	0.243806
495	BnaA08g11820D	BnaA08g11820D	chrA08	37.6493	8714266	12228882	11.8566	14.9982	chrA08	10610916	10616064	Stearic_acid	A08	AT4G33330.2	AT4G33330	plant glycogenin-like starch initiation protein 3	cim	NA	NA	9203680	10849748	37.6493	37.6493	36.513	42.4976	1.12143
496	BnaA08g11850D	BnaA08g11850D	chrA08	44.0889	10043009	11442761	10.3228	11.5815	chrA08	10626618	10628232	Stearic_acid	A08	AT4G33250.1	AT4G33250	eukaryotic translation initiation factor 3K	cim	GO:0003743;GO:0005488;GO:0005634;GO:0005852;GO:0006413;GO:0006446;GO:0043022	translation initiation factor activity;binding;nucleus;eukaryotic translation initiation factor 3 complex;translational initiation;regulation of translational initiation;ribosome binding	9203680	10849748	44.0889	44.0889	36.513	42.4976	0.408306
497	BnaA08g11860D	BnaA08g11860D	chrA08	42.4976	10489701	11267521	22.3415	23.7354	chrA08	10628474	10636559	Stearic_acid	A08	AT4G33220.1	AT4G33220	pectin methylesterase 44	cim	GO:0004857;GO:0005618;GO:0030599;GO:0042545	enzyme inhibitor activity;cell wall;pectinesterase activity;cell wall modification	9203680	10849748	42.4976	42.4976	36.513	42.4976	0.671135
498	BnaA08g11870D	BnaA08g11870D	chrA08	41.9368	10489701	11152883	24.3813	25.2694	chrA08	10640495	10647960	Stearic_acid	A08	AT4G33210.1	AT4G33210	F-box family protein	cim	NA	NA	9203680	10849748	41.9368	41.9368	36.513	42.4976	-0.691457
499	BnaA08g11910D	BnaA08g11910D	chrA08	39	9203680	10849748	14.6647	16.7803	chrA08	10660340	10664558	Stearic_acid	A08	AT4G33090.1	AT4G33090	aminopeptidase M1	cim	GO:0006508;GO:0008237;GO:0008270	proteolysis;metallopeptidase activity;zinc ion binding	9203680	10849748	39	39	36.513	42.4976	0.647169
500	BnaA08g11940D	BnaA08g11940D	chrA08	43.4207	10120555	11233191	16.3474	17.5855	chrA08	10683381	10684637	Stearic_acid	A08	AT4G33040.1	AT4G33040	Thioredoxin superfamily protein	cim	GO:0009055;GO:0015035;GO:0045454	electron carrier activity;protein disulfide oxidoreductase activity;cell redox homeostasis	9203680	10849748	43.4207	43.4207	36.513	42.4976	-0.617055
501	BnaA08g12020D	BnaA08g12020D	chrA08	42	10914086	11101850	41.0872	41.9185	chrA08	10775518	10777968	Stearic_acid	A08	AT4G32790.1	AT4G32790	Exostosin family protein	cim	GO:0016020	membrane	9203680	10849748	42	42	36.513	42.4976	0.558119
502	BnaA08g12030D	BnaA08g12030D	chrA08	21.7641	359676	11267341	2.85023	4.29228	chrA08	10781294	10785581	Stearic_acid	A08	AT4G32760.2	AT4G32760	ENTH/VHS/GAT family protein	cim	GO:0005622;GO:0006886	intracellular;intracellular protein transport	9203680	10849748	21.7641	21.7641	36.513	42.4976	0.183658
503	BnaA08g12040D	BnaA08g12040D	chrA08	55.888	9170855	12277565	7.10586	8.46198	chrA08	10786742	10789057	Stearic_acid	A08	AT4G32750.1	AT4G32750	unknown protein; Has 30201 Blast hits to 17322 proteins in 780 species: Archae - 12; Bacteria - 1396; Metazoa - 17338; Fungi - 3422; Plants - 5037; Viruses - 0; Other Eukaryotes - 2996 (source: NCBI BLink).	cim	NA	NA	9203680	10849748	55.888	55.888	36.513	42.4976	0.246547
504	BnaA08g12050D	BnaA08g12050D	chrA08	58	8714266	13117162	4.95596	7.20524	chrA08	10789141	10793453	Stearic_acid	A08	AT4G32730.2	AT4G32730	Homeodomain-like protein	cim	GO:0003677;GO:0003682	DNA binding;chromatin binding	9203680	10849748	58	58	36.513	42.4976	0.254235
505	BnaA08g12060D	BnaA08g12060D	chrA08	41	8409348	11442761	4.9472	6.69134	chrA08	10815363	10818272	Stearic_acid	A08	AT5G42240.1	AT5G42240	serine carboxypeptidase-like 42	cim	GO:0004185;GO:0006508	serine-type carboxypeptidase activity;proteolysis	9203680	10849748	41	41	36.513	42.4976	0.316182
506	BnaA08g12110D	BnaA08g12110D	chrA08	46.6889	10849748	12042814	18.328	20.8011	chrA08	10839833	10840177	Stearic_acid	A08	NA	NA	NA	cim	NA	NA	9203680	10849748	46.6889	46.6889	36.513	42.4976	0.617379
507	BnaA10g19430D	BnaA10g19430D	chrA10	152.219	13492097	14302676	18.7853	21.0698	chrA10	13804912	13811156	leaf_number_2015_12_28	A10	AT5G14260.3	AT5G14260	Rubisco methyltransferase family protein	cim	GO:0005515	protein binding	13804529	13882200	152.219	152.219	152.219	158.8	0.289591
508	BnaA10g19430D	BnaA10g19430D	chrA10	152.219	13492097	14302676	18.7853	21.0698	chrA10	13804912	13811156	leaf_number_I	A10	AT5G14260.3	AT5G14260	Rubisco methyltransferase family protein	scanone	GO:0005515	protein binding	13804529	16211022	152.219	152.219	152.219	193.33	0.289591
509	BnaA10g19440D	BnaA10g19440D	chrA10	142.775	9010793	13862912	5.5701	7.97378	chrA10	13812630	13813973	leaf_number_2015_12_28	A10	AT5G14240.1	AT5G14240	Thioredoxin superfamily protein	cim	NA	NA	13804529	13882200	142.775	142.775	152.219	158.8	0.2287
510	BnaA10g19440D	BnaA10g19440D	chrA10	142.775	9010793	13862912	5.5701	7.97378	chrA10	13812630	13813973	leaf_number_I	A10	AT5G14240.1	AT5G14240	Thioredoxin superfamily protein	scanone	NA	NA	13804529	16211022	142.775	142.775	152.219	193.33	0.2287
511	BnaA10g19460D	BnaA10g19460D	chrA10	154.389	12966086	14763016	2.95028	4.86526	chrA10	13821454	13825430	leaf_number_2015_12_28	A10	AT5G14220.1	AT5G14220	Flavin containing amine oxidoreductase family	cim	GO:0004729;GO:0006779;GO:0016491;GO:0055114	oxygen-dependent protoporphyrinogen oxidase activity;porphyrin-containing compound biosynthetic process;oxidoreductase activity;oxidation-reduction process	13804529	13882200	154.389	154.389	152.219	158.8	0.184578
512	BnaA10g19460D	BnaA10g19460D	chrA10	154.389	12966086	14763016	2.95028	4.86526	chrA10	13821454	13825430	leaf_number_I	A10	AT5G14220.1	AT5G14220	Flavin containing amine oxidoreductase family	scanone	GO:0004729;GO:0006779;GO:0016491;GO:0055114	oxygen-dependent protoporphyrinogen oxidase activity;porphyrin-containing compound biosynthetic process;oxidoreductase activity;oxidation-reduction process	13804529	16211022	154.389	154.389	152.219	193.33	0.184578
513	BnaA10g19470D	BnaA10g19470D	chrA10	209.771	12974025	16950878	3.16214	6.07833	chrA10	13826693	13830089	leaf_number_2015_12_28	A10	AT5G14210.1	AT5G14210	Leucine-rich repeat protein kinase family protein	cim	GO:0004672;GO:0004713;GO:0005515;GO:0005524;GO:0006468	protein kinase activity;protein tyrosine kinase activity;protein binding;ATP binding;protein phosphorylation	13804529	13882200	209.771	209.771	152.219	158.8	-0.487107
514	BnaA10g19470D	BnaA10g19470D	chrA10	209.771	12974025	16950878	3.16214	6.07833	chrA10	13826693	13830089	leaf_number_I	A10	AT5G14210.1	AT5G14210	Leucine-rich repeat protein kinase family protein	scanone	GO:0004672;GO:0004713;GO:0005515;GO:0005524;GO:0006468	protein kinase activity;protein tyrosine kinase activity;protein binding;ATP binding;protein phosphorylation	13804529	16211022	209.771	209.771	152.219	193.33	-0.487107
515	BnaA10g19480D	BnaA10g19480D	chrA10	164.345	12452900	16269516	3.06011	6.07986	chrA10	13831648	13834493	leaf_number_2015_12_28	A10	AT5G14180.1	AT5G14180	Myzus persicae-induced lipase 1	cim	GO:0006629	lipid metabolic process	13804529	13882200	164.345	164.345	152.219	158.8	0.416059
516	BnaA10g19480D	BnaA10g19480D	chrA10	164.345	12452900	16269516	3.06011	6.07986	chrA10	13831648	13834493	leaf_number_I	A10	AT5G14180.1	AT5G14180	Myzus persicae-induced lipase 1	scanone	GO:0006629	lipid metabolic process	13804529	16211022	164.345	164.345	152.219	193.33	0.416059
517	BnaA10g19490D	BnaA10g19490D	chrA10	163.03	13491513	13862912	16.3946	22.482	chrA10	13835086	13838302	leaf_number_2015_12_28	A10	AT5G14170.1	AT5G14170	SWIB/MDM2 domain superfamily protein	cim	GO:0005515	protein binding	13804529	13882200	163.03	163.03	152.219	158.8	0.462621
518	BnaA10g19490D	BnaA10g19490D	chrA10	163.03	13491513	13862912	16.3946	22.482	chrA10	13835086	13838302	leaf_number_I	A10	AT5G14170.1	AT5G14170	SWIB/MDM2 domain superfamily protein	scanone	GO:0005515	protein binding	13804529	16211022	163.03	163.03	152.219	193.33	0.462621
519	BnaA10g19500D	BnaA10g19500D	chrA10	146	10589234	14871092	3.30716	4.91421	chrA10	13839431	13840966	leaf_number_2015_12_28	A10	AT5G14130.1	AT5G14130	Peroxidase superfamily protein	cim	GO:0004601;GO:0006979;GO:0020037;GO:0055114	peroxidase activity;response to oxidative stress;heme binding;oxidation-reduction process	13804529	13882200	146	146	152.219	158.8	-0.595319
520	BnaA10g19500D	BnaA10g19500D	chrA10	146	10589234	14871092	3.30716	4.91421	chrA10	13839431	13840966	leaf_number_I	A10	AT5G14130.1	AT5G14130	Peroxidase superfamily protein	scanone	GO:0004601;GO:0006979;GO:0020037;GO:0055114	peroxidase activity;response to oxidative stress;heme binding;oxidation-reduction process	13804529	16211022	146	146	152.219	193.33	-0.595319
521	BnaA10g19530D	BnaA10g19530D	chrA10	155	13781609	13862912	25.0926	25.6388	chrA10	13847782	13848720	leaf_number_2015_12_28	A10	AT5G14105.1	AT5G14105	unknown protein; Has 30201 Blast hits to 17322 proteins in 780 species: Archae - 12; Bacteria - 1396; Metazoa - 17338; Fungi - 3422; Plants - 5037; Viruses - 0; Other Eukaryotes - 2996 (source: NCBI BLink).	cim	NA	NA	13804529	13882200	155	155	152.219	158.8	0.640052
522	BnaA10g19530D	BnaA10g19530D	chrA10	155	13781609	13862912	25.0926	25.6388	chrA10	13847782	13848720	leaf_number_I	A10	AT5G14105.1	AT5G14105	unknown protein; Has 30201 Blast hits to 17322 proteins in 780 species: Archae - 12; Bacteria - 1396; Metazoa - 17338; Fungi - 3422; Plants - 5037; Viruses - 0; Other Eukaryotes - 2996 (source: NCBI BLink).	scanone	NA	NA	13804529	16211022	155	155	152.219	193.33	0.640052
523	BnaA10g19540D	BnaA10g19540D	chrA10	126	12294130	13768853	4.03735	5.919	chrA10	13849119	13851368	leaf_number_2015_12_28	A10	AT5G14100.1	AT5G14100	non-intrinsic ABC protein 14	cim	GO:0000166;GO:0005524;GO:0016887;GO:0017111	nucleotide binding;ATP binding;ATPase activity;nucleoside-triphosphatase activity	13804529	13882200	126	126	152.219	158.8	0.312188
524	BnaA10g19540D	BnaA10g19540D	chrA10	126	12294130	13768853	4.03735	5.919	chrA10	13849119	13851368	leaf_number_I	A10	AT5G14100.1	AT5G14100	non-intrinsic ABC protein 14	scanone	GO:0000166;GO:0005524;GO:0016887;GO:0017111	nucleotide binding;ATP binding;ATPase activity;nucleoside-triphosphatase activity	13804529	16211022	126	126	152.219	193.33	0.312188
525	BnaA10g19570D	BnaA10g19570D	chrA10	162	13862912	13882173	29.3335	39.5816	chrA10	13857019	13858716	leaf_number_2015_12_28	A10	AT5G14080.1	AT5G14080	Tetratricopeptide repeat (TPR)-like superfamily protein	cim	GO:0005515	protein binding	13804529	13882200	162	162	152.219	158.8	-0.577621
526	BnaA10g19570D	BnaA10g19570D	chrA10	162	13862912	13882173	29.3335	39.5816	chrA10	13857019	13858716	leaf_number_I	A10	AT5G14080.1	AT5G14080	Tetratricopeptide repeat (TPR)-like superfamily protein	scanone	GO:0005515	protein binding	13804529	16211022	162	162	152.219	193.33	-0.577621
527	BnaA10g19600D	BnaA10g19600D	chrA10	162	13862912	13882173	25.4455	36.1523	chrA10	13866392	13867983	leaf_number_2015_12_28	A10	AT5G14030.1	AT5G14030	translocon-associated protein beta (TRAPB) family protein	cim	GO:0005783;GO:0016021	endoplasmic reticulum;integral component of membrane	13804529	13882200	162	162	152.219	158.8	-0.664924
528	BnaA10g19600D	BnaA10g19600D	chrA10	162	13862912	13882173	25.4455	36.1523	chrA10	13866392	13867983	leaf_number_I	A10	AT5G14030.1	AT5G14030	translocon-associated protein beta (TRAPB) family protein	scanone	GO:0005783;GO:0016021	endoplasmic reticulum;integral component of membrane	13804529	16211022	162	162	152.219	193.33	-0.664924
529	BnaA10g19650D	BnaA10g19650D	chrA10	163.03	13862912	13866677	40.203	42.3722	chrA10	13881020	13882567	leaf_number_I	A10	NA	NA	NA	scanone	NA	NA	13804529	16211022	163.03	163.03	152.219	193.33	-0.571163
530	BnaA10g19690D	BnaA10g19690D	chrA10	164.345	12974025	15087620	4.27722	7.57349	chrA10	13900448	13901175	leaf_number_I	A10	NA	NA	NA	scanone	NA	NA	13804529	16211022	164.345	164.345	152.219	193.33	-0.367776
531	BnaA10g19710D	BnaA10g19710D	chrA10	143.078	13203343	14302676	12.0554	14.3994	chrA10	13905057	13906245	leaf_number_I	A10	NA	NA	NA	scanone	NA	NA	13804529	16211022	143.078	143.078	152.219	193.33	0.446911
532	BnaA10g19980D	BnaA10g19980D	chrA10	157	13862912	13866677	47.1026	56.8378	chrA10	14043806	14045581	leaf_number_I	A10	AT5G13310.1	AT5G13310	unknown protein; FUNCTIONS IN: molecular_function unknown; INVOLVED IN: biological_process unknown; LOCATED IN: chloroplast; EXPRESSED IN: 13 plant structures; EXPRESSED DURING: 7 growth stages; BEST Arabidopsis thaliana protein match is: unknown protein (TAIR:AT5G13970.1); Has 1807 Blast hits to 1807 proteins in 277 species: Archae - 0; Bacteria - 0; Metazoa - 736; Fungi - 347; Plants - 385; Vir…	scanone	NA	NA	13804529	16211022	157	157	152.219	193.33	0.986531
533	BnaA10g20290D	BnaA10g20290D	chrA10	153.893	13804529	14334841	20.6971	23.0434	chrA10	14243336	14245277	leaf_number_I	A10	NA	NA	NA	scanone	GO:0003723	RNA binding	13804529	16211022	153.893	153.893	152.219	193.33	0.608884
534	BnaA10g20330D	BnaA10g20330D	chrA10	164.345	12749461	14692950	6.86783	8.92583	chrA10	14259389	14265253	leaf_number_I	A10	AT5G12370.1	AT5G12370	exocyst complex component sec10	scanone	GO:0005737;GO:0006887;GO:0048278	cytoplasm;exocytosis;vesicle docking	13804529	16211022	164.345	164.345	152.219	193.33	-0.223374
535	BnaA10g20350D	BnaA10g20350D	chrA10	163.03	13307308	14401252	10.8805	13.1012	chrA10	14267093	14271812	leaf_number_I	A10	AT5G12350.1	AT5G12350	Regulator of chromosome condensation (RCC1) family with FYVE zinc finger domain	scanone	GO:0005515;GO:0005543;GO:0005938;GO:0032065;GO:0046872	protein binding;phospholipid binding;cell cortex;cortical protein anchoring;metal ion binding	13804529	16211022	163.03	163.03	152.219	193.33	0.361162
536	BnaA10g20370D	BnaA10g20370D	chrA10	164	13862912	14401090	23.5932	25.8047	chrA10	14277820	14279260	leaf_number_I	A10	AT5G12330.4	AT5G12330	Lateral root primordium (LRP) protein-related	scanone	NA	NA	13804529	16211022	164	164	152.219	193.33	-0.822406
537	BnaA10g20390D	BnaA10g20390D	chrA10	163.03	13862912	14302676	33.6376	36.1089	chrA10	14290434	14292100	leaf_number_I	A10	AT5G12310.1	AT5G12310	RING/U-box superfamily protein	scanone	GO:0005515;GO:0008270	protein binding;zinc ion binding	13804529	16211022	163.03	163.03	152.219	193.33	0.881661
538	BnaA10g20430D	BnaA10g20430D	chrA10	164.345	13882173	14334841	23.8224	33.7517	chrA10	14304031	14305948	leaf_number_I	A10	AT5G12240.1	AT5G12240	unknown protein; Has 1807 Blast hits to 1807 proteins in 277 species: Archae - 0; Bacteria - 0; Metazoa - 736; Fungi - 347; Plants - 385; Viruses - 0; Other Eukaryotes - 339 (source: NCBI BLink).	scanone	NA	NA	13804529	16211022	164.345	164.345	152.219	193.33	-0.810224
539	BnaA10g20450D	BnaA10g20450D	chrA10	165.379	13882173	14401252	27.668	35.489	chrA10	14308783	14311355	leaf_number_I	A10	AT5G12230.1	AT5G12230	MED19A; BEST Arabidopsis thaliana protein match is: unknown protein (TAIR:AT5G19480.2); Has 1807 Blast hits to 1807 proteins in 277 species: Archae - 0; Bacteria - 0; Metazoa - 736; Fungi - 347; Plants - 385; Viruses - 0; Other Eukaryotes - 339 (source: NCBI BLink).	scanone	NA	NA	13804529	16211022	165.379	165.379	152.219	193.33	-0.543129
540	BnaA10g20460D	BnaA10g20460D	chrA10	157	13866677	13882200	31.4264	39.9644	chrA10	14312130	14314781	leaf_number_I	A10	AT5G12210.1	AT5G12210	RAB geranylgeranyl transferase beta subunit 1	scanone	GO:0003824;GO:0004663;GO:0018344	catalytic activity;Rab geranylgeranyltransferase activity;protein geranylgeranylation	13804529	16211022	157	157	152.219	193.33	0.881715
541	BnaA10g20500D	BnaA10g20500D	chrA10	165.852	13862912	14612896	25.2742	27.455	chrA10	14322504	14327895	leaf_number_I	A10	AT5G12150.1	AT5G12150	Rho GTPase activation protein (RhoGAP) with PH domain	scanone	GO:0005515;GO:0005543;GO:0005622;GO:0007165	protein binding;phospholipid binding;intracellular;signal transduction	13804529	16211022	165.852	165.852	152.219	193.33	-0.403705
542	BnaA10g20540D	BnaA10g20540D	chrA10	164.732	13882173	14763016	7.80842	9.93108	chrA10	14329802	14332601	leaf_number_I	A10	AT5G12130.1	AT5G12130	integral membrane TerC family protein	scanone	GO:0016021	integral component of membrane	13804529	16211022	164.732	164.732	152.219	193.33	-0.2113
543	BnaA10g20550D	BnaA10g20550D	chrA10	165.379	14324356	14334841	49.4835	53.3436	chrA10	14333783	14336188	leaf_number_I	A10	AT5G12120.1	AT5G12120	Ubiquitin-associated/translation elongation factor EF1B protein	scanone	GO:0005515	protein binding	13804529	16211022	165.379	165.379	152.219	193.33	0.477099
544	BnaA10g20560D	BnaA10g20560D	chrA10	153.893	11840973	14612896	6.16303	8.20604	chrA10	14336258	14337848	leaf_number_I	A10	AT5G12110.1	AT5G12110	Glutathione S-transferase, C-terminal-like;Translation elongation factor EF1B/ribosomal protein S6	scanone	GO:0003746;GO:0005853;GO:0006414	translation elongation factor activity;eukaryotic translation elongation factor 1 complex;translational elongation	13804529	16211022	153.893	153.893	152.219	193.33	0.454273
545	BnaA10g20570D	BnaA10g20570D	chrA10	150	13492097	14401090	15.4435	18.0893	chrA10	14338348	14340789	leaf_number_I	A10	AT5G12100.1	AT5G12100	pentatricopeptide (PPR) repeat-containing protein	scanone	GO:0005515	protein binding	13804529	16211022	150	150	152.219	193.33	0.325906
546	BnaA10g20580D	BnaA10g20580D	chrA10	165.852	13804529	14763016	6.87499	8.99807	chrA10	14343268	14346357	leaf_number_I	A10	AT5G12080.1	AT5G12080	mechanosensitive channel of small conductance-like 10	scanone	GO:0016020;GO:0055085	membrane;transmembrane transport	13804529	16211022	165.852	165.852	152.219	193.33	0.269538
547	BnaA10g20600D	BnaA10g20600D	chrA10	165.852	13804529	14612896	14.2549	17.1561	chrA10	14351683	14354570	leaf_number_I	A10	AT5G12040.1	AT5G12040	Nitrilase/cyanide hydratase and apolipoprotein N-acyltransferase family protein	scanone	GO:0006807	nitrogen compound metabolic process	13804529	16211022	165.852	165.852	152.219	193.33	-0.467562
548	BnaA10g20610D	BnaA10g20610D	chrA10	154	11133946	14763016	2.17623	4.23366	chrA10	14355102	14355566	leaf_number_I	A10	AT5G12030.1	AT5G12030	heat shock protein 17.6A	scanone	NA	NA	13804529	16211022	154	154	152.219	193.33	0.629572
549	BnaA10g20630D	BnaA10g20630D	chrA10	174.548	13768853	16309637	2.7273	4.66216	chrA10	14369831	14370413	leaf_number_I	A10	AT2G43150.1	AT2G43150	Proline-rich extensin-like family protein	scanone	NA	NA	13804529	16211022	174.548	174.548	152.219	193.33	0.323649
550	BnaA10g20640D	BnaA10g20640D	chrA10	167	14401252	14612896	37.2751	41.7169	chrA10	14372300	14372694	leaf_number_I	A10	AT5G11970.1	AT5G11970	Protein of unknown function (DUF3511)	scanone	NA	NA	13804529	16211022	167	167	152.219	193.33	0.873642
551	BnaA10g20650D	BnaA10g20650D	chrA10	167.111	14401090	14612896	43.7984	47.5728	chrA10	14373581	14376265	leaf_number_I	A10	AT5G11960.1	AT5G11960	Protein of unknown function (DUF803)	scanone	GO:0015095;GO:0015693;GO:0016020	magnesium ion transmembrane transporter activity;magnesium ion transport;membrane	13804529	16211022	167.111	167.111	152.219	193.33	0.721697
552	BnaA10g20660D	BnaA10g20660D	chrA10	167	14401252	14692950	36.7532	48.1084	chrA10	14377590	14379508	leaf_number_I	A10	AT5G11950.1	AT5G11950	Putative lysine decarboxylase family protein	scanone	NA	NA	13804529	16211022	167	167	152.219	193.33	1.43894
553	BnaA10g20670D	BnaA10g20670D	chrA10	166.808	13781609	14763016	6.16129	8.44553	chrA10	14385545	14385967	leaf_number_I	A10	AT5G11930.1	AT5G11930	Thioredoxin superfamily protein	scanone	GO:0009055;GO:0015035;GO:0045454	electron carrier activity;protein disulfide oxidoreductase activity;cell redox homeostasis	13804529	16211022	166.808	166.808	152.219	193.33	0.378509
554	BnaA10g20700D	BnaA10g20700D	chrA10	167.72	14375327	14692950	19.6957	23.0924	chrA10	14394721	14396885	leaf_number_I	A10	AT5G11900.1	AT5G11900	Translation initiation factor SUI1 family protein	scanone	GO:0003743;GO:0006413	translation initiation factor activity;translational initiation	13804529	16211022	167.72	167.72	152.219	193.33	0.383469
555	BnaA10g20710D	BnaA10g20710D	chrA10	167	14401252	14612896	59.8041	66.1294	chrA10	14400083	14401385	leaf_number_I	A10	AT5G11890.1	AT5G11890	FUNCTIONS IN: molecular_function unknown; LOCATED IN: plasma membrane; EXPRESSED IN: 12 plant structures; EXPRESSED DURING: 6 growth stages; BEST Arabidopsis thaliana protein match is: Late embryogenesis abundant (LEA) hydroxyproline-rich glycoprotein family (TAIR:AT1G17620.1); Has 1807 Blast hits to 1807 proteins in 277 species: Archae - 0; Bacteria - 0; Metazoa - 736; Fungi - 347; Plants - 385;…	scanone	NA	NA	13804529	16211022	167	167	152.219	193.33	1.49696
556	BnaA10g20730D	BnaA10g20730D	chrA10	167	14401090	14401252	49.5758	52.7186	chrA10	14409468	14411548	leaf_number_I	A10	AT5G11880.1	AT5G11880	Pyridoxal-dependent decarboxylase family protein	scanone	GO:0003824;GO:0008836;GO:0009089	catalytic activity;diaminopimelate decarboxylase activity;lysine biosynthetic process via diaminopimelate	13804529	16211022	167	167	152.219	193.33	1.02888
557	BnaA10g20810D	BnaA10g20810D	chrA10	165	14324356	14401090	37.7877	40.9496	chrA10	14425677	14427633	leaf_number_I	A10	AT5G11770.1	AT5G11770	NADH-ubiquinone oxidoreductase 20 kDa subunit, mitochondrial	scanone	GO:0008137;GO:0048038;GO:0055114	NADH dehydrogenase (ubiquinone) activity;quinone binding;oxidation-reduction process	13804529	16211022	165	165	152.219	193.33	-1.3511
558	BnaA10g20840D	BnaA10g20840D	chrA10	160.462	13491959	15131879	5.80915	7.51285	chrA10	14433464	14435440	leaf_number_I	A10	AT5G11730.1	AT5G11730	Core-2/I-branching beta-1,6-N-acetylglucosaminyltransferase family protein	scanone	GO:0008375;GO:0016020	acetylglucosaminyltransferase activity;membrane	13804529	16211022	160.462	160.462	152.219	193.33	0.303737
559	BnaA10g20850D	BnaA10g20850D	chrA10	164.732	13862912	14692950	8.74663	10.6024	chrA10	14435983	14439230	leaf_number_I	A10	AT5G11710.1	AT5G11710	ENTH/VHS family protein	scanone	NA	NA	13804529	16211022	164.732	164.732	152.219	193.33	0.314894
560	BnaA10g20890D	BnaA10g20890D	chrA10	167.111	13862912	14692950	16.5299	18.6229	chrA10	14461547	14463854	leaf_number_I	A10	AT5G11660.1	AT5G11660	Protein of Unknown Function (DUF239)	scanone	NA	NA	13804529	16211022	167.111	167.111	152.219	193.33	1.41234
561	BnaA10g20920D	BnaA10g20920D	chrA10	183	13491959	16211022	3.09298	4.7309	chrA10	14484786	14486561	leaf_number_I	A10	AT5G11650.1	AT5G11650	alpha/beta-Hydrolases superfamily protein	scanone	NA	NA	13804529	16211022	183	183	152.219	193.33	0.193871
562	BnaA10g20960D	BnaA10g20960D	chrA10	170	14401252	14692950	34.5456	36.7587	chrA10	14527822	14536273	leaf_number_I	A10	AT5G11560.1	AT5G11560	catalytics	scanone	GO:0005215;GO:0006810;GO:0016020;GO:0072546	transporter activity;transport;membrane;ER membrane protein complex	13804529	16211022	170	170	152.219	193.33	0.447188
563	BnaA10g20990D	BnaA10g20990D	chrA10	171	13882200	15942430	3.02648	6.3069	chrA10	14563707	14569674	leaf_number_I	A10	AT5G11510.1	AT5G11510	myb domain protein 3r-4	scanone	GO:0003677;GO:0003682	DNA binding;chromatin binding	13804529	16211022	171	171	152.219	193.33	0.234912
564	BnaA10g21000D	BnaA10g21000D	chrA10	167.111	14401090	14692950	37.2874	41.4972	chrA10	14569888	14572211	leaf_number_I	A10	AT5G11500.1	AT5G11500	unknown protein; CONTAINS InterPro DOMAIN/s: Protein of unknown function DUF814 (InterPro:IPR008532); Has 1807 Blast hits to 1807 proteins in 277 species: Archae - 0; Bacteria - 0; Metazoa - 736; Fungi - 347; Plants - 385; Viruses - 0; Other Eukaryotes - 339 (source: NCBI BLink).	scanone	NA	NA	13804529	16211022	167.111	167.111	152.219	193.33	0.647913
565	BnaA10g21020D	BnaA10g21020D	chrA10	169.31	13862912	14692950	16.4161	18.2452	chrA10	14576602	14580717	leaf_number_I	A10	AT5G11470.1	AT5G11470	bromo-adjacent homology (BAH) domain-containing protein	scanone	GO:0003676;GO:0003677	nucleic acid binding;DNA binding	13804529	16211022	169.31	169.31	152.219	193.33	0.307513
566	BnaA10g21030D	BnaA10g21030D	chrA10	167.111	14401090	14613931	21.8646	23.0879	chrA10	14586857	14587929	leaf_number_I	A10	NA	NA	NA	scanone	NA	NA	13804529	16211022	167.111	167.111	152.219	193.33	0.444865
567	BnaA10g21040D	BnaA10g21040D	chrA10	168	14401252	14613931	19.102	20.7149	chrA10	14588498	14590641	leaf_number_I	A10	AT5G11450.1	AT5G11450	Mog1/PsbP/DUF1795-like photosystem II reaction center PsbP family protein	scanone	GO:0005509;GO:0009523;GO:0009654;GO:0015979;GO:0019898	calcium ion binding;photosystem II;photosystem II oxygen evolving complex;photosynthesis;extrinsic component of membrane	13804529	16211022	168	168	152.219	193.33	0.48188
568	BnaA10g21090D	BnaA10g21090D	chrA10	173	13307308	16269516	2.33456	4.8888	chrA10	14605909	14609705	leaf_number_I	A10	NA	NA	NA	scanone	GO:0004672;GO:0004713;GO:0005524;GO:0006468	protein kinase activity;protein tyrosine kinase activity;ATP binding;protein phosphorylation	13804529	16211022	173	173	152.219	193.33	-0.250904
569	BnaA10g21100D	BnaA10g21100D	chrA10	169.31	14375327	14692950	18.9741	20.9074	chrA10	14610322	14611739	leaf_number_I	A10	NA	NA	NA	scanone	GO:0004672;GO:0004713;GO:0005524;GO:0006468	protein kinase activity;protein tyrosine kinase activity;ATP binding;protein phosphorylation	13804529	16211022	169.31	169.31	152.219	193.33	0.603321
570	BnaA10g21110D	BnaA10g21110D	chrA10	139.53	12496787	14774299	6.57154	8.45263	chrA10	14611980	14614585	leaf_number_I	A10	AT5G11390.1	AT5G11390	WPP domain-interacting protein 1	scanone	NA	NA	13804529	16211022	139.53	139.53	152.219	193.33	0.227806
571	BnaA10g21120D	BnaA10g21120D	chrA10	169.31	14324356	14763016	18.916	21.6808	chrA10	14616243	14619248	days_to_bolt	A10	AT5G11380.1	AT5G11380	1-deoxy-D-xylulose 5-phosphate synthase 3	cim	GO:0003824;GO:0008152;GO:0008661;GO:0016114	catalytic activity;metabolic process;1-deoxy-D-xylulose-5-phosphate synthase activity;terpenoid biosynthetic process	14613931	15142872	169.31	169.31	169.789	177.629	0.408179
572	BnaA10g21120D	BnaA10g21120D	chrA10	169.31	14324356	14763016	18.916	21.6808	chrA10	14616243	14619248	root_weight_2016_05_13	A10	AT5G11380.1	AT5G11380	1-deoxy-D-xylulose 5-phosphate synthase 3	cim	GO:0003824;GO:0008152;GO:0008661;GO:0016114	catalytic activity;metabolic process;1-deoxy-D-xylulose-5-phosphate synthase activity;terpenoid biosynthetic process	14613931	14763016	169.31	169.31	169.789	173.408	0.408179
573	BnaA10g21120D	BnaA10g21120D	chrA10	169.31	14324356	14763016	18.916	21.6808	chrA10	14616243	14619248	leaf_number_I	A10	AT5G11380.1	AT5G11380	1-deoxy-D-xylulose 5-phosphate synthase 3	scanone	GO:0003824;GO:0008152;GO:0008661;GO:0016114	catalytic activity;metabolic process;1-deoxy-D-xylulose-5-phosphate synthase activity;terpenoid biosynthetic process	13804529	16211022	169.31	169.31	152.219	193.33	0.408179
574	BnaA10g21130D	BnaA10g21130D	chrA10	169.789	14613931	14692950	42.5475	44.8581	chrA10	14619343	14623436	days_to_bolt	A10	AT5G11350.1	AT5G11350	DNAse I-like superfamily protein	cim	NA	NA	14613931	15142872	169.789	169.789	169.789	177.629	0.630787
575	BnaA10g21130D	BnaA10g21130D	chrA10	169.789	14613931	14692950	42.5475	44.8581	chrA10	14619343	14623436	root_weight_2016_05_13	A10	AT5G11350.1	AT5G11350	DNAse I-like superfamily protein	cim	NA	NA	14613931	14763016	169.789	169.789	169.789	173.408	0.630787
576	BnaA10g21130D	BnaA10g21130D	chrA10	169.789	14613931	14692950	42.5475	44.8581	chrA10	14619343	14623436	leaf_number_I	A10	AT5G11350.1	AT5G11350	DNAse I-like superfamily protein	scanone	NA	NA	13804529	16211022	169.789	169.789	152.219	193.33	0.630787
577	BnaA10g21150D	BnaA10g21150D	chrA10	171.365	14613931	14763016	36.5013	43.084	chrA10	14626208	14627791	days_to_bolt	A10	AT5G11330.1	AT5G11330	FAD/NAD(P)-binding oxidoreductase family protein	cim	GO:0008152;GO:0016491	metabolic process;oxidoreductase activity	14613931	15142872	171.365	171.365	169.789	177.629	-0.712166
578	BnaA10g21150D	BnaA10g21150D	chrA10	171.365	14613931	14763016	36.5013	43.084	chrA10	14626208	14627791	root_weight_2016_05_13	A10	AT5G11330.1	AT5G11330	FAD/NAD(P)-binding oxidoreductase family protein	cim	GO:0008152;GO:0016491	metabolic process;oxidoreductase activity	14613931	14763016	171.365	171.365	169.789	173.408	-0.712166
579	BnaA10g21150D	BnaA10g21150D	chrA10	171.365	14613931	14763016	36.5013	43.084	chrA10	14626208	14627791	leaf_number_I	A10	AT5G11330.1	AT5G11330	FAD/NAD(P)-binding oxidoreductase family protein	scanone	GO:0008152;GO:0016491	metabolic process;oxidoreductase activity	13804529	16211022	171.365	171.365	152.219	193.33	-0.712166
580	BnaA10g21160D	BnaA10g21160D	chrA10	171	12971032	16298445	2.57633	4.24011	chrA10	14640497	14642357	days_to_bolt	A10	AT5G11310.1	AT5G11310	Pentatricopeptide repeat (PPR) superfamily protein	cim	GO:0005515	protein binding	14613931	15142872	171	171	169.789	177.629	0.172014
581	BnaA10g21160D	BnaA10g21160D	chrA10	171	12971032	16298445	2.57633	4.24011	chrA10	14640497	14642357	root_weight_2016_05_13	A10	AT5G11310.1	AT5G11310	Pentatricopeptide repeat (PPR) superfamily protein	cim	GO:0005515	protein binding	14613931	14763016	171	171	169.789	173.408	0.172014
582	BnaA10g21160D	BnaA10g21160D	chrA10	171	12971032	16298445	2.57633	4.24011	chrA10	14640497	14642357	leaf_number_I	A10	AT5G11310.1	AT5G11310	Pentatricopeptide repeat (PPR) superfamily protein	scanone	GO:0005515	protein binding	13804529	16211022	171	171	152.219	193.33	0.172014
583	BnaA10g21170D	BnaA10g21170D	chrA10	165.379	13781609	14763016	5.44035	7.84349	chrA10	14643909	14647139	days_to_bolt	A10	AT5G11300.1	AT5G11300	mitotic-like cyclin 3B from Arabidopsis	cim	GO:0000079;GO:0005634;GO:0019901;GO:0051726	regulation of cyclin-dependent protein serine/threonine kinase activity;nucleus;protein kinase binding;regulation of cell cycle	14613931	15142872	165.379	165.379	169.789	177.629	-0.274348
584	BnaA10g21170D	BnaA10g21170D	chrA10	165.379	13781609	14763016	5.44035	7.84349	chrA10	14643909	14647139	root_weight_2016_05_13	A10	AT5G11300.1	AT5G11300	mitotic-like cyclin 3B from Arabidopsis	cim	GO:0000079;GO:0005634;GO:0019901;GO:0051726	regulation of cyclin-dependent protein serine/threonine kinase activity;nucleus;protein kinase binding;regulation of cell cycle	14613931	14763016	165.379	165.379	169.789	173.408	-0.274348
585	BnaA10g21170D	BnaA10g21170D	chrA10	165.379	13781609	14763016	5.44035	7.84349	chrA10	14643909	14647139	leaf_number_I	A10	AT5G11300.1	AT5G11300	mitotic-like cyclin 3B from Arabidopsis	scanone	GO:0000079;GO:0005634;GO:0019901;GO:0051726	regulation of cyclin-dependent protein serine/threonine kinase activity;nucleus;protein kinase binding;regulation of cell cycle	13804529	16211022	165.379	165.379	152.219	193.33	-0.274348
586	BnaA10g21180D	BnaA10g21180D	chrA10	167.111	13491513	14774299	13.6719	16.5347	chrA10	14647737	14648935	days_to_bolt	A10	AT5G11280.1	AT5G11280	unknown protein; BEST Arabidopsis thaliana protein match is: unknown protein (TAIR:AT1G80200.1); Has 30201 Blast hits to 17322 proteins in 780 species: Archae - 12; Bacteria - 1396; Metazoa - 17338; Fungi - 3422; Plants - 5037; Viruses - 0; Other Eukaryotes - 2996 (source: NCBI BLink).	cim	NA	NA	14613931	15142872	167.111	167.111	169.789	177.629	-0.48401
587	BnaA10g21180D	BnaA10g21180D	chrA10	167.111	13491513	14774299	13.6719	16.5347	chrA10	14647737	14648935	root_weight_2016_05_13	A10	AT5G11280.1	AT5G11280	unknown protein; BEST Arabidopsis thaliana protein match is: unknown protein (TAIR:AT1G80200.1); Has 30201 Blast hits to 17322 proteins in 780 species: Archae - 12; Bacteria - 1396; Metazoa - 17338; Fungi - 3422; Plants - 5037; Viruses - 0; Other Eukaryotes - 2996 (source: NCBI BLink).	cim	NA	NA	14613931	14763016	167.111	167.111	169.789	173.408	-0.48401
588	BnaA10g21180D	BnaA10g21180D	chrA10	167.111	13491513	14774299	13.6719	16.5347	chrA10	14647737	14648935	leaf_number_I	A10	AT5G11280.1	AT5G11280	unknown protein; BEST Arabidopsis thaliana protein match is: unknown protein (TAIR:AT1G80200.1); Has 30201 Blast hits to 17322 proteins in 780 species: Archae - 12; Bacteria - 1396; Metazoa - 17338; Fungi - 3422; Plants - 5037; Viruses - 0; Other Eukaryotes - 2996 (source: NCBI BLink).	scanone	NA	NA	13804529	16211022	167.111	167.111	152.219	193.33	-0.48401
589	BnaA10g21200D	BnaA10g21200D	chrA10	169	14401252	14763016	20.0042	23.7947	chrA10	14653695	14655064	days_to_bolt	A10	AT5G11260.1	AT5G11260	Basic-leucine zipper (bZIP) transcription factor family protein	cim	GO:0003677;GO:0003700;GO:0005634;GO:0043565	DNA binding;transcription factor activity, sequence-specific DNA binding;nucleus;sequence-specific DNA binding	14613931	15142872	169	169	169.789	177.629	-0.522873
590	BnaA10g21200D	BnaA10g21200D	chrA10	169	14401252	14763016	20.0042	23.7947	chrA10	14653695	14655064	root_weight_2016_05_13	A10	AT5G11260.1	AT5G11260	Basic-leucine zipper (bZIP) transcription factor family protein	cim	GO:0003677;GO:0003700;GO:0005634;GO:0043565	DNA binding;transcription factor activity, sequence-specific DNA binding;nucleus;sequence-specific DNA binding	14613931	14763016	169	169	169.789	173.408	-0.522873
591	BnaA10g21200D	BnaA10g21200D	chrA10	169	14401252	14763016	20.0042	23.7947	chrA10	14653695	14655064	leaf_number_I	A10	AT5G11260.1	AT5G11260	Basic-leucine zipper (bZIP) transcription factor family protein	scanone	GO:0003677;GO:0003700;GO:0005634;GO:0043565	DNA binding;transcription factor activity, sequence-specific DNA binding;nucleus;sequence-specific DNA binding	13804529	16211022	169	169	152.219	193.33	-0.522873
592	BnaA10g21240D	BnaA10g21240D	chrA10	171	14612896	14692950	61.5216	67.8538	chrA10	14663745	14664797	days_to_bolt	A10	AT5G11230.1	AT5G11230	Nucleotide-sugar transporter family protein	cim	NA	NA	14613931	15142872	171	171	169.789	177.629	-1.27347
593	BnaA10g21240D	BnaA10g21240D	chrA10	171	14612896	14692950	61.5216	67.8538	chrA10	14663745	14664797	root_weight_2016_05_13	A10	AT5G11230.1	AT5G11230	Nucleotide-sugar transporter family protein	cim	NA	NA	14613931	14763016	171	171	169.789	173.408	-1.27347
594	BnaA10g21240D	BnaA10g21240D	chrA10	171	14612896	14692950	61.5216	67.8538	chrA10	14663745	14664797	leaf_number_I	A10	AT5G11230.1	AT5G11230	Nucleotide-sugar transporter family protein	scanone	NA	NA	13804529	16211022	171	171	152.219	193.33	-1.27347
595	BnaA10g21260D	BnaA10g21260D	chrA10	167.111	13491513	15942430	4.41762	6.40035	chrA10	14676482	14679970	days_to_bolt	A10	AT5G11170.1	AT5G11170	DEAD/DEAH box RNA helicase family protein	cim	GO:0003676;GO:0004386;GO:0005524;GO:0008026	nucleic acid binding;helicase activity;ATP binding;ATP-dependent helicase activity	14613931	15142872	167.111	167.111	169.789	177.629	-0.121847
596	BnaA10g21260D	BnaA10g21260D	chrA10	167.111	13491513	15942430	4.41762	6.40035	chrA10	14676482	14679970	root_weight_2016_05_13	A10	AT5G11170.1	AT5G11170	DEAD/DEAH box RNA helicase family protein	cim	GO:0003676;GO:0004386;GO:0005524;GO:0008026	nucleic acid binding;helicase activity;ATP binding;ATP-dependent helicase activity	14613931	14763016	167.111	167.111	169.789	173.408	-0.121847
597	BnaA10g21260D	BnaA10g21260D	chrA10	167.111	13491513	15942430	4.41762	6.40035	chrA10	14676482	14679970	leaf_number_I	A10	AT5G11170.1	AT5G11170	DEAD/DEAH box RNA helicase family protein	scanone	GO:0003676;GO:0004386;GO:0005524;GO:0008026	nucleic acid binding;helicase activity;ATP binding;ATP-dependent helicase activity	13804529	16211022	167.111	167.111	152.219	193.33	-0.121847
598	BnaA10g21270D	BnaA10g21270D	chrA10	171	14613931	14774299	24.3485	25.5993	chrA10	14680190	14683851	days_to_bolt	A10	AT5G11170.1	AT5G11170	DEAD/DEAH box RNA helicase family protein	cim	GO:0003676;GO:0004386;GO:0005524;GO:0008026	nucleic acid binding;helicase activity;ATP binding;ATP-dependent helicase activity	14613931	15142872	171	171	169.789	177.629	-0.496895
599	BnaA10g21270D	BnaA10g21270D	chrA10	171	14613931	14774299	24.3485	25.5993	chrA10	14680190	14683851	root_weight_2016_05_13	A10	AT5G11170.1	AT5G11170	DEAD/DEAH box RNA helicase family protein	cim	GO:0003676;GO:0004386;GO:0005524;GO:0008026	nucleic acid binding;helicase activity;ATP binding;ATP-dependent helicase activity	14613931	14763016	171	171	169.789	173.408	-0.496895
600	BnaA10g21270D	BnaA10g21270D	chrA10	171	14613931	14774299	24.3485	25.5993	chrA10	14680190	14683851	leaf_number_I	A10	AT5G11170.1	AT5G11170	DEAD/DEAH box RNA helicase family protein	scanone	GO:0003676;GO:0004386;GO:0005524;GO:0008026	nucleic acid binding;helicase activity;ATP binding;ATP-dependent helicase activity	13804529	16211022	171	171	152.219	193.33	-0.496895
601	BnaA10g21300D	BnaA10g21300D	chrA10	174.548	12974025	15942430	3.27686	6.43758	chrA10	14691485	14693087	days_to_bolt	A10	AT5G11150.1	AT5G11150	vesicle-associated membrane protein 713	cim	GO:0006810;GO:0016021;GO:0016192	transport;integral component of membrane;vesicle-mediated transport	14613931	15142872	174.548	174.548	169.789	177.629	0.229044
602	BnaA10g21300D	BnaA10g21300D	chrA10	174.548	12974025	15942430	3.27686	6.43758	chrA10	14691485	14693087	root_weight_2016_05_13	A10	AT5G11150.1	AT5G11150	vesicle-associated membrane protein 713	cim	GO:0006810;GO:0016021;GO:0016192	transport;integral component of membrane;vesicle-mediated transport	14613931	14763016	174.548	174.548	169.789	173.408	0.229044
603	BnaA10g21300D	BnaA10g21300D	chrA10	174.548	12974025	15942430	3.27686	6.43758	chrA10	14691485	14693087	leaf_number_I	A10	AT5G11150.1	AT5G11150	vesicle-associated membrane protein 713	scanone	GO:0006810;GO:0016021;GO:0016192	transport;integral component of membrane;vesicle-mediated transport	13804529	16211022	174.548	174.548	152.219	193.33	0.229044
604	BnaA10g21350D	BnaA10g21350D	chrA10	171.365	14324356	15394868	6.59006	8.87821	chrA10	14706289	14707042	days_to_bolt	A10	NA	NA	NA	cim	NA	NA	14613931	15142872	171.365	171.365	169.789	177.629	-0.339531
605	BnaA10g21350D	BnaA10g21350D	chrA10	171.365	14324356	15394868	6.59006	8.87821	chrA10	14706289	14707042	plant_height_2016_05_13	A10	NA	NA	NA	cim	NA	NA	14692950	15177742	171.365	171.365	171.365	180.337	-0.339531
606	BnaA10g21350D	BnaA10g21350D	chrA10	171.365	14324356	15394868	6.59006	8.87821	chrA10	14706289	14707042	root_weight_2016_05_13	A10	NA	NA	NA	cim	NA	NA	14613931	14763016	171.365	171.365	169.789	173.408	-0.339531
607	BnaA10g21350D	BnaA10g21350D	chrA10	171.365	14324356	15394868	6.59006	8.87821	chrA10	14706289	14707042	leaf_number_I	A10	NA	NA	NA	scanone	NA	NA	13804529	16211022	171.365	171.365	152.219	193.33	-0.339531
608	BnaA10g21360D	BnaA10g21360D	chrA10	177.327	14613931	15155467	16.553	19.4399	chrA10	14710349	14711678	days_to_bolt	A10	AT1G53530.1	AT1G53530	Peptidase S24/S26A/S26B/S26C family protein	cim	GO:0006508;GO:0006627;GO:0008233;GO:0008236;GO:0016020;GO:0016021;GO:0042720	proteolysis;protein processing involved in protein targeting to mitochondrion;peptidase activity;serine-type peptidase activity;membrane;integral component of membrane;mitochondrial inner membrane peptidase complex	14613931	15142872	177.327	177.327	169.789	177.629	-0.553792
609	BnaA10g21360D	BnaA10g21360D	chrA10	177.327	14613931	15155467	16.553	19.4399	chrA10	14710349	14711678	plant_height_2016_05_13	A10	AT1G53530.1	AT1G53530	Peptidase S24/S26A/S26B/S26C family protein	cim	GO:0006508;GO:0006627;GO:0008233;GO:0008236;GO:0016020;GO:0016021;GO:0042720	proteolysis;protein processing involved in protein targeting to mitochondrion;peptidase activity;serine-type peptidase activity;membrane;integral component of membrane;mitochondrial inner membrane peptidase complex	14692950	15177742	177.327	177.327	171.365	180.337	-0.553792
610	BnaA10g21360D	BnaA10g21360D	chrA10	177.327	14613931	15155467	16.553	19.4399	chrA10	14710349	14711678	root_weight_2016_05_13	A10	AT1G53530.1	AT1G53530	Peptidase S24/S26A/S26B/S26C family protein	cim	GO:0006508;GO:0006627;GO:0008233;GO:0008236;GO:0016020;GO:0016021;GO:0042720	proteolysis;protein processing involved in protein targeting to mitochondrion;peptidase activity;serine-type peptidase activity;membrane;integral component of membrane;mitochondrial inner membrane peptidase complex	14613931	14763016	177.327	177.327	169.789	173.408	-0.553792
611	BnaA10g21360D	BnaA10g21360D	chrA10	177.327	14613931	15155467	16.553	19.4399	chrA10	14710349	14711678	leaf_number_I	A10	AT1G53530.1	AT1G53530	Peptidase S24/S26A/S26B/S26C family protein	scanone	GO:0006508;GO:0006627;GO:0008233;GO:0008236;GO:0016020;GO:0016021;GO:0042720	proteolysis;protein processing involved in protein targeting to mitochondrion;peptidase activity;serine-type peptidase activity;membrane;integral component of membrane;mitochondrial inner membrane peptidase complex	13804529	16211022	177.327	177.327	152.219	193.33	-0.553792
612	BnaA10g21370D	BnaA10g21370D	chrA10	169.789	13495258	15942430	3.28093	5.03281	chrA10	14716387	14721369	days_to_bolt	A10	AT5G11040.1	AT5G11040	TRS120	cim	NA	NA	14613931	15142872	169.789	169.789	169.789	177.629	-0.143192
613	BnaA10g21370D	BnaA10g21370D	chrA10	169.789	13495258	15942430	3.28093	5.03281	chrA10	14716387	14721369	plant_height_2016_05_13	A10	AT5G11040.1	AT5G11040	TRS120	cim	NA	NA	14692950	15177742	169.789	169.789	171.365	180.337	-0.143192
614	BnaA10g21370D	BnaA10g21370D	chrA10	169.789	13495258	15942430	3.28093	5.03281	chrA10	14716387	14721369	root_weight_2016_05_13	A10	AT5G11040.1	AT5G11040	TRS120	cim	NA	NA	14613931	14763016	169.789	169.789	169.789	173.408	-0.143192
615	BnaA10g21370D	BnaA10g21370D	chrA10	169.789	13495258	15942430	3.28093	5.03281	chrA10	14716387	14721369	leaf_number_I	A10	AT5G11040.1	AT5G11040	TRS120	scanone	NA	NA	13804529	16211022	169.789	169.789	152.219	193.33	-0.143192
616	BnaA10g21380D	BnaA10g21380D	chrA10	169.31	13862912	16950878	2.48919	4.51096	chrA10	14721771	14725315	days_to_bolt	A10	AT5G11030.2	AT5G11030	aberrant lateral root formation 4	cim	NA	NA	14613931	15142872	169.31	169.31	169.789	177.629	0.117748
617	BnaA10g21380D	BnaA10g21380D	chrA10	169.31	13862912	16950878	2.48919	4.51096	chrA10	14721771	14725315	plant_height_2016_05_13	A10	AT5G11030.2	AT5G11030	aberrant lateral root formation 4	cim	NA	NA	14692950	15177742	169.31	169.31	171.365	180.337	0.117748
618	BnaA10g21380D	BnaA10g21380D	chrA10	169.31	13862912	16950878	2.48919	4.51096	chrA10	14721771	14725315	root_weight_2016_05_13	A10	AT5G11030.2	AT5G11030	aberrant lateral root formation 4	cim	NA	NA	14613931	14763016	169.31	169.31	169.789	173.408	0.117748
619	BnaA10g21380D	BnaA10g21380D	chrA10	169.31	13862912	16950878	2.48919	4.51096	chrA10	14721771	14725315	leaf_number_I	A10	AT5G11030.2	AT5G11030	aberrant lateral root formation 4	scanone	NA	NA	13804529	16211022	169.31	169.31	152.219	193.33	0.117748
620	BnaA10g21400D	BnaA10g21400D	chrA10	171.365	14401252	14871092	10.5822	12.5858	chrA10	14731651	14733433	days_to_bolt	A10	NA	NA	NA	cim	NA	NA	14613931	15142872	171.365	171.365	169.789	177.629	-0.438498
621	BnaA10g21400D	BnaA10g21400D	chrA10	171.365	14401252	14871092	10.5822	12.5858	chrA10	14731651	14733433	plant_height_2016_05_13	A10	NA	NA	NA	cim	NA	NA	14692950	15177742	171.365	171.365	171.365	180.337	-0.438498
622	BnaA10g21400D	BnaA10g21400D	chrA10	171.365	14401252	14871092	10.5822	12.5858	chrA10	14731651	14733433	root_weight_2016_05_13	A10	NA	NA	NA	cim	NA	NA	14613931	14763016	171.365	171.365	169.789	173.408	-0.438498
623	BnaA10g21400D	BnaA10g21400D	chrA10	171.365	14401252	14871092	10.5822	12.5858	chrA10	14731651	14733433	leaf_number_I	A10	NA	NA	NA	scanone	NA	NA	13804529	16211022	171.365	171.365	152.219	193.33	-0.438498
624	BnaA10g21460D	BnaA10g21460D	chrA10	173.408	14692950	14774299	31.8955	37.3162	chrA10	14753325	14759260	days_to_bolt	A10	AT5G10940.1	AT5G10940	transducin family protein / WD-40 repeat family protein	cim	GO:0005515	protein binding	14613931	15142872	173.408	173.408	169.789	177.629	0.781699
625	BnaA10g21460D	BnaA10g21460D	chrA10	173.408	14692950	14774299	31.8955	37.3162	chrA10	14753325	14759260	plant_height_2016_05_13	A10	AT5G10940.1	AT5G10940	transducin family protein / WD-40 repeat family protein	cim	GO:0005515	protein binding	14692950	15177742	173.408	173.408	171.365	180.337	0.781699
626	BnaA10g21460D	BnaA10g21460D	chrA10	173.408	14692950	14774299	31.8955	37.3162	chrA10	14753325	14759260	root_weight_2016_05_13	A10	AT5G10940.1	AT5G10940	transducin family protein / WD-40 repeat family protein	cim	GO:0005515	protein binding	14613931	14763016	173.408	173.408	169.789	173.408	0.781699
627	BnaA10g21460D	BnaA10g21460D	chrA10	173.408	14692950	14774299	31.8955	37.3162	chrA10	14753325	14759260	leaf_number_I	A10	AT5G10940.1	AT5G10940	transducin family protein / WD-40 repeat family protein	scanone	GO:0005515	protein binding	13804529	16211022	173.408	173.408	152.219	193.33	0.781699
628	BnaA10g21470D	BnaA10g21470D	chrA10	173	14613931	14871092	18.6007	20.4846	chrA10	14762108	14763409	days_to_bolt	A10	NA	NA	NA	cim	GO:0004672;GO:0004674;GO:0004713;GO:0005524;GO:0006468;GO:0007165	protein kinase activity;protein serine/threonine kinase activity;protein tyrosine kinase activity;ATP binding;protein phosphorylation;signal transduction	14613931	15142872	173	173	169.789	177.629	-0.574839
629	BnaA10g21470D	BnaA10g21470D	chrA10	173	14613931	14871092	18.6007	20.4846	chrA10	14762108	14763409	plant_height_2016_05_13	A10	NA	NA	NA	cim	GO:0004672;GO:0004674;GO:0004713;GO:0005524;GO:0006468;GO:0007165	protein kinase activity;protein serine/threonine kinase activity;protein tyrosine kinase activity;ATP binding;protein phosphorylation;signal transduction	14692950	15177742	173	173	171.365	180.337	-0.574839
630	BnaA10g21470D	BnaA10g21470D	chrA10	173	14613931	14871092	18.6007	20.4846	chrA10	14762108	14763409	leaf_number_I	A10	NA	NA	NA	scanone	GO:0004672;GO:0004674;GO:0004713;GO:0005524;GO:0006468;GO:0007165	protein kinase activity;protein serine/threonine kinase activity;protein tyrosine kinase activity;ATP binding;protein phosphorylation;signal transduction	13804529	16211022	173	173	152.219	193.33	-0.574839
631	BnaA10g21480D	BnaA10g21480D	chrA10	174.548	14401252	15142872	9.34384	10.848	chrA10	14764935	14767065	days_to_bolt	A10	AT5G10920.1	AT5G10920	L-Aspartase-like family protein	cim	GO:0003824;GO:0004056;GO:0042450	catalytic activity;argininosuccinate lyase activity;arginine biosynthetic process via ornithine	14613931	15142872	174.548	174.548	169.789	177.629	0.267399
632	BnaA10g21480D	BnaA10g21480D	chrA10	174.548	14401252	15142872	9.34384	10.848	chrA10	14764935	14767065	plant_height_2016_05_13	A10	AT5G10920.1	AT5G10920	L-Aspartase-like family protein	cim	GO:0003824;GO:0004056;GO:0042450	catalytic activity;argininosuccinate lyase activity;arginine biosynthetic process via ornithine	14692950	15177742	174.548	174.548	171.365	180.337	0.267399
633	BnaA10g21480D	BnaA10g21480D	chrA10	174.548	14401252	15142872	9.34384	10.848	chrA10	14764935	14767065	leaf_number_I	A10	AT5G10920.1	AT5G10920	L-Aspartase-like family protein	scanone	GO:0003824;GO:0004056;GO:0042450	catalytic activity;argininosuccinate lyase activity;arginine biosynthetic process via ornithine	13804529	16211022	174.548	174.548	152.219	193.33	0.267399
634	BnaA10g21490D	BnaA10g21490D	chrA10	176.718	14692950	15942430	7.26104	10.0873	chrA10	14767198	14769150	days_to_bolt	A10	AT5G10910.1	AT5G10910	mraW methylase family protein	cim	GO:0008168	methyltransferase activity	14613931	15142872	176.718	176.718	169.789	177.629	-0.275673
635	BnaA10g21490D	BnaA10g21490D	chrA10	176.718	14692950	15942430	7.26104	10.0873	chrA10	14767198	14769150	plant_height_2016_05_13	A10	AT5G10910.1	AT5G10910	mraW methylase family protein	cim	GO:0008168	methyltransferase activity	14692950	15177742	176.718	176.718	171.365	180.337	-0.275673
636	BnaA10g21490D	BnaA10g21490D	chrA10	176.718	14692950	15942430	7.26104	10.0873	chrA10	14767198	14769150	leaf_number_I	A10	AT5G10910.1	AT5G10910	mraW methylase family protein	scanone	GO:0008168	methyltransferase activity	13804529	16211022	176.718	176.718	152.219	193.33	-0.275673
637	BnaA10g21510D	BnaA10g21510D	chrA10	173	14692950	15088681	49.4367	67.8696	chrA10	14770743	14772798	days_to_bolt	A10	AT5G10860.1	AT5G10860	Cystathionine beta-synthase (CBS) family protein	cim	GO:0005515	protein binding	14613931	15142872	173	173	169.789	177.629	-0.961131
638	BnaA10g21510D	BnaA10g21510D	chrA10	173	14692950	15088681	49.4367	67.8696	chrA10	14770743	14772798	plant_height_2016_05_13	A10	AT5G10860.1	AT5G10860	Cystathionine beta-synthase (CBS) family protein	cim	GO:0005515	protein binding	14692950	15177742	173	173	171.365	180.337	-0.961131
639	BnaA10g21510D	BnaA10g21510D	chrA10	173	14692950	15088681	49.4367	67.8696	chrA10	14770743	14772798	leaf_number_I	A10	AT5G10860.1	AT5G10860	Cystathionine beta-synthase (CBS) family protein	scanone	GO:0005515	protein binding	13804529	16211022	173	173	152.219	193.33	-0.961131
640	BnaA10g21520D	BnaA10g21520D	chrA10	173.879	14772310	14871092	35.7334	38.3946	chrA10	14773129	14777667	days_to_bolt	A10	AT5G10840.1	AT5G10840	Endomembrane protein 70 protein family	cim	GO:0007049;GO:0016021	cell cycle;integral component of membrane	14613931	15142872	173.879	173.879	169.789	177.629	-0.51714
641	BnaA10g21520D	BnaA10g21520D	chrA10	173.879	14772310	14871092	35.7334	38.3946	chrA10	14773129	14777667	height_Hmax	A10	AT5G10840.1	AT5G10840	Endomembrane protein 70 protein family	cim	GO:0007049;GO:0016021	cell cycle;integral component of membrane	14772310	15394868	173.879	173.879	173.879	182.329	-0.51714
642	BnaA10g21520D	BnaA10g21520D	chrA10	173.879	14772310	14871092	35.7334	38.3946	chrA10	14773129	14777667	plant_height_2016_05_13	A10	AT5G10840.1	AT5G10840	Endomembrane protein 70 protein family	cim	GO:0007049;GO:0016021	cell cycle;integral component of membrane	14692950	15177742	173.879	173.879	171.365	180.337	-0.51714
643	BnaA10g21520D	BnaA10g21520D	chrA10	173.879	14772310	14871092	35.7334	38.3946	chrA10	14773129	14777667	leaf_number_I	A10	AT5G10840.1	AT5G10840	Endomembrane protein 70 protein family	scanone	GO:0007049;GO:0016021	cell cycle;integral component of membrane	13804529	16211022	173.879	173.879	152.219	193.33	-0.51714
644	BnaA10g21530D	BnaA10g21530D	chrA10	174.548	14772310	14871092	36.4153	36.9085	chrA10	14779971	14782251	days_to_bolt	A10	AT5G10770.1	AT5G10770	Eukaryotic aspartyl protease family protein	cim	GO:0004190;GO:0006508	aspartic-type endopeptidase activity;proteolysis	14613931	15142872	174.548	174.548	169.789	177.629	-0.741197
645	BnaA10g21530D	BnaA10g21530D	chrA10	174.548	14772310	14871092	36.4153	36.9085	chrA10	14779971	14782251	height_Hmax	A10	AT5G10770.1	AT5G10770	Eukaryotic aspartyl protease family protein	cim	GO:0004190;GO:0006508	aspartic-type endopeptidase activity;proteolysis	14772310	15394868	174.548	174.548	173.879	182.329	-0.741197
646	BnaA10g21530D	BnaA10g21530D	chrA10	174.548	14772310	14871092	36.4153	36.9085	chrA10	14779971	14782251	plant_height_2016_05_13	A10	AT5G10770.1	AT5G10770	Eukaryotic aspartyl protease family protein	cim	GO:0004190;GO:0006508	aspartic-type endopeptidase activity;proteolysis	14692950	15177742	174.548	174.548	171.365	180.337	-0.741197
647	BnaA10g21530D	BnaA10g21530D	chrA10	174.548	14772310	14871092	36.4153	36.9085	chrA10	14779971	14782251	leaf_number_I	A10	AT5G10770.1	AT5G10770	Eukaryotic aspartyl protease family protein	scanone	GO:0004190;GO:0006508	aspartic-type endopeptidase activity;proteolysis	13804529	16211022	174.548	174.548	152.219	193.33	-0.741197
648	BnaA10g21650D	BnaA10g21650D	chrA10	171.365	14334841	16269516	3.5643	5.60926	chrA10	14820516	14821639	days_to_bolt	A10	AT5G10620.1	AT5G10620	methyltransferases	cim	GO:0005737;GO:0006364;GO:0008168	cytoplasm;rRNA processing;methyltransferase activity	14613931	15142872	171.365	171.365	169.789	177.629	-0.213829
649	BnaA10g21650D	BnaA10g21650D	chrA10	171.365	14334841	16269516	3.5643	5.60926	chrA10	14820516	14821639	height_Hmax	A10	AT5G10620.1	AT5G10620	methyltransferases	cim	GO:0005737;GO:0006364;GO:0008168	cytoplasm;rRNA processing;methyltransferase activity	14772310	15394868	171.365	171.365	173.879	182.329	-0.213829
650	BnaA10g21650D	BnaA10g21650D	chrA10	171.365	14334841	16269516	3.5643	5.60926	chrA10	14820516	14821639	plant_height_2016_05_13	A10	AT5G10620.1	AT5G10620	methyltransferases	cim	GO:0005737;GO:0006364;GO:0008168	cytoplasm;rRNA processing;methyltransferase activity	14692950	15177742	171.365	171.365	171.365	180.337	-0.213829
651	BnaA10g21650D	BnaA10g21650D	chrA10	171.365	14334841	16269516	3.5643	5.60926	chrA10	14820516	14821639	leaf_number_I	A10	AT5G10620.1	AT5G10620	methyltransferases	scanone	GO:0005737;GO:0006364;GO:0008168	cytoplasm;rRNA processing;methyltransferase activity	13804529	16211022	171.365	171.365	152.219	193.33	-0.213829
652	BnaA10g21660D	BnaA10g21660D	chrA10	174.548	14613931	16269516	2.90093	5.89442	chrA10	14822143	14823642	days_to_bolt	A10	AT5G10610.1	AT5G10610	cytochrome P450, family 81, subfamily K, polypeptide 1	cim	GO:0005506;GO:0009055;GO:0020037;GO:0055114	iron ion binding;electron carrier activity;heme binding;oxidation-reduction process	14613931	15142872	174.548	174.548	169.789	177.629	0.223995
653	BnaA10g21660D	BnaA10g21660D	chrA10	174.548	14613931	16269516	2.90093	5.89442	chrA10	14822143	14823642	height_Hmax	A10	AT5G10610.1	AT5G10610	cytochrome P450, family 81, subfamily K, polypeptide 1	cim	GO:0005506;GO:0009055;GO:0020037;GO:0055114	iron ion binding;electron carrier activity;heme binding;oxidation-reduction process	14772310	15394868	174.548	174.548	173.879	182.329	0.223995
654	BnaA10g21660D	BnaA10g21660D	chrA10	174.548	14613931	16269516	2.90093	5.89442	chrA10	14822143	14823642	plant_height_2016_05_13	A10	AT5G10610.1	AT5G10610	cytochrome P450, family 81, subfamily K, polypeptide 1	cim	GO:0005506;GO:0009055;GO:0020037;GO:0055114	iron ion binding;electron carrier activity;heme binding;oxidation-reduction process	14692950	15177742	174.548	174.548	171.365	180.337	0.223995
655	BnaA10g21660D	BnaA10g21660D	chrA10	174.548	14613931	16269516	2.90093	5.89442	chrA10	14822143	14823642	leaf_number_I	A10	AT5G10610.1	AT5G10610	cytochrome P450, family 81, subfamily K, polypeptide 1	scanone	GO:0005506;GO:0009055;GO:0020037;GO:0055114	iron ion binding;electron carrier activity;heme binding;oxidation-reduction process	13804529	16211022	174.548	174.548	152.219	193.33	0.223995
656	BnaA10g21680D	BnaA10g21680D	chrA10	178.849	12749174	15770249	3.28039	5.16066	chrA10	14825021	14826514	days_to_bolt	A10	AT5G10610.1	AT5G10610	cytochrome P450, family 81, subfamily K, polypeptide 1	cim	GO:0005506;GO:0009055;GO:0020037;GO:0055114	iron ion binding;electron carrier activity;heme binding;oxidation-reduction process	14613931	15142872	178.849	178.849	169.789	177.629	-0.302111
657	BnaA10g21680D	BnaA10g21680D	chrA10	178.849	12749174	15770249	3.28039	5.16066	chrA10	14825021	14826514	height_Hmax	A10	AT5G10610.1	AT5G10610	cytochrome P450, family 81, subfamily K, polypeptide 1	cim	GO:0005506;GO:0009055;GO:0020037;GO:0055114	iron ion binding;electron carrier activity;heme binding;oxidation-reduction process	14772310	15394868	178.849	178.849	173.879	182.329	-0.302111
658	BnaA10g21680D	BnaA10g21680D	chrA10	178.849	12749174	15770249	3.28039	5.16066	chrA10	14825021	14826514	plant_height_2016_05_13	A10	AT5G10610.1	AT5G10610	cytochrome P450, family 81, subfamily K, polypeptide 1	cim	GO:0005506;GO:0009055;GO:0020037;GO:0055114	iron ion binding;electron carrier activity;heme binding;oxidation-reduction process	14692950	15177742	178.849	178.849	171.365	180.337	-0.302111
659	BnaA10g21680D	BnaA10g21680D	chrA10	178.849	12749174	15770249	3.28039	5.16066	chrA10	14825021	14826514	leaf_number_I	A10	AT5G10610.1	AT5G10610	cytochrome P450, family 81, subfamily K, polypeptide 1	scanone	GO:0005506;GO:0009055;GO:0020037;GO:0055114	iron ion binding;electron carrier activity;heme binding;oxidation-reduction process	13804529	16211022	178.849	178.849	152.219	193.33	-0.302111
660	BnaA10g21710D	BnaA10g21710D	chrA10	175	14772310	15088681	34.8459	36.3135	chrA10	14836751	14839794	days_to_bolt	A10	AT5G10560.1	AT5G10560	Glycosyl hydrolase family protein	cim	GO:0005975	carbohydrate metabolic process	14613931	15142872	175	175	169.789	177.629	-0.59412
661	BnaA10g21710D	BnaA10g21710D	chrA10	175	14772310	15088681	34.8459	36.3135	chrA10	14836751	14839794	height_Hmax	A10	AT5G10560.1	AT5G10560	Glycosyl hydrolase family protein	cim	GO:0005975	carbohydrate metabolic process	14772310	15394868	175	175	173.879	182.329	-0.59412
662	BnaA10g21710D	BnaA10g21710D	chrA10	175	14772310	15088681	34.8459	36.3135	chrA10	14836751	14839794	plant_height_2016_05_13	A10	AT5G10560.1	AT5G10560	Glycosyl hydrolase family protein	cim	GO:0005975	carbohydrate metabolic process	14692950	15177742	175	175	171.365	180.337	-0.59412
663	BnaA10g21710D	BnaA10g21710D	chrA10	175	14772310	15088681	34.8459	36.3135	chrA10	14836751	14839794	leaf_number_I	A10	AT5G10560.1	AT5G10560	Glycosyl hydrolase family protein	scanone	GO:0005975	carbohydrate metabolic process	13804529	16211022	175	175	152.219	193.33	-0.59412
664	BnaA10g21770D	BnaA10g21770D	chrA10	175.471	14772310	15131879	16.3947	17.7851	chrA10	14867425	14871565	days_to_bolt	A10	AT5G10490.1	AT5G10490	MSCS-like 2	cim	GO:0016020;GO:0055085	membrane;transmembrane transport	14613931	15142872	175.471	175.471	169.789	177.629	-0.300761
665	BnaA10g21770D	BnaA10g21770D	chrA10	175.471	14772310	15131879	16.3947	17.7851	chrA10	14867425	14871565	height_Hmax	A10	AT5G10490.1	AT5G10490	MSCS-like 2	cim	GO:0016020;GO:0055085	membrane;transmembrane transport	14772310	15394868	175.471	175.471	173.879	182.329	-0.300761
666	BnaA10g21770D	BnaA10g21770D	chrA10	175.471	14772310	15131879	16.3947	17.7851	chrA10	14867425	14871565	plant_height_2016_05_13	A10	AT5G10490.1	AT5G10490	MSCS-like 2	cim	GO:0016020;GO:0055085	membrane;transmembrane transport	14692950	15177742	175.471	175.471	171.365	180.337	-0.300761
667	BnaA10g21770D	BnaA10g21770D	chrA10	175.471	14772310	15131879	16.3947	17.7851	chrA10	14867425	14871565	leaf_number_I	A10	AT5G10490.1	AT5G10490	MSCS-like 2	scanone	GO:0016020;GO:0055085	membrane;transmembrane transport	13804529	16211022	175.471	175.471	152.219	193.33	-0.300761
668	BnaA10g21780D	BnaA10g21780D	chrA10	175.471	14772310	15142872	37.3466	38.7774	chrA10	14871679	14873681	days_to_bolt	A10	AT5G10480.3	AT5G10480	Protein-tyrosine phosphatase-like, PTPLA	cim	NA	NA	14613931	15142872	175.471	175.471	169.789	177.629	-0.806632
669	BnaA10g21780D	BnaA10g21780D	chrA10	175.471	14772310	15142872	37.3466	38.7774	chrA10	14871679	14873681	height_Hmax	A10	AT5G10480.3	AT5G10480	Protein-tyrosine phosphatase-like, PTPLA	cim	NA	NA	14772310	15394868	175.471	175.471	173.879	182.329	-0.806632
670	BnaA10g21780D	BnaA10g21780D	chrA10	175.471	14772310	15142872	37.3466	38.7774	chrA10	14871679	14873681	plant_height_2016_05_13	A10	AT5G10480.3	AT5G10480	Protein-tyrosine phosphatase-like, PTPLA	cim	NA	NA	14692950	15177742	175.471	175.471	171.365	180.337	-0.806632
671	BnaA10g21780D	BnaA10g21780D	chrA10	175.471	14772310	15142872	37.3466	38.7774	chrA10	14871679	14873681	leaf_number_I	A10	AT5G10480.3	AT5G10480	Protein-tyrosine phosphatase-like, PTPLA	scanone	NA	NA	13804529	16211022	175.471	175.471	152.219	193.33	-0.806632
672	BnaA10g22040D	BnaA10g22040D	chrA10	176.718	15087620	15131879	51.5804	53.2739	chrA10	14975688	14978562	days_to_bolt	A10	AT5G10200.1	AT5G10200	ARM-repeat/Tetratricopeptide repeat (TPR)-like protein	cim	GO:0005488;GO:0005515	binding;protein binding	14613931	15142872	176.718	176.718	169.789	177.629	-0.769376
673	BnaA10g22040D	BnaA10g22040D	chrA10	176.718	15087620	15131879	51.5804	53.2739	chrA10	14975688	14978562	height_Hmax	A10	AT5G10200.1	AT5G10200	ARM-repeat/Tetratricopeptide repeat (TPR)-like protein	cim	GO:0005488;GO:0005515	binding;protein binding	14772310	15394868	176.718	176.718	173.879	182.329	-0.769376
674	BnaA10g22040D	BnaA10g22040D	chrA10	176.718	15087620	15131879	51.5804	53.2739	chrA10	14975688	14978562	plant_height_2016_05_13	A10	AT5G10200.1	AT5G10200	ARM-repeat/Tetratricopeptide repeat (TPR)-like protein	cim	GO:0005488;GO:0005515	binding;protein binding	14692950	15177742	176.718	176.718	171.365	180.337	-0.769376
675	BnaA10g22040D	BnaA10g22040D	chrA10	176.718	15087620	15131879	51.5804	53.2739	chrA10	14975688	14978562	leaf_number_I	A10	AT5G10200.1	AT5G10200	ARM-repeat/Tetratricopeptide repeat (TPR)-like protein	scanone	GO:0005488;GO:0005515	binding;protein binding	13804529	16211022	176.718	176.718	152.219	193.33	-0.769376
676	BnaA10g22060D	BnaA10g22060D	chrA10	182.329	12108291	16298445	2.78856	4.84419	chrA10	14985530	14986866	days_to_bolt	A10	NA	NA	NA	cim	NA	NA	14613931	15142872	182.329	182.329	169.789	177.629	-0.371822
677	BnaA10g22060D	BnaA10g22060D	chrA10	182.329	12108291	16298445	2.78856	4.84419	chrA10	14985530	14986866	height_Hmax	A10	NA	NA	NA	cim	NA	NA	14772310	15394868	182.329	182.329	173.879	182.329	-0.371822
678	BnaA10g22060D	BnaA10g22060D	chrA10	182.329	12108291	16298445	2.78856	4.84419	chrA10	14985530	14986866	plant_height_2016_05_13	A10	NA	NA	NA	cim	NA	NA	14692950	15177742	182.329	182.329	171.365	180.337	-0.371822
679	BnaA10g22060D	BnaA10g22060D	chrA10	182.329	12108291	16298445	2.78856	4.84419	chrA10	14985530	14986866	leaf_number_I	A10	NA	NA	NA	scanone	NA	NA	13804529	16211022	182.329	182.329	152.219	193.33	-0.371822
680	BnaA10g22080D	BnaA10g22080D	chrA10	176	14774299	15131879	27.2346	28.3349	chrA10	14998617	15003197	days_to_bolt	A10	AT5G10140.1	AT5G10140	K-box region and MADS-box transcription factor family protein	cim	GO:0003677;GO:0003700;GO:0005634;GO:0046983	DNA binding;transcription factor activity, sequence-specific DNA binding;nucleus;protein dimerization activity	14613931	15142872	176	176	169.789	177.629	-0.972515
681	BnaA10g22080D	BnaA10g22080D	chrA10	176	14774299	15131879	27.2346	28.3349	chrA10	14998617	15003197	height_Hmax	A10	AT5G10140.1	AT5G10140	K-box region and MADS-box transcription factor family protein	cim	GO:0003677;GO:0003700;GO:0005634;GO:0046983	DNA binding;transcription factor activity, sequence-specific DNA binding;nucleus;protein dimerization activity	14772310	15394868	176	176	173.879	182.329	-0.972515
682	BnaA10g22080D	BnaA10g22080D	chrA10	176	14774299	15131879	27.2346	28.3349	chrA10	14998617	15003197	plant_height_2016_05_13	A10	AT5G10140.1	AT5G10140	K-box region and MADS-box transcription factor family protein	cim	GO:0003677;GO:0003700;GO:0005634;GO:0046983	DNA binding;transcription factor activity, sequence-specific DNA binding;nucleus;protein dimerization activity	14692950	15177742	176	176	171.365	180.337	-0.972515
683	BnaA10g22080D	BnaA10g22080D	chrA10	176	14774299	15131879	27.2346	28.3349	chrA10	14998617	15003197	leaf_number_I	A10	AT5G10140.1	AT5G10140	K-box region and MADS-box transcription factor family protein	scanone	GO:0003677;GO:0003700;GO:0005634;GO:0046983	DNA binding;transcription factor activity, sequence-specific DNA binding;nucleus;protein dimerization activity	13804529	16211022	176	176	152.219	193.33	-0.972515
684	BnaA10g22110D	BnaA10g22110D	chrA10	165.852	10116219	17071239	2.34798	4.66932	chrA10	15026847	15029333	days_to_bolt	A10	NA	NA	NA	cim	GO:0004190;GO:0006508	aspartic-type endopeptidase activity;proteolysis	14613931	15142872	165.852	165.852	169.789	177.629	-0.173118
685	BnaA10g22110D	BnaA10g22110D	chrA10	165.852	10116219	17071239	2.34798	4.66932	chrA10	15026847	15029333	height_Hmax	A10	NA	NA	NA	cim	GO:0004190;GO:0006508	aspartic-type endopeptidase activity;proteolysis	14772310	15394868	165.852	165.852	173.879	182.329	-0.173118
686	BnaA10g22110D	BnaA10g22110D	chrA10	165.852	10116219	17071239	2.34798	4.66932	chrA10	15026847	15029333	plant_height_2016_05_13	A10	NA	NA	NA	cim	GO:0004190;GO:0006508	aspartic-type endopeptidase activity;proteolysis	14692950	15177742	165.852	165.852	171.365	180.337	-0.173118
687	BnaA10g22110D	BnaA10g22110D	chrA10	165.852	10116219	17071239	2.34798	4.66932	chrA10	15026847	15029333	leaf_number_I	A10	NA	NA	NA	scanone	GO:0004190;GO:0006508	aspartic-type endopeptidase activity;proteolysis	13804529	16211022	165.852	165.852	152.219	193.33	-0.173118
688	BnaA10g22150D	BnaA10g22150D	chrA10	188.585	14613931	16298445	2.40305	4.72866	chrA10	15036529	15039053	days_to_bolt	A10	AT5G10030.1	AT5G10030	TGACG motif-binding factor 4	cim	GO:0003700;GO:0043565	transcription factor activity, sequence-specific DNA binding;sequence-specific DNA binding	14613931	15142872	188.585	188.585	169.789	177.629	-0.222309
689	BnaA10g22150D	BnaA10g22150D	chrA10	188.585	14613931	16298445	2.40305	4.72866	chrA10	15036529	15039053	height_Hmax	A10	AT5G10030.1	AT5G10030	TGACG motif-binding factor 4	cim	GO:0003700;GO:0043565	transcription factor activity, sequence-specific DNA binding;sequence-specific DNA binding	14772310	15394868	188.585	188.585	173.879	182.329	-0.222309
690	BnaA10g22150D	BnaA10g22150D	chrA10	188.585	14613931	16298445	2.40305	4.72866	chrA10	15036529	15039053	plant_height_2016_05_13	A10	AT5G10030.1	AT5G10030	TGACG motif-binding factor 4	cim	GO:0003700;GO:0043565	transcription factor activity, sequence-specific DNA binding;sequence-specific DNA binding	14692950	15177742	188.585	188.585	171.365	180.337	-0.222309
691	BnaA10g22150D	BnaA10g22150D	chrA10	188.585	14613931	16298445	2.40305	4.72866	chrA10	15036529	15039053	leaf_number_I	A10	AT5G10030.1	AT5G10030	TGACG motif-binding factor 4	scanone	GO:0003700;GO:0043565	transcription factor activity, sequence-specific DNA binding;sequence-specific DNA binding	13804529	16211022	188.585	188.585	152.219	193.33	-0.222309
692	BnaA10g22170D	BnaA10g22170D	chrA10	174.548	14692950	15131879	13.5764	15.8245	chrA10	15046844	15050472	days_to_bolt	A10	AT5G10010.1	AT5G10010	unknown protein; FUNCTIONS IN: molecular_function unknown; INVOLVED IN: biological_process unknown; LOCATED IN: nucleolus; EXPRESSED IN: 25 plant structures; EXPRESSED DURING: 15 growth stages; BEST Arabidopsis thaliana protein match is: unknown protein (TAIR:AT5G64910.1); Has 33260 Blast hits to 16857 proteins in 1270 species: Archae - 88; Bacteria - 3040; Metazoa - 11915; Fungi - 3137; Plants -…	cim	NA	NA	14613931	15142872	174.548	174.548	169.789	177.629	-0.287379
693	BnaA10g22170D	BnaA10g22170D	chrA10	174.548	14692950	15131879	13.5764	15.8245	chrA10	15046844	15050472	height_Hmax	A10	AT5G10010.1	AT5G10010	unknown protein; FUNCTIONS IN: molecular_function unknown; INVOLVED IN: biological_process unknown; LOCATED IN: nucleolus; EXPRESSED IN: 25 plant structures; EXPRESSED DURING: 15 growth stages; BEST Arabidopsis thaliana protein match is: unknown protein (TAIR:AT5G64910.1); Has 33260 Blast hits to 16857 proteins in 1270 species: Archae - 88; Bacteria - 3040; Metazoa - 11915; Fungi - 3137; Plants -…	cim	NA	NA	14772310	15394868	174.548	174.548	173.879	182.329	-0.287379
694	BnaA10g22170D	BnaA10g22170D	chrA10	174.548	14692950	15131879	13.5764	15.8245	chrA10	15046844	15050472	plant_height_2016_05_13	A10	AT5G10010.1	AT5G10010	unknown protein; FUNCTIONS IN: molecular_function unknown; INVOLVED IN: biological_process unknown; LOCATED IN: nucleolus; EXPRESSED IN: 25 plant structures; EXPRESSED DURING: 15 growth stages; BEST Arabidopsis thaliana protein match is: unknown protein (TAIR:AT5G64910.1); Has 33260 Blast hits to 16857 proteins in 1270 species: Archae - 88; Bacteria - 3040; Metazoa - 11915; Fungi - 3137; Plants -…	cim	NA	NA	14692950	15177742	174.548	174.548	171.365	180.337	-0.287379
695	BnaA10g22170D	BnaA10g22170D	chrA10	174.548	14692950	15131879	13.5764	15.8245	chrA10	15046844	15050472	leaf_number_I	A10	AT5G10010.1	AT5G10010	unknown protein; FUNCTIONS IN: molecular_function unknown; INVOLVED IN: biological_process unknown; LOCATED IN: nucleolus; EXPRESSED IN: 25 plant structures; EXPRESSED DURING: 15 growth stages; BEST Arabidopsis thaliana protein match is: unknown protein (TAIR:AT5G64910.1); Has 33260 Blast hits to 16857 proteins in 1270 species: Archae - 88; Bacteria - 3040; Metazoa - 11915; Fungi - 3137; Plants -…	scanone	NA	NA	13804529	16211022	174.548	174.548	152.219	193.33	-0.287379
696	BnaA10g22190D	BnaA10g22190D	chrA10	176.718	15087620	15155467	15.2547	17.0092	chrA10	15052469	15053715	days_to_bolt	A10	AT5G09995.2	AT5G09995	unknown protein; BEST Arabidopsis thaliana protein match is: unknown protein (TAIR:AT1G08530.1); Has 35333 Blast hits to 34131 proteins in 2444 species: Archae - 798; Bacteria - 22429; Metazoa - 974; Fungi - 991; Plants - 531; Viruses - 0; Other Eukaryotes - 9610 (source: NCBI BLink).	cim	NA	NA	14613931	15142872	176.718	176.718	169.789	177.629	-0.373108
697	BnaA10g22190D	BnaA10g22190D	chrA10	176.718	15087620	15155467	15.2547	17.0092	chrA10	15052469	15053715	height_Hmax	A10	AT5G09995.2	AT5G09995	unknown protein; BEST Arabidopsis thaliana protein match is: unknown protein (TAIR:AT1G08530.1); Has 35333 Blast hits to 34131 proteins in 2444 species: Archae - 798; Bacteria - 22429; Metazoa - 974; Fungi - 991; Plants - 531; Viruses - 0; Other Eukaryotes - 9610 (source: NCBI BLink).	cim	NA	NA	14772310	15394868	176.718	176.718	173.879	182.329	-0.373108
698	BnaA10g22190D	BnaA10g22190D	chrA10	176.718	15087620	15155467	15.2547	17.0092	chrA10	15052469	15053715	plant_height_2016_05_13	A10	AT5G09995.2	AT5G09995	unknown protein; BEST Arabidopsis thaliana protein match is: unknown protein (TAIR:AT1G08530.1); Has 35333 Blast hits to 34131 proteins in 2444 species: Archae - 798; Bacteria - 22429; Metazoa - 974; Fungi - 991; Plants - 531; Viruses - 0; Other Eukaryotes - 9610 (source: NCBI BLink).	cim	NA	NA	14692950	15177742	176.718	176.718	171.365	180.337	-0.373108
699	BnaA10g22190D	BnaA10g22190D	chrA10	176.718	15087620	15155467	15.2547	17.0092	chrA10	15052469	15053715	leaf_number_I	A10	AT5G09995.2	AT5G09995	unknown protein; BEST Arabidopsis thaliana protein match is: unknown protein (TAIR:AT1G08530.1); Has 35333 Blast hits to 34131 proteins in 2444 species: Archae - 798; Bacteria - 22429; Metazoa - 974; Fungi - 991; Plants - 531; Viruses - 0; Other Eukaryotes - 9610 (source: NCBI BLink).	scanone	NA	NA	13804529	16211022	176.718	176.718	152.219	193.33	-0.373108
700	BnaA10g22270D	BnaA10g22270D	chrA10	177.629	14692950	16210504	10.6218	12.6226	chrA10	15073722	15076373	days_to_bolt	A10	AT5G09900.3	AT5G09900	26S proteasome regulatory subunit, putative (RPN5)	cim	GO:0005515	protein binding	14613931	15142872	177.629	177.629	169.789	177.629	-0.224258
701	BnaA10g22270D	BnaA10g22270D	chrA10	177.629	14692950	16210504	10.6218	12.6226	chrA10	15073722	15076373	height_Hmax	A10	AT5G09900.3	AT5G09900	26S proteasome regulatory subunit, putative (RPN5)	cim	GO:0005515	protein binding	14772310	15394868	177.629	177.629	173.879	182.329	-0.224258
702	BnaA10g22270D	BnaA10g22270D	chrA10	177.629	14692950	16210504	10.6218	12.6226	chrA10	15073722	15076373	plant_height_2016_05_13	A10	AT5G09900.3	AT5G09900	26S proteasome regulatory subunit, putative (RPN5)	cim	GO:0005515	protein binding	14692950	15177742	177.629	177.629	171.365	180.337	-0.224258
703	BnaA10g22270D	BnaA10g22270D	chrA10	177.629	14692950	16210504	10.6218	12.6226	chrA10	15073722	15076373	leaf_number_I	A10	AT5G09900.3	AT5G09900	26S proteasome regulatory subunit, putative (RPN5)	scanone	GO:0005515	protein binding	13804529	16211022	177.629	177.629	152.219	193.33	-0.224258
704	BnaA10g22310D	BnaA10g22310D	chrA10	176.718	15087620	15131879	34.176	35.0451	chrA10	15087591	15089318	days_to_bolt	A10	AT5G09850.1	AT5G09850	Transcription elongation factor (TFIIS) family protein	cim	GO:0003677;GO:0005634	DNA binding;nucleus	14613931	15142872	176.718	176.718	169.789	177.629	-0.403639
705	BnaA10g22310D	BnaA10g22310D	chrA10	176.718	15087620	15131879	34.176	35.0451	chrA10	15087591	15089318	height_Hmax	A10	AT5G09850.1	AT5G09850	Transcription elongation factor (TFIIS) family protein	cim	GO:0003677;GO:0005634	DNA binding;nucleus	14772310	15394868	176.718	176.718	173.879	182.329	-0.403639
706	BnaA10g22310D	BnaA10g22310D	chrA10	176.718	15087620	15131879	34.176	35.0451	chrA10	15087591	15089318	plant_height_2016_05_13	A10	AT5G09850.1	AT5G09850	Transcription elongation factor (TFIIS) family protein	cim	GO:0003677;GO:0005634	DNA binding;nucleus	14692950	15177742	176.718	176.718	171.365	180.337	-0.403639
707	BnaA10g22310D	BnaA10g22310D	chrA10	176.718	15087620	15131879	34.176	35.0451	chrA10	15087591	15089318	leaf_number_I	A10	AT5G09850.1	AT5G09850	Transcription elongation factor (TFIIS) family protein	scanone	GO:0003677;GO:0005634	DNA binding;nucleus	13804529	16211022	176.718	176.718	152.219	193.33	-0.403639
708	BnaA10g22320D	BnaA10g22320D	chrA10	182.84	13882173	15944038	4.72382	6.61314	chrA10	15091979	15094901	days_to_bolt	A10	AT5G09840.1	AT5G09840	Putative endonuclease or glycosyl hydrolase	cim	GO:0005777	peroxisome	14613931	15142872	182.84	182.84	169.789	177.629	-0.195586
709	BnaA10g22320D	BnaA10g22320D	chrA10	182.84	13882173	15944038	4.72382	6.61314	chrA10	15091979	15094901	height_Hmax	A10	AT5G09840.1	AT5G09840	Putative endonuclease or glycosyl hydrolase	cim	GO:0005777	peroxisome	14772310	15394868	182.84	182.84	173.879	182.329	-0.195586
710	BnaA10g22320D	BnaA10g22320D	chrA10	182.84	13882173	15944038	4.72382	6.61314	chrA10	15091979	15094901	plant_height_2016_05_13	A10	AT5G09840.1	AT5G09840	Putative endonuclease or glycosyl hydrolase	cim	GO:0005777	peroxisome	14692950	15177742	182.84	182.84	171.365	180.337	-0.195586
711	BnaA10g22320D	BnaA10g22320D	chrA10	182.84	13882173	15944038	4.72382	6.61314	chrA10	15091979	15094901	leaf_number_I	A10	AT5G09840.1	AT5G09840	Putative endonuclease or glycosyl hydrolase	scanone	GO:0005777	peroxisome	13804529	16211022	182.84	182.84	152.219	193.33	-0.195586
712	BnaA10g22330D	BnaA10g22330D	chrA10	180.337	14774299	16211022	6.17471	9.27321	chrA10	15095081	15096207	days_to_bolt	A10	AT5G09830.1	AT5G09830	BolA-like family protein	cim	NA	NA	14613931	15142872	180.337	180.337	169.789	177.629	0.283008
713	BnaA10g22330D	BnaA10g22330D	chrA10	180.337	14774299	16211022	6.17471	9.27321	chrA10	15095081	15096207	height_Hmax	A10	AT5G09830.1	AT5G09830	BolA-like family protein	cim	NA	NA	14772310	15394868	180.337	180.337	173.879	182.329	0.283008
714	BnaA10g22330D	BnaA10g22330D	chrA10	180.337	14774299	16211022	6.17471	9.27321	chrA10	15095081	15096207	plant_height_2016_05_13	A10	AT5G09830.1	AT5G09830	BolA-like family protein	cim	NA	NA	14692950	15177742	180.337	180.337	171.365	180.337	0.283008
715	BnaA10g22330D	BnaA10g22330D	chrA10	180.337	14774299	16211022	6.17471	9.27321	chrA10	15095081	15096207	leaf_number_I	A10	AT5G09830.1	AT5G09830	BolA-like family protein	scanone	NA	NA	13804529	16211022	180.337	180.337	152.219	193.33	0.283008
716	BnaA10g22340D	BnaA10g22340D	chrA10	174.548	14692950	14871092	39.0626	43.8508	chrA10	15096791	15099070	days_to_bolt	A10	AT5G09810.1	AT5G09810	actin 7	cim	GO:0005524	ATP binding	14613931	15142872	174.548	174.548	169.789	177.629	0.9297
717	BnaA10g22340D	BnaA10g22340D	chrA10	174.548	14692950	14871092	39.0626	43.8508	chrA10	15096791	15099070	height_Hmax	A10	AT5G09810.1	AT5G09810	actin 7	cim	GO:0005524	ATP binding	14772310	15394868	174.548	174.548	173.879	182.329	0.9297
718	BnaA10g22340D	BnaA10g22340D	chrA10	174.548	14692950	14871092	39.0626	43.8508	chrA10	15096791	15099070	plant_height_2016_05_13	A10	AT5G09810.1	AT5G09810	actin 7	cim	GO:0005524	ATP binding	14692950	15177742	174.548	174.548	171.365	180.337	0.9297
719	BnaA10g22340D	BnaA10g22340D	chrA10	174.548	14692950	14871092	39.0626	43.8508	chrA10	15096791	15099070	leaf_number_I	A10	AT5G09810.1	AT5G09810	actin 7	scanone	GO:0005524	ATP binding	13804529	16211022	174.548	174.548	152.219	193.33	0.9297
720	BnaA10g22380D	BnaA10g22380D	chrA10	176.718	14375327	16211022	5.46648	7.39486	chrA10	15111015	15113002	days_to_bolt	A10	AT5G09760.1	AT5G09760	Plant invertase/pectin methylesterase inhibitor superfamily	cim	GO:0004857;GO:0005618;GO:0030599;GO:0042545	enzyme inhibitor activity;cell wall;pectinesterase activity;cell wall modification	14613931	15142872	176.718	176.718	169.789	177.629	0.311494
721	BnaA10g22380D	BnaA10g22380D	chrA10	176.718	14375327	16211022	5.46648	7.39486	chrA10	15111015	15113002	height_Hmax	A10	AT5G09760.1	AT5G09760	Plant invertase/pectin methylesterase inhibitor superfamily	cim	GO:0004857;GO:0005618;GO:0030599;GO:0042545	enzyme inhibitor activity;cell wall;pectinesterase activity;cell wall modification	14772310	15394868	176.718	176.718	173.879	182.329	0.311494
722	BnaA10g22380D	BnaA10g22380D	chrA10	176.718	14375327	16211022	5.46648	7.39486	chrA10	15111015	15113002	plant_height_2016_05_13	A10	AT5G09760.1	AT5G09760	Plant invertase/pectin methylesterase inhibitor superfamily	cim	GO:0004857;GO:0005618;GO:0030599;GO:0042545	enzyme inhibitor activity;cell wall;pectinesterase activity;cell wall modification	14692950	15177742	176.718	176.718	171.365	180.337	0.311494
723	BnaA10g22380D	BnaA10g22380D	chrA10	176.718	14375327	16211022	5.46648	7.39486	chrA10	15111015	15113002	leaf_number_I	A10	AT5G09760.1	AT5G09760	Plant invertase/pectin methylesterase inhibitor superfamily	scanone	GO:0004857;GO:0005618;GO:0030599;GO:0042545	enzyme inhibitor activity;cell wall;pectinesterase activity;cell wall modification	13804529	16211022	176.718	176.718	152.219	193.33	0.311494
724	BnaA10g22400D	BnaA10g22400D	chrA10	177	15088681	15142872	44.107	45.5876	chrA10	15120625	15123078	days_to_bolt	A10	AT5G09740.1	AT5G09740	histone acetyltransferase of the MYST family 2	cim	GO:0005634	nucleus	14613931	15142872	177	177	169.789	177.629	0.562474
725	BnaA10g22400D	BnaA10g22400D	chrA10	177	15088681	15142872	44.107	45.5876	chrA10	15120625	15123078	height_Hmax	A10	AT5G09740.1	AT5G09740	histone acetyltransferase of the MYST family 2	cim	GO:0005634	nucleus	14772310	15394868	177	177	173.879	182.329	0.562474
726	BnaA10g22400D	BnaA10g22400D	chrA10	177	15088681	15142872	44.107	45.5876	chrA10	15120625	15123078	plant_height_2016_05_13	A10	AT5G09740.1	AT5G09740	histone acetyltransferase of the MYST family 2	cim	GO:0005634	nucleus	14692950	15177742	177	177	171.365	180.337	0.562474
727	BnaA10g22400D	BnaA10g22400D	chrA10	177	15088681	15142872	44.107	45.5876	chrA10	15120625	15123078	leaf_number_I	A10	AT5G09740.1	AT5G09740	histone acetyltransferase of the MYST family 2	scanone	GO:0005634	nucleus	13804529	16211022	177	177	152.219	193.33	0.562474
728	BnaA10g22420D	BnaA10g22420D	chrA10	177	15087620	15131879	39.039	39.7674	chrA10	15126926	15130316	days_to_bolt	A10	AT5G09660.4	AT5G09660	peroxisomal NAD-malate dehydrogenase 2	cim	GO:0000166;GO:0003824;GO:0005975;GO:0006108;GO:0016491;GO:0016615;GO:0020037;GO:0030060;GO:0044262;GO:0055114	nucleotide binding;catalytic activity;carbohydrate metabolic process;malate metabolic process;oxidoreductase activity;malate dehydrogenase activity;heme binding;L-malate dehydrogenase activity;cellular carbohydrate metabolic process;oxidation-reduction process	14613931	15142872	177	177	169.789	177.629	-0.676011
729	BnaA10g22420D	BnaA10g22420D	chrA10	177	15087620	15131879	39.039	39.7674	chrA10	15126926	15130316	height_Hmax	A10	AT5G09660.4	AT5G09660	peroxisomal NAD-malate dehydrogenase 2	cim	GO:0000166;GO:0003824;GO:0005975;GO:0006108;GO:0016491;GO:0016615;GO:0020037;GO:0030060;GO:0044262;GO:0055114	nucleotide binding;catalytic activity;carbohydrate metabolic process;malate metabolic process;oxidoreductase activity;malate dehydrogenase activity;heme binding;L-malate dehydrogenase activity;cellular carbohydrate metabolic process;oxidation-reduction process	14772310	15394868	177	177	173.879	182.329	-0.676011
730	BnaA10g22420D	BnaA10g22420D	chrA10	177	15087620	15131879	39.039	39.7674	chrA10	15126926	15130316	plant_height_2016_05_13	A10	AT5G09660.4	AT5G09660	peroxisomal NAD-malate dehydrogenase 2	cim	GO:0000166;GO:0003824;GO:0005975;GO:0006108;GO:0016491;GO:0016615;GO:0020037;GO:0030060;GO:0044262;GO:0055114	nucleotide binding;catalytic activity;carbohydrate metabolic process;malate metabolic process;oxidoreductase activity;malate dehydrogenase activity;heme binding;L-malate dehydrogenase activity;cellular carbohydrate metabolic process;oxidation-reduction process	14692950	15177742	177	177	171.365	180.337	-0.676011
731	BnaA10g22420D	BnaA10g22420D	chrA10	177	15087620	15131879	39.039	39.7674	chrA10	15126926	15130316	leaf_number_I	A10	AT5G09660.4	AT5G09660	peroxisomal NAD-malate dehydrogenase 2	scanone	GO:0000166;GO:0003824;GO:0005975;GO:0006108;GO:0016491;GO:0016615;GO:0020037;GO:0030060;GO:0044262;GO:0055114	nucleotide binding;catalytic activity;carbohydrate metabolic process;malate metabolic process;oxidoreductase activity;malate dehydrogenase activity;heme binding;L-malate dehydrogenase activity;cellular carbohydrate metabolic process;oxidation-reduction process	13804529	16211022	177	177	152.219	193.33	-0.676011
732	BnaA10g22450D	BnaA10g22450D	chrA10	175	14774299	15131879	38.6748	39.663	chrA10	15142168	15143781	height_Hmax	A10	AT5G09620.1	AT5G09620	Octicosapeptide/Phox/Bem1p family protein	cim	GO:0005515	protein binding	14772310	15394868	175	175	173.879	182.329	0.684989
733	BnaA10g22450D	BnaA10g22450D	chrA10	175	14774299	15131879	38.6748	39.663	chrA10	15142168	15143781	plant_height_2016_05_13	A10	AT5G09620.1	AT5G09620	Octicosapeptide/Phox/Bem1p family protein	cim	GO:0005515	protein binding	14692950	15177742	175	175	171.365	180.337	0.684989
734	BnaA10g22450D	BnaA10g22450D	chrA10	175	14774299	15131879	38.6748	39.663	chrA10	15142168	15143781	leaf_number_I	A10	AT5G09620.1	AT5G09620	Octicosapeptide/Phox/Bem1p family protein	scanone	GO:0005515	protein binding	13804529	16211022	175	175	152.219	193.33	0.684989
735	BnaA10g22550D	BnaA10g22550D	chrA10	180	15177742	15194265	42.1772	50.6336	chrA10	15168537	15172069	height_Hmax	A10	AT5G09420.1	AT5G09420	translocon at the outer membrane of chloroplasts 64-V	cim	GO:0005515	protein binding	14772310	15394868	180	180	173.879	182.329	-0.872776
736	BnaA10g22550D	BnaA10g22550D	chrA10	180	15177742	15194265	42.1772	50.6336	chrA10	15168537	15172069	leaf_number_2016_03_21	A10	AT5G09420.1	AT5G09420	translocon at the outer membrane of chloroplasts 64-V	cim	GO:0005515	protein binding	15143193	15394868	180	180	177.932	182.329	-0.872776
737	BnaA10g22550D	BnaA10g22550D	chrA10	180	15177742	15194265	42.1772	50.6336	chrA10	15168537	15172069	plant_height_2016_05_13	A10	AT5G09420.1	AT5G09420	translocon at the outer membrane of chloroplasts 64-V	cim	GO:0005515	protein binding	14692950	15177742	180	180	171.365	180.337	-0.872776
738	BnaA10g22550D	BnaA10g22550D	chrA10	180	15177742	15194265	42.1772	50.6336	chrA10	15168537	15172069	leaf_number_I	A10	AT5G09420.1	AT5G09420	translocon at the outer membrane of chloroplasts 64-V	scanone	GO:0005515	protein binding	13804529	16211022	180	180	152.219	193.33	-0.872776
739	BnaA10g22560D	BnaA10g22560D	chrA10	180	15194265	15394868	37.732	44.0836	chrA10	15173521	15178533	height_Hmax	A10	AT5G09410.3	AT5G09410	ethylene induced calmodulin binding protein	cim	GO:0003677;GO:0005515;GO:0005634	DNA binding;protein binding;nucleus	14772310	15394868	180	180	173.879	182.329	-0.662337
740	BnaA10g22560D	BnaA10g22560D	chrA10	180	15194265	15394868	37.732	44.0836	chrA10	15173521	15178533	leaf_number_2016_03_21	A10	AT5G09410.3	AT5G09410	ethylene induced calmodulin binding protein	cim	GO:0003677;GO:0005515;GO:0005634	DNA binding;protein binding;nucleus	15143193	15394868	180	180	177.932	182.329	-0.662337
741	BnaA10g22560D	BnaA10g22560D	chrA10	180	15194265	15394868	37.732	44.0836	chrA10	15173521	15178533	leaf_number_I	A10	AT5G09410.3	AT5G09410	ethylene induced calmodulin binding protein	scanone	GO:0003677;GO:0005515;GO:0005634	DNA binding;protein binding;nucleus	13804529	16211022	180	180	152.219	193.33	-0.662337
742	BnaA10g22570D	BnaA10g22570D	chrA10	180	15177742	15194265	78.5789	115.506	chrA10	15178900	15181049	height_Hmax	A10	AT5G09390.1	AT5G09390	CD2-binding protein-related	cim	NA	NA	14772310	15394868	180	180	173.879	182.329	-1.68909
743	BnaA10g22570D	BnaA10g22570D	chrA10	180	15177742	15194265	78.5789	115.506	chrA10	15178900	15181049	leaf_number_2016_03_21	A10	AT5G09390.1	AT5G09390	CD2-binding protein-related	cim	NA	NA	15143193	15394868	180	180	177.932	182.329	-1.68909
744	BnaA10g22570D	BnaA10g22570D	chrA10	180	15177742	15194265	78.5789	115.506	chrA10	15178900	15181049	leaf_number_I	A10	AT5G09390.1	AT5G09390	CD2-binding protein-related	scanone	NA	NA	13804529	16211022	180	180	152.219	193.33	-1.68909
745	BnaA10g22610D	BnaA10g22610D	chrA10	175.471	14302676	16298445	2.26376	4.53396	chrA10	15195155	15198443	height_Hmax	A10	AT5G09320.1	AT5G09320	Vacuolar sorting protein 9 (VPS9) domain	cim	NA	NA	14772310	15394868	175.471	175.471	173.879	182.329	-0.0889975
746	BnaA10g22610D	BnaA10g22610D	chrA10	175.471	14302676	16298445	2.26376	4.53396	chrA10	15195155	15198443	leaf_number_2016_03_21	A10	AT5G09320.1	AT5G09320	Vacuolar sorting protein 9 (VPS9) domain	cim	NA	NA	15143193	15394868	175.471	175.471	177.932	182.329	-0.0889975
747	BnaA10g22610D	BnaA10g22610D	chrA10	175.471	14302676	16298445	2.26376	4.53396	chrA10	15195155	15198443	leaf_number_I	A10	AT5G09320.1	AT5G09320	Vacuolar sorting protein 9 (VPS9) domain	scanone	NA	NA	13804529	16211022	175.471	175.471	152.219	193.33	-0.0889975
748	BnaA10g22620D	BnaA10g22620D	chrA10	173	13781609	16269516	5.50775	7.5801	chrA10	15198991	15199835	height_Hmax	A10	AT5G09310.1	AT5G09310	CONTAINS InterPro DOMAIN/s: Gamma-secretase aspartyl protease complex, presenilin enhancer-2 subunit (InterPro:IPR019379); Has 168 Blast hits to 168 proteins in 71 species: Archae - 0; Bacteria - 0; Metazoa - 126; Fungi - 0; Plants - 36; Viruses - 0; Other Eukaryotes - 6 (source: NCBI BLink).	cim	NA	NA	14772310	15394868	173	173	173.879	182.329	-0.282658
749	BnaA10g22620D	BnaA10g22620D	chrA10	173	13781609	16269516	5.50775	7.5801	chrA10	15198991	15199835	leaf_number_2016_03_21	A10	AT5G09310.1	AT5G09310	CONTAINS InterPro DOMAIN/s: Gamma-secretase aspartyl protease complex, presenilin enhancer-2 subunit (InterPro:IPR019379); Has 168 Blast hits to 168 proteins in 71 species: Archae - 0; Bacteria - 0; Metazoa - 126; Fungi - 0; Plants - 36; Viruses - 0; Other Eukaryotes - 6 (source: NCBI BLink).	cim	NA	NA	15143193	15394868	173	173	177.932	182.329	-0.282658
750	BnaA10g22620D	BnaA10g22620D	chrA10	173	13781609	16269516	5.50775	7.5801	chrA10	15198991	15199835	leaf_number_I	A10	AT5G09310.1	AT5G09310	CONTAINS InterPro DOMAIN/s: Gamma-secretase aspartyl protease complex, presenilin enhancer-2 subunit (InterPro:IPR019379); Has 168 Blast hits to 168 proteins in 71 species: Archae - 0; Bacteria - 0; Metazoa - 126; Fungi - 0; Plants - 36; Viruses - 0; Other Eukaryotes - 6 (source: NCBI BLink).	scanone	NA	NA	13804529	16211022	173	173	152.219	193.33	-0.282658
751	BnaA10g22680D	BnaA10g22680D	chrA10	183.94	15155467	15942430	10.2864	15.0508	chrA10	15220364	15221445	height_Hmax	A10	AT5G08790.1	AT5G08790	NAC (No Apical Meristem) domain transcriptional regulator superfamily protein	cim	GO:0003677	DNA binding	14772310	15394868	183.94	183.94	173.879	182.329	0.502996
752	BnaA10g22680D	BnaA10g22680D	chrA10	183.94	15155467	15942430	10.2864	15.0508	chrA10	15220364	15221445	leaf_number_2016_03_21	A10	AT5G08790.1	AT5G08790	NAC (No Apical Meristem) domain transcriptional regulator superfamily protein	cim	GO:0003677	DNA binding	15143193	15394868	183.94	183.94	177.932	182.329	0.502996
753	BnaA10g22680D	BnaA10g22680D	chrA10	183.94	15155467	15942430	10.2864	15.0508	chrA10	15220364	15221445	leaf_number_I	A10	AT5G08790.1	AT5G08790	NAC (No Apical Meristem) domain transcriptional regulator superfamily protein	scanone	GO:0003677	DNA binding	13804529	16211022	183.94	183.94	152.219	193.33	0.502996
754	BnaA10g22690D	BnaA10g22690D	chrA10	176.718	14871092	15942430	18.3492	20.8845	chrA10	15221682	15223412	height_Hmax	A10	NA	NA	NA	cim	GO:0000786;GO:0003677;GO:0005634;GO:0006334	nucleosome;DNA binding;nucleus;nucleosome assembly	14772310	15394868	176.718	176.718	173.879	182.329	0.85184
755	BnaA10g22690D	BnaA10g22690D	chrA10	176.718	14871092	15942430	18.3492	20.8845	chrA10	15221682	15223412	leaf_number_2016_03_21	A10	NA	NA	NA	cim	GO:0000786;GO:0003677;GO:0005634;GO:0006334	nucleosome;DNA binding;nucleus;nucleosome assembly	15143193	15394868	176.718	176.718	177.932	182.329	0.85184
756	BnaA10g22690D	BnaA10g22690D	chrA10	176.718	14871092	15942430	18.3492	20.8845	chrA10	15221682	15223412	leaf_number_I	A10	NA	NA	NA	scanone	GO:0000786;GO:0003677;GO:0005634;GO:0006334	nucleosome;DNA binding;nucleus;nucleosome assembly	13804529	16211022	176.718	176.718	152.219	193.33	0.85184
757	BnaA10g22720D	BnaA10g22720D	chrA10	179.616	14871092	15770249	6.79777	10.5209	chrA10	15226232	15227115	height_Hmax	A10	AT5G08770.1	AT5G08770	unknown protein; Has 30201 Blast hits to 17322 proteins in 780 species: Archae - 12; Bacteria - 1396; Metazoa - 17338; Fungi - 3422; Plants - 5037; Viruses - 0; Other Eukaryotes - 2996 (source: NCBI BLink).	cim	NA	NA	14772310	15394868	179.616	179.616	173.879	182.329	-0.361931
758	BnaA10g22720D	BnaA10g22720D	chrA10	179.616	14871092	15770249	6.79777	10.5209	chrA10	15226232	15227115	leaf_number_2016_03_21	A10	AT5G08770.1	AT5G08770	unknown protein; Has 30201 Blast hits to 17322 proteins in 780 species: Archae - 12; Bacteria - 1396; Metazoa - 17338; Fungi - 3422; Plants - 5037; Viruses - 0; Other Eukaryotes - 2996 (source: NCBI BLink).	cim	NA	NA	15143193	15394868	179.616	179.616	177.932	182.329	-0.361931
759	BnaA10g22720D	BnaA10g22720D	chrA10	179.616	14871092	15770249	6.79777	10.5209	chrA10	15226232	15227115	leaf_number_I	A10	AT5G08770.1	AT5G08770	unknown protein; Has 30201 Blast hits to 17322 proteins in 780 species: Archae - 12; Bacteria - 1396; Metazoa - 17338; Fungi - 3422; Plants - 5037; Viruses - 0; Other Eukaryotes - 2996 (source: NCBI BLink).	scanone	NA	NA	13804529	16211022	179.616	179.616	152.219	193.33	-0.361931
760	BnaA10g22730D	BnaA10g22730D	chrA10	178.849	14871092	15944038	5.12699	6.51746	chrA10	15229514	15231918	height_Hmax	A10	AT5G08750.3	AT5G08750	RING/FYVE/PHD zinc finger superfamily protein	cim	GO:0008270	zinc ion binding	14772310	15394868	178.849	178.849	173.879	182.329	-0.242161
761	BnaA10g22730D	BnaA10g22730D	chrA10	178.849	14871092	15944038	5.12699	6.51746	chrA10	15229514	15231918	leaf_number_2016_03_21	A10	AT5G08750.3	AT5G08750	RING/FYVE/PHD zinc finger superfamily protein	cim	GO:0008270	zinc ion binding	15143193	15394868	178.849	178.849	177.932	182.329	-0.242161
762	BnaA10g22730D	BnaA10g22730D	chrA10	178.849	14871092	15944038	5.12699	6.51746	chrA10	15229514	15231918	leaf_number_I	A10	AT5G08750.3	AT5G08750	RING/FYVE/PHD zinc finger superfamily protein	scanone	GO:0008270	zinc ion binding	13804529	16211022	178.849	178.849	152.219	193.33	-0.242161
763	BnaA10g22740D	BnaA10g22740D	chrA10	177.327	12974025	16950878	2.35394	5.68754	chrA10	15232522	15235024	height_Hmax	A10	AT5G08740.1	AT5G08740	NAD(P)H dehydrogenase C1	cim	GO:0016491;GO:0055114	oxidoreductase activity;oxidation-reduction process	14772310	15394868	177.327	177.327	173.879	182.329	-0.138663
764	BnaA10g22740D	BnaA10g22740D	chrA10	177.327	12974025	16950878	2.35394	5.68754	chrA10	15232522	15235024	leaf_number_2016_03_21	A10	AT5G08740.1	AT5G08740	NAD(P)H dehydrogenase C1	cim	GO:0016491;GO:0055114	oxidoreductase activity;oxidation-reduction process	15143193	15394868	177.327	177.327	177.932	182.329	-0.138663
765	BnaA10g22740D	BnaA10g22740D	chrA10	177.327	12974025	16950878	2.35394	5.68754	chrA10	15232522	15235024	leaf_number_I	A10	AT5G08740.1	AT5G08740	NAD(P)H dehydrogenase C1	scanone	GO:0016491;GO:0055114	oxidoreductase activity;oxidation-reduction process	13804529	16211022	177.327	177.327	152.219	193.33	-0.138663
766	BnaA10g22760D	BnaA10g22760D	chrA10	181	15194265	15942430	14.4014	19.0105	chrA10	15238159	15241999	height_Hmax	A10	AT5G08720.1	AT5G08720	CONTAINS InterPro DOMAIN/s: Streptomyces cyclase/dehydrase (InterPro:IPR005031); BEST Arabidopsis thaliana protein match is: Polyketide cyclase / dehydrase and lipid transport protein (TAIR:AT4G01650.1); Has 30201 Blast hits to 17322 proteins in 780 species: Archae - 12; Bacteria - 1396; Metazoa - 17338; Fungi - 3422; Plants - 5037; Viruses - 0; Other Eukaryotes - 2996 (source: NCBI BLink).	cim	NA	NA	14772310	15394868	181	181	173.879	182.329	0.426507
767	BnaA10g22760D	BnaA10g22760D	chrA10	181	15194265	15942430	14.4014	19.0105	chrA10	15238159	15241999	leaf_number_2016_03_21	A10	AT5G08720.1	AT5G08720	CONTAINS InterPro DOMAIN/s: Streptomyces cyclase/dehydrase (InterPro:IPR005031); BEST Arabidopsis thaliana protein match is: Polyketide cyclase / dehydrase and lipid transport protein (TAIR:AT4G01650.1); Has 30201 Blast hits to 17322 proteins in 780 species: Archae - 12; Bacteria - 1396; Metazoa - 17338; Fungi - 3422; Plants - 5037; Viruses - 0; Other Eukaryotes - 2996 (source: NCBI BLink).	cim	NA	NA	15143193	15394868	181	181	177.932	182.329	0.426507
768	BnaA10g22760D	BnaA10g22760D	chrA10	181	15194265	15942430	14.4014	19.0105	chrA10	15238159	15241999	leaf_number_I	A10	AT5G08720.1	AT5G08720	CONTAINS InterPro DOMAIN/s: Streptomyces cyclase/dehydrase (InterPro:IPR005031); BEST Arabidopsis thaliana protein match is: Polyketide cyclase / dehydrase and lipid transport protein (TAIR:AT4G01650.1); Has 30201 Blast hits to 17322 proteins in 780 species: Archae - 12; Bacteria - 1396; Metazoa - 17338; Fungi - 3422; Plants - 5037; Viruses - 0; Other Eukaryotes - 2996 (source: NCBI BLink).	scanone	NA	NA	13804529	16211022	181	181	152.219	193.33	0.426507
769	BnaA10g22770D	BnaA10g22770D	chrA10	181	15177742	15394868	55.4407	71.2034	chrA10	15246602	15249288	height_Hmax	A10	AT5G08670.1	AT5G08670	ATP synthase alpha/beta family protein	cim	GO:0000166;GO:0005524;GO:0015986;GO:0015991;GO:0015992;GO:0017111;GO:0046034	nucleotide binding;ATP binding;ATP synthesis coupled proton transport;ATP hydrolysis coupled proton transport;proton transport;nucleoside-triphosphatase activity;ATP metabolic process	14772310	15394868	181	181	173.879	182.329	1.5494
770	BnaA10g22770D	BnaA10g22770D	chrA10	181	15177742	15394868	55.4407	71.2034	chrA10	15246602	15249288	leaf_number_2016_03_21	A10	AT5G08670.1	AT5G08670	ATP synthase alpha/beta family protein	cim	GO:0000166;GO:0005524;GO:0015986;GO:0015991;GO:0015992;GO:0017111;GO:0046034	nucleotide binding;ATP binding;ATP synthesis coupled proton transport;ATP hydrolysis coupled proton transport;proton transport;nucleoside-triphosphatase activity;ATP metabolic process	15143193	15394868	181	181	177.932	182.329	1.5494
771	BnaA10g22770D	BnaA10g22770D	chrA10	181	15177742	15394868	55.4407	71.2034	chrA10	15246602	15249288	leaf_number_I	A10	AT5G08670.1	AT5G08670	ATP synthase alpha/beta family protein	scanone	GO:0000166;GO:0005524;GO:0015986;GO:0015991;GO:0015992;GO:0017111;GO:0046034	nucleotide binding;ATP binding;ATP synthesis coupled proton transport;ATP hydrolysis coupled proton transport;proton transport;nucleoside-triphosphatase activity;ATP metabolic process	13804529	16211022	181	181	152.219	193.33	1.5494
772	BnaA10g22780D	BnaA10g22780D	chrA10	185	15155467	15929365	17.1892	17.9829	chrA10	15249796	15252481	height_Hmax	A10	AT5G08690.1	AT5G08690	ATP synthase alpha/beta family protein	cim	GO:0000166;GO:0005524;GO:0006200;GO:0006754;GO:0015986;GO:0015991;GO:0015992;GO:0016887;GO:0017111;GO:0046034	nucleotide binding;ATP binding;NA;ATP biosynthetic process;ATP synthesis coupled proton transport;ATP hydrolysis coupled proton transport;proton transport;ATPase activity;nucleoside-triphosphatase activity;ATP metabolic process	14772310	15394868	185	185	173.879	182.329	0.346633
773	BnaA10g22780D	BnaA10g22780D	chrA10	185	15155467	15929365	17.1892	17.9829	chrA10	15249796	15252481	leaf_number_2016_03_21	A10	AT5G08690.1	AT5G08690	ATP synthase alpha/beta family protein	cim	GO:0000166;GO:0005524;GO:0006200;GO:0006754;GO:0015986;GO:0015991;GO:0015992;GO:0016887;GO:0017111;GO:0046034	nucleotide binding;ATP binding;NA;ATP biosynthetic process;ATP synthesis coupled proton transport;ATP hydrolysis coupled proton transport;proton transport;ATPase activity;nucleoside-triphosphatase activity;ATP metabolic process	15143193	15394868	185	185	177.932	182.329	0.346633
774	BnaA10g22780D	BnaA10g22780D	chrA10	185	15155467	15929365	17.1892	17.9829	chrA10	15249796	15252481	leaf_number_I	A10	AT5G08690.1	AT5G08690	ATP synthase alpha/beta family protein	scanone	GO:0000166;GO:0005524;GO:0006200;GO:0006754;GO:0015986;GO:0015991;GO:0015992;GO:0016887;GO:0017111;GO:0046034	nucleotide binding;ATP binding;NA;ATP biosynthetic process;ATP synthesis coupled proton transport;ATP hydrolysis coupled proton transport;proton transport;ATPase activity;nucleoside-triphosphatase activity;ATP metabolic process	13804529	16211022	185	185	152.219	193.33	0.346633
775	BnaA10g22790D	BnaA10g22790D	chrA10	185	15087620	16211022	9.5021	10.2563	chrA10	15252733	15255610	height_Hmax	A10	AT5G08660.1	AT5G08660	Protein of unknown function (DUF668)	cim	NA	NA	14772310	15394868	185	185	173.879	182.329	-0.266817
776	BnaA10g22790D	BnaA10g22790D	chrA10	185	15087620	16211022	9.5021	10.2563	chrA10	15252733	15255610	leaf_number_2016_03_21	A10	AT5G08660.1	AT5G08660	Protein of unknown function (DUF668)	cim	NA	NA	15143193	15394868	185	185	177.932	182.329	-0.266817
777	BnaA10g22790D	BnaA10g22790D	chrA10	185	15087620	16211022	9.5021	10.2563	chrA10	15252733	15255610	leaf_number_I	A10	AT5G08660.1	AT5G08660	Protein of unknown function (DUF668)	scanone	NA	NA	13804529	16211022	185	185	152.219	193.33	-0.266817
778	BnaA10g22800D	BnaA10g22800D	chrA10	185	15143193	15944038	12.534	16.2489	chrA10	15258117	15259990	height_Hmax	A10	AT5G08640.1	AT5G08640	flavonol synthase 1	cim	GO:0016491;GO:0055114	oxidoreductase activity;oxidation-reduction process	14772310	15394868	185	185	173.879	182.329	-0.712385
779	BnaA10g22800D	BnaA10g22800D	chrA10	185	15143193	15944038	12.534	16.2489	chrA10	15258117	15259990	leaf_number_2016_03_21	A10	AT5G08640.1	AT5G08640	flavonol synthase 1	cim	GO:0016491;GO:0055114	oxidoreductase activity;oxidation-reduction process	15143193	15394868	185	185	177.932	182.329	-0.712385
780	BnaA10g22800D	BnaA10g22800D	chrA10	185	15143193	15944038	12.534	16.2489	chrA10	15258117	15259990	leaf_number_I	A10	AT5G08640.1	AT5G08640	flavonol synthase 1	scanone	GO:0016491;GO:0055114	oxidoreductase activity;oxidation-reduction process	13804529	16211022	185	185	152.219	193.33	-0.712385
781	BnaA10g22810D	BnaA10g22810D	chrA10	188.585	14692950	16298445	2.9184	4.56536	chrA10	15261905	15266130	height_Hmax	A10	AT5G08630.1	AT5G08630	DDT domain-containing protein	cim	NA	NA	14772310	15394868	188.585	188.585	173.879	182.329	-0.120948
782	BnaA10g22810D	BnaA10g22810D	chrA10	188.585	14692950	16298445	2.9184	4.56536	chrA10	15261905	15266130	leaf_number_2016_03_21	A10	AT5G08630.1	AT5G08630	DDT domain-containing protein	cim	NA	NA	15143193	15394868	188.585	188.585	177.932	182.329	-0.120948
783	BnaA10g22810D	BnaA10g22810D	chrA10	188.585	14692950	16298445	2.9184	4.56536	chrA10	15261905	15266130	leaf_number_I	A10	AT5G08630.1	AT5G08630	DDT domain-containing protein	scanone	NA	NA	13804529	16211022	188.585	188.585	152.219	193.33	-0.120948
784	BnaA10g22840D	BnaA10g22840D	chrA10	183	15155467	15942430	32.9656	37.3966	chrA10	15268116	15276123	height_Hmax	A10	AT5G08610.1	AT5G08610	P-loop containing nucleoside triphosphate hydrolases superfamily protein	cim	GO:0003676;GO:0004386;GO:0005524;GO:0008026	nucleic acid binding;helicase activity;ATP binding;ATP-dependent helicase activity	14772310	15394868	183	183	173.879	182.329	-0.509429
785	BnaA10g22840D	BnaA10g22840D	chrA10	183	15155467	15942430	32.9656	37.3966	chrA10	15268116	15276123	leaf_number_2016_03_21	A10	AT5G08610.1	AT5G08610	P-loop containing nucleoside triphosphate hydrolases superfamily protein	cim	GO:0003676;GO:0004386;GO:0005524;GO:0008026	nucleic acid binding;helicase activity;ATP binding;ATP-dependent helicase activity	15143193	15394868	183	183	177.932	182.329	-0.509429
786	BnaA10g22840D	BnaA10g22840D	chrA10	183	15155467	15942430	32.9656	37.3966	chrA10	15268116	15276123	leaf_number_I	A10	AT5G08610.1	AT5G08610	P-loop containing nucleoside triphosphate hydrolases superfamily protein	scanone	GO:0003676;GO:0004386;GO:0005524;GO:0008026	nucleic acid binding;helicase activity;ATP binding;ATP-dependent helicase activity	13804529	16211022	183	183	152.219	193.33	-0.509429
787	BnaA10g22850D	BnaA10g22850D	chrA10	182.84	15143193	15942430	9.4123	13.0748	chrA10	15278666	15281149	height_Hmax	A10	AT5G08590.1	AT5G08590	SNF1-related protein kinase 2.1	cim	GO:0004672;GO:0004674;GO:0004713;GO:0005524;GO:0006468	protein kinase activity;protein serine/threonine kinase activity;protein tyrosine kinase activity;ATP binding;protein phosphorylation	14772310	15394868	182.84	182.84	173.879	182.329	0.18376
788	BnaA10g22850D	BnaA10g22850D	chrA10	182.84	15143193	15942430	9.4123	13.0748	chrA10	15278666	15281149	leaf_number_2016_03_21	A10	AT5G08590.1	AT5G08590	SNF1-related protein kinase 2.1	cim	GO:0004672;GO:0004674;GO:0004713;GO:0005524;GO:0006468	protein kinase activity;protein serine/threonine kinase activity;protein tyrosine kinase activity;ATP binding;protein phosphorylation	15143193	15394868	182.84	182.84	177.932	182.329	0.18376
789	BnaA10g22850D	BnaA10g22850D	chrA10	182.84	15143193	15942430	9.4123	13.0748	chrA10	15278666	15281149	leaf_number_I	A10	AT5G08590.1	AT5G08590	SNF1-related protein kinase 2.1	scanone	GO:0004672;GO:0004674;GO:0004713;GO:0005524;GO:0006468	protein kinase activity;protein serine/threonine kinase activity;protein tyrosine kinase activity;ATP binding;protein phosphorylation	13804529	16211022	182.84	182.84	152.219	193.33	0.18376
790	BnaA10g22860D	BnaA10g22860D	chrA10	179.616	14774299	15942430	19.2633	21.7957	chrA10	15281529	15283615	height_Hmax	A10	AT5G08580.1	AT5G08580	Calcium-binding EF hand family protein	cim	GO:0005509	calcium ion binding	14772310	15394868	179.616	179.616	173.879	182.329	-0.462731
791	BnaA10g22860D	BnaA10g22860D	chrA10	179.616	14774299	15942430	19.2633	21.7957	chrA10	15281529	15283615	leaf_number_2016_03_21	A10	AT5G08580.1	AT5G08580	Calcium-binding EF hand family protein	cim	GO:0005509	calcium ion binding	15143193	15394868	179.616	179.616	177.932	182.329	-0.462731
792	BnaA10g22860D	BnaA10g22860D	chrA10	179.616	14774299	15942430	19.2633	21.7957	chrA10	15281529	15283615	leaf_number_I	A10	AT5G08580.1	AT5G08580	Calcium-binding EF hand family protein	scanone	GO:0005509	calcium ion binding	13804529	16211022	179.616	179.616	152.219	193.33	-0.462731
793	BnaA10g22940D	BnaA10g22940D	chrA10	179.616	14772310	15770249	4.80051	6.05921	chrA10	15305480	15307113	height_Hmax	A10	AT5G08510.1	AT5G08510	Pentatricopeptide repeat (PPR) superfamily protein	cim	GO:0005515	protein binding	14772310	15394868	179.616	179.616	173.879	182.329	-0.218839
794	BnaA10g22940D	BnaA10g22940D	chrA10	179.616	14772310	15770249	4.80051	6.05921	chrA10	15305480	15307113	leaf_number_2016_03_21	A10	AT5G08510.1	AT5G08510	Pentatricopeptide repeat (PPR) superfamily protein	cim	GO:0005515	protein binding	15143193	15394868	179.616	179.616	177.932	182.329	-0.218839
795	BnaA10g22940D	BnaA10g22940D	chrA10	179.616	14772310	15770249	4.80051	6.05921	chrA10	15305480	15307113	leaf_number_I	A10	AT5G08510.1	AT5G08510	Pentatricopeptide repeat (PPR) superfamily protein	scanone	GO:0005515	protein binding	13804529	16211022	179.616	179.616	152.219	193.33	-0.218839
796	BnaA10g22970D	BnaA10g22970D	chrA10	202	11728596	16625179	3.27081	5.7088	chrA10	15311366	15314189	height_Hmax	A10	AT5G08500.1	AT5G08500	Transmembrane CLPTM1 family protein	cim	NA	NA	14772310	15394868	202	202	173.879	182.329	-0.215947
797	BnaA10g22970D	BnaA10g22970D	chrA10	202	11728596	16625179	3.27081	5.7088	chrA10	15311366	15314189	leaf_number_2016_03_21	A10	AT5G08500.1	AT5G08500	Transmembrane CLPTM1 family protein	cim	NA	NA	15143193	15394868	202	202	177.932	182.329	-0.215947
798	BnaA10g22970D	BnaA10g22970D	chrA10	202	11728596	16625179	3.27081	5.7088	chrA10	15311366	15314189	leaf_number_I	A10	AT5G08500.1	AT5G08500	Transmembrane CLPTM1 family protein	scanone	NA	NA	13804529	16211022	202	202	152.219	193.33	-0.215947
799	BnaA10g22980D	BnaA10g22980D	chrA10	182.84	15088681	15942430	8.88539	11.0498	chrA10	15315099	15315759	height_Hmax	A10	AT5G08480.2	AT5G08480	VQ motif-containing protein	cim	NA	NA	14772310	15394868	182.84	182.84	173.879	182.329	0.650477
800	BnaA10g22980D	BnaA10g22980D	chrA10	182.84	15088681	15942430	8.88539	11.0498	chrA10	15315099	15315759	leaf_number_2016_03_21	A10	AT5G08480.2	AT5G08480	VQ motif-containing protein	cim	NA	NA	15143193	15394868	182.84	182.84	177.932	182.329	0.650477
801	BnaA10g22980D	BnaA10g22980D	chrA10	182.84	15088681	15942430	8.88539	11.0498	chrA10	15315099	15315759	leaf_number_I	A10	AT5G08480.2	AT5G08480	VQ motif-containing protein	scanone	NA	NA	13804529	16211022	182.84	182.84	152.219	193.33	0.650477
802	BnaA10g22990D	BnaA10g22990D	chrA10	182.84	15088681	17071152	5.91423	7.76414	chrA10	15317093	15323923	height_Hmax	A10	AT5G08470.1	AT5G08470	peroxisome 1	cim	GO:0000166;GO:0005524;GO:0005777;GO:0005778;GO:0006625;GO:0007031;GO:0017111	nucleotide binding;ATP binding;peroxisome;peroxisomal membrane;protein targeting to peroxisome;peroxisome organization;nucleoside-triphosphatase activity	14772310	15394868	182.84	182.84	173.879	182.329	0.279045
803	BnaA10g22990D	BnaA10g22990D	chrA10	182.84	15088681	17071152	5.91423	7.76414	chrA10	15317093	15323923	leaf_number_2016_03_21	A10	AT5G08470.1	AT5G08470	peroxisome 1	cim	GO:0000166;GO:0005524;GO:0005777;GO:0005778;GO:0006625;GO:0007031;GO:0017111	nucleotide binding;ATP binding;peroxisome;peroxisomal membrane;protein targeting to peroxisome;peroxisome organization;nucleoside-triphosphatase activity	15143193	15394868	182.84	182.84	177.932	182.329	0.279045
804	BnaA10g22990D	BnaA10g22990D	chrA10	182.84	15088681	17071152	5.91423	7.76414	chrA10	15317093	15323923	leaf_number_I	A10	AT5G08470.1	AT5G08470	peroxisome 1	scanone	GO:0000166;GO:0005524;GO:0005777;GO:0005778;GO:0006625;GO:0007031;GO:0017111	nucleotide binding;ATP binding;peroxisome;peroxisomal membrane;protein targeting to peroxisome;peroxisome organization;nucleoside-triphosphatase activity	13804529	16211022	182.84	182.84	152.219	193.33	0.279045
805	BnaA10g23020D	BnaA10g23020D	chrA10	183.94	15194265	15942430	13.0107	15.8007	chrA10	15327656	15329464	height_Hmax	A10	NA	NA	NA	cim	NA	NA	14772310	15394868	183.94	183.94	173.879	182.329	-0.388504
806	BnaA10g23020D	BnaA10g23020D	chrA10	183.94	15194265	15942430	13.0107	15.8007	chrA10	15327656	15329464	leaf_number_2016_03_21	A10	NA	NA	NA	cim	NA	NA	15143193	15394868	183.94	183.94	177.932	182.329	-0.388504
807	BnaA10g23020D	BnaA10g23020D	chrA10	183.94	15194265	15942430	13.0107	15.8007	chrA10	15327656	15329464	leaf_number_I	A10	NA	NA	NA	scanone	NA	NA	13804529	16211022	183.94	183.94	152.219	193.33	-0.388504
808	BnaA10g23040D	BnaA10g23040D	chrA10	193.33	13491959	16211022	2.45792	5.01837	chrA10	15334054	15338967	height_Hmax	A10	AT5G08440.2	AT5G08440	unknown protein; FUNCTIONS IN: molecular_function unknown; INVOLVED IN: biological_process unknown; EXPRESSED IN: 21 plant structures; EXPRESSED DURING: 13 growth stages; BEST Arabidopsis thaliana protein match is: unknown protein (TAIR:AT5G23490.1).	cim	NA	NA	14772310	15394868	193.33	193.33	173.879	182.329	0.173305
809	BnaA10g23040D	BnaA10g23040D	chrA10	193.33	13491959	16211022	2.45792	5.01837	chrA10	15334054	15338967	leaf_number_2016_03_21	A10	AT5G08440.2	AT5G08440	unknown protein; FUNCTIONS IN: molecular_function unknown; INVOLVED IN: biological_process unknown; EXPRESSED IN: 21 plant structures; EXPRESSED DURING: 13 growth stages; BEST Arabidopsis thaliana protein match is: unknown protein (TAIR:AT5G23490.1).	cim	NA	NA	15143193	15394868	193.33	193.33	177.932	182.329	0.173305
810	BnaA10g23040D	BnaA10g23040D	chrA10	193.33	13491959	16211022	2.45792	5.01837	chrA10	15334054	15338967	leaf_number_I	A10	AT5G08440.2	AT5G08440	unknown protein; FUNCTIONS IN: molecular_function unknown; INVOLVED IN: biological_process unknown; EXPRESSED IN: 21 plant structures; EXPRESSED DURING: 13 growth stages; BEST Arabidopsis thaliana protein match is: unknown protein (TAIR:AT5G23490.1).	scanone	NA	NA	13804529	16211022	193.33	193.33	152.219	193.33	0.173305
811	BnaA10g23050D	BnaA10g23050D	chrA10	183	15177742	15942430	38.4594	47.2627	chrA10	15339657	15342119	height_Hmax	A10	AT5G08310.1	AT5G08310	Tetratricopeptide repeat (TPR)-like superfamily protein	cim	GO:0005515	protein binding	14772310	15394868	183	183	173.879	182.329	-0.793378
812	BnaA10g23050D	BnaA10g23050D	chrA10	183	15177742	15942430	38.4594	47.2627	chrA10	15339657	15342119	leaf_number_2016_03_21	A10	AT5G08310.1	AT5G08310	Tetratricopeptide repeat (TPR)-like superfamily protein	cim	GO:0005515	protein binding	15143193	15394868	183	183	177.932	182.329	-0.793378
813	BnaA10g23050D	BnaA10g23050D	chrA10	183	15177742	15942430	38.4594	47.2627	chrA10	15339657	15342119	leaf_number_I	A10	AT5G08310.1	AT5G08310	Tetratricopeptide repeat (TPR)-like superfamily protein	scanone	GO:0005515	protein binding	13804529	16211022	183	183	152.219	193.33	-0.793378
814	BnaA10g23070D	BnaA10g23070D	chrA10	181	15194265	15942430	37.4712	43.0893	chrA10	15346358	15347199	height_Hmax	A10	AT5G08290.1	AT5G08290	mRNA splicing factor, thioredoxin-like U5 snRNP	cim	GO:0005681;GO:0007067	spliceosomal complex;mitotic nuclear division	14772310	15394868	181	181	173.879	182.329	-0.7684
815	BnaA10g23070D	BnaA10g23070D	chrA10	181	15194265	15942430	37.4712	43.0893	chrA10	15346358	15347199	leaf_number_2016_03_21	A10	AT5G08290.1	AT5G08290	mRNA splicing factor, thioredoxin-like U5 snRNP	cim	GO:0005681;GO:0007067	spliceosomal complex;mitotic nuclear division	15143193	15394868	181	181	177.932	182.329	-0.7684
816	BnaA10g23070D	BnaA10g23070D	chrA10	181	15194265	15942430	37.4712	43.0893	chrA10	15346358	15347199	leaf_number_I	A10	AT5G08290.1	AT5G08290	mRNA splicing factor, thioredoxin-like U5 snRNP	scanone	GO:0005681;GO:0007067	spliceosomal complex;mitotic nuclear division	13804529	16211022	181	181	152.219	193.33	-0.7684
817	BnaA10g23100D	BnaA10g23100D	chrA10	185	15367425	15942430	38.1047	47.0003	chrA10	15351729	15355958	height_Hmax	A10	AT5G08260.1	AT5G08260	serine carboxypeptidase-like 35	cim	GO:0004185;GO:0006508	serine-type carboxypeptidase activity;proteolysis	14772310	15394868	185	185	173.879	182.329	0.728918
818	BnaA10g23100D	BnaA10g23100D	chrA10	185	15367425	15942430	38.1047	47.0003	chrA10	15351729	15355958	leaf_number_2016_03_21	A10	AT5G08260.1	AT5G08260	serine carboxypeptidase-like 35	cim	GO:0004185;GO:0006508	serine-type carboxypeptidase activity;proteolysis	15143193	15394868	185	185	177.932	182.329	0.728918
819	BnaA10g23100D	BnaA10g23100D	chrA10	185	15367425	15942430	38.1047	47.0003	chrA10	15351729	15355958	leaf_number_I	A10	AT5G08260.1	AT5G08260	serine carboxypeptidase-like 35	scanone	GO:0004185;GO:0006508	serine-type carboxypeptidase activity;proteolysis	13804529	16211022	185	185	152.219	193.33	0.728918
820	BnaA10g23140D	BnaA10g23140D	chrA10	185	15177742	15942430	26.0213	34.5743	chrA10	15366142	15371906	height_Hmax	A10	AT5G08230.1	AT5G08230	Tudor/PWWP/MBT domain-containing protein	cim	NA	NA	14772310	15394868	185	185	173.879	182.329	-0.511709
821	BnaA10g23140D	BnaA10g23140D	chrA10	185	15177742	15942430	26.0213	34.5743	chrA10	15366142	15371906	leaf_number_2016_03_21	A10	AT5G08230.1	AT5G08230	Tudor/PWWP/MBT domain-containing protein	cim	NA	NA	15143193	15394868	185	185	177.932	182.329	-0.511709
822	BnaA10g23140D	BnaA10g23140D	chrA10	185	15177742	15942430	26.0213	34.5743	chrA10	15366142	15371906	leaf_number_I	A10	AT5G08230.1	AT5G08230	Tudor/PWWP/MBT domain-containing protein	scanone	NA	NA	13804529	16211022	185	185	152.219	193.33	-0.511709
823	BnaA10g23150D	BnaA10g23150D	chrA10	185	15367151	15942430	47.408	57.3	chrA10	15374193	15376737	days_to_flower	A10	AT5G08200.1	AT5G08200	peptidoglycan-binding LysM domain-containing protein	cim	GO:0016998	cell wall macromolecule catabolic process	15367151	15942430	185	185	182.84	187.743	-0.950087
824	BnaA10g23150D	BnaA10g23150D	chrA10	185	15367151	15942430	47.408	57.3	chrA10	15374193	15376737	height_Hmax	A10	AT5G08200.1	AT5G08200	peptidoglycan-binding LysM domain-containing protein	cim	GO:0016998	cell wall macromolecule catabolic process	14772310	15394868	185	185	173.879	182.329	-0.950087
825	BnaA10g23150D	BnaA10g23150D	chrA10	185	15367151	15942430	47.408	57.3	chrA10	15374193	15376737	leaf_number_2016_03_21	A10	AT5G08200.1	AT5G08200	peptidoglycan-binding LysM domain-containing protein	cim	GO:0016998	cell wall macromolecule catabolic process	15143193	15394868	185	185	177.932	182.329	-0.950087
826	BnaA10g23150D	BnaA10g23150D	chrA10	185	15367151	15942430	47.408	57.3	chrA10	15374193	15376737	leaf_number_I	A10	AT5G08200.1	AT5G08200	peptidoglycan-binding LysM domain-containing protein	scanone	GO:0016998	cell wall macromolecule catabolic process	13804529	16211022	185	185	152.219	193.33	-0.950087
827	BnaA10g23160D	BnaA10g23160D	chrA10	182.329	15177742	15942430	32.6081	47.4698	chrA10	15378003	15379167	days_to_flower	A10	AT5G08190.1	AT5G08190	nuclear factor Y, subunit B12	cim	GO:0003712;GO:0005622;GO:0006357;GO:0043565;GO:0046982	transcription cofactor activity;intracellular;regulation of transcription from RNA polymerase II promoter;sequence-specific DNA binding;protein heterodimerization activity	15367151	15942430	182.329	182.329	182.84	187.743	0.849856
828	BnaA10g23160D	BnaA10g23160D	chrA10	182.329	15177742	15942430	32.6081	47.4698	chrA10	15378003	15379167	height_Hmax	A10	AT5G08190.1	AT5G08190	nuclear factor Y, subunit B12	cim	GO:0003712;GO:0005622;GO:0006357;GO:0043565;GO:0046982	transcription cofactor activity;intracellular;regulation of transcription from RNA polymerase II promoter;sequence-specific DNA binding;protein heterodimerization activity	14772310	15394868	182.329	182.329	173.879	182.329	0.849856
829	BnaA10g23160D	BnaA10g23160D	chrA10	182.329	15177742	15942430	32.6081	47.4698	chrA10	15378003	15379167	leaf_number_2016_03_21	A10	AT5G08190.1	AT5G08190	nuclear factor Y, subunit B12	cim	GO:0003712;GO:0005622;GO:0006357;GO:0043565;GO:0046982	transcription cofactor activity;intracellular;regulation of transcription from RNA polymerase II promoter;sequence-specific DNA binding;protein heterodimerization activity	15143193	15394868	182.329	182.329	177.932	182.329	0.849856
830	BnaA10g23160D	BnaA10g23160D	chrA10	182.329	15177742	15942430	32.6081	47.4698	chrA10	15378003	15379167	leaf_number_I	A10	AT5G08190.1	AT5G08190	nuclear factor Y, subunit B12	scanone	GO:0003712;GO:0005622;GO:0006357;GO:0043565;GO:0046982	transcription cofactor activity;intracellular;regulation of transcription from RNA polymerase II promoter;sequence-specific DNA binding;protein heterodimerization activity	13804529	16211022	182.329	182.329	152.219	193.33	0.849856
831	BnaA10g23170D	BnaA10g23170D	chrA10	173.408	13781609	15942430	7.62919	10.2626	chrA10	15381456	15383172	days_to_flower	A10	AT5G08180.1	AT5G08180	Ribosomal protein L7Ae/L30e/S12e/Gadd45 family protein	cim	GO:0003723;GO:0005730	RNA binding;nucleolus	15367151	15942430	173.408	173.408	182.84	187.743	0.330959
832	BnaA10g23170D	BnaA10g23170D	chrA10	173.408	13781609	15942430	7.62919	10.2626	chrA10	15381456	15383172	height_Hmax	A10	AT5G08180.1	AT5G08180	Ribosomal protein L7Ae/L30e/S12e/Gadd45 family protein	cim	GO:0003723;GO:0005730	RNA binding;nucleolus	14772310	15394868	173.408	173.408	173.879	182.329	0.330959
833	BnaA10g23170D	BnaA10g23170D	chrA10	173.408	13781609	15942430	7.62919	10.2626	chrA10	15381456	15383172	leaf_number_2016_03_21	A10	AT5G08180.1	AT5G08180	Ribosomal protein L7Ae/L30e/S12e/Gadd45 family protein	cim	GO:0003723;GO:0005730	RNA binding;nucleolus	15143193	15394868	173.408	173.408	177.932	182.329	0.330959
834	BnaA10g23170D	BnaA10g23170D	chrA10	173.408	13781609	15942430	7.62919	10.2626	chrA10	15381456	15383172	leaf_number_I	A10	AT5G08180.1	AT5G08180	Ribosomal protein L7Ae/L30e/S12e/Gadd45 family protein	scanone	GO:0003723;GO:0005730	RNA binding;nucleolus	13804529	16211022	173.408	173.408	152.219	193.33	0.330959
835	BnaA10g23180D	BnaA10g23180D	chrA10	183.94	15194265	15942430	25.8178	30.8544	chrA10	15383396	15385509	days_to_flower	A10	AT5G08170.1	AT5G08170	porphyromonas-type peptidyl-arginine deiminase family protein	cim	GO:0004668;GO:0009446;GO:0047632	protein-arginine deiminase activity;putrescine biosynthetic process;agmatine deiminase activity	15367151	15942430	183.94	183.94	182.84	187.743	0.657205
836	BnaA10g23180D	BnaA10g23180D	chrA10	183.94	15194265	15942430	25.8178	30.8544	chrA10	15383396	15385509	height_Hmax	A10	AT5G08170.1	AT5G08170	porphyromonas-type peptidyl-arginine deiminase family protein	cim	GO:0004668;GO:0009446;GO:0047632	protein-arginine deiminase activity;putrescine biosynthetic process;agmatine deiminase activity	14772310	15394868	183.94	183.94	173.879	182.329	0.657205
837	BnaA10g23180D	BnaA10g23180D	chrA10	183.94	15194265	15942430	25.8178	30.8544	chrA10	15383396	15385509	leaf_number_2016_03_21	A10	AT5G08170.1	AT5G08170	porphyromonas-type peptidyl-arginine deiminase family protein	cim	GO:0004668;GO:0009446;GO:0047632	protein-arginine deiminase activity;putrescine biosynthetic process;agmatine deiminase activity	15143193	15394868	183.94	183.94	177.932	182.329	0.657205
838	BnaA10g23180D	BnaA10g23180D	chrA10	183.94	15194265	15942430	25.8178	30.8544	chrA10	15383396	15385509	leaf_number_I	A10	AT5G08170.1	AT5G08170	porphyromonas-type peptidyl-arginine deiminase family protein	scanone	GO:0004668;GO:0009446;GO:0047632	protein-arginine deiminase activity;putrescine biosynthetic process;agmatine deiminase activity	13804529	16211022	183.94	183.94	152.219	193.33	0.657205
839	BnaA10g23200D	BnaA10g23200D	chrA10	182	15177742	15394868	33.3733	43.2446	chrA10	15386591	15388991	days_to_flower	A10	AT5G08160.1	AT5G08160	serine/threonine protein kinase 3	cim	GO:0004672;GO:0004674;GO:0004713;GO:0005524;GO:0006468	protein kinase activity;protein serine/threonine kinase activity;protein tyrosine kinase activity;ATP binding;protein phosphorylation	15367151	15942430	182	182	182.84	187.743	-0.816427
840	BnaA10g23200D	BnaA10g23200D	chrA10	182	15177742	15394868	33.3733	43.2446	chrA10	15386591	15388991	height_Hmax	A10	AT5G08160.1	AT5G08160	serine/threonine protein kinase 3	cim	GO:0004672;GO:0004674;GO:0004713;GO:0005524;GO:0006468	protein kinase activity;protein serine/threonine kinase activity;protein tyrosine kinase activity;ATP binding;protein phosphorylation	14772310	15394868	182	182	173.879	182.329	-0.816427
841	BnaA10g23200D	BnaA10g23200D	chrA10	182	15177742	15394868	33.3733	43.2446	chrA10	15386591	15388991	leaf_number_2016_03_21	A10	AT5G08160.1	AT5G08160	serine/threonine protein kinase 3	cim	GO:0004672;GO:0004674;GO:0004713;GO:0005524;GO:0006468	protein kinase activity;protein serine/threonine kinase activity;protein tyrosine kinase activity;ATP binding;protein phosphorylation	15143193	15394868	182	182	177.932	182.329	-0.816427
842	BnaA10g23200D	BnaA10g23200D	chrA10	182	15177742	15394868	33.3733	43.2446	chrA10	15386591	15388991	leaf_number_I	A10	AT5G08160.1	AT5G08160	serine/threonine protein kinase 3	scanone	GO:0004672;GO:0004674;GO:0004713;GO:0005524;GO:0006468	protein kinase activity;protein serine/threonine kinase activity;protein tyrosine kinase activity;ATP binding;protein phosphorylation	13804529	16211022	182	182	152.219	193.33	-0.816427
843	BnaA10g23220D	BnaA10g23220D	chrA10	186	15367425	15942430	37.376	41.0981	chrA10	15394043	15395299	days_to_flower	A10	AT5G08139.1	AT5G08139	RING/U-box superfamily protein	cim	GO:0005515;GO:0008270	protein binding;zinc ion binding	15367151	15942430	186	186	182.84	187.743	-0.581267
844	BnaA10g23220D	BnaA10g23220D	chrA10	186	15367425	15942430	37.376	41.0981	chrA10	15394043	15395299	leaf_number_I	A10	AT5G08139.1	AT5G08139	RING/U-box superfamily protein	scanone	GO:0005515;GO:0008270	protein binding;zinc ion binding	13804529	16211022	186	186	152.219	193.33	-0.581267
845	BnaA10g23230D	BnaA10g23230D	chrA10	183.94	15131879	15942430	5.5148	8.59754	chrA10	15400824	15404555	days_to_flower	A10	AT5G08130.5	AT5G08130	basic helix-loop-helix (bHLH) DNA-binding superfamily protein	cim	GO:0046983	protein dimerization activity	15367151	15942430	183.94	183.94	182.84	187.743	-0.212456
846	BnaA10g23230D	BnaA10g23230D	chrA10	183.94	15131879	15942430	5.5148	8.59754	chrA10	15400824	15404555	leaf_number_I	A10	AT5G08130.5	AT5G08130	basic helix-loop-helix (bHLH) DNA-binding superfamily protein	scanone	GO:0046983	protein dimerization activity	13804529	16211022	183.94	183.94	152.219	193.33	-0.212456
847	BnaA10g23270D	BnaA10g23270D	chrA10	174.548	14763016	15942430	9.84219	14.203	chrA10	15415857	15417608	days_to_flower	A10	AT5G08100.1	AT5G08100	N-terminal nucleophile aminohydrolases (Ntn hydrolases) superfamily protein	cim	GO:0016787	hydrolase activity	15367151	15942430	174.548	174.548	182.84	187.743	0.282424
848	BnaA10g23270D	BnaA10g23270D	chrA10	174.548	14763016	15942430	9.84219	14.203	chrA10	15415857	15417608	leaf_number_I	A10	AT5G08100.1	AT5G08100	N-terminal nucleophile aminohydrolases (Ntn hydrolases) superfamily protein	scanone	GO:0016787	hydrolase activity	13804529	16211022	174.548	174.548	152.219	193.33	0.282424
849	BnaA10g23300D	BnaA10g23300D	chrA10	186	15367425	15942430	31.395	38.4816	chrA10	15425494	15427756	days_to_flower	A10	AT5G08010.1	AT5G08010	unknown protein; BEST Arabidopsis thaliana protein match is: unknown protein (TAIR:AT5G61040.1); Has 5732 Blast hits to 4319 proteins in 440 species: Archae - 66; Bacteria - 397; Metazoa - 2437; Fungi - 292; Plants - 238; Viruses - 35; Other Eukaryotes - 2267 (source: NCBI BLink).	cim	NA	NA	15367151	15942430	186	186	182.84	187.743	-0.409496
850	BnaA10g23300D	BnaA10g23300D	chrA10	186	15367425	15942430	31.395	38.4816	chrA10	15425494	15427756	leaf_number_I	A10	AT5G08010.1	AT5G08010	unknown protein; BEST Arabidopsis thaliana protein match is: unknown protein (TAIR:AT5G61040.1); Has 5732 Blast hits to 4319 proteins in 440 species: Archae - 66; Bacteria - 397; Metazoa - 2437; Fungi - 292; Plants - 238; Viruses - 35; Other Eukaryotes - 2267 (source: NCBI BLink).	scanone	NA	NA	13804529	16211022	186	186	152.219	193.33	-0.409496
851	BnaA10g23360D	BnaA10g23360D	chrA10	185	15367425	15942430	56.026	74.1018	chrA10	15445540	15449638	days_to_flower	A10	AT5G07890.1	AT5G07890	myosin heavy chain-related	cim	NA	NA	15367151	15942430	185	185	182.84	187.743	-1.07164
852	BnaA10g23360D	BnaA10g23360D	chrA10	185	15367425	15942430	56.026	74.1018	chrA10	15445540	15449638	leaf_number_I	A10	AT5G07890.1	AT5G07890	myosin heavy chain-related	scanone	NA	NA	13804529	16211022	185	185	152.219	193.33	-1.07164
853	BnaA10g23380D	BnaA10g23380D	chrA10	182.84	14401252	15942430	6.73277	8.99737	chrA10	15451929	15455690	days_to_flower	A10	AT5G07830.1	AT5G07830	glucuronidase 2	cim	GO:0016020	membrane	15367151	15942430	182.84	182.84	182.84	187.743	0.383857
854	BnaA10g23380D	BnaA10g23380D	chrA10	182.84	14401252	15942430	6.73277	8.99737	chrA10	15451929	15455690	leaf_number_I	A10	AT5G07830.1	AT5G07830	glucuronidase 2	scanone	GO:0016020	membrane	13804529	16211022	182.84	182.84	152.219	193.33	0.383857
855	BnaA10g23390D	BnaA10g23390D	chrA10	183	15088681	15942430	13.9879	16.7129	chrA10	15459000	15461204	days_to_flower	A10	AT5G07820.1	AT5G07820	Plant calmodulin-binding protein-related	cim	GO:0005516	calmodulin binding	15367151	15942430	183	183	182.84	187.743	-0.331456
856	BnaA10g23390D	BnaA10g23390D	chrA10	183	15088681	15942430	13.9879	16.7129	chrA10	15459000	15461204	leaf_number_I	A10	AT5G07820.1	AT5G07820	Plant calmodulin-binding protein-related	scanone	GO:0005516	calmodulin binding	13804529	16211022	183	183	152.219	193.33	-0.331456
857	BnaA10g23430D	BnaA10g23430D	chrA10	184	15155467	15942430	11.3327	13.3297	chrA10	15483640	15489464	days_to_flower	A10	AT5G07740.1	AT5G07740	actin binding	cim	GO:0003779;GO:0005515;GO:0016043;GO:0030036	actin binding;protein binding;cellular component organization;actin cytoskeleton organization	15367151	15942430	184	184	182.84	187.743	-0.292678
858	BnaA10g23430D	BnaA10g23430D	chrA10	184	15155467	15942430	11.3327	13.3297	chrA10	15483640	15489464	leaf_number_I	A10	AT5G07740.1	AT5G07740	actin binding	scanone	GO:0003779;GO:0005515;GO:0016043;GO:0030036	actin binding;protein binding;cellular component organization;actin cytoskeleton organization	13804529	16211022	184	184	152.219	193.33	-0.292678
859	BnaA10g23440D	BnaA10g23440D	chrA10	181	15088681	15770249	3.06808	5.47822	chrA10	15489737	15491543	days_to_flower	A10	AT5G07720.1	AT5G07720	Galactosyl transferase GMA12/MNN10 family protein	cim	GO:0016021	integral component of membrane	15367151	15942430	181	181	182.84	187.743	-0.182399
860	BnaA10g23440D	BnaA10g23440D	chrA10	181	15088681	15770249	3.06808	5.47822	chrA10	15489737	15491543	leaf_number_I	A10	AT5G07720.1	AT5G07720	Galactosyl transferase GMA12/MNN10 family protein	scanone	GO:0016021	integral component of membrane	13804529	16211022	181	181	152.219	193.33	-0.182399
861	BnaA10g23460D	BnaA10g23460D	chrA10	182.84	15155467	15942430	10.277	12.1096	chrA10	15493370	15501094	days_to_flower	A10	AT5G06970.1	AT5G06970	Protein of unknown function (DUF810)	cim	NA	NA	15367151	15942430	182.84	182.84	182.84	187.743	-0.132038
862	BnaA10g23460D	BnaA10g23460D	chrA10	182.84	15155467	15942430	10.277	12.1096	chrA10	15493370	15501094	leaf_number_I	A10	AT5G06970.1	AT5G06970	Protein of unknown function (DUF810)	scanone	NA	NA	13804529	16211022	182.84	182.84	152.219	193.33	-0.132038
863	BnaA10g23480D	BnaA10g23480D	chrA10	169.789	10589234	16298445	2.71101	5.04717	chrA10	15506071	15507723	days_to_flower	A10	AT5G06990.1	AT5G06990	Protein of unknown function, DUF617	cim	NA	NA	15367151	15942430	169.789	169.789	182.84	187.743	0.229697
864	BnaA10g23480D	BnaA10g23480D	chrA10	169.789	10589234	16298445	2.71101	5.04717	chrA10	15506071	15507723	leaf_number_I	A10	AT5G06990.1	AT5G06990	Protein of unknown function, DUF617	scanone	NA	NA	13804529	16211022	169.789	169.789	152.219	193.33	0.229697
865	BnaA10g23520D	BnaA10g23520D	chrA10	185	15367425	15942430	57.9974	119.048	chrA10	15526291	15528446	days_to_flower	A10	AT5G07050.1	AT5G07050	nodulin MtN21 /EamA-like transporter family protein	cim	GO:0016020	membrane	15367151	15942430	185	185	182.84	187.743	2.51358
866	BnaA10g23520D	BnaA10g23520D	chrA10	185	15367425	15942430	57.9974	119.048	chrA10	15526291	15528446	leaf_number_I	A10	AT5G07050.1	AT5G07050	nodulin MtN21 /EamA-like transporter family protein	scanone	GO:0016020	membrane	13804529	16211022	185	185	152.219	193.33	2.51358
867	BnaA10g23530D	BnaA10g23530D	chrA10	183	15177742	15367425	46.5994	60.0063	chrA10	15532923	15534807	days_to_flower	A10	NA	NA	NA	cim	GO:0005622;GO:0043565;GO:0046982	intracellular;sequence-specific DNA binding;protein heterodimerization activity	15367151	15942430	183	183	182.84	187.743	-1.06681
868	BnaA10g23530D	BnaA10g23530D	chrA10	183	15177742	15367425	46.5994	60.0063	chrA10	15532923	15534807	leaf_number_I	A10	NA	NA	NA	scanone	GO:0005622;GO:0043565;GO:0046982	intracellular;sequence-specific DNA binding;protein heterodimerization activity	13804529	16211022	183	183	152.219	193.33	-1.06681
869	BnaA10g23620D	BnaA10g23620D	chrA10	183	15194265	15942430	34.2467	40.4977	chrA10	15559967	15565481	days_to_flower	A10	AT5G07180.1	AT5G07180	ERECTA-like 2	cim	GO:0004672;GO:0004674;GO:0004713;GO:0005515;GO:0005524;GO:0006468	protein kinase activity;protein serine/threonine kinase activity;protein tyrosine kinase activity;protein binding;ATP binding;protein phosphorylation	15367151	15942430	183	183	182.84	187.743	-0.754918
870	BnaA10g23620D	BnaA10g23620D	chrA10	183	15194265	15942430	34.2467	40.4977	chrA10	15559967	15565481	leaf_number_I	A10	AT5G07180.1	AT5G07180	ERECTA-like 2	scanone	GO:0004672;GO:0004674;GO:0004713;GO:0005515;GO:0005524;GO:0006468	protein kinase activity;protein serine/threonine kinase activity;protein tyrosine kinase activity;protein binding;ATP binding;protein phosphorylation	13804529	16211022	183	183	152.219	193.33	-0.754918
871	BnaA10g23650D	BnaA10g23650D	chrA10	182.329	14871092	15770249	5.55245	7.37597	chrA10	15584320	15588348	days_to_flower	A10	AT5G07210.1	AT5G07210	response regulator 21	cim	GO:0000156;GO:0000160;GO:0003677;GO:0003682	phosphorelay response regulator activity;phosphorelay signal transduction system;DNA binding;chromatin binding	15367151	15942430	182.329	182.329	182.84	187.743	-0.335811
872	BnaA10g23650D	BnaA10g23650D	chrA10	182.329	14871092	15770249	5.55245	7.37597	chrA10	15584320	15588348	leaf_number_I	A10	AT5G07210.1	AT5G07210	response regulator 21	scanone	GO:0000156;GO:0000160;GO:0003677;GO:0003682	phosphorelay response regulator activity;phosphorelay signal transduction system;DNA binding;chromatin binding	13804529	16211022	182.329	182.329	152.219	193.33	-0.335811
873	BnaA10g23700D	BnaA10g23700D	chrA10	186	15367425	15942430	43.3574	63.0293	chrA10	15606922	15608685	days_to_flower	A10	AT5G07250.1	AT5G07250	RHOMBOID-like protein 3	cim	GO:0004252;GO:0006508;GO:0016021	serine-type endopeptidase activity;proteolysis;integral component of membrane	15367151	15942430	186	186	182.84	187.743	-0.908566
874	BnaA10g23700D	BnaA10g23700D	chrA10	186	15367425	15942430	43.3574	63.0293	chrA10	15606922	15608685	leaf_number_I	A10	AT5G07250.1	AT5G07250	RHOMBOID-like protein 3	scanone	GO:0004252;GO:0006508;GO:0016021	serine-type endopeptidase activity;proteolysis;integral component of membrane	13804529	16211022	186	186	152.219	193.33	-0.908566
875	BnaA10g23710D	BnaA10g23710D	chrA10	185	15367425	15942430	22.0111	25.1847	chrA10	15608978	15612094	days_to_flower	A10	AT5G07270.1	AT5G07270	XB3 ortholog 3 in Arabidopsis thaliana	cim	GO:0005515;GO:0008270	protein binding;zinc ion binding	15367151	15942430	185	185	182.84	187.743	-0.380527
876	BnaA10g23710D	BnaA10g23710D	chrA10	185	15367425	15942430	22.0111	25.1847	chrA10	15608978	15612094	leaf_number_I	A10	AT5G07270.1	AT5G07270	XB3 ortholog 3 in Arabidopsis thaliana	scanone	GO:0005515;GO:0008270	protein binding;zinc ion binding	13804529	16211022	185	185	152.219	193.33	-0.380527
877	BnaA10g23740D	BnaA10g23740D	chrA10	187	15155467	16744638	7.26345	9.46845	chrA10	15635839	15640915	days_to_flower	A10	AT5G07290.1	AT5G07290	MEI2-like 4	cim	GO:0000166;GO:0003676	nucleotide binding;nucleic acid binding	15367151	15942430	187	187	182.84	187.743	-0.419017
878	BnaA10g23740D	BnaA10g23740D	chrA10	187	15155467	16744638	7.26345	9.46845	chrA10	15635839	15640915	leaf_number_I	A10	AT5G07290.1	AT5G07290	MEI2-like 4	scanone	GO:0000166;GO:0003676	nucleotide binding;nucleic acid binding	13804529	16211022	187	187	152.219	193.33	-0.419017
879	BnaA10g23750D	BnaA10g23750D	chrA10	182.84	15194265	15944038	14.467	16.4478	chrA10	15642262	15645740	days_to_flower	A10	AT5G07300.1	AT5G07300	Calcium-dependent phospholipid-binding Copine family protein	cim	GO:0005515	protein binding	15367151	15942430	182.84	182.84	182.84	187.743	-0.495483
880	BnaA10g23750D	BnaA10g23750D	chrA10	182.84	15194265	15944038	14.467	16.4478	chrA10	15642262	15645740	leaf_number_I	A10	AT5G07300.1	AT5G07300	Calcium-dependent phospholipid-binding Copine family protein	scanone	GO:0005515	protein binding	13804529	16211022	182.84	182.84	152.219	193.33	-0.495483
881	BnaA10g23820D	BnaA10g23820D	chrA10	174.548	14692950	16268545	3.63074	5.29331	chrA10	15668016	15669789	days_to_flower	A10	AT5G07370.2	AT5G07370	inositol polyphosphate kinase 2 alpha	cim	NA	NA	15367151	15942430	174.548	174.548	182.84	187.743	0.221329
882	BnaA10g23820D	BnaA10g23820D	chrA10	174.548	14692950	16268545	3.63074	5.29331	chrA10	15668016	15669789	leaf_number_I	A10	AT5G07370.2	AT5G07370	inositol polyphosphate kinase 2 alpha	scanone	NA	NA	13804529	16211022	174.548	174.548	152.219	193.33	0.221329
883	BnaA10g23880D	BnaA10g23880D	chrA10	188.585	15367425	16211022	6.38862	9.83176	chrA10	15687855	15689806	days_to_flower	A10	AT5G07440.1	AT5G07440	glutamate dehydrogenase 2	cim	GO:0000166;GO:0006520;GO:0016491;GO:0055114	nucleotide binding;cellular amino acid metabolic process;oxidoreductase activity;oxidation-reduction process	15367151	15942430	188.585	188.585	182.84	187.743	0.309091
884	BnaA10g23880D	BnaA10g23880D	chrA10	188.585	15367425	16211022	6.38862	9.83176	chrA10	15687855	15689806	leaf_number_I	A10	AT5G07440.1	AT5G07440	glutamate dehydrogenase 2	scanone	GO:0000166;GO:0006520;GO:0016491;GO:0055114	nucleotide binding;cellular amino acid metabolic process;oxidoreductase activity;oxidation-reduction process	13804529	16211022	188.585	188.585	152.219	193.33	0.309091
885	BnaA10g23900D	BnaA10g23900D	chrA10	189	15177742	16211022	9.58316	11.1087	chrA10	15693731	15694744	days_to_flower	A10	AT5G07460.1	AT5G07460	peptidemethionine sulfoxide reductase 2	cim	GO:0008113;GO:0055114	peptide-methionine (S)-S-oxide reductase activity;oxidation-reduction process	15367151	15942430	189	189	182.84	187.743	1.13564
886	BnaA10g23900D	BnaA10g23900D	chrA10	189	15177742	16211022	9.58316	11.1087	chrA10	15693731	15694744	leaf_number_I	A10	AT5G07460.1	AT5G07460	peptidemethionine sulfoxide reductase 2	scanone	GO:0008113;GO:0055114	peptide-methionine (S)-S-oxide reductase activity;oxidation-reduction process	13804529	16211022	189	189	152.219	193.33	1.13564
887	BnaA10g23910D	BnaA10g23910D	chrA10	186	15367425	15942430	33.5426	38.0873	chrA10	15695205	15696459	days_to_flower	A10	NA	NA	NA	cim	GO:0008113;GO:0055114	peptide-methionine (S)-S-oxide reductase activity;oxidation-reduction process	15367151	15942430	186	186	182.84	187.743	0.731926
888	BnaA10g23910D	BnaA10g23910D	chrA10	186	15367425	15942430	33.5426	38.0873	chrA10	15695205	15696459	leaf_number_I	A10	NA	NA	NA	scanone	GO:0008113;GO:0055114	peptide-methionine (S)-S-oxide reductase activity;oxidation-reduction process	13804529	16211022	186	186	152.219	193.33	0.731926
889	BnaA10g23990D	BnaA10g23990D	chrA10	189	15942430	15944038	35.839	38.2343	chrA10	15758651	15760776	days_to_flower	A10	AT5G61410.1	AT5G61410	D-ribulose-5-phosphate-3-epimerase	cim	GO:0003824;GO:0005975;GO:0008152	catalytic activity;carbohydrate metabolic process;metabolic process	15367151	15942430	189	189	182.84	187.743	0.659752
890	BnaA10g23990D	BnaA10g23990D	chrA10	189	15942430	15944038	35.839	38.2343	chrA10	15758651	15760776	leaf_number_I	A10	AT5G61410.1	AT5G61410	D-ribulose-5-phosphate-3-epimerase	scanone	GO:0003824;GO:0005975;GO:0008152	catalytic activity;carbohydrate metabolic process;metabolic process	13804529	16211022	189	189	152.219	193.33	0.659752
891	BnaA10g24010D	BnaA10g24010D	chrA10	187	15367425	15942430	36.7558	61.5087	chrA10	15763680	15764156	days_to_flower	A10	NA	NA	NA	cim	NA	NA	15367151	15942430	187	187	182.84	187.743	2.24105
892	BnaA10g24010D	BnaA10g24010D	chrA10	187	15367425	15942430	36.7558	61.5087	chrA10	15763680	15764156	leaf_number_I	A10	NA	NA	NA	scanone	NA	NA	13804529	16211022	187	187	152.219	193.33	2.24105
893	BnaA10g24020D	BnaA10g24020D	chrA10	188.585	15087620	16269516	7.45445	10.7173	chrA10	15764592	15767062	days_to_flower	A10	AT5G06950.1	AT5G06950	bZIP transcription factor family protein	cim	GO:0003700;GO:0043565	transcription factor activity, sequence-specific DNA binding;sequence-specific DNA binding	15367151	15942430	188.585	188.585	182.84	187.743	0.218468
894	BnaA10g24020D	BnaA10g24020D	chrA10	188.585	15087620	16269516	7.45445	10.7173	chrA10	15764592	15767062	leaf_number_I	A10	AT5G06950.1	AT5G06950	bZIP transcription factor family protein	scanone	GO:0003700;GO:0043565	transcription factor activity, sequence-specific DNA binding;sequence-specific DNA binding	13804529	16211022	188.585	188.585	152.219	193.33	0.218468
895	BnaA10g24030D	BnaA10g24030D	chrA10	187.743	15367425	15942430	4.58179	6.96838	chrA10	15767813	15770489	days_to_flower	A10	AT5G06940.1	AT5G06940	Leucine-rich repeat receptor-like protein kinase family protein	cim	GO:0004672;GO:0004713;GO:0005515;GO:0005524;GO:0006468	protein kinase activity;protein tyrosine kinase activity;protein binding;ATP binding;protein phosphorylation	15367151	15942430	187.743	187.743	182.84	187.743	0.307089
896	BnaA10g24030D	BnaA10g24030D	chrA10	187.743	15367425	15942430	4.58179	6.96838	chrA10	15767813	15770489	leaf_number_I	A10	AT5G06940.1	AT5G06940	Leucine-rich repeat receptor-like protein kinase family protein	scanone	GO:0004672;GO:0004713;GO:0005515;GO:0005524;GO:0006468	protein kinase activity;protein tyrosine kinase activity;protein binding;ATP binding;protein phosphorylation	13804529	16211022	187.743	187.743	152.219	193.33	0.307089
897	BnaA10g24040D	BnaA10g24040D	chrA10	213.525	16061192	16298445	0.419177	4.51082	chrA10	15770619	15773195	days_to_flower	A10	AT5G06930.1	AT5G06930	LOCATED IN: chloroplast; EXPRESSED IN: 15 plant structures; EXPRESSED DURING: 7 growth stages; BEST Arabidopsis thaliana protein match is: nucleolar protein gar2-related (TAIR:AT2G42320.2); Has 3369 Blast hits to 1526 proteins in 313 species: Archae - 2; Bacteria - 910; Metazoa - 754; Fungi - 336; Plants - 137; Viruses - 11; Other Eukaryotes - 1219 (source: NCBI BLink).	cim	NA	NA	15367151	15942430	213.525	213.525	182.84	187.743	0.314683
898	BnaA10g24040D	BnaA10g24040D	chrA10	213.525	16061192	16298445	0.419177	4.51082	chrA10	15770619	15773195	leaf_number_I	A10	AT5G06930.1	AT5G06930	LOCATED IN: chloroplast; EXPRESSED IN: 15 plant structures; EXPRESSED DURING: 7 growth stages; BEST Arabidopsis thaliana protein match is: nucleolar protein gar2-related (TAIR:AT2G42320.2); Has 3369 Blast hits to 1526 proteins in 313 species: Archae - 2; Bacteria - 910; Metazoa - 754; Fungi - 336; Plants - 137; Viruses - 11; Other Eukaryotes - 1219 (source: NCBI BLink).	scanone	NA	NA	13804529	16211022	213.525	213.525	152.219	193.33	0.314683
899	BnaA10g24080D	BnaA10g24080D	chrA10	177.932	14375327	15770249	7.10216	9.7068	chrA10	15781786	15783053	days_to_flower	A10	AT5G06870.1	AT5G06870	polygalacturonase inhibiting protein 2	cim	GO:0005515	protein binding	15367151	15942430	177.932	177.932	182.84	187.743	0.336922
900	BnaA10g24080D	BnaA10g24080D	chrA10	177.932	14375327	15770249	7.10216	9.7068	chrA10	15781786	15783053	leaf_number_I	A10	AT5G06870.1	AT5G06870	polygalacturonase inhibiting protein 2	scanone	GO:0005515	protein binding	13804529	16211022	177.932	177.932	152.219	193.33	0.336922
901	BnaA10g24090D	BnaA10g24090D	chrA10	178.849	15131879	15942430	15.8566	18.6245	chrA10	15783658	15784901	days_to_flower	A10	AT5G06860.1	AT5G06860	polygalacturonase inhibiting protein 1	cim	GO:0005515	protein binding	15367151	15942430	178.849	178.849	182.84	187.743	0.429471
902	BnaA10g24090D	BnaA10g24090D	chrA10	178.849	15131879	15942430	15.8566	18.6245	chrA10	15783658	15784901	leaf_number_I	A10	AT5G06860.1	AT5G06860	polygalacturonase inhibiting protein 1	scanone	GO:0005515	protein binding	13804529	16211022	178.849	178.849	152.219	193.33	0.429471
903	BnaA10g24240D	BnaA10g24240D	chrA10	165.379	12974025	17071239	4.03779	7.55014	chrA10	15859353	15860620	days_to_flower	A10	AT5G06730.1	AT5G06730	Peroxidase superfamily protein	cim	GO:0004601;GO:0006979;GO:0020037;GO:0055114	peroxidase activity;response to oxidative stress;heme binding;oxidation-reduction process	15367151	15942430	165.379	165.379	182.84	187.743	-0.37121
904	BnaA10g24240D	BnaA10g24240D	chrA10	165.379	12974025	17071239	4.03779	7.55014	chrA10	15859353	15860620	leaf_number_I	A10	AT5G06730.1	AT5G06730	Peroxidase superfamily protein	scanone	GO:0004601;GO:0006979;GO:0020037;GO:0055114	peroxidase activity;response to oxidative stress;heme binding;oxidation-reduction process	13804529	16211022	165.379	165.379	152.219	193.33	-0.37121
905	BnaA10g24250D	BnaA10g24250D	chrA10	185	15367425	15942430	47.3278	57.8031	chrA10	15864471	15866875	days_to_flower	A10	AT5G06710.1	AT5G06710	homeobox from Arabidopsis thaliana	cim	GO:0003677;GO:0003700;GO:0005634;GO:0043565	DNA binding;transcription factor activity, sequence-specific DNA binding;nucleus;sequence-specific DNA binding	15367151	15942430	185	185	182.84	187.743	-0.980493
906	BnaA10g24250D	BnaA10g24250D	chrA10	185	15367425	15942430	47.3278	57.8031	chrA10	15864471	15866875	leaf_number_I	A10	AT5G06710.1	AT5G06710	homeobox from Arabidopsis thaliana	scanone	GO:0003677;GO:0003700;GO:0005634;GO:0043565	DNA binding;transcription factor activity, sequence-specific DNA binding;nucleus;sequence-specific DNA binding	13804529	16211022	185	185	152.219	193.33	-0.980493
907	BnaA10g24280D	BnaA10g24280D	chrA10	187	15367425	15942430	47.3232	78.2233	chrA10	15874441	15876792	days_to_flower	A10	AT5G06680.1	AT5G06680	spindle pole body component 98	cim	GO:0000226;GO:0000922;GO:0005815;GO:0005856;GO:0007020	microtubule cytoskeleton organization;spindle pole;microtubule organizing center;cytoskeleton;microtubule nucleation	15367151	15942430	187	187	182.84	187.743	1.63518
908	BnaA10g24280D	BnaA10g24280D	chrA10	187	15367425	15942430	47.3232	78.2233	chrA10	15874441	15876792	leaf_number_I	A10	AT5G06680.1	AT5G06680	spindle pole body component 98	scanone	GO:0000226;GO:0000922;GO:0005815;GO:0005856;GO:0007020	microtubule cytoskeleton organization;spindle pole;microtubule organizing center;cytoskeleton;microtubule nucleation	13804529	16211022	187	187	152.219	193.33	1.63518
909	BnaA10g24290D	BnaA10g24290D	chrA10	191	15944038	16211022	45.1172	71.8122	chrA10	15877187	15880449	days_to_flower	A10	NA	NA	NA	cim	NA	NA	15367151	15942430	191	191	182.84	187.743	1.35935
910	BnaA10g24290D	BnaA10g24290D	chrA10	191	15944038	16211022	45.1172	71.8122	chrA10	15877187	15880449	leaf_number_I	A10	NA	NA	NA	scanone	NA	NA	13804529	16211022	191	191	152.219	193.33	1.35935
911	BnaA10g24310D	BnaA10g24310D	chrA10	189	15929365	16211022	48.4429	97.9152	chrA10	15886898	15888567	days_to_flower	A10	NA	NA	NA	cim	GO:0000166;GO:0003676	nucleotide binding;nucleic acid binding	15367151	15942430	189	189	182.84	187.743	1.47614
912	BnaA10g24310D	BnaA10g24310D	chrA10	189	15929365	16211022	48.4429	97.9152	chrA10	15886898	15888567	leaf_number_I	A10	NA	NA	NA	scanone	GO:0000166;GO:0003676	nucleotide binding;nucleic acid binding	13804529	16211022	189	189	152.219	193.33	1.47614
913	BnaA10g24340D	BnaA10g24340D	chrA10	187	15367425	15942430	51.3871	100.885	chrA10	15894344	15901184	days_to_flower	A10	NA	NA	NA	cim	NA	NA	15367151	15942430	187	187	182.84	187.743	2.27544
914	BnaA10g24340D	BnaA10g24340D	chrA10	187	15367425	15942430	51.3871	100.885	chrA10	15894344	15901184	leaf_number_I	A10	NA	NA	NA	scanone	NA	NA	13804529	16211022	187	187	152.219	193.33	2.27544
915	BnaA10g24360D	BnaA10g24360D	chrA10	187	15367425	16211022	17.7741	20.4513	chrA10	15909083	15917707	days_to_flower	A10	AT5G06600.1	AT5G06600	ubiquitin-specific protease 12	cim	GO:0004221;GO:0005515;GO:0006511	NA;protein binding;ubiquitin-dependent protein catabolic process	15367151	15942430	187	187	182.84	187.743	0.348723
916	BnaA10g24360D	BnaA10g24360D	chrA10	187	15367425	16211022	17.7741	20.4513	chrA10	15909083	15917707	leaf_number_I	A10	AT5G06600.1	AT5G06600	ubiquitin-specific protease 12	scanone	GO:0004221;GO:0005515;GO:0006511	NA;protein binding;ubiquitin-dependent protein catabolic process	13804529	16211022	187	187	152.219	193.33	0.348723
917	BnaA10g24410D	BnaA10g24410D	chrA10	187.743	15367425	16211022	13.8873	19.797	chrA10	15930870	15932763	days_to_flower	A10	AT5G06550.1	AT5G06550	CONTAINS InterPro DOMAIN/s: Transcription factor jumonji/aspartyl beta-hydroxylase (InterPro:IPR003347), F-box domain, Skp2-like (InterPro:IPR022364), Transcription factor jumonji (InterPro:IPR013129); BEST Arabidopsis thaliana protein match is: transferases, transferring glycosyl groups (TAIR:AT1G78280.1); Has 1762 Blast hits to 1747 proteins in 292 species: Archae - 0; Bacteria - 297; Metazoa -…	cim	GO:0005515	protein binding	15367151	15942430	187.743	187.743	182.84	187.743	0.403971
918	BnaA10g24410D	BnaA10g24410D	chrA10	187.743	15367425	16211022	13.8873	19.797	chrA10	15930870	15932763	leaf_number_I	A10	AT5G06550.1	AT5G06550	CONTAINS InterPro DOMAIN/s: Transcription factor jumonji/aspartyl beta-hydroxylase (InterPro:IPR003347), F-box domain, Skp2-like (InterPro:IPR022364), Transcription factor jumonji (InterPro:IPR013129); BEST Arabidopsis thaliana protein match is: transferases, transferring glycosyl groups (TAIR:AT1G78280.1); Has 1762 Blast hits to 1747 proteins in 292 species: Archae - 0; Bacteria - 297; Metazoa -…	scanone	GO:0005515	protein binding	13804529	16211022	187.743	187.743	152.219	193.33	0.403971
919	BnaA10g24580D	BnaA10g24580D	chrA10	193.33	15770249	16211022	5.72833	10.54	chrA10	16048052	16053942	leaf_number_I	A10	AT5G05940.1	AT5G05940	ROP guanine nucleotide exchange factor 5	scanone	GO:0005089	Rho guanyl-nucleotide exchange factor activity	13804529	16211022	193.33	193.33	152.219	193.33	0.36985
920	BnaA10g24600D	BnaA10g24600D	chrA10	194.317	16061192	16211022	16.3793	19.4373	chrA10	16058582	16060687	leaf_number_I	A10	AT5G05920.1	AT5G05920	deoxyhypusine synthase	scanone	GO:0008612	peptidyl-lysine modification to peptidyl-hypusine	13804529	16211022	194.317	194.317	152.219	193.33	0.515248
921	BnaA10g24640D	BnaA10g24640D	chrA10	193.99	15944038	16210504	35.811	40.3453	chrA10	16076014	16077758	leaf_number_I	A10	AT5G05900.1	AT5G05900	UDP-Glycosyltransferase superfamily protein	scanone	GO:0008152	metabolic process	13804529	16211022	193.99	193.99	152.219	193.33	-0.66572
922	BnaA10g24720D	BnaA10g24720D	chrA10	192	15944038	16211022	50.4239	54.1313	chrA10	16103901	16106273	leaf_number_I	A10	AT5G05840.1	AT5G05840	Protein of unknown function (DUF620)	scanone	NA	NA	13804529	16211022	192	192	152.219	193.33	-1.34607
923	BnaA10g24730D	BnaA10g24730D	chrA10	193	15932499	16211022	17.3243	20.5375	chrA10	16106641	16107484	leaf_number_I	A10	AT5G05830.1	AT5G05830	RING/FYVE/PHD zinc finger superfamily protein	scanone	GO:0008270	zinc ion binding	13804529	16211022	193	193	152.219	193.33	-0.558825
924	BnaA10g24780D	BnaA10g24780D	chrA10	189	15932499	16062263	46.8372	51.5659	chrA10	16125049	16127616	leaf_number_I	A10	AT5G05780.1	AT5G05780	RP non-ATPase subunit 8A	scanone	GO:0005515	protein binding	13804529	16211022	189	189	152.219	193.33	-0.963411
925	BnaA10g24810D	BnaA10g24810D	chrA10	198	15770249	16061192	48.6785	83.3921	chrA10	16133274	16134431	leaf_number_I	A10	AT5G05750.1	AT5G05750	DNAJ heat shock N-terminal domain-containing protein	scanone	NA	NA	13804529	16211022	198	198	152.219	193.33	-1.20368
926	BnaA10g24860D	BnaA10g24860D	chrA10	219.774	15944038	16950878	8.31819	10.9378	chrA10	16153901	16158001	leaf_number_I	A10	AT5G05690.1	AT5G05690	Cytochrome P450 superfamily protein	scanone	GO:0005506;GO:0009055;GO:0020037;GO:0055114	iron ion binding;electron carrier activity;heme binding;oxidation-reduction process	13804529	16211022	219.774	219.774	152.219	193.33	0.337421
927	BnaA10g24890D	BnaA10g24890D	chrA10	193.33	15942430	16211022	28.8931	30.504	chrA10	16164331	16168365	leaf_number_I	A10	AT5G05660.1	AT5G05660	sequence-specific DNA binding transcription factors;zinc ion binding;sequence-specific DNA binding transcription factors	scanone	GO:0003700;GO:0005515;GO:0005634;GO:0008270	transcription factor activity, sequence-specific DNA binding;protein binding;nucleus;zinc ion binding	13804529	16211022	193.33	193.33	152.219	193.33	-0.306909
928	BnaA10g24910D	BnaA10g24910D	chrA10	193.33	15770249	16211022	6.62039	11.12	chrA10	16171594	16173153	leaf_number_I	A10	AT5G05610.1	AT5G05610	alfin-like 1	scanone	GO:0005515;GO:0008270	protein binding;zinc ion binding	13804529	16211022	193.33	193.33	152.219	193.33	-0.259375
929	BnaA10g24920D	BnaA10g24920D	chrA10	193.99	15367425	16203291	11.4723	14.4518	chrA10	16173271	16180035	leaf_number_I	A10	AT5G05570.1	AT5G05570	transducin family protein / WD-40 repeat family protein	scanone	GO:0005515;GO:0016021;GO:0016192	protein binding;integral component of membrane;vesicle-mediated transport	13804529	16211022	193.99	193.99	152.219	193.33	-0.218544
930	BnaA10g24940D	BnaA10g24940D	chrA10	193.33	15944038	16211022	46.6297	51.7961	chrA10	16181885	16184338	leaf_number_I	A10	AT5G05520.1	AT5G05520	Outer membrane OMP85 family protein	scanone	GO:0019867	outer membrane	13804529	16211022	193.33	193.33	152.219	193.33	-0.690948
931	BnaA10g24950D	BnaA10g24950D	chrA10	182.84	15155467	15770249	5.99093	9.79018	chrA10	16184727	16186621	leaf_number_I	A10	AT5G05510.1	AT5G05510	Mad3/BUB1 homology region 1	scanone	NA	NA	13804529	16211022	182.84	182.84	152.219	193.33	-0.294081
932	BnaC02g36280D	BnaC02g36280D	chrC02	71	37401563	39678921	25.6193	29.7782	chrC02	39367438	39371092	plant_width_2016_02_17	C02	AT3G26730.1	AT3G26730	RING/U-box superfamily protein	cim	GO:0005515;GO:0008270	protein binding;zinc ion binding	39235217	42343010	71	71	70.2593	81.6506	-0.576013
933	BnaC02g36320D	BnaC02g36320D	chrC02	71	35880048	40320990	14.268	18.366	chrC02	39402064	39402414	plant_width_2016_02_17	C02	NA	NA	NA	cim	NA	NA	39235217	42343010	71	71	70.2593	81.6506	-0.591383
934	BnaC02g36330D	BnaC02g36330D	chrC02	79	39235217	45549981	3.38262	4.7645	chrC02	39402466	39404917	plant_width_2016_02_17	C02	AT3G26770.1	AT3G26770	NAD(P)-binding Rossmann-fold superfamily protein	cim	GO:0000166;GO:0008152;GO:0016491	nucleotide binding;metabolic process;oxidoreductase activity	39235217	42343010	79	79	70.2593	81.6506	-0.254875
935	BnaC02g36340D	BnaC02g36340D	chrC02	46.7728	1994288	45549981	2.23611	4.48317	chrC02	39405916	39407736	plant_width_2016_02_17	C02	AT3G26780.1	AT3G26780	Phosphoglycerate mutase family protein	cim	NA	NA	39235217	42343010	46.7728	46.7728	70.2593	81.6506	0.0682492
936	BnaC02g36370D	BnaC02g36370D	chrC02	46.7728	3604243	42343010	2.15264	4.59459	chrC02	39436371	39439176	plant_width_2016_02_17	C02	AT3G26810.1	AT3G26810	auxin signaling F-box 2	cim	GO:0005515	protein binding	39235217	42343010	46.7728	46.7728	70.2593	81.6506	-0.0625461
937	BnaC02g36400D	BnaC02g36400D	chrC02	72.8114	37401563	40335532	3.68415	6.14831	chrC02	39451503	39455982	plant_width_2016_02_17	C02	AT3G26840.1	AT3G26840	Esterase/lipase/thioesterase family protein	cim	NA	NA	39235217	42343010	72.8114	72.8114	70.2593	81.6506	0.28246
938	BnaC02g36410D	BnaC02g36410D	chrC02	76	34359373	42343010	4.41282	9.94943	chrC02	39460338	39465086	plant_width_2016_02_17	C02	AT3G26840.1	AT3G26840	Esterase/lipase/thioesterase family protein	cim	NA	NA	39235217	42343010	76	76	70.2593	81.6506	0.66426
939	BnaC02g36490D	BnaC02g36490D	chrC02	72	39235217	40320990	37.9685	50.9228	chrC02	39521106	39523593	plant_width_2016_02_17	C02	AT3G26932.1	AT3G26932	dsRNA-binding protein 3	cim	GO:0003725	double-stranded RNA binding	39235217	42343010	72	72	70.2593	81.6506	-1.32936
940	BnaC02g36630D	BnaC02g36630D	chrC02	72.8114	39235217	40335532	6.28868	8.59009	chrC02	39657002	39658066	plant_width_2016_02_17	C02	AT3G27060.1	AT3G27060	Ferritin/ribonucleotide reductase-like family protein	cim	GO:0005971;GO:0009186;GO:0016491;GO:0046914;GO:0055114	ribonucleoside-diphosphate reductase complex;deoxyribonucleoside diphosphate metabolic process;oxidoreductase activity;transition metal ion binding;oxidation-reduction process	39235217	42343010	72.8114	72.8114	70.2593	81.6506	0.408227
941	BnaC02g36640D	BnaC02g36640D	chrC02	72	35858032	40320990	8.44679	10.487	chrC02	39671385	39675714	plant_width_2016_02_17	C02	NA	NA	NA	cim	GO:0005515;GO:0005742;GO:0045040	protein binding;mitochondrial outer membrane translocase complex;protein import into mitochondrial outer membrane	39235217	42343010	72	72	70.2593	81.6506	-0.366521
942	BnaC02g36650D	BnaC02g36650D	chrC02	94.733	11927778	45549981	2.39201	5.22505	chrC02	39677373	39679336	plant_width_2016_02_17	C02	AT3G27090.1	AT3G27090	DCD (Development and Cell Death) domain protein	cim	NA	NA	39235217	42343010	94.733	94.733	70.2593	81.6506	-0.0453847
943	BnaC02g36660D	BnaC02g36660D	chrC02	65.29	20277019	40335532	3.41097	5.49739	chrC02	39680068	39683970	plant_width_2016_02_17	C02	AT3G27120.1	AT3G27120	P-loop containing nucleoside triphosphate hydrolases superfamily protein	cim	GO:0000166;GO:0005524;GO:0017111	nucleotide binding;ATP binding;nucleoside-triphosphatase activity	39235217	42343010	65.29	65.29	70.2593	81.6506	0.309199
944	BnaC02g36680D	BnaC02g36680D	chrC02	70	35880048	39524877	6.76391	8.40871	chrC02	39756141	39757270	plant_width_2016_02_17	C02	AT3G27160.1	AT3G27160	Ribosomal protein S21 family protein	cim	GO:0003735;GO:0005622;GO:0005840;GO:0006412	structural constituent of ribosome;intracellular;ribosome;translation	39235217	42343010	70	70	70.2593	81.6506	0.394438
945	BnaC02g36730D	BnaC02g36730D	chrC02	72.8114	39235217	45549981	4.37939	6.61175	chrC02	39780576	39784439	plant_width_2016_02_17	C02	AT3G27190.1	AT3G27190	uridine kinase-like 2	cim	GO:0004849;GO:0005524;GO:0008152;GO:0016301	uridine kinase activity;ATP binding;metabolic process;kinase activity	39235217	42343010	72.8114	72.8114	70.2593	81.6506	-0.19267
946	BnaC02g36780D	BnaC02g36780D	chrC02	71	37401563	42343010	4.28253	8.18877	chrC02	39817883	39820158	plant_width_2016_02_17	C02	AT3G27240.1	AT3G27240	Cytochrome C1 family	cim	GO:0005506;GO:0009055;GO:0020037	iron ion binding;electron carrier activity;heme binding	39235217	42343010	71	71	70.2593	81.6506	0.28391
947	BnaC02g36970D	BnaC02g36970D	chrC02	76	39524877	40335532	20.0807	24.3108	chrC02	39928994	39935052	plant_width_2016_02_17	C02	AT3G27530.1	AT3G27530	golgin candidate 6	cim	GO:0005488;GO:0005737;GO:0006886;GO:0008565;GO:0016020;GO:0048193	binding;cytoplasm;intracellular protein transport;protein transporter activity;membrane;Golgi vesicle transport	39235217	42343010	76	76	70.2593	81.6506	0.47484
948	BnaC02g36990D	BnaC02g36990D	chrC02	76	39524877	40335532	16.2833	19.7135	chrC02	39945282	39947618	plant_width_2016_02_17	C02	AT1G79380.1	AT1G79380	Ca(2)-dependent phospholipid-binding protein (Copine) family	cim	NA	NA	39235217	42343010	76	76	70.2593	81.6506	0.405355
949	BnaC02g37000D	BnaC02g37000D	chrC02	75	39524877	40335532	17.6486	19.5688	chrC02	39949540	39951178	plant_width_2016_02_17	C02	NA	NA	NA	cim	NA	NA	39235217	42343010	75	75	70.2593	81.6506	0.555441
950	BnaC02g37010D	BnaC02g37010D	chrC02	53.3233	19756701	45549981	2.58053	4.75821	chrC02	39978283	39979132	plant_width_2016_02_17	C02	NA	NA	NA	cim	NA	NA	39235217	42343010	53.3233	53.3233	70.2593	81.6506	0.230588
951	BnaC02g37020D	BnaC02g37020D	chrC02	67	35879928	40320990	12.044	15.8693	chrC02	39988128	39990004	plant_width_2016_02_17	C02	AT3G27650.1	AT3G27650	LOB domain-containing protein 25	cim	NA	NA	39235217	42343010	67	67	70.2593	81.6506	0.447539
952	BnaC02g37040D	BnaC02g37040D	chrC02	74	39678921	40335532	26.6646	32.8596	chrC02	40004139	40005328	plant_width_2016_02_17	C02	AT3G27690.1	AT3G27690	photosystem II light harvesting complex gene 2.3	cim	GO:0016020	membrane	39235217	42343010	74	74	70.2593	81.6506	0.889085
953	BnaC02g37050D	BnaC02g37050D	chrC02	73.1855	34359373	42343010	5.69589	8.67396	chrC02	40005421	40009709	plant_width_2016_02_17	C02	AT3G27700.1	AT3G27700	zinc finger (CCCH-type) family protein / RNA recognition motif (RRM)-containing protein	cim	GO:0000166;GO:0003676;GO:0008270	nucleotide binding;nucleic acid binding;zinc ion binding	39235217	42343010	73.1855	73.1855	70.2593	81.6506	0.22736
954	BnaC02g37060D	BnaC02g37060D	chrC02	73.1855	23265002	45549981	1.25806	4.64761	chrC02	40014335	40015918	plant_width_2016_02_17	C02	AT3G27710.1	AT3G27710	RING/U-box superfamily protein	cim	GO:0008270	zinc ion binding	39235217	42343010	73.1855	73.1855	70.2593	81.6506	0.228272
955	BnaC02g37100D	BnaC02g37100D	chrC02	75.9873	39524877	42343010	25.6256	36.771	chrC02	40046044	40046774	plant_width_2016_02_17	C02	AT1G80460.1	AT1G80460	Actin-like ATPase superfamily protein	cim	GO:0004370;GO:0005975;GO:0006072	glycerol kinase activity;carbohydrate metabolic process;glycerol-3-phosphate metabolic process	39235217	42343010	75.9873	75.9873	70.2593	81.6506	0.960993
956	BnaC02g37380D	BnaC02g37380D	chrC02	76	40320990	40335532	39.5645	46.44	chrC02	40299005	40299346	plant_width_2016_02_17	C02	NA	NA	NA	cim	GO:0003735;GO:0005622;GO:0005840;GO:0006414	structural constituent of ribosome;intracellular;ribosome;translational elongation	39235217	42343010	76	76	70.2593	81.6506	-1.2552
957	BnaC02g37410D	BnaC02g37410D	chrC02	76.6948	19756701	45549981	2.53186	6.46238	chrC02	40320668	40323717	plant_width_2016_02_17	C02	AT3G28690.2	AT3G28690	Protein kinase superfamily protein	cim	GO:0004672;GO:0004674;GO:0004713;GO:0005524;GO:0006468	protein kinase activity;protein serine/threonine kinase activity;protein tyrosine kinase activity;ATP binding;protein phosphorylation	39235217	42343010	76.6948	76.6948	70.2593	81.6506	-0.185688
958	BnaC02g37420D	BnaC02g37420D	chrC02	59.0527	3604243	45549981	2.86469	5.5072	chrC02	40324443	40327334	plant_width_2016_02_17	C02	AT3G28715.1	AT3G28715	ATPase, V0/A0 complex, subunit C/D	cim	GO:0015078;GO:0015991	hydrogen ion transmembrane transporter activity;ATP hydrolysis coupled proton transport	39235217	42343010	59.0527	59.0527	70.2593	81.6506	0.0318976
959	BnaC02g37440D	BnaC02g37440D	chrC02	64	34359373	42343010	7.07046	10.1095	chrC02	40332126	40334720	plant_width_2016_02_17	C02	AT3G28740.1	AT3G28740	Cytochrome P450 superfamily protein	cim	GO:0005506;GO:0009055;GO:0020037;GO:0055114	iron ion binding;electron carrier activity;heme binding;oxidation-reduction process	39235217	42343010	64	64	70.2593	81.6506	0.324381
960	BnaC02g37450D	BnaC02g37450D	chrC02	77	40335532	42343010	11.5876	22.0956	chrC02	40334885	40340329	plant_width_2016_02_17	C02	AT2G23190.1	AT2G23190	cytochrome P450, family 81, subfamily D, polypeptide 7	cim	GO:0005506;GO:0009055;GO:0020037;GO:0055114	iron ion binding;electron carrier activity;heme binding;oxidation-reduction process	39235217	42343010	77	77	70.2593	81.6506	0.589018
961	BnaC02g37460D	BnaC02g37460D	chrC02	79	40335532	42343010	25.9489	45.086	chrC02	40341725	40342717	plant_width_2016_02_17	C02	AT5G38660.1	AT5G38660	acclimation of photosynthesis to environment	cim	NA	NA	39235217	42343010	79	79	70.2593	81.6506	0.994267
962	BnaC02g37580D	BnaC02g37580D	chrC02	74	39235217	40320990	14.103	16.4184	chrC02	40532616	40536064	plant_width_2016_02_17	C02	AT3G28880.1	AT3G28880	Ankyrin repeat family protein	cim	GO:0005515	protein binding	39235217	42343010	74	74	70.2593	81.6506	0.444955
963	BnaC02g37590D	BnaC02g37590D	chrC02	76.6948	39524877	42343010	8.84607	12.2074	chrC02	40546448	40548252	plant_width_2016_02_17	C02	AT3G28910.1	AT3G28910	myb domain protein 30	cim	GO:0003677;GO:0003682	DNA binding;chromatin binding	39235217	42343010	76.6948	76.6948	70.2593	81.6506	0.488098
964	BnaC02g37620D	BnaC02g37620D	chrC02	76.6948	40320990	42343010	10.3054	13.9763	chrC02	40600853	40602311	plant_width_2016_02_17	C02	NA	NA	NA	cim	NA	NA	39235217	42343010	76.6948	76.6948	70.2593	81.6506	-0.578207
965	BnaC02g37630D	BnaC02g37630D	chrC02	76.6948	39524877	42343010	16.893	19.6614	chrC02	40618652	40625881	plant_width_2016_02_17	C02	AT3G28960.1	AT3G28960	Transmembrane amino acid transporter family protein	cim	NA	NA	39235217	42343010	76.6948	76.6948	70.2593	81.6506	0.665927
966	BnaC02g37640D	BnaC02g37640D	chrC02	78	39524877	42343010	18.237	35.4811	chrC02	40635914	40646292	plant_width_2016_02_17	C02	AT3G27530.1	AT3G27530	golgin candidate 6	cim	GO:0005488;GO:0005737;GO:0006886;GO:0008565;GO:0016020;GO:0048193	binding;cytoplasm;intracellular protein transport;protein transporter activity;membrane;Golgi vesicle transport	39235217	42343010	78	78	70.2593	81.6506	0.680657
967	BnaC02g37650D	BnaC02g37650D	chrC02	78	40335532	42343010	40.5538	90.5873	chrC02	40652523	40653281	plant_width_2016_02_17	C02	NA	NA	NA	cim	NA	NA	39235217	42343010	78	78	70.2593	81.6506	1.45774
968	BnaC02g37730D	BnaC02g37730D	chrC02	76.6948	39524877	42343010	8.93908	11.5773	chrC02	40678917	40681701	plant_width_2016_02_17	C02	AT3G29160.1	AT3G29160	SNF1 kinase homolog 11	cim	GO:0004672;GO:0004674;GO:0004713;GO:0005515;GO:0005524;GO:0006468	protein kinase activity;protein serine/threonine kinase activity;protein tyrosine kinase activity;protein binding;ATP binding;protein phosphorylation	39235217	42343010	76.6948	76.6948	70.2593	81.6506	-0.435642
969	BnaC02g37970D	BnaC02g37970D	chrC02	74	8543540	45549981	2.15429	4.55617	chrC02	40791829	40793550	plant_width_2016_02_17	C02	AT3G29400.1	AT3G29400	exocyst subunit exo70 family protein E1	cim	GO:0000145;GO:0006887	exocyst;exocytosis	39235217	42343010	74	74	70.2593	81.6506	-0.0760912
970	BnaC02g38230D	BnaC02g38230D	chrC02	81.6506	3604243	45549981	2.7003	4.47542	chrC02	41231007	41233639	plant_width_2016_02_17	C02	AT3G30775.1	AT3G30775	Methylenetetrahydrofolate reductase family protein	cim	GO:0004657;GO:0006537;GO:0006562;GO:0055114	proline dehydrogenase activity;glutamate biosynthetic process;proline catabolic process;oxidation-reduction process	39235217	42343010	81.6506	81.6506	70.2593	81.6506	-0.0701575
971	BnaC02g38370D	BnaC02g38370D	chrC02	80	40320990	45549981	5.40111	10.6532	chrC02	41346778	41349310	plant_width_2016_02_17	C02	AT5G48150.1	AT5G48150	GRAS family transcription factor	cim	NA	NA	39235217	42343010	80	80	70.2593	81.6506	-0.253583
972	BnaC02g38400D	BnaC02g38400D	chrC02	78	40320990	45549981	5.307	14.2747	chrC02	41387956	41389561	plant_width_2016_02_17	C02	NA	NA	NA	cim	GO:0005515	protein binding	39235217	42343010	78	78	70.2593	81.6506	-0.949808
973	BnaC02g38520D	BnaC02g38520D	chrC02	77	40335532	42343010	24.4193	33.3857	chrC02	41481580	41484424	plant_width_2016_02_17	C02	AT5G48380.1	AT5G48380	BAK1-interacting receptor-like kinase 1	cim	GO:0004672;GO:0004713;GO:0005515;GO:0005524;GO:0006468	protein kinase activity;protein tyrosine kinase activity;protein binding;ATP binding;protein phosphorylation	39235217	42343010	77	77	70.2593	81.6506	0.810367
974	BnaC02g38760D	BnaC02g38760D	chrC02	35	5647281	45549981	2.44807	4.36322	chrC02	41761239	41763554	plant_width_2016_02_17	C02	AT5G48830.2	AT5G48830	unknown protein; FUNCTIONS IN: molecular_function unknown; INVOLVED IN: biological_process unknown; LOCATED IN: chloroplast; EXPRESSED IN: 22 plant structures; EXPRESSED DURING: 13 growth stages.	cim	NA	NA	39235217	42343010	35	35	70.2593	81.6506	-0.0834482
975	BnaC02g38870D	BnaC02g38870D	chrC02	81.6506	40335532	45549981	13.3421	29.064	chrC02	41836426	41837163	plant_width_2016_02_17	C02	NA	NA	NA	cim	NA	NA	39235217	42343010	81.6506	81.6506	70.2593	81.6506	-0.846125
976	BnaC02g38890D	BnaC02g38890D	chrC02	83	40335532	45549981	14.4167	38.1591	chrC02	41851715	41855524	plant_width_2016_02_17	C02	AT5G48960.1	AT5G48960	HAD-superfamily hydrolase, subfamily IG, 5'-nucleotidase	cim	NA	NA	39235217	42343010	83	83	70.2593	81.6506	-0.913356
977	BnaC02g38900D	BnaC02g38900D	chrC02	83	42343010	45549981	12.0231	30.8963	chrC02	41856156	41859533	plant_width_2016_02_17	C02	AT5G49020.1	AT5G49020	protein arginine methyltransferase 4A	cim	GO:0006479;GO:0008168	protein methylation;methyltransferase activity	39235217	42343010	83	83	70.2593	81.6506	-0.6844
978	BnaC02g38910D	BnaC02g38910D	chrC02	81.6506	40335532	45549981	10.8336	27.3151	chrC02	41859827	41867215	plant_width_2016_02_17	C02	AT5G49030.1	AT5G49030	tRNA synthetase class I (I, L, M and V) family protein	cim	GO:0000166;GO:0002161;GO:0003824;GO:0004812;GO:0004822;GO:0005524;GO:0005737;GO:0006418;GO:0006428	nucleotide binding;aminoacyl-tRNA editing activity;catalytic activity;aminoacyl-tRNA ligase activity;isoleucine-tRNA ligase activity;ATP binding;cytoplasm;tRNA aminoacylation for protein translation;isoleucyl-tRNA aminoacylation	39235217	42343010	81.6506	81.6506	70.2593	81.6506	-0.765061
979	BnaC02g38980D	BnaC02g38980D	chrC02	46.7728	16399471	45549981	3.39171	4.78642	chrC02	41952009	41952986	plant_width_2016_02_17	C02	NA	NA	NA	cim	GO:0003700;GO:0008270;GO:0043565	transcription factor activity, sequence-specific DNA binding;zinc ion binding;sequence-specific DNA binding	39235217	42343010	46.7728	46.7728	70.2593	81.6506	-0.0440497
980	BnaC02g39050D	BnaC02g39050D	chrC02	69	26301300	45549981	3.75889	5.53462	chrC02	42039506	42045525	plant_width_2016_02_17	C02	AT3G06670.2	AT3G06670	binding	cim	GO:0005488	binding	39235217	42343010	69	69	70.2593	81.6506	0.0940928
981	BnaC02g39060D	BnaC02g39060D	chrC02	54.5052	11451185	42343010	4.2424	5.84352	chrC02	42049281	42051995	plant_width_2016_02_17	C02	AT5G49410.1	AT5G49410	unknown protein; BEST Arabidopsis thaliana protein match is: unknown protein (TAIR:AT1G73940.1); Has 1807 Blast hits to 1807 proteins in 277 species: Archae - 0; Bacteria - 0; Metazoa - 736; Fungi - 347; Plants - 385; Viruses - 0; Other Eukaryotes - 339 (source: NCBI BLink).	cim	NA	NA	39235217	42343010	54.5052	54.5052	70.2593	81.6506	0.0233337
982	BnaC02g39070D	BnaC02g39070D	chrC02	84	40335532	45549981	9.68113	21.1836	chrC02	42054244	42062478	plant_width_2016_02_17	C02	AT5G49430.1	AT5G49430	WD40/YVTN repeat-like-containing domain;Bromodomain	cim	GO:0005515	protein binding	39235217	42343010	84	84	70.2593	81.6506	-0.483175
983	BnaC02g39080D	BnaC02g39080D	chrC02	79	40335532	42343010	41.0264	59.7701	chrC02	42089507	42093682	plant_width_2016_02_17	C02	AT5G49460.1	AT5G49460	ATP citrate lyase subunit B 2	cim	GO:0000166;GO:0003824;GO:0008152;GO:0044262	nucleotide binding;catalytic activity;metabolic process;cellular carbohydrate metabolic process	39235217	42343010	79	79	70.2593	81.6506	-2.2164
984	BnaC02g39100D	BnaC02g39100D	chrC02	79	40335532	42343010	35.2127	46.669	chrC02	42115794	42118378	plant_width_2016_02_17	C02	NA	NA	NA	cim	GO:0003824;GO:0046872	catalytic activity;metal ion binding	39235217	42343010	79	79	70.2593	81.6506	-1.92445
985	BnaC02g39110D	BnaC02g39110D	chrC02	79	40335532	42343010	40.3462	58.3324	chrC02	42118464	42121017	plant_width_2016_02_17	C02	NA	NA	NA	cim	GO:0003824;GO:0046872	catalytic activity;metal ion binding	39235217	42343010	79	79	70.2593	81.6506	-2.4087
986	BnaC02g39140D	BnaC02g39140D	chrC02	79	40335532	42343010	40.7644	57.929	chrC02	42152004	42153271	plant_width_2016_02_17	C02	NA	NA	NA	cim	NA	NA	39235217	42343010	79	79	70.2593	81.6506	-1.84715
987	BnaC02g39170D	BnaC02g39170D	chrC02	78	40320990	42343010	11.0645	11.8059	chrC02	42180975	42183456	plant_width_2016_02_17	C02	AT5G49520.1	AT5G49520	WRKY DNA-binding protein 48	cim	GO:0003700;GO:0043565	transcription factor activity, sequence-specific DNA binding;sequence-specific DNA binding	39235217	42343010	78	78	70.2593	81.6506	-0.412636
988	BnaC02g39190D	BnaC02g39190D	chrC02	79	40335532	42343010	36.201	47.2277	chrC02	42188952	42189865	plant_width_2016_02_17	C02	AT5G49580.1	AT5G49580	Chaperone DnaJ-domain superfamily protein	cim	NA	NA	39235217	42343010	79	79	70.2593	81.6506	-1.45298
989	BnaC02g39240D	BnaC02g39240D	chrC02	94.733	5103986	45549981	3.80996	5.31193	chrC02	42221367	42222622	plant_width_2016_02_17	C02	AT5G49610.1	AT5G49610	F-box family protein	cim	GO:0005515	protein binding	39235217	42343010	94.733	94.733	70.2593	81.6506	-0.0789547
990	BnaC02g39330D	BnaC02g39330D	chrC02	58.4806	16399471	45549981	2.42343	5.36863	chrC02	42274524	42278109	plant_width_2016_02_17	C02	AT5G28740.1	AT5G28740	Tetratricopeptide repeat (TPR)-like superfamily protein	cim	GO:0005515;GO:0005622;GO:0006396	protein binding;intracellular;RNA processing	39235217	42343010	58.4806	58.4806	70.2593	81.6506	-0.00766363
991	BnaC03g44780D	BnaC03g44780D	chrC03	136.577	28563784	29912756	27.1819	29.7088	chrC03	29892347	29896303	vaccenic_acid	C03	AT3G24715.1	AT3G24715	Protein kinase superfamily protein with octicosapeptide/Phox/Bem1p domain	scanone	GO:0004672;GO:0004674;GO:0004713;GO:0005515;GO:0005524;GO:0006468	protein kinase activity;protein serine/threonine kinase activity;protein tyrosine kinase activity;protein binding;ATP binding;protein phosphorylation	29855026	53746996	136.577	136.577	137.574	175.697	-0.61807
992	BnaC03g44790D	BnaC03g44790D	chrC03	136.577	29912756	33513783	30.3998	38.0556	chrC03	29909554	29910604	vaccenic_acid	C03	NA	NA	NA	scanone	NA	NA	29855026	53746996	136.577	136.577	137.574	175.697	-1.61167
993	BnaC03g44960D	BnaC03g44960D	chrC03	126.355	20452918	34772032	2.38016	5.48349	chrC03	30034255	30036330	vaccenic_acid	C03	AT2G04860.1	AT2G04860	Tetratricopeptide repeat (TPR)-like superfamily protein	scanone	GO:0005515	protein binding	29855026	53746996	126.355	126.355	137.574	175.697	-0.232288
994	BnaC03g45050D	BnaC03g45050D	chrC03	141.83	20851579	34772032	2.38132	4.38445	chrC03	30102629	30105306	vaccenic_acid	C03	AT2G11520.1	AT2G11520	calmodulin-binding receptor-like cytoplasmic kinase 3	scanone	GO:0004672;GO:0004674;GO:0004713;GO:0005524;GO:0006468	protein kinase activity;protein serine/threonine kinase activity;protein tyrosine kinase activity;ATP binding;protein phosphorylation	29855026	53746996	141.83	141.83	137.574	175.697	-0.163974
995	BnaC03g45150D	BnaC03g45150D	chrC03	142.826	28563784	35116671	3.16298	5.96508	chrC03	30159885	30161364	vaccenic_acid	C03	AT2G12462.1	AT2G12462	BEST Arabidopsis thaliana protein match is: Sterile alpha motif (SAM) domain-containing protein (TAIR:AT1G15760.1); Has 35333 Blast hits to 34131 proteins in 2444 species: Archae - 798; Bacteria - 22429; Metazoa - 974; Fungi - 991; Plants - 531; Viruses - 0; Other Eukaryotes - 9610 (source: NCBI BLink).	scanone	NA	NA	29855026	53746996	142.826	142.826	137.574	175.697	-0.45015
996	BnaC03g45810D	BnaC03g45810D	chrC03	135.457	28563784	33513783	6.11195	8.29088	chrC03	30816672	30817107	vaccenic_acid	C03	AT2G15580.1	AT2G15580	RING/U-box superfamily protein	scanone	NA	NA	29855026	53746996	135.457	135.457	137.574	175.697	-0.381318
997	BnaC03g46030D	BnaC03g46030D	chrC03	140	29855026	33513783	37.8252	59.9296	chrC03	31031105	31032435	vaccenic_acid	C03	AT2G16070.2	AT2G16070	plastid division2	scanone	NA	NA	29855026	53746996	140	140	137.574	175.697	1.14162
998	BnaC03g46060D	BnaC03g46060D	chrC03	145	29855026	34772032	28.4356	48.3083	chrC03	31037009	31040266	vaccenic_acid	C03	AT3G22200.2	AT3G22200	Pyridoxal phosphate (PLP)-dependent transferases superfamily protein	scanone	GO:0008483;GO:0030170	transaminase activity;pyridoxal phosphate binding	29855026	53746996	145	145	137.574	175.697	1.0894
999	BnaC03g46110D	BnaC03g46110D	chrC03	142.826	29855026	34772032	15.6678	25.906	chrC03	31054325	31057411	vaccenic_acid	C03	AT2G16250.1	AT2G16250	Leucine-rich repeat protein kinase family protein	scanone	GO:0004672;GO:0004713;GO:0005515;GO:0005524;GO:0006468	protein kinase activity;protein tyrosine kinase activity;protein binding;ATP binding;protein phosphorylation	29855026	53746996	142.826	142.826	137.574	175.697	0.686956
1000	BnaC03g46120D	BnaC03g46120D	chrC03	139	29855026	33307296	24.1995	28.0138	chrC03	31058945	31061923	vaccenic_acid	C03	AT3G01610.1	AT3G01610	cell division cycle 48C	scanone	GO:0000166;GO:0005524;GO:0017111	nucleotide binding;ATP binding;nucleoside-triphosphatase activity	29855026	53746996	139	139	137.574	175.697	0.982157
1001	BnaC03g46700D	BnaC03g46700D	chrC03	149	28563784	47404826	3.93017	6.76579	chrC03	31636260	31636733	vaccenic_acid	C03	AT5G02490.1	AT5G02490	Heat shock protein 70 (Hsp 70) family protein	scanone	NA	NA	29855026	53746996	149	149	137.574	175.697	0.33045
1002	BnaC03g46720D	BnaC03g46720D	chrC03	145	29855026	34772032	19.412	25.0502	chrC03	31655434	31659135	vaccenic_acid	C03	AT2G16890.2	AT2G16890	UDP-Glycosyltransferase superfamily protein	scanone	GO:0008152	metabolic process	29855026	53746996	145	145	137.574	175.697	0.732402
1003	BnaC03g46730D	BnaC03g46730D	chrC03	141.83	29912756	33515508	8.14068	9.87747	chrC03	31670019	31672074	vaccenic_acid	C03	AT2G16900.1	AT2G16900	Arabidopsis phospholipase-like protein (PEARLI 4) family	scanone	NA	NA	29855026	53746996	141.83	141.83	137.574	175.697	0.368284
1004	BnaC03g46750D	BnaC03g46750D	chrC03	141.83	29855026	34772032	2.87325	6.41704	chrC03	31687495	31692290	vaccenic_acid	C03	AT2G16920.1	AT2G16920	ubiquitin-conjugating enzyme 23	scanone	GO:0016881	acid-amino acid ligase activity	29855026	53746996	141.83	141.83	137.574	175.697	0.163518
1005	BnaC03g46820D	BnaC03g46820D	chrC03	142.826	29855026	34772032	8.79176	11.5199	chrC03	31760565	31767321	vaccenic_acid	C03	AT2G16950.1	AT2G16950	transportin 1	scanone	GO:0005488;GO:0005515;GO:0005643;GO:0006886;GO:0008565	binding;protein binding;nuclear pore;intracellular protein transport;protein transporter activity	29855026	53746996	142.826	142.826	137.574	175.697	-0.376237
1006	BnaC03g47210D	BnaC03g47210D	chrC03	80.2041	13706017	31816939	6.54863	9.64081	chrC03	32194463	32196170	vaccenic_acid	C03	AT2G27330.1	AT2G27330	RNA-binding (RRM/RBD/RNP motifs) family protein	scanone	GO:0000166;GO:0003676	nucleotide binding;nucleic acid binding	29855026	53746996	80.2041	80.2041	137.574	175.697	0.304348
1007	BnaC03g47340D	BnaC03g47340D	chrC03	138	23184134	33307296	6.19712	8.23361	chrC03	32326853	32329450	vaccenic_acid	C03	AT2G16990.1	AT2G16990	Major facilitator superfamily protein	scanone	GO:0016021;GO:0055085	integral component of membrane;transmembrane transport	29855026	53746996	138	138	137.574	175.697	-0.423915
1008	BnaC03g47500D	BnaC03g47500D	chrC03	146	29855026	34772032	9.29793	12.224	chrC03	32553799	32555600	vaccenic_acid	C03	NA	NA	NA	scanone	GO:0016998	cell wall macromolecule catabolic process	29855026	53746996	146	146	137.574	175.697	0.369163
1009	BnaC03g47810D	BnaC03g47810D	chrC03	132.456	27555897	34772032	10.9459	17.3216	chrC03	32832046	32835890	vaccenic_acid	C03	AT2G17520.1	AT2G17520	Endoribonuclease/protein kinase IRE1-like	scanone	GO:0004540;GO:0004672;GO:0004674;GO:0004713;GO:0005515;GO:0005524;GO:0006397;GO:0006468	ribonuclease activity;protein kinase activity;protein serine/threonine kinase activity;protein tyrosine kinase activity;protein binding;ATP binding;mRNA processing;protein phosphorylation	29855026	53746996	132.456	132.456	137.574	175.697	-0.355098
1010	BnaC03g47840D	BnaC03g47840D	chrC03	146	22421639	34769582	7.33518	9.14423	chrC03	32928775	32930930	vaccenic_acid	C03	AT2G17620.1	AT2G17620	Cyclin B2;1	scanone	GO:0000079;GO:0005634;GO:0019901;GO:0051726	regulation of cyclin-dependent protein serine/threonine kinase activity;nucleus;protein kinase binding;regulation of cell cycle	29855026	53746996	146	146	137.574	175.697	0.390117
1011	BnaC03g47900D	BnaC03g47900D	chrC03	142.826	29912756	34772032	8.69295	15.7037	chrC03	32959134	32960345	vaccenic_acid	C03	AT2G17695.1	AT2G17695	FUNCTIONS IN: molecular_function unknown; INVOLVED IN: biological_process unknown; LOCATED IN: chloroplast; CONTAINS InterPro DOMAIN/s: Domain of unknown function DUF1990 (InterPro:IPR018960); Has 259 Blast hits to 259 proteins in 120 species: Archae - 0; Bacteria - 197; Metazoa - 0; Fungi - 0; Plants - 57; Viruses - 0; Other Eukaryotes - 5 (source: NCBI BLink).	scanone	NA	NA	29855026	53746996	142.826	142.826	137.574	175.697	-0.422324
1012	BnaC03g48160D	BnaC03g48160D	chrC03	142.826	29855026	34772032	5.41688	10.1972	chrC03	33109332	33113982	vaccenic_acid	C03	AT2G17930.1	AT2G17930	Phosphatidylinositol 3- and 4-kinase family protein with FAT domain	scanone	GO:0005488	binding	29855026	53746996	142.826	142.826	137.574	175.697	-0.343267
1013	BnaC03g48380D	BnaC03g48380D	chrC03	142.826	20452918	34772672	2.41019	7.46299	chrC03	33306784	33307997	vaccenic_acid	C03	AT2G18390.1	AT2G18390	ADP-ribosylation factor family protein	scanone	GO:0005525;GO:0005622;GO:0006886;GO:0007264	GTP binding;intracellular;intracellular protein transport;small GTPase mediated signal transduction	29855026	53746996	142.826	142.826	137.574	175.697	0.224684
1014	BnaC03g48390D	BnaC03g48390D	chrC03	143.109	33307296	34772032	10.6995	12.9518	chrC03	33308056	33309039	vaccenic_acid	C03	AT2G18400.1	AT2G18400	ribosomal protein L6 family protein	scanone	GO:0003735;GO:0005622;GO:0005840;GO:0006412;GO:0019843	structural constituent of ribosome;intracellular;ribosome;translation;rRNA binding	29855026	53746996	143.109	143.109	137.574	175.697	0.551557
1015	BnaC03g48430D	BnaC03g48430D	chrC03	145	33307296	34772032	14.6819	26.7766	chrC03	33339624	33341484	vaccenic_acid	C03	AT1G13110.1	AT1G13110	cytochrome P450, family 71 subfamily B, polypeptide 7	scanone	GO:0005506;GO:0009055;GO:0020037;GO:0055114	iron ion binding;electron carrier activity;heme binding;oxidation-reduction process	29855026	53746996	145	145	137.574	175.697	0.613492
1016	BnaC03g48470D	BnaC03g48470D	chrC03	141	29855026	34772032	23.2772	34.1982	chrC03	33399634	33401349	vaccenic_acid	C03	AT2G18560.1	AT2G18560	UDP-Glycosyltransferase superfamily protein	scanone	GO:0008152	metabolic process	29855026	53746996	141	141	137.574	175.697	0.988509
1017	BnaC03g48480D	BnaC03g48480D	chrC03	142	29855026	34772032	5.34178	7.91939	chrC03	33480648	33487363	vaccenic_acid	C03	AT2G19110.1	AT2G19110	heavy metal atpase 4	scanone	GO:0000166;GO:0006812;GO:0016021;GO:0019829;GO:0030001;GO:0046872	nucleotide binding;cation transport;integral component of membrane;cation-transporting ATPase activity;metal ion transport;metal ion binding	29855026	53746996	142	142	137.574	175.697	0.79466
1018	BnaC03g48530D	BnaC03g48530D	chrC03	142.826	29855026	34772032	10.1326	14.3138	chrC03	33512038	33516110	vaccenic_acid	C03	AT5G67470.1	AT5G67470	formin homolog 6	scanone	GO:0003779;GO:0016043;GO:0030036	actin binding;cellular component organization;actin cytoskeleton organization	29855026	53746996	142.826	142.826	137.574	175.697	-0.333464
1019	BnaC03g48540D	BnaC03g48540D	chrC03	141.83	29855026	34772032	13.6788	23.3881	chrC03	33516650	33518707	vaccenic_acid	C03	AT5G67480.2	AT5G67480	BTB and TAZ domain protein 4	scanone	GO:0003712;GO:0004402;GO:0005515;GO:0005634;GO:0008270	transcription cofactor activity;histone acetyltransferase activity;protein binding;nucleus;zinc ion binding	29855026	53746996	141.83	141.83	137.574	175.697	-0.603205
1020	BnaC03g48550D	BnaC03g48550D	chrC03	144	33515508	34772032	37.4165	152.543	chrC03	33519829	33520430	vaccenic_acid	C03	AT5G67490.1	AT5G67490	unknown protein; CONTAINS InterPro DOMAIN/s: Protein of unknown function DUF1674 (InterPro:IPR012875); Has 30201 Blast hits to 17322 proteins in 780 species: Archae - 12; Bacteria - 1396; Metazoa - 17338; Fungi - 3422; Plants - 5037; Viruses - 0; Other Eukaryotes - 2996 (source: NCBI BLink).	scanone	NA	NA	29855026	53746996	144	144	137.574	175.697	-2.30861
1021	BnaC03g48560D	BnaC03g48560D	chrC03	144	33515508	34772032	25.4795	57.5692	chrC03	33520653	33522546	vaccenic_acid	C03	AT5G67500.2	AT5G67500	voltage dependent anion channel 2	scanone	GO:0005741;GO:0055085	mitochondrial outer membrane;transmembrane transport	29855026	53746996	144	144	137.574	175.697	-0.976296
1022	BnaC03g48570D	BnaC03g48570D	chrC03	142	29855026	34772032	15.6237	21.9067	chrC03	33522913	33524395	vaccenic_acid	C03	AT5G67520.1	AT5G67520	adenosine-5'-phosphosulfate (APS) kinase 4	scanone	GO:0000103;GO:0004020;GO:0005524	sulfate assimilation;adenylylsulfate kinase activity;ATP binding	29855026	53746996	142	142	137.574	175.697	0.754465
1023	BnaC03g48580D	BnaC03g48580D	chrC03	144	29855026	34772032	7.50485	12.1444	chrC03	33524673	33527539	vaccenic_acid	C03	AT5G67530.1	AT5G67530	plant U-box 49	scanone	GO:0000151;GO:0003755;GO:0004842;GO:0006457;GO:0016567	ubiquitin ligase complex;peptidyl-prolyl cis-trans isomerase activity;ubiquitin-protein transferase activity;protein folding;protein ubiquitination	29855026	53746996	144	144	137.574	175.697	-0.196918
1024	BnaC03g48610D	BnaC03g48610D	chrC03	142.826	29855026	34772032	8.62315	12.2212	chrC03	33536435	33538426	vaccenic_acid	C03	AT5G67570.1	AT5G67570	Tetratricopeptide repeat (TPR)-like superfamily protein	scanone	GO:0005515	protein binding	29855026	53746996	142.826	142.826	137.574	175.697	-0.331393
1025	BnaC03g48770D	BnaC03g48770D	chrC03	150.904	28436253	50238583	1.3749	4.21638	chrC03	33614473	33615228	vaccenic_acid	C03	AT5G65870.1	AT5G65870	phytosulfokine 5 precursor	scanone	GO:0005576;GO:0008083;GO:0008283	extracellular region;growth factor activity;cell proliferation	29855026	53746996	150.904	150.904	137.574	175.697	0.268938
1026	BnaC03g49740D	BnaC03g49740D	chrC03	150.904	34772672	35231068	21.2303	22.5742	chrC03	34632950	34633720	vaccenic_acid	C03	NA	NA	NA	scanone	NA	NA	29855026	53746996	150.904	150.904	137.574	175.697	-0.609038
1027	BnaC03g49960D	BnaC03g49960D	chrC03	150.904	29855026	47404826	2.14526	5.20384	chrC03	34755836	34758895	vaccenic_acid	C03	NA	NA	NA	scanone	NA	NA	29855026	53746996	150.904	150.904	137.574	175.697	-0.211187
1028	BnaC03g49990D	BnaC03g49990D	chrC03	150.904	33515508	35116671	9.56793	15.5117	chrC03	34766267	34767735	vaccenic_acid	C03	AT5G64180.1	AT5G64180	unknown protein; Has 1807 Blast hits to 1807 proteins in 277 species: Archae - 0; Bacteria - 0; Metazoa - 736; Fungi - 347; Plants - 385; Viruses - 0; Other Eukaryotes - 339 (source: NCBI BLink).	scanone	NA	NA	29855026	53746996	150.904	150.904	137.574	175.697	0.363843
1029	BnaC03g50000D	BnaC03g50000D	chrC03	146	27825758	43350715	3.28836	5.10905	chrC03	34768080	34772185	vaccenic_acid	C03	AT5G64170.2	AT5G64170	dentin sialophosphoprotein-related	scanone	NA	NA	29855026	53746996	146	146	137.574	175.697	0.165186
1030	BnaC03g50220D	BnaC03g50220D	chrC03	151.201	33307296	50238583	4.15041	6.36584	chrC03	34901996	34905678	vaccenic_acid	C03	AT5G64030.1	AT5G64030	S-adenosyl-L-methionine-dependent methyltransferases superfamily protein	scanone	GO:0008168	methyltransferase activity	29855026	53746996	151.201	151.201	137.574	175.697	-0.815369
1031	BnaC03g50270D	BnaC03g50270D	chrC03	150.904	33515508	43350715	5.52762	7.70173	chrC03	34923158	34925497	vaccenic_acid	C03	AT5G63990.1	AT5G63990	Inositol monophosphatase family protein	scanone	GO:0006790;GO:0046854	sulfur compound metabolic process;phosphatidylinositol phosphorylation	29855026	53746996	150.904	150.904	137.574	175.697	-0.207806
1032	BnaC03g50300D	BnaC03g50300D	chrC03	151.201	33515508	34769582	10.2207	12.9529	chrC03	34933766	34939159	vaccenic_acid	C03	AT5G63960.2	AT5G63960	DNA binding;nucleotide binding;nucleic acid binding;DNA-directed DNA polymerases;DNA-directed DNA polymerases	scanone	GO:0000166;GO:0003676;GO:0003677;GO:0003887;GO:0006139;GO:0006260	nucleotide binding;nucleic acid binding;DNA binding;DNA-directed DNA polymerase activity;nucleobase-containing compound metabolic process;DNA replication	29855026	53746996	151.201	151.201	137.574	175.697	0.347402
1033	BnaC03g50360D	BnaC03g50360D	chrC03	150.904	33515508	35116671	21.9199	28.5702	chrC03	34970562	34972187	vaccenic_acid	C03	NA	NA	NA	scanone	NA	NA	29855026	53746996	150.904	150.904	137.574	175.697	0.748145
1034	BnaC03g50410D	BnaC03g50410D	chrC03	150.904	33515508	35116671	22.5434	31.8688	chrC03	34988747	34989428	vaccenic_acid	C03	NA	NA	NA	scanone	NA	NA	29855026	53746996	150.904	150.904	137.574	175.697	-0.891355
1035	BnaC03g50430D	BnaC03g50430D	chrC03	158.191	33513783	50238583	3.74714	7.02597	chrC03	34994566	34997336	vaccenic_acid	C03	AT5G63890.2	AT5G63890	histidinol dehydrogenase	scanone	GO:0000105;GO:0004399;GO:0008152;GO:0008270;GO:0016491;GO:0051287;GO:0055114	histidine biosynthetic process;histidinol dehydrogenase activity;metabolic process;zinc ion binding;oxidoreductase activity;NAD binding;oxidation-reduction process	29855026	53746996	158.191	158.191	137.574	175.697	-0.178311
1036	BnaC03g50580D	BnaC03g50580D	chrC03	151.201	33515508	43350715	11.8046	14.4434	chrC03	35059175	35061913	vaccenic_acid	C03	AT5G63780.1	AT5G63780	RING/FYVE/PHD zinc finger superfamily protein	scanone	GO:0008270	zinc ion binding	29855026	53746996	151.201	151.201	137.574	175.697	-0.344534
1037	BnaC03g50590D	BnaC03g50590D	chrC03	150.904	34772672	43350715	12.3664	13.9492	chrC03	35063119	35065801	vaccenic_acid	C03	AT5G63770.1	AT5G63770	diacylglycerol kinase 2	scanone	GO:0004143;GO:0007205	diacylglycerol kinase activity;protein kinase C-activating G-protein coupled receptor signaling pathway	29855026	53746996	150.904	150.904	137.574	175.697	-0.444579
1038	BnaC03g50620D	BnaC03g50620D	chrC03	152	34772672	35116671	25.0565	25.7766	chrC03	35073684	35074888	vaccenic_acid	C03	NA	NA	NA	scanone	GO:0008270	zinc ion binding	29855026	53746996	152	152	137.574	175.697	-0.638921
1039	BnaC03g50700D	BnaC03g50700D	chrC03	148	33515508	43350715	7.23309	9.57764	chrC03	35115079	35116818	vaccenic_acid	C03	AT5G63650.1	AT5G63650	SNF1-related protein kinase 2.5	scanone	GO:0004672;GO:0004674;GO:0004713;GO:0005524;GO:0006468	protein kinase activity;protein serine/threonine kinase activity;protein tyrosine kinase activity;ATP binding;protein phosphorylation	29855026	53746996	148	148	137.574	175.697	-0.278082
1040	BnaC03g50720D	BnaC03g50720D	chrC03	148	33515508	34772032	33.9406	45.2754	chrC03	35121661	35124530	vaccenic_acid	C03	AT5G63630.1	AT5G63630	P-loop containing nucleoside triphosphate hydrolases superfamily protein	scanone	GO:0003676;GO:0004386;GO:0005524;GO:0008026	nucleic acid binding;helicase activity;ATP binding;ATP-dependent helicase activity	29855026	53746996	148	148	137.574	175.697	0.842568
1041	BnaC03g50730D	BnaC03g50730D	chrC03	153	34772672	43350715	22.4803	23.45	chrC03	35125157	35127420	vaccenic_acid	C03	AT5G63620.1	AT5G63620	GroES-like zinc-binding alcohol dehydrogenase family protein	scanone	GO:0000166;GO:0008270;GO:0016491;GO:0055114	nucleotide binding;zinc ion binding;oxidoreductase activity;oxidation-reduction process	29855026	53746996	153	153	137.574	175.697	0.369631
1042	BnaC03g50760D	BnaC03g50760D	chrC03	152.689	33515508	43350715	23.1393	32.5566	chrC03	35210687	35211856	vaccenic_acid	C03	AT3G48680.1	AT3G48680	gamma carbonic anhydrase-like 2	scanone	GO:0016740	transferase activity	29855026	53746996	152.689	152.689	137.574	175.697	-0.683186
1043	BnaC03g50770D	BnaC03g50770D	chrC03	154	33515508	47404826	12.1572	18.6208	chrC03	35212270	35212479	vaccenic_acid	C03	AT5G63500.1	AT5G63500	Protein of unknown function (DUF 3339)	scanone	NA	NA	29855026	53746996	154	154	137.574	175.697	-0.557292
1044	BnaC03g50780D	BnaC03g50780D	chrC03	154	33515508	47404826	12.1572	18.6208	chrC03	35222326	35222535	vaccenic_acid	C03	AT5G63500.1	AT5G63500	Protein of unknown function (DUF 3339)	scanone	NA	NA	29855026	53746996	154	154	137.574	175.697	-0.557205
1045	BnaC03g50810D	BnaC03g50810D	chrC03	152.4	34769582	43350715	29.2629	36.7012	chrC03	35230481	35231749	vaccenic_acid	C03	AT5G63470.1	AT5G63470	nuclear factor Y, subunit C4	scanone	GO:0003700;GO:0005622;GO:0016602;GO:0043565;GO:0046982	transcription factor activity, sequence-specific DNA binding;intracellular;CCAAT-binding factor complex;sequence-specific DNA binding;protein heterodimerization activity	29855026	53746996	152.4	152.4	137.574	175.697	-0.570329
1046	BnaC03g50920D	BnaC03g50920D	chrC03	150.904	33515508	50238583	2.29902	4.73324	chrC03	35333449	35336503	Linolenic_acid	C03	AT5G63440.2	AT5G63440	Protein of unknown function (DUF167)	scanone	NA	NA	35231068	53755234	150.904	150.904	152.689	175.1	-0.132455
1047	BnaC03g50920D	BnaC03g50920D	chrC03	150.904	33515508	50238583	2.29902	4.73324	chrC03	35333449	35336503	vaccenic_acid	C03	AT5G63440.2	AT5G63440	Protein of unknown function (DUF167)	scanone	NA	NA	29855026	53746996	150.904	150.904	137.574	175.697	-0.132455
1048	BnaC03g50940D	BnaC03g50940D	chrC03	152.689	34772672	43350715	26.5778	28.076	chrC03	35341803	35343797	Linolenic_acid	C03	AT5G63400.1	AT5G63400	adenylate kinase 1	scanone	GO:0004017;GO:0005524;GO:0006139;GO:0019201;GO:0019205;GO:0046939	adenylate kinase activity;ATP binding;nucleobase-containing compound metabolic process;nucleotide kinase activity;nucleobase-containing compound kinase activity;nucleotide phosphorylation	35231068	53755234	152.689	152.689	152.689	175.1	-0.677714
1049	BnaC03g50940D	BnaC03g50940D	chrC03	152.689	34772672	43350715	26.5778	28.076	chrC03	35341803	35343797	vaccenic_acid	C03	AT5G63400.1	AT5G63400	adenylate kinase 1	scanone	GO:0004017;GO:0005524;GO:0006139;GO:0019201;GO:0019205;GO:0046939	adenylate kinase activity;ATP binding;nucleobase-containing compound metabolic process;nucleotide kinase activity;nucleobase-containing compound kinase activity;nucleotide phosphorylation	29855026	53746996	152.689	152.689	137.574	175.697	-0.677714
1050	BnaC03g50960D	BnaC03g50960D	chrC03	153	35231068	43350715	47.4412	50.6768	chrC03	35356863	35358757	Linolenic_acid	C03	NA	NA	NA	scanone	NA	NA	35231068	53755234	153	153	152.689	175.1	1.1218
1051	BnaC03g50960D	BnaC03g50960D	chrC03	153	35231068	43350715	47.4412	50.6768	chrC03	35356863	35358757	vaccenic_acid	C03	NA	NA	NA	scanone	NA	NA	29855026	53746996	153	153	137.574	175.697	1.1218
1052	BnaC03g51010D	BnaC03g51010D	chrC03	142	21283771	34772032	2.61982	5.67022	chrC03	35479070	35480133	Linolenic_acid	C03	AT1G08110.4	AT1G08110	lactoylglutathione lyase family protein / glyoxalase I family protein	scanone	GO:0004462;GO:0046872	lactoylglutathione lyase activity;metal ion binding	35231068	53755234	142	142	152.689	175.1	0.260344
1053	BnaC03g51010D	BnaC03g51010D	chrC03	142	21283771	34772032	2.61982	5.67022	chrC03	35479070	35480133	vaccenic_acid	C03	AT1G08110.4	AT1G08110	lactoylglutathione lyase family protein / glyoxalase I family protein	scanone	GO:0004462;GO:0046872	lactoylglutathione lyase activity;metal ion binding	29855026	53746996	142	142	137.574	175.697	0.260344
1054	BnaC03g51050D	BnaC03g51050D	chrC03	152.689	33515508	43350715	9.14007	13.9675	chrC03	35496778	35498580	Linolenic_acid	C03	AT5G63310.1	AT5G63310	nucleoside diphosphate kinase 2	scanone	GO:0004550;GO:0005524;GO:0006165;GO:0006183;GO:0006228;GO:0006241	nucleoside diphosphate kinase activity;ATP binding;nucleoside diphosphate phosphorylation;GTP biosynthetic process;UTP biosynthetic process;CTP biosynthetic process	35231068	53755234	152.689	152.689	152.689	175.1	-0.426953
1055	BnaC03g51050D	BnaC03g51050D	chrC03	152.689	33515508	43350715	9.14007	13.9675	chrC03	35496778	35498580	vaccenic_acid	C03	AT5G63310.1	AT5G63310	nucleoside diphosphate kinase 2	scanone	GO:0004550;GO:0005524;GO:0006165;GO:0006183;GO:0006228;GO:0006241	nucleoside diphosphate kinase activity;ATP binding;nucleoside diphosphate phosphorylation;GTP biosynthetic process;UTP biosynthetic process;CTP biosynthetic process	29855026	53746996	152.689	152.689	137.574	175.697	-0.426953
1056	BnaC03g51080D	BnaC03g51080D	chrC03	152.689	33515508	43350715	4.32331	8.44993	chrC03	35607469	35609401	Linolenic_acid	C03	AT5G63160.1	AT5G63160	BTB and TAZ domain protein 1	scanone	GO:0003712;GO:0004402;GO:0005515;GO:0005634;GO:0008270	transcription cofactor activity;histone acetyltransferase activity;protein binding;nucleus;zinc ion binding	35231068	53755234	152.689	152.689	152.689	175.1	0.369918
1057	BnaC03g51080D	BnaC03g51080D	chrC03	152.689	33515508	43350715	4.32331	8.44993	chrC03	35607469	35609401	vaccenic_acid	C03	AT5G63160.1	AT5G63160	BTB and TAZ domain protein 1	scanone	GO:0003712;GO:0004402;GO:0005515;GO:0005634;GO:0008270	transcription cofactor activity;histone acetyltransferase activity;protein binding;nucleus;zinc ion binding	29855026	53746996	152.689	152.689	137.574	175.697	0.369918
1058	BnaC03g51110D	BnaC03g51110D	chrC03	150.904	26543565	53442609	5.80658	9.46199	chrC03	35654426	35655828	Linolenic_acid	C03	AT5G63135.1	AT5G63135	unknown protein; Has 30201 Blast hits to 17322 proteins in 780 species: Archae - 12; Bacteria - 1396; Metazoa - 17338; Fungi - 3422; Plants - 5037; Viruses - 0; Other Eukaryotes - 2996 (source: NCBI BLink).	scanone	NA	NA	35231068	53755234	150.904	150.904	152.689	175.1	0.404594
1059	BnaC03g51110D	BnaC03g51110D	chrC03	150.904	26543565	53442609	5.80658	9.46199	chrC03	35654426	35655828	vaccenic_acid	C03	AT5G63135.1	AT5G63135	unknown protein; Has 30201 Blast hits to 17322 proteins in 780 species: Archae - 12; Bacteria - 1396; Metazoa - 17338; Fungi - 3422; Plants - 5037; Viruses - 0; Other Eukaryotes - 2996 (source: NCBI BLink).	scanone	NA	NA	29855026	53746996	150.904	150.904	137.574	175.697	0.404594
1060	BnaC03g51200D	BnaC03g51200D	chrC03	148	33515508	43350715	24.2581	39.3514	chrC03	35730776	35732059	Linolenic_acid	C03	AT5G63050.1	AT5G63050	embryo defective 2759	scanone	NA	NA	35231068	53755234	148	148	152.689	175.1	0.855978
1061	BnaC03g51200D	BnaC03g51200D	chrC03	148	33515508	43350715	24.2581	39.3514	chrC03	35730776	35732059	vaccenic_acid	C03	AT5G63050.1	AT5G63050	embryo defective 2759	scanone	NA	NA	29855026	53746996	148	148	137.574	175.697	0.855978
1062	BnaC03g51230D	BnaC03g51230D	chrC03	152.689	34769582	47404826	12.4405	14.8409	chrC03	35753239	35754599	Linolenic_acid	C03	AT5G63030.1	AT5G63030	Thioredoxin superfamily protein	scanone	GO:0009055;GO:0015035;GO:0045454	electron carrier activity;protein disulfide oxidoreductase activity;cell redox homeostasis	35231068	53755234	152.689	152.689	152.689	175.1	0.476477
1063	BnaC03g51230D	BnaC03g51230D	chrC03	152.689	34769582	47404826	12.4405	14.8409	chrC03	35753239	35754599	vaccenic_acid	C03	AT5G63030.1	AT5G63030	Thioredoxin superfamily protein	scanone	GO:0009055;GO:0015035;GO:0045454	electron carrier activity;protein disulfide oxidoreductase activity;cell redox homeostasis	29855026	53746996	152.689	152.689	137.574	175.697	0.476477
1064	BnaC03g51240D	BnaC03g51240D	chrC03	151.201	28563784	53755234	2.39081	4.52583	chrC03	35754971	35756184	Linolenic_acid	C03	AT5G63010.1	AT5G63010	Transducin/WD40 repeat-like superfamily protein	scanone	GO:0005515	protein binding	35231068	53755234	151.201	151.201	152.689	175.1	-0.149831
1065	BnaC03g51240D	BnaC03g51240D	chrC03	151.201	28563784	53755234	2.39081	4.52583	chrC03	35754971	35756184	vaccenic_acid	C03	AT5G63010.1	AT5G63010	Transducin/WD40 repeat-like superfamily protein	scanone	GO:0005515	protein binding	29855026	53746996	151.201	151.201	137.574	175.697	-0.149831
1066	BnaC03g51350D	BnaC03g51350D	chrC03	154	33515508	53746996	6.20584	8.8468	chrC03	35900883	35902463	Linolenic_acid	C03	AT5G62910.1	AT5G62910	RING/U-box superfamily protein	scanone	GO:0005515;GO:0008270	protein binding;zinc ion binding	35231068	53755234	154	154	152.689	175.1	0.163794
1067	BnaC03g51350D	BnaC03g51350D	chrC03	154	33515508	53746996	6.20584	8.8468	chrC03	35900883	35902463	vaccenic_acid	C03	AT5G62910.1	AT5G62910	RING/U-box superfamily protein	scanone	GO:0005515;GO:0008270	protein binding;zinc ion binding	29855026	53746996	154	154	137.574	175.697	0.163794
1068	BnaC03g51370D	BnaC03g51370D	chrC03	150.216	33515508	53727555	5.38144	8.13822	chrC03	35911189	35915124	Linolenic_acid	C03	AT5G62890.1	AT5G62890	Xanthine/uracil permease family protein	scanone	GO:0005215;GO:0006810;GO:0016020;GO:0055085	transporter activity;transport;membrane;transmembrane transport	35231068	53755234	150.216	150.216	152.689	175.1	0.197899
1069	BnaC03g51370D	BnaC03g51370D	chrC03	150.216	33515508	53727555	5.38144	8.13822	chrC03	35911189	35915124	vaccenic_acid	C03	AT5G62890.1	AT5G62890	Xanthine/uracil permease family protein	scanone	GO:0005215;GO:0006810;GO:0016020;GO:0055085	transporter activity;transport;membrane;transmembrane transport	29855026	53746996	150.216	150.216	137.574	175.697	0.197899
1070	BnaC03g51770D	BnaC03g51770D	chrC03	150.904	33515508	47404826	5.4556	8.21339	chrC03	36463198	36464954	Linolenic_acid	C03	AT5G62290.1	AT5G62290	nucleotide-sensitive chloride conductance regulator (ICln) family protein	scanone	GO:0006821;GO:0006884	chloride transport;cell volume homeostasis	35231068	53755234	150.904	150.904	152.689	175.1	0.291171
1071	BnaC03g51770D	BnaC03g51770D	chrC03	150.904	33515508	47404826	5.4556	8.21339	chrC03	36463198	36464954	vaccenic_acid	C03	AT5G62290.1	AT5G62290	nucleotide-sensitive chloride conductance regulator (ICln) family protein	scanone	GO:0006821;GO:0006884	chloride transport;cell volume homeostasis	29855026	53746996	150.904	150.904	137.574	175.697	0.291171
1072	BnaC03g52330D	BnaC03g52330D	chrC03	156	35231068	47404826	42.1926	57.7739	chrC03	37139082	37141462	Linolenic_acid	C03	AT3G49645.1	AT3G49645	unknown protein; FUNCTIONS IN: molecular_function unknown; INVOLVED IN: biological_process unknown; LOCATED IN: cellular_component unknown; Has 30201 Blast hits to 17322 proteins in 780 species: Archae - 12; Bacteria - 1396; Metazoa - 17338; Fungi - 3422; Plants - 5037; Viruses - 0; Other Eukaryotes - 2996 (source: NCBI BLink).	scanone	NA	NA	35231068	53755234	156	156	152.689	175.1	1.13919
1073	BnaC03g52330D	BnaC03g52330D	chrC03	156	35231068	47404826	42.1926	57.7739	chrC03	37139082	37141462	vaccenic_acid	C03	AT3G49645.1	AT3G49645	unknown protein; FUNCTIONS IN: molecular_function unknown; INVOLVED IN: biological_process unknown; LOCATED IN: cellular_component unknown; Has 30201 Blast hits to 17322 proteins in 780 species: Archae - 12; Bacteria - 1396; Metazoa - 17338; Fungi - 3422; Plants - 5037; Viruses - 0; Other Eukaryotes - 2996 (source: NCBI BLink).	scanone	NA	NA	29855026	53746996	156	156	137.574	175.697	1.13919
1074	BnaC03g53050D	BnaC03g53050D	chrC03	155	34769582	47404826	14.2693	18.9474	chrC03	38174773	38175410	Linolenic_acid	C03	NA	NA	NA	scanone	NA	NA	35231068	53755234	155	155	152.689	175.1	0.753707
1075	BnaC03g53050D	BnaC03g53050D	chrC03	155	34769582	47404826	14.2693	18.9474	chrC03	38174773	38175410	vaccenic_acid	C03	NA	NA	NA	scanone	NA	NA	29855026	53746996	155	155	137.574	175.697	0.753707
1076	BnaC03g54660D	BnaC03g54660D	chrC03	155	33515508	47404826	3.4783	5.96258	chrC03	42580605	42582122	Linolenic_acid	C03	AT3G44620.2	AT3G44620	protein tyrosine phosphatases;protein tyrosine phosphatases	scanone	GO:0004725;GO:0006470	protein tyrosine phosphatase activity;protein dephosphorylation	35231068	53755234	155	155	152.689	175.1	0.184905
1077	BnaC03g54660D	BnaC03g54660D	chrC03	155	33515508	47404826	3.4783	5.96258	chrC03	42580605	42582122	vaccenic_acid	C03	AT3G44620.2	AT3G44620	protein tyrosine phosphatases;protein tyrosine phosphatases	scanone	GO:0004725;GO:0006470	protein tyrosine phosphatase activity;protein dephosphorylation	29855026	53746996	155	155	137.574	175.697	0.184905
1078	BnaC03g54720D	BnaC03g54720D	chrC03	155	33515508	47404826	7.28345	9.78799	chrC03	42629633	42633374	Linolenic_acid	C03	AT3G44610.1	AT3G44610	Protein kinase superfamily protein	scanone	GO:0004672;GO:0004674;GO:0004713;GO:0005524;GO:0006468	protein kinase activity;protein serine/threonine kinase activity;protein tyrosine kinase activity;ATP binding;protein phosphorylation	35231068	53755234	155	155	152.689	175.1	0.243018
1079	BnaC03g54720D	BnaC03g54720D	chrC03	155	33515508	47404826	7.28345	9.78799	chrC03	42629633	42633374	vaccenic_acid	C03	AT3G44610.1	AT3G44610	Protein kinase superfamily protein	scanone	GO:0004672;GO:0004674;GO:0004713;GO:0005524;GO:0006468	protein kinase activity;protein serine/threonine kinase activity;protein tyrosine kinase activity;ATP binding;protein phosphorylation	29855026	53746996	155	155	137.574	175.697	0.243018
1080	BnaC03g54910D	BnaC03g54910D	chrC03	182.766	33515508	60133668	1.59954	5.46641	chrC03	43219562	43225870	Linolenic_acid	C03	AT3G44300.1	AT3G44300	nitrilase 2	scanone	GO:0006807	nitrogen compound metabolic process	35231068	53755234	182.766	182.766	152.689	175.1	-0.330913
1081	BnaC03g54910D	BnaC03g54910D	chrC03	182.766	33515508	60133668	1.59954	5.46641	chrC03	43219562	43225870	vaccenic_acid	C03	AT3G44300.1	AT3G44300	nitrilase 2	scanone	GO:0006807	nitrogen compound metabolic process	29855026	53746996	182.766	182.766	137.574	175.697	-0.330913
1082	BnaC03g54960D	BnaC03g54960D	chrC03	155	35231068	47404826	12.4577	15.1082	chrC03	43375726	43380133	Linolenic_acid	C03	AT3G44200.1	AT3G44200	NIMA (never in mitosis, gene A)-related 6	scanone	GO:0004672;GO:0004674;GO:0004713;GO:0005524;GO:0006468	protein kinase activity;protein serine/threonine kinase activity;protein tyrosine kinase activity;ATP binding;protein phosphorylation	35231068	53755234	155	155	152.689	175.1	-0.284133
1083	BnaC03g54960D	BnaC03g54960D	chrC03	155	35231068	47404826	12.4577	15.1082	chrC03	43375726	43380133	vaccenic_acid	C03	AT3G44200.1	AT3G44200	NIMA (never in mitosis, gene A)-related 6	scanone	GO:0004672;GO:0004674;GO:0004713;GO:0005524;GO:0006468	protein kinase activity;protein serine/threonine kinase activity;protein tyrosine kinase activity;ATP binding;protein phosphorylation	29855026	53746996	155	155	137.574	175.697	-0.284133
1084	BnaC03g54980D	BnaC03g54980D	chrC03	156	33515508	50238583	9.54177	15.4705	chrC03	43481752	43484163	Linolenic_acid	C03	AT3G44680.1	AT3G44680	histone deacetylase 9	scanone	GO:0004407;GO:0016575	histone deacetylase activity;histone deacetylation	35231068	53755234	156	156	152.689	175.1	0.246195
1085	BnaC03g54980D	BnaC03g54980D	chrC03	156	33515508	50238583	9.54177	15.4705	chrC03	43481752	43484163	vaccenic_acid	C03	AT3G44680.1	AT3G44680	histone deacetylase 9	scanone	GO:0004407;GO:0016575	histone deacetylase activity;histone deacetylation	29855026	53746996	156	156	137.574	175.697	0.246195
1086	BnaC03g55030D	BnaC03g55030D	chrC03	156	29855026	50371054	3.34298	4.83966	chrC03	43566142	43570110	Linolenic_acid	C03	AT5G60690.1	AT5G60690	Homeobox-leucine zipper family protein / lipid-binding START domain-containing protein	scanone	GO:0003677;GO:0003700;GO:0043565	DNA binding;transcription factor activity, sequence-specific DNA binding;sequence-specific DNA binding	35231068	53755234	156	156	152.689	175.1	0.272655
1087	BnaC03g55030D	BnaC03g55030D	chrC03	156	29855026	50371054	3.34298	4.83966	chrC03	43566142	43570110	vaccenic_acid	C03	AT5G60690.1	AT5G60690	Homeobox-leucine zipper family protein / lipid-binding START domain-containing protein	scanone	GO:0003677;GO:0003700;GO:0043565	DNA binding;transcription factor activity, sequence-specific DNA binding;sequence-specific DNA binding	29855026	53746996	156	156	137.574	175.697	0.272655
1088	BnaC03g55050D	BnaC03g55050D	chrC03	162	29855026	57105562	2.49823	4.33419	chrC03	43598788	43603998	Linolenic_acid	C03	AT3G45190.1	AT3G45190	SIT4 phosphatase-associated family protein	scanone	NA	NA	35231068	53755234	162	162	152.689	175.1	0.112835
1089	BnaC03g55050D	BnaC03g55050D	chrC03	162	29855026	57105562	2.49823	4.33419	chrC03	43598788	43603998	vaccenic_acid	C03	AT3G45190.1	AT3G45190	SIT4 phosphatase-associated family protein	scanone	NA	NA	29855026	53746996	162	162	137.574	175.697	0.112835
1090	BnaC03g55060D	BnaC03g55060D	chrC03	155	33515508	47404826	10.2285	12.9122	chrC03	43604193	43604756	Linolenic_acid	C03	AT3G45190.1	AT3G45190	SIT4 phosphatase-associated family protein	scanone	NA	NA	35231068	53755234	155	155	152.689	175.1	0.39796
1091	BnaC03g55060D	BnaC03g55060D	chrC03	155	33515508	47404826	10.2285	12.9122	chrC03	43604193	43604756	vaccenic_acid	C03	AT3G45190.1	AT3G45190	SIT4 phosphatase-associated family protein	scanone	NA	NA	29855026	53746996	155	155	137.574	175.697	0.39796
1092	BnaC03g55150D	BnaC03g55150D	chrC03	173.915	33515508	56259623	2.22116	4.50311	chrC03	43931876	43934559	Linolenic_acid	C03	AT3G45010.1	AT3G45010	serine carboxypeptidase-like 48	scanone	GO:0004185;GO:0006508	serine-type carboxypeptidase activity;proteolysis	35231068	53755234	173.915	173.915	152.689	175.1	0.20559
1093	BnaC03g55150D	BnaC03g55150D	chrC03	173.915	33515508	56259623	2.22116	4.50311	chrC03	43931876	43934559	vaccenic_acid	C03	AT3G45010.1	AT3G45010	serine carboxypeptidase-like 48	scanone	GO:0004185;GO:0006508	serine-type carboxypeptidase activity;proteolysis	29855026	53746996	173.915	173.915	137.574	175.697	0.20559
1094	BnaC03g55230D	BnaC03g55230D	chrC03	156	35231068	47404826	27.7601	33.3051	chrC03	44102618	44103373	Linolenic_acid	C03	NA	NA	NA	scanone	NA	NA	35231068	53755234	156	156	152.689	175.1	-0.714825
1095	BnaC03g55230D	BnaC03g55230D	chrC03	156	35231068	47404826	27.7601	33.3051	chrC03	44102618	44103373	vaccenic_acid	C03	NA	NA	NA	scanone	NA	NA	29855026	53746996	156	156	137.574	175.697	-0.714825
1096	BnaC03g55350D	BnaC03g55350D	chrC03	155	34772672	50238583	4.63809	6.98747	chrC03	44276322	44277686	Linolenic_acid	C03	NA	NA	NA	scanone	GO:0030246	carbohydrate binding	35231068	53755234	155	155	152.689	175.1	-0.285012
1097	BnaC03g55350D	BnaC03g55350D	chrC03	155	34772672	50238583	4.63809	6.98747	chrC03	44276322	44277686	vaccenic_acid	C03	NA	NA	NA	scanone	GO:0030246	carbohydrate binding	29855026	53746996	155	155	137.574	175.697	-0.285012
1098	BnaC03g56180D	BnaC03g56180D	chrC03	156	43350715	47404826	42.2271	60.4992	chrC03	45519112	45521089	Linolenic_acid	C03	NA	NA	NA	scanone	GO:0004672;GO:0004674;GO:0004713;GO:0005524;GO:0006468	protein kinase activity;protein serine/threonine kinase activity;protein tyrosine kinase activity;ATP binding;protein phosphorylation	35231068	53755234	156	156	152.689	175.1	1.34052
1099	BnaC03g56180D	BnaC03g56180D	chrC03	156	43350715	47404826	42.2271	60.4992	chrC03	45519112	45521089	vaccenic_acid	C03	NA	NA	NA	scanone	GO:0004672;GO:0004674;GO:0004713;GO:0005524;GO:0006468	protein kinase activity;protein serine/threonine kinase activity;protein tyrosine kinase activity;ATP binding;protein phosphorylation	29855026	53746996	156	156	137.574	175.697	1.34052
1100	BnaC03g57080D	BnaC03g57080D	chrC03	155	35231068	50238583	10.0925	19.6048	chrC03	46308552	46310388	Linolenic_acid	C03	AT3G47630.2	AT3G47630	CONTAINS InterPro DOMAIN/s: Mitochondrial matrix Mmp37 (InterPro:IPR015222); Has 35333 Blast hits to 34131 proteins in 2444 species: Archae - 798; Bacteria - 22429; Metazoa - 974; Fungi - 991; Plants - 531; Viruses - 0; Other Eukaryotes - 9610 (source: NCBI BLink).	scanone	NA	NA	35231068	53755234	155	155	152.689	175.1	-0.61875
1101	BnaC03g57080D	BnaC03g57080D	chrC03	155	35231068	50238583	10.0925	19.6048	chrC03	46308552	46310388	vaccenic_acid	C03	AT3G47630.2	AT3G47630	CONTAINS InterPro DOMAIN/s: Mitochondrial matrix Mmp37 (InterPro:IPR015222); Has 35333 Blast hits to 34131 proteins in 2444 species: Archae - 798; Bacteria - 22429; Metazoa - 974; Fungi - 991; Plants - 531; Viruses - 0; Other Eukaryotes - 9610 (source: NCBI BLink).	scanone	NA	NA	29855026	53746996	155	155	137.574	175.697	-0.61875
1102	BnaC03g58030D	BnaC03g58030D	chrC03	159	43350715	50238583	32.2014	52.0044	chrC03	47404247	47405558	Linolenic_acid	C03	NA	NA	NA	scanone	GO:0000166;GO:0003676;GO:0003723;GO:0005634;GO:0008270	nucleotide binding;nucleic acid binding;RNA binding;nucleus;zinc ion binding	35231068	53755234	159	159	152.689	175.1	0.822536
1103	BnaC03g58030D	BnaC03g58030D	chrC03	159	43350715	50238583	32.2014	52.0044	chrC03	47404247	47405558	vaccenic_acid	C03	NA	NA	NA	scanone	GO:0000166;GO:0003676;GO:0003723;GO:0005634;GO:0008270	nucleotide binding;nucleic acid binding;RNA binding;nucleus;zinc ion binding	29855026	53746996	159	159	137.574	175.697	0.822536
1104	BnaC03g58040D	BnaC03g58040D	chrC03	165.811	43350715	56699775	2.77885	4.72334	chrC03	47411391	47415810	Linolenic_acid	C03	AT1G27660.1	AT1G27660	basic helix-loop-helix (bHLH) DNA-binding superfamily protein	scanone	GO:0046983	protein dimerization activity	35231068	53755234	165.811	165.811	152.689	175.1	0.209893
1105	BnaC03g58040D	BnaC03g58040D	chrC03	165.811	43350715	56699775	2.77885	4.72334	chrC03	47411391	47415810	vaccenic_acid	C03	AT1G27660.1	AT1G27660	basic helix-loop-helix (bHLH) DNA-binding superfamily protein	scanone	GO:0046983	protein dimerization activity	29855026	53746996	165.811	165.811	137.574	175.697	0.209893
1106	BnaC03g58120D	BnaC03g58120D	chrC03	159	47404826	50238583	36.9515	73.4868	chrC03	47520322	47525075	Linolenic_acid	C03	AT1G27752.1	AT1G27752	Ubiquitin system component Cue protein	scanone	GO:0005515	protein binding	35231068	53755234	159	159	152.689	175.1	-0.818539
1107	BnaC03g58120D	BnaC03g58120D	chrC03	159	47404826	50238583	36.9515	73.4868	chrC03	47520322	47525075	vaccenic_acid	C03	AT1G27752.1	AT1G27752	Ubiquitin system component Cue protein	scanone	GO:0005515	protein binding	29855026	53746996	159	159	137.574	175.697	-0.818539
1108	BnaC03g58140D	BnaC03g58140D	chrC03	158.191	43350715	50238583	8.15522	13.6898	chrC03	47531257	47535881	Linolenic_acid	C03	AT1G27770.1	AT1G27770	autoinhibited Ca2+-ATPase 1	scanone	GO:0000166;GO:0005388;GO:0005516;GO:0005524;GO:0006812;GO:0016020;GO:0016021;GO:0019829;GO:0046872;GO:0070588	nucleotide binding;calcium-transporting ATPase activity;calmodulin binding;ATP binding;cation transport;membrane;integral component of membrane;cation-transporting ATPase activity;metal ion binding;calcium ion transmembrane transport	35231068	53755234	158.191	158.191	152.689	175.1	-0.362536
1109	BnaC03g58140D	BnaC03g58140D	chrC03	158.191	43350715	50238583	8.15522	13.6898	chrC03	47531257	47535881	vaccenic_acid	C03	AT1G27770.1	AT1G27770	autoinhibited Ca2+-ATPase 1	scanone	GO:0000166;GO:0005388;GO:0005516;GO:0005524;GO:0006812;GO:0016020;GO:0016021;GO:0019829;GO:0046872;GO:0070588	nucleotide binding;calcium-transporting ATPase activity;calmodulin binding;ATP binding;cation transport;membrane;integral component of membrane;cation-transporting ATPase activity;metal ion binding;calcium ion transmembrane transport	29855026	53746996	158.191	158.191	137.574	175.697	-0.362536
1110	BnaC03g58150D	BnaC03g58150D	chrC03	157	43350715	50238583	13.9241	18.3725	chrC03	47541046	47545973	Linolenic_acid	C03	AT1G27850.1	AT1G27850	unknown protein; FUNCTIONS IN: molecular_function unknown; INVOLVED IN: biological_process unknown; LOCATED IN: plasma membrane; EXPRESSED IN: 22 plant structures; EXPRESSED DURING: 13 growth stages; BEST Arabidopsis thaliana protein match is: unknown protein (TAIR:AT2G40070.1); Has 9215 Blast hits to 5316 proteins in 473 species: Archae - 6; Bacteria - 773; Metazoa - 3392; Fungi - 1710; Plants -…	scanone	NA	NA	35231068	53755234	157	157	152.689	175.1	-0.494802
1111	BnaC03g58150D	BnaC03g58150D	chrC03	157	43350715	50238583	13.9241	18.3725	chrC03	47541046	47545973	vaccenic_acid	C03	AT1G27850.1	AT1G27850	unknown protein; FUNCTIONS IN: molecular_function unknown; INVOLVED IN: biological_process unknown; LOCATED IN: plasma membrane; EXPRESSED IN: 22 plant structures; EXPRESSED DURING: 13 growth stages; BEST Arabidopsis thaliana protein match is: unknown protein (TAIR:AT2G40070.1); Has 9215 Blast hits to 5316 proteins in 473 species: Archae - 6; Bacteria - 773; Metazoa - 3392; Fungi - 1710; Plants -…	scanone	NA	NA	29855026	53746996	157	157	137.574	175.697	-0.494802
1112	BnaC03g58170D	BnaC03g58170D	chrC03	150.904	34772032	50238583	7.89144	9.7597	chrC03	47559705	47559916	Linolenic_acid	C03	AT3G63052.1	AT3G63052	unknown protein; Has 30201 Blast hits to 17322 proteins in 780 species: Archae - 12; Bacteria - 1396; Metazoa - 17338; Fungi - 3422; Plants - 5037; Viruses - 0; Other Eukaryotes - 2996 (source: NCBI BLink).	scanone	NA	NA	35231068	53755234	150.904	150.904	152.689	175.1	0.47214
1113	BnaC03g58170D	BnaC03g58170D	chrC03	150.904	34772032	50238583	7.89144	9.7597	chrC03	47559705	47559916	vaccenic_acid	C03	AT3G63052.1	AT3G63052	unknown protein; Has 30201 Blast hits to 17322 proteins in 780 species: Archae - 12; Bacteria - 1396; Metazoa - 17338; Fungi - 3422; Plants - 5037; Viruses - 0; Other Eukaryotes - 2996 (source: NCBI BLink).	scanone	NA	NA	29855026	53746996	150.904	150.904	137.574	175.697	0.47214
1114	BnaC03g59100D	BnaC03g59100D	chrC03	158.191	35231068	50238583	5.91273	10.7688	chrC03	48398092	48399411	Linolenic_acid	C03	AT1G30170.1	AT1G30170	Protein of unknown function (DUF295)	scanone	NA	NA	35231068	53755234	158.191	158.191	152.689	175.1	-0.499797
1115	BnaC03g59100D	BnaC03g59100D	chrC03	158.191	35231068	50238583	5.91273	10.7688	chrC03	48398092	48399411	vaccenic_acid	C03	AT1G30170.1	AT1G30170	Protein of unknown function (DUF295)	scanone	NA	NA	29855026	53746996	158.191	158.191	137.574	175.697	-0.499797
1116	BnaC03g59120D	BnaC03g59120D	chrC03	161	43350715	50238583	4.72141	7.26903	chrC03	48417178	48419130	Linolenic_acid	C03	AT1G30130.1	AT1G30130	unknown protein; FUNCTIONS IN: molecular_function unknown; INVOLVED IN: biological_process unknown; LOCATED IN: endomembrane system; EXPRESSED IN: 23 plant structures; EXPRESSED DURING: 13 growth stages; CONTAINS InterPro DOMAIN/s: Protein of unknown function DUF1365 (InterPro:IPR010775); Has 1789 Blast hits to 1789 proteins in 449 species: Archae - 0; Bacteria - 824; Metazoa - 0; Fungi - 6; Plan…	scanone	NA	NA	35231068	53755234	161	161	152.689	175.1	-0.169496
1117	BnaC03g59120D	BnaC03g59120D	chrC03	161	43350715	50238583	4.72141	7.26903	chrC03	48417178	48419130	vaccenic_acid	C03	AT1G30130.1	AT1G30130	unknown protein; FUNCTIONS IN: molecular_function unknown; INVOLVED IN: biological_process unknown; LOCATED IN: endomembrane system; EXPRESSED IN: 23 plant structures; EXPRESSED DURING: 13 growth stages; CONTAINS InterPro DOMAIN/s: Protein of unknown function DUF1365 (InterPro:IPR010775); Has 1789 Blast hits to 1789 proteins in 449 species: Archae - 0; Bacteria - 824; Metazoa - 0; Fungi - 6; Plan…	scanone	NA	NA	29855026	53746996	161	161	137.574	175.697	-0.169496
1118	BnaC03g59220D	BnaC03g59220D	chrC03	157	43350715	50238583	23.858	33.6417	chrC03	48474263	48476206	Linolenic_acid	C03	NA	NA	NA	scanone	NA	NA	35231068	53755234	157	157	152.689	175.1	0.466882
1119	BnaC03g59220D	BnaC03g59220D	chrC03	157	43350715	50238583	23.858	33.6417	chrC03	48474263	48476206	vaccenic_acid	C03	NA	NA	NA	scanone	NA	NA	29855026	53746996	157	157	137.574	175.697	0.466882
1120	BnaC03g59230D	BnaC03g59230D	chrC03	157	43350715	50238583	23.858	33.6417	chrC03	48476741	48477965	Linolenic_acid	C03	NA	NA	NA	scanone	NA	NA	35231068	53755234	157	157	152.689	175.1	0.47178
1121	BnaC03g59230D	BnaC03g59230D	chrC03	157	43350715	50238583	23.858	33.6417	chrC03	48476741	48477965	vaccenic_acid	C03	NA	NA	NA	scanone	NA	NA	29855026	53746996	157	157	137.574	175.697	0.47178
1122	BnaC03g59300D	BnaC03g59300D	chrC03	159	47404826	50238583	34.0969	66.8289	chrC03	48587945	48594953	Linolenic_acid	C03	AT1G29720.1	AT1G29720	Leucine-rich repeat transmembrane protein kinase	scanone	GO:0004672;GO:0004674;GO:0004713;GO:0005524;GO:0006468	protein kinase activity;protein serine/threonine kinase activity;protein tyrosine kinase activity;ATP binding;protein phosphorylation	35231068	53755234	159	159	152.689	175.1	-1.57749
1123	BnaC03g59300D	BnaC03g59300D	chrC03	159	47404826	50238583	34.0969	66.8289	chrC03	48587945	48594953	vaccenic_acid	C03	AT1G29720.1	AT1G29720	Leucine-rich repeat transmembrane protein kinase	scanone	GO:0004672;GO:0004674;GO:0004713;GO:0005524;GO:0006468	protein kinase activity;protein serine/threonine kinase activity;protein tyrosine kinase activity;ATP binding;protein phosphorylation	29855026	53746996	159	159	137.574	175.697	-1.57749
1124	BnaC03g59310D	BnaC03g59310D	chrC03	159	43350715	50238583	16.9233	27.8829	chrC03	48595130	48606946	Linolenic_acid	C03	AT1G29720.1	AT1G29720	Leucine-rich repeat transmembrane protein kinase	scanone	GO:0004672;GO:0004674;GO:0004713;GO:0005524;GO:0006468	protein kinase activity;protein serine/threonine kinase activity;protein tyrosine kinase activity;ATP binding;protein phosphorylation	35231068	53755234	159	159	152.689	175.1	-1.05536
1125	BnaC03g59310D	BnaC03g59310D	chrC03	159	43350715	50238583	16.9233	27.8829	chrC03	48595130	48606946	vaccenic_acid	C03	AT1G29720.1	AT1G29720	Leucine-rich repeat transmembrane protein kinase	scanone	GO:0004672;GO:0004674;GO:0004713;GO:0005524;GO:0006468	protein kinase activity;protein serine/threonine kinase activity;protein tyrosine kinase activity;ATP binding;protein phosphorylation	29855026	53746996	159	159	137.574	175.697	-1.05536
1126	BnaC03g59390D	BnaC03g59390D	chrC03	158.191	33515508	50238583	2.66563	4.86529	chrC03	48630892	48636496	Linolenic_acid	C03	AT1G29720.1	AT1G29720	Leucine-rich repeat transmembrane protein kinase	scanone	GO:0004672;GO:0004674;GO:0004713;GO:0005515;GO:0005524;GO:0006468	protein kinase activity;protein serine/threonine kinase activity;protein tyrosine kinase activity;protein binding;ATP binding;protein phosphorylation	35231068	53755234	158.191	158.191	152.689	175.1	0.265405
1127	BnaC03g59390D	BnaC03g59390D	chrC03	158.191	33515508	50238583	2.66563	4.86529	chrC03	48630892	48636496	vaccenic_acid	C03	AT1G29720.1	AT1G29720	Leucine-rich repeat transmembrane protein kinase	scanone	GO:0004672;GO:0004674;GO:0004713;GO:0005515;GO:0005524;GO:0006468	protein kinase activity;protein serine/threonine kinase activity;protein tyrosine kinase activity;protein binding;ATP binding;protein phosphorylation	29855026	53746996	158.191	158.191	137.574	175.697	0.265405
1128	BnaC03g59400D	BnaC03g59400D	chrC03	160	47404826	50238583	20.0615	29.7585	chrC03	48637799	48641256	Linolenic_acid	C03	AT1G29720.1	AT1G29720	Leucine-rich repeat transmembrane protein kinase	scanone	GO:0004672;GO:0004674;GO:0004713;GO:0005524;GO:0006468	protein kinase activity;protein serine/threonine kinase activity;protein tyrosine kinase activity;ATP binding;protein phosphorylation	35231068	53755234	160	160	152.689	175.1	0.945396
1129	BnaC03g59400D	BnaC03g59400D	chrC03	160	47404826	50238583	20.0615	29.7585	chrC03	48637799	48641256	vaccenic_acid	C03	AT1G29720.1	AT1G29720	Leucine-rich repeat transmembrane protein kinase	scanone	GO:0004672;GO:0004674;GO:0004713;GO:0005524;GO:0006468	protein kinase activity;protein serine/threonine kinase activity;protein tyrosine kinase activity;ATP binding;protein phosphorylation	29855026	53746996	160	160	137.574	175.697	0.945396
1130	BnaC03g59440D	BnaC03g59440D	chrC03	158.191	43350715	50238583	12.0806	18.8356	chrC03	48688751	48701990	Linolenic_acid	C03	AT1G29750.2	AT1G29750	receptor-like kinase in flowers 1	scanone	GO:0004672;GO:0004674;GO:0004713;GO:0005515;GO:0005524;GO:0006468	protein kinase activity;protein serine/threonine kinase activity;protein tyrosine kinase activity;protein binding;ATP binding;protein phosphorylation	35231068	53755234	158.191	158.191	152.689	175.1	-0.348391
1131	BnaC03g59440D	BnaC03g59440D	chrC03	158.191	43350715	50238583	12.0806	18.8356	chrC03	48688751	48701990	vaccenic_acid	C03	AT1G29750.2	AT1G29750	receptor-like kinase in flowers 1	scanone	GO:0004672;GO:0004674;GO:0004713;GO:0005515;GO:0005524;GO:0006468	protein kinase activity;protein serine/threonine kinase activity;protein tyrosine kinase activity;protein binding;ATP binding;protein phosphorylation	29855026	53746996	158.191	158.191	137.574	175.697	-0.348391
1132	BnaC03g59450D	BnaC03g59450D	chrC03	160	43350715	50238583	10.0543	12.6346	chrC03	48703331	48705161	Linolenic_acid	C03	AT1G29760.1	AT1G29760	Putative adipose-regulatory protein (Seipin)	scanone	NA	NA	35231068	53755234	160	160	152.689	175.1	0.326375
1133	BnaC03g59450D	BnaC03g59450D	chrC03	160	43350715	50238583	10.0543	12.6346	chrC03	48703331	48705161	vaccenic_acid	C03	AT1G29760.1	AT1G29760	Putative adipose-regulatory protein (Seipin)	scanone	NA	NA	29855026	53746996	160	160	137.574	175.697	0.326375
1134	BnaC03g59570D	BnaC03g59570D	chrC03	159	43350715	50238583	14.2655	25.2725	chrC03	48775606	48777999	Linolenic_acid	C03	AT1G30000.1	AT1G30000	alpha-mannosidase 3	scanone	GO:0005509;GO:0016020	calcium ion binding;membrane	35231068	53755234	159	159	152.689	175.1	-0.456341
1135	BnaC03g59570D	BnaC03g59570D	chrC03	159	43350715	50238583	14.2655	25.2725	chrC03	48775606	48777999	vaccenic_acid	C03	AT1G30000.1	AT1G30000	alpha-mannosidase 3	scanone	GO:0005509;GO:0016020	calcium ion binding;membrane	29855026	53746996	159	159	137.574	175.697	-0.456341
1136	BnaC03g59640D	BnaC03g59640D	chrC03	158	35231068	50238583	5.41039	8.48343	chrC03	48886777	48890909	Linolenic_acid	C03	AT1G30330.2	AT1G30330	auxin response factor 6	scanone	GO:0003677;GO:0005634;GO:0009725;GO:0046983	DNA binding;nucleus;response to hormone;protein dimerization activity	35231068	53755234	158	158	152.689	175.1	-0.37903
1137	BnaC03g59640D	BnaC03g59640D	chrC03	158	35231068	50238583	5.41039	8.48343	chrC03	48886777	48890909	vaccenic_acid	C03	AT1G30330.2	AT1G30330	auxin response factor 6	scanone	GO:0003677;GO:0005634;GO:0009725;GO:0046983	DNA binding;nucleus;response to hormone;protein dimerization activity	29855026	53746996	158	158	137.574	175.697	-0.37903
1138	BnaC03g59700D	BnaC03g59700D	chrC03	158.191	34769582	50238583	8.07247	9.66959	chrC03	48972330	48981464	Linolenic_acid	C03	AT1G30400.1	AT1G30400	multidrug resistance-associated protein 1	scanone	GO:0000166;GO:0005524;GO:0006810;GO:0016021;GO:0016887;GO:0017111;GO:0055085	nucleotide binding;ATP binding;transport;integral component of membrane;ATPase activity;nucleoside-triphosphatase activity;transmembrane transport	35231068	53755234	158.191	158.191	152.689	175.1	-0.260576
1139	BnaC03g59700D	BnaC03g59700D	chrC03	158.191	34769582	50238583	8.07247	9.66959	chrC03	48972330	48981464	vaccenic_acid	C03	AT1G30400.1	AT1G30400	multidrug resistance-associated protein 1	scanone	GO:0000166;GO:0005524;GO:0006810;GO:0016021;GO:0016887;GO:0017111;GO:0055085	nucleotide binding;ATP binding;transport;integral component of membrane;ATPase activity;nucleoside-triphosphatase activity;transmembrane transport	29855026	53746996	158.191	158.191	137.574	175.697	-0.260576
1140	BnaC03g59800D	BnaC03g59800D	chrC03	159	33515508	58241297	1.34227	5.008	chrC03	49059261	49061039	Linolenic_acid	C03	AT3G23390.1	AT3G23390	Zinc-binding ribosomal protein family protein	scanone	GO:0003735;GO:0005622;GO:0005840;GO:0006412	structural constituent of ribosome;intracellular;ribosome;translation	35231068	53755234	159	159	152.689	175.1	-0.271078
1141	BnaC03g59800D	BnaC03g59800D	chrC03	159	33515508	58241297	1.34227	5.008	chrC03	49059261	49061039	vaccenic_acid	C03	AT3G23390.1	AT3G23390	Zinc-binding ribosomal protein family protein	scanone	GO:0003735;GO:0005622;GO:0005840;GO:0006412	structural constituent of ribosome;intracellular;ribosome;translation	29855026	53746996	159	159	137.574	175.697	-0.271078
1142	BnaC03g59840D	BnaC03g59840D	chrC03	156	34772672	50238583	3.26102	6.53296	chrC03	49069109	49070737	Linolenic_acid	C03	AT4G14300.1	AT4G14300	RNA-binding (RRM/RBD/RNP motifs) family protein	scanone	GO:0000166;GO:0003676	nucleotide binding;nucleic acid binding	35231068	53755234	156	156	152.689	175.1	-0.138787
1143	BnaC03g59840D	BnaC03g59840D	chrC03	156	34772672	50238583	3.26102	6.53296	chrC03	49069109	49070737	vaccenic_acid	C03	AT4G14300.1	AT4G14300	RNA-binding (RRM/RBD/RNP motifs) family protein	scanone	GO:0000166;GO:0003676	nucleotide binding;nucleic acid binding	29855026	53746996	156	156	137.574	175.697	-0.138787
1144	BnaC03g59850D	BnaC03g59850D	chrC03	167.26	35231068	53442609	8.13031	10.9167	chrC03	49074433	49078328	Linolenic_acid	C03	AT4G14290.1	AT4G14290	alpha/beta-Hydrolases superfamily protein	scanone	NA	NA	35231068	53755234	167.26	167.26	152.689	175.1	-0.42268
1145	BnaC03g59850D	BnaC03g59850D	chrC03	167.26	35231068	53442609	8.13031	10.9167	chrC03	49074433	49078328	vaccenic_acid	C03	AT4G14290.1	AT4G14290	alpha/beta-Hydrolases superfamily protein	scanone	NA	NA	29855026	53746996	167.26	167.26	137.574	175.697	-0.42268
1146	BnaC03g59870D	BnaC03g59870D	chrC03	162	22421639	53442609	2.98224	5.58994	chrC03	49112640	49119174	Linolenic_acid	C03	AT1G51880.1	AT1G51880	root hair specific 6	scanone	GO:0004672;GO:0004674;GO:0004713;GO:0005515;GO:0005524;GO:0006468	protein kinase activity;protein serine/threonine kinase activity;protein tyrosine kinase activity;protein binding;ATP binding;protein phosphorylation	35231068	53755234	162	162	152.689	175.1	-0.256497
1147	BnaC03g59870D	BnaC03g59870D	chrC03	162	22421639	53442609	2.98224	5.58994	chrC03	49112640	49119174	vaccenic_acid	C03	AT1G51880.1	AT1G51880	root hair specific 6	scanone	GO:0004672;GO:0004674;GO:0004713;GO:0005515;GO:0005524;GO:0006468	protein kinase activity;protein serine/threonine kinase activity;protein tyrosine kinase activity;protein binding;ATP binding;protein phosphorylation	29855026	53746996	162	162	137.574	175.697	-0.256497
1148	BnaC03g59920D	BnaC03g59920D	chrC03	158.191	43350715	50238583	10.9352	14.9642	chrC03	49157786	49160214	Linolenic_acid	C03	AT3G46100.1	AT3G46100	Histidyl-tRNA synthetase 1	scanone	GO:0000166;GO:0004812;GO:0004821;GO:0005524;GO:0005737;GO:0006418;GO:0006427	nucleotide binding;aminoacyl-tRNA ligase activity;histidine-tRNA ligase activity;ATP binding;cytoplasm;tRNA aminoacylation for protein translation;histidyl-tRNA aminoacylation	35231068	53755234	158.191	158.191	152.689	175.1	-0.223874
1149	BnaC03g59920D	BnaC03g59920D	chrC03	158.191	43350715	50238583	10.9352	14.9642	chrC03	49157786	49160214	vaccenic_acid	C03	AT3G46100.1	AT3G46100	Histidyl-tRNA synthetase 1	scanone	GO:0000166;GO:0004812;GO:0004821;GO:0005524;GO:0005737;GO:0006418;GO:0006427	nucleotide binding;aminoacyl-tRNA ligase activity;histidine-tRNA ligase activity;ATP binding;cytoplasm;tRNA aminoacylation for protein translation;histidyl-tRNA aminoacylation	29855026	53746996	158.191	158.191	137.574	175.697	-0.223874
1150	BnaC03g59960D	BnaC03g59960D	chrC03	165.811	47404826	53442609	10.0237	13.2843	chrC03	49179933	49180217	Linolenic_acid	C03	NA	NA	NA	scanone	NA	NA	35231068	53755234	165.811	165.811	152.689	175.1	0.361243
1151	BnaC03g59960D	BnaC03g59960D	chrC03	165.811	47404826	53442609	10.0237	13.2843	chrC03	49179933	49180217	vaccenic_acid	C03	NA	NA	NA	scanone	NA	NA	29855026	53746996	165.811	165.811	137.574	175.697	0.361243
1152	BnaC03g59980D	BnaC03g59980D	chrC03	158.191	35231068	53442609	6.03585	9.42644	chrC03	49190170	49195243	Linolenic_acid	C03	AT4G38380.1	AT4G38380	MATE efflux family protein	scanone	GO:0006855;GO:0015238;GO:0015297;GO:0016020;GO:0055085	drug transmembrane transport;drug transmembrane transporter activity;antiporter activity;membrane;transmembrane transport	35231068	53755234	158.191	158.191	152.689	175.1	-0.344298
1153	BnaC03g59980D	BnaC03g59980D	chrC03	158.191	35231068	53442609	6.03585	9.42644	chrC03	49190170	49195243	vaccenic_acid	C03	AT4G38380.1	AT4G38380	MATE efflux family protein	scanone	GO:0006855;GO:0015238;GO:0015297;GO:0016020;GO:0055085	drug transmembrane transport;drug transmembrane transporter activity;antiporter activity;membrane;transmembrane transport	29855026	53746996	158.191	158.191	137.574	175.697	-0.344298
1154	BnaC03g59990D	BnaC03g59990D	chrC03	163	43350715	53442609	4.32201	5.93102	chrC03	49204529	49208426	Linolenic_acid	C03	AT4G38470.1	AT4G38470	ACT-like protein tyrosine kinase family protein	scanone	GO:0004672;GO:0004674;GO:0004713;GO:0005524;GO:0006468;GO:0008152;GO:0016597	protein kinase activity;protein serine/threonine kinase activity;protein tyrosine kinase activity;ATP binding;protein phosphorylation;metabolic process;amino acid binding	35231068	53755234	163	163	152.689	175.1	0.178615
1155	BnaC03g59990D	BnaC03g59990D	chrC03	163	43350715	53442609	4.32201	5.93102	chrC03	49204529	49208426	vaccenic_acid	C03	AT4G38470.1	AT4G38470	ACT-like protein tyrosine kinase family protein	scanone	GO:0004672;GO:0004674;GO:0004713;GO:0005524;GO:0006468;GO:0008152;GO:0016597	protein kinase activity;protein serine/threonine kinase activity;protein tyrosine kinase activity;ATP binding;protein phosphorylation;metabolic process;amino acid binding	29855026	53746996	163	163	137.574	175.697	0.178615
1156	BnaC03g60670D	BnaC03g60670D	chrC03	165	47404826	50238583	32.266	46.8559	chrC03	49775057	49776646	Linolenic_acid	C03	AT4G39820.1	AT4G39820	Tetratricopeptide repeat (TPR)-like superfamily protein	scanone	GO:0005515	protein binding	35231068	53755234	165	165	152.689	175.1	0.452794
1157	BnaC03g60670D	BnaC03g60670D	chrC03	165	47404826	50238583	32.266	46.8559	chrC03	49775057	49776646	vaccenic_acid	C03	AT4G39820.1	AT4G39820	Tetratricopeptide repeat (TPR)-like superfamily protein	scanone	GO:0005515	protein binding	29855026	53746996	165	165	137.574	175.697	0.452794
1158	BnaC03g60830D	BnaC03g60830D	chrC03	165	47404826	50238965	18.1237	29.5153	chrC03	49973090	49974996	Linolenic_acid	C03	AT4G39970.1	AT4G39970	Haloacid dehalogenase-like hydrolase (HAD) superfamily protein	scanone	GO:0008152;GO:0016787	metabolic process;hydrolase activity	35231068	53755234	165	165	152.689	175.1	0.642472
1159	BnaC03g60830D	BnaC03g60830D	chrC03	165	47404826	50238965	18.1237	29.5153	chrC03	49973090	49974996	vaccenic_acid	C03	AT4G39970.1	AT4G39970	Haloacid dehalogenase-like hydrolase (HAD) superfamily protein	scanone	GO:0008152;GO:0016787	metabolic process;hydrolase activity	29855026	53746996	165	165	137.574	175.697	0.642472
1160	BnaC03g60860D	BnaC03g60860D	chrC03	165	47404826	50371054	16.7908	25.0152	chrC03	49992196	49993382	Linolenic_acid	C03	NA	NA	NA	scanone	GO:0000976;GO:0003677;GO:0003700;GO:0005634;GO:0043565	transcription regulatory region sequence-specific DNA binding;DNA binding;transcription factor activity, sequence-specific DNA binding;nucleus;sequence-specific DNA binding	35231068	53755234	165	165	152.689	175.1	0.98156
1161	BnaC03g60860D	BnaC03g60860D	chrC03	165	47404826	50371054	16.7908	25.0152	chrC03	49992196	49993382	vaccenic_acid	C03	NA	NA	NA	scanone	GO:0000976;GO:0003677;GO:0003700;GO:0005634;GO:0043565	transcription regulatory region sequence-specific DNA binding;DNA binding;transcription factor activity, sequence-specific DNA binding;nucleus;sequence-specific DNA binding	29855026	53746996	165	165	137.574	175.697	0.98156
1162	BnaC03g61020D	BnaC03g61020D	chrC03	166	50238583	50371054	39.6532	43.842	chrC03	50072073	50073374	Linolenic_acid	C03	AT4G40080.1	AT4G40080	ENTH/ANTH/VHS superfamily protein	scanone	GO:0005543	phospholipid binding	35231068	53755234	166	166	152.689	175.1	-1.01881
1163	BnaC03g61020D	BnaC03g61020D	chrC03	166	50238583	50371054	39.6532	43.842	chrC03	50072073	50073374	vaccenic_acid	C03	AT4G40080.1	AT4G40080	ENTH/ANTH/VHS superfamily protein	scanone	GO:0005543	phospholipid binding	29855026	53746996	166	166	137.574	175.697	-1.01881
1164	BnaC03g61040D	BnaC03g61040D	chrC03	167.26	35231068	53442609	2.96614	4.94861	chrC03	50075195	50075931	Linolenic_acid	C03	AT1G26290.1	AT1G26290	unknown protein; Has 126 Blast hits to 112 proteins in 36 species: Archae - 0; Bacteria - 6; Metazoa - 14; Fungi - 3; Plants - 14; Viruses - 0; Other Eukaryotes - 89 (source: NCBI BLink).	scanone	NA	NA	35231068	53755234	167.26	167.26	152.689	175.1	-0.411454
1165	BnaC03g61040D	BnaC03g61040D	chrC03	167.26	35231068	53442609	2.96614	4.94861	chrC03	50075195	50075931	vaccenic_acid	C03	AT1G26290.1	AT1G26290	unknown protein; Has 126 Blast hits to 112 proteins in 36 species: Archae - 0; Bacteria - 6; Metazoa - 14; Fungi - 3; Plants - 14; Viruses - 0; Other Eukaryotes - 89 (source: NCBI BLink).	scanone	NA	NA	29855026	53746996	167.26	167.26	137.574	175.697	-0.411454
1166	BnaC03g61060D	BnaC03g61060D	chrC03	163	35231068	56642249	3.08235	4.94592	chrC03	50094421	50095755	Linolenic_acid	C03	AT4G38100.1	AT4G38100	unknown protein; LOCATED IN: chloroplast thylakoid membrane; EXPRESSED IN: 23 plant structures; EXPRESSED DURING: 13 growth stages; BEST Arabidopsis thaliana protein match is: unknown protein (TAIR:AT4G01150.1); Has 30201 Blast hits to 17322 proteins in 780 species: Archae - 12; Bacteria - 1396; Metazoa - 17338; Fungi - 3422; Plants - 5037; Viruses - 0; Other Eukaryotes - 2996 (source: NCBI BLink…	scanone	NA	NA	35231068	53755234	163	163	152.689	175.1	-0.276643
1167	BnaC03g61060D	BnaC03g61060D	chrC03	163	35231068	56642249	3.08235	4.94592	chrC03	50094421	50095755	vaccenic_acid	C03	AT4G38100.1	AT4G38100	unknown protein; LOCATED IN: chloroplast thylakoid membrane; EXPRESSED IN: 23 plant structures; EXPRESSED DURING: 13 growth stages; BEST Arabidopsis thaliana protein match is: unknown protein (TAIR:AT4G01150.1); Has 30201 Blast hits to 17322 proteins in 780 species: Archae - 12; Bacteria - 1396; Metazoa - 17338; Fungi - 3422; Plants - 5037; Viruses - 0; Other Eukaryotes - 2996 (source: NCBI BLink…	scanone	NA	NA	29855026	53746996	163	163	137.574	175.697	-0.276643
1168	BnaC03g61070D	BnaC03g61070D	chrC03	163	47404826	50238965	8.04589	9.67948	chrC03	50095939	50104248	Linolenic_acid	C03	AT4G38070.1	AT4G38070	basic helix-loop-helix (bHLH) DNA-binding superfamily protein	scanone	GO:0046983	protein dimerization activity	35231068	53755234	163	163	152.689	175.1	-0.424112
1169	BnaC03g61070D	BnaC03g61070D	chrC03	163	47404826	50238965	8.04589	9.67948	chrC03	50095939	50104248	vaccenic_acid	C03	AT4G38070.1	AT4G38070	basic helix-loop-helix (bHLH) DNA-binding superfamily protein	scanone	GO:0046983	protein dimerization activity	29855026	53746996	163	163	137.574	175.697	-0.424112
1170	BnaC03g61090D	BnaC03g61090D	chrC03	166.036	47404826	53442609	7.83228	9.18472	chrC03	50109349	50111398	Linolenic_acid	C03	AT4G38040.1	AT4G38040	Exostosin family protein	scanone	GO:0016020	membrane	35231068	53755234	166.036	166.036	152.689	175.1	-0.241569
1171	BnaC03g61090D	BnaC03g61090D	chrC03	166.036	47404826	53442609	7.83228	9.18472	chrC03	50109349	50111398	vaccenic_acid	C03	AT4G38040.1	AT4G38040	Exostosin family protein	scanone	GO:0016020	membrane	29855026	53746996	166.036	166.036	137.574	175.697	-0.241569
1172	BnaC03g61110D	BnaC03g61110D	chrC03	168	47404826	53727555	6.81747	8.84091	chrC03	50119954	50121612	Linolenic_acid	C03	AT4G38010.1	AT4G38010	Pentatricopeptide repeat (PPR-like) superfamily protein	scanone	NA	NA	35231068	53755234	168	168	152.689	175.1	-0.279293
1173	BnaC03g61110D	BnaC03g61110D	chrC03	168	47404826	53727555	6.81747	8.84091	chrC03	50119954	50121612	vaccenic_acid	C03	AT4G38010.1	AT4G38010	Pentatricopeptide repeat (PPR-like) superfamily protein	scanone	NA	NA	29855026	53746996	168	168	137.574	175.697	-0.279293
1174	BnaC03g61160D	BnaC03g61160D	chrC03	164	35231068	53442609	3.466	4.99996	chrC03	50145220	50146561	Linolenic_acid	C03	AT4G37925.1	AT4G37925	subunit NDH-M of NAD(P)H:plastoquinone dehydrogenase complex	scanone	GO:0055114	oxidation-reduction process	35231068	53755234	164	164	152.689	175.1	-0.273886
1175	BnaC03g61160D	BnaC03g61160D	chrC03	164	35231068	53442609	3.466	4.99996	chrC03	50145220	50146561	vaccenic_acid	C03	AT4G37925.1	AT4G37925	subunit NDH-M of NAD(P)H:plastoquinone dehydrogenase complex	scanone	GO:0055114	oxidation-reduction process	29855026	53746996	164	164	137.574	175.697	-0.273886
1176	BnaC03g61200D	BnaC03g61200D	chrC03	165.811	47404826	56259623	2.65373	5.52675	chrC03	50178279	50179646	Linolenic_acid	C03	NA	NA	NA	scanone	GO:0005515;GO:0008270	protein binding;zinc ion binding	35231068	53755234	165.811	165.811	152.689	175.1	-0.19129
1177	BnaC03g61200D	BnaC03g61200D	chrC03	165.811	47404826	56259623	2.65373	5.52675	chrC03	50178279	50179646	vaccenic_acid	C03	NA	NA	NA	scanone	GO:0005515;GO:0008270	protein binding;zinc ion binding	29855026	53746996	165.811	165.811	137.574	175.697	-0.19129
1178	BnaC03g61240D	BnaC03g61240D	chrC03	167.26	43350715	56259623	2.87411	5.14828	chrC03	50237813	50239351	Linolenic_acid	C03	AT4G37820.1	AT4G37820	unknown protein; BEST Arabidopsis thaliana protein match is: unknown protein (TAIR:AT2G22795.1); Has 433572 Blast hits to 177005 proteins in 4263 species: Archae - 2016; Bacteria - 67591; Metazoa - 157995; Fungi - 49745; Plants - 22011; Viruses - 2192; Other Eukaryotes - 132022 (source: NCBI BLink).	scanone	NA	NA	35231068	53755234	167.26	167.26	152.689	175.1	0.376491
1179	BnaC03g61240D	BnaC03g61240D	chrC03	167.26	43350715	56259623	2.87411	5.14828	chrC03	50237813	50239351	vaccenic_acid	C03	AT4G37820.1	AT4G37820	unknown protein; BEST Arabidopsis thaliana protein match is: unknown protein (TAIR:AT2G22795.1); Has 433572 Blast hits to 177005 proteins in 4263 species: Archae - 2016; Bacteria - 67591; Metazoa - 157995; Fungi - 49745; Plants - 22011; Viruses - 2192; Other Eukaryotes - 132022 (source: NCBI BLink).	scanone	NA	NA	29855026	53746996	167.26	167.26	137.574	175.697	0.376491
1180	BnaC03g61260D	BnaC03g61260D	chrC03	166.036	47404826	53442609	8.72185	12.9912	chrC03	50279355	50281793	Linolenic_acid	C03	AT4G38550.1	AT4G38550	Arabidopsis phospholipase-like protein (PEARLI 4) family	scanone	NA	NA	35231068	53755234	166.036	166.036	152.689	175.1	0.424869
1181	BnaC03g61260D	BnaC03g61260D	chrC03	166.036	47404826	53442609	8.72185	12.9912	chrC03	50279355	50281793	vaccenic_acid	C03	AT4G38550.1	AT4G38550	Arabidopsis phospholipase-like protein (PEARLI 4) family	scanone	NA	NA	29855026	53746996	166.036	166.036	137.574	175.697	0.424869
1182	BnaC03g61330D	BnaC03g61330D	chrC03	162	43350715	53442609	6.39945	8.56023	chrC03	50368755	50373357	Linolenic_acid	C03	AT4G37640.1	AT4G37640	calcium ATPase 2	scanone	GO:0000166;GO:0005388;GO:0005516;GO:0005524;GO:0006812;GO:0016020;GO:0016021;GO:0019829;GO:0046872;GO:0070588	nucleotide binding;calcium-transporting ATPase activity;calmodulin binding;ATP binding;cation transport;membrane;integral component of membrane;cation-transporting ATPase activity;metal ion binding;calcium ion transmembrane transport	35231068	53755234	162	162	152.689	175.1	0.251792
1183	BnaC03g61330D	BnaC03g61330D	chrC03	162	43350715	53442609	6.39945	8.56023	chrC03	50368755	50373357	vaccenic_acid	C03	AT4G37640.1	AT4G37640	calcium ATPase 2	scanone	GO:0000166;GO:0005388;GO:0005516;GO:0005524;GO:0006812;GO:0016020;GO:0016021;GO:0019829;GO:0046872;GO:0070588	nucleotide binding;calcium-transporting ATPase activity;calmodulin binding;ATP binding;cation transport;membrane;integral component of membrane;cation-transporting ATPase activity;metal ion binding;calcium ion transmembrane transport	29855026	53746996	162	162	137.574	175.697	0.251792
1184	BnaC03g61720D	BnaC03g61720D	chrC03	167	47404826	53442609	22.7067	29.9524	chrC03	50933034	50935279	Behenic_acid	C03	AT4G37180.2	AT4G37180	Homeodomain-like superfamily protein	cim	GO:0003677;GO:0003682	DNA binding;chromatin binding	50371054	56259623	167	167	167.26	180.809	0.504776
1185	BnaC03g61720D	BnaC03g61720D	chrC03	167	47404826	53442609	22.7067	29.9524	chrC03	50933034	50935279	Erucic_acid	C03	AT4G37180.2	AT4G37180	Homeodomain-like superfamily protein	cim	GO:0003677;GO:0003682	DNA binding;chromatin binding	50371054	53755234	167	167	167.26	175.1	0.504776
1186	BnaC03g61720D	BnaC03g61720D	chrC03	167	47404826	53442609	22.7067	29.9524	chrC03	50933034	50935279	Linoleic_acid	C03	AT4G37180.2	AT4G37180	Homeodomain-like superfamily protein	cim	GO:0003677;GO:0003682	DNA binding;chromatin binding	50371054	56259623	167	167	167.26	180.809	0.504776
1187	BnaC03g61720D	BnaC03g61720D	chrC03	167	47404826	53442609	22.7067	29.9524	chrC03	50933034	50935279	Palmitic_acid	C03	AT4G37180.2	AT4G37180	Homeodomain-like superfamily protein	cim	GO:0003677;GO:0003682	DNA binding;chromatin binding	50371054	53727555	167	167	167.26	176.61	0.504776
1188	BnaC03g61720D	BnaC03g61720D	chrC03	167	47404826	53442609	22.7067	29.9524	chrC03	50933034	50935279	Linolenic_acid	C03	AT4G37180.2	AT4G37180	Homeodomain-like superfamily protein	scanone	GO:0003677;GO:0003682	DNA binding;chromatin binding	35231068	53755234	167	167	152.689	175.1	0.504776
1189	BnaC03g61720D	BnaC03g61720D	chrC03	167	47404826	53442609	22.7067	29.9524	chrC03	50933034	50935279	vaccenic_acid	C03	AT4G37180.2	AT4G37180	Homeodomain-like superfamily protein	scanone	GO:0003677;GO:0003682	DNA binding;chromatin binding	29855026	53746996	167	167	137.574	175.697	0.504776
1190	BnaC03g61730D	BnaC03g61730D	chrC03	172	50238583	53748114	11.3411	13.4504	chrC03	50938082	50940391	Behenic_acid	C03	AT4G37210.1	AT4G37210	Tetratricopeptide repeat (TPR)-like superfamily protein	cim	GO:0005515	protein binding	50371054	56259623	172	172	167.26	180.809	-0.364027
1191	BnaC03g61730D	BnaC03g61730D	chrC03	172	50238583	53748114	11.3411	13.4504	chrC03	50938082	50940391	Erucic_acid	C03	AT4G37210.1	AT4G37210	Tetratricopeptide repeat (TPR)-like superfamily protein	cim	GO:0005515	protein binding	50371054	53755234	172	172	167.26	175.1	-0.364027
1192	BnaC03g61730D	BnaC03g61730D	chrC03	172	50238583	53748114	11.3411	13.4504	chrC03	50938082	50940391	Linoleic_acid	C03	AT4G37210.1	AT4G37210	Tetratricopeptide repeat (TPR)-like superfamily protein	cim	GO:0005515	protein binding	50371054	56259623	172	172	167.26	180.809	-0.364027
[truncated: 973 more rows]
