# Supplementary material for: Integrated QTL and eQTL Mapping Provides Insights and Candidate Genes for Fatty Acid Composition, Flowering Time, and Growth Traits in a F2 Population of a Novel Synthetic Allopolyploid Brassica napus
Source: Front Plant Sci. 2018 Nov 13;9:1632. doi: 10.3389/fpls.2018.01632 (PMC6243938; doi:10.3389/fpls.2018.01632)
Supplement: Supplementary file 7 [file Table_7.XLSX]

## Sheet: Supplementary_Table_7
	trait_genetic_start	trait_genetic_end	trait	gene_ID	eQTL_chr	eQTL_genetic_start	eQTL_genetic_end	subject	AGI	At_symbol	trait_chrom	gene.chrom	gene.start	gene.end	B.napus_GO_term	GO_des
1	29	33	Arachidic_acid	BnaA01g05090D	chrA08	33	33	AT4G31750.1	AT4G31750	HOPW1-1-interacting 2	chrA08	A01	2385599	2388187	GO:0003824;GO:0004722;GO:0006470	catalytic activity;protein serine/threonine phosphatase activity;protein dephosphorylation
2	29	33	Arachidic_acid	BnaA01g08530D	chrA08	29	29	AT4G17640.1	AT4G17640	casein kinase II beta chain 2	chrA08	A01	4079870	4081741	GO:0005956;GO:0019887	protein kinase CK2 complex;protein kinase regulator activity
3	29	33	Arachidic_acid	BnaA03g42340D	chrA08	29	29	AT4G16100.1	AT4G16100	Protein of unknown function (DUF789)	chrA08	A03	21259400	21261358	NA	NA
4	29	33	Arachidic_acid	BnaA03g55760D	chrA08	30	30	AT5G08480.2	AT5G08480	VQ motif-containing protein	chrA08	A03_random	403856	405447	NA	NA
5	29	33	Arachidic_acid	BnaA06g23120D	chrA08	31	31	AT5G63980.1	AT5G63980	Inositol monophosphatase family protein	chrA08	A06	16125733	16127813	GO:0006790;GO:0046854	sulfur compound metabolic process;phosphatidylinositol phosphorylation
6	29	33	Arachidic_acid	BnaA08g04710D	chrA08	29	29	AT1G43700.1	AT1G43700	VIRE2-interacting protein 1	chrA08	A08	4525238	4527549	GO:0003700;GO:0043565	transcription factor activity, sequence-specific DNA binding;sequence-specific DNA binding
7	29	33	Arachidic_acid	BnaA08g06090D	chrA08	30	30	AT4G16143.1	AT4G16143	importin alpha isoform 2	chrA08	A08	6020917	6024228	GO:0005488;GO:0005515;GO:0005634;GO:0005737;GO:0006606;GO:0008565	binding;protein binding;nucleus;cytoplasm;protein import into nucleus;protein transporter activity
8	29	33	Arachidic_acid	BnaA08g29440D	chrA08	29	29	AT4G14720.1	AT4G14720	TIFY domain/Divergent CCT motif family protein	chrA08	A08_random	277552	279850	GO:0005515	protein binding
9	29	33	Arachidic_acid	BnaA08g29920D	chrA08	30	30	NA	NA	NA	chrA08	A08_random	1029022	1029652	GO:0009523;GO:0015979;GO:0016020	photosystem II;photosynthesis;membrane
10	29	33	Arachidic_acid	BnaA08g30050D	chrA08	33	33	AT1G32550.2	AT1G32550	2Fe-2S ferredoxin-like superfamily protein	chrA08	A08_random	1203181	1204850	GO:0009055;GO:0022900;GO:0051536	electron carrier activity;electron transport chain;iron-sulfur cluster binding
11	29	33	Arachidic_acid	BnaA08g30140D	chrA08	29	29	AT4G14615.1	AT4G14615	unknown protein; FUNCTIONS IN: molecular_function unknown; INVOLVED IN: biological_process unknown; LOCATED IN: endomembrane system; EXPRESSED IN: 24 plant structures; EXPRESSED DURING: 15 growth stages; CONTAINS InterPro DOMAIN/s: Protein of unknown function DUF2346 (InterPro:IPR018625); BEST Arabidopsis thaliana protein match is: unknown protein (TAIR:AT1G52825.1); Has 30201 Blast hits to 17322…	chrA08	A08_random	1304148	1306628	NA	NA
12	29	33	Arachidic_acid	BnaA08g30310D	chrA08	31	31	AT4G16610.1	AT4G16610	C2H2-like zinc finger protein	chrA08	A08_random	1399985	1400614	GO:0008270	zinc ion binding
13	29	33	Arachidic_acid	BnaA09g43980D	chrA08	31	31	AT5G23630.1	AT5G23630	phosphate deficiency response 2	chrA08	A09	30307854	30309442	NA	NA
14	29	33	Arachidic_acid	BnaA10g19970D	chrA08	29	29	AT5G13320.1	AT5G13320	Auxin-responsive GH3 family protein	chrA08	A10	14038151	14041644	NA	NA
15	29	33	Arachidic_acid	BnaA10g23450D	chrA08	29	29	NA	NA	NA	chrA08	A10	15492066	15492899	NA	NA
16	29	33	Arachidic_acid	BnaAnng11220D	chrA08	29	29	AT1G30970.1	AT1G30970	zinc finger (C2H2 type) family protein	chrA08	Ann_random	12212823	12215603	GO:0003677;GO:0005622;GO:0008270	DNA binding;intracellular;zinc ion binding
17	29	33	Arachidic_acid	BnaAnng19130D	chrA08	32	32	AT4G17330.1	AT4G17330	G2484-1 protein	chrA08	Ann_random	20494595	20497369	NA	NA
18	29	33	Arachidic_acid	BnaAnng27600D	chrA08	32	32	AT4G16510.1	AT4G16510	YbaK/aminoacyl-tRNA synthetase-associated domain	chrA08	Ann_random	31524508	31526492	GO:0002161	aminoacyl-tRNA editing activity
19	29	33	Arachidic_acid	BnaAnng31880D	chrA08	29	29	AT4G18700.1	AT4G18700	CBL-interacting protein kinase 12	chrA08	Ann_random	36440985	36442424	GO:0004672;GO:0004674;GO:0004713;GO:0005524;GO:0006468;GO:0007165	protein kinase activity;protein serine/threonine kinase activity;protein tyrosine kinase activity;ATP binding;protein phosphorylation;signal transduction
20	29	33	Arachidic_acid	BnaAnng40280D	chrA08	31	31	AT3G43790.3	AT3G43790	zinc induced facilitator-like 2	chrA08	Ann_random	45985320	45986801	GO:0016021;GO:0055085	integral component of membrane;transmembrane transport
21	29	33	Arachidic_acid	BnaC01g15620D	chrA08	30	30	NA	NA	NA	chrA08	C01	10732323	10732863	NA	NA
22	29	33	Arachidic_acid	BnaC03g46850D	chrA08	29	29	NA	NA	NA	chrA08	C03	31810245	31812877	NA	NA
23	29	33	Arachidic_acid	BnaC03g55570D	chrA08	32	32	AT4G14455.1	AT4G14455	Target SNARE coiled-coil domain protein	chrA08	C03	44560576	44561647	NA	NA
24	29	33	Arachidic_acid	BnaC03g62640D	chrA08	33	33	NA	NA	NA	chrA08	C03	51761205	51761969	NA	NA
25	29	33	Arachidic_acid	BnaC04g17440D	chrA08	29	29	NA	NA	NA	chrA08	C04	15708760	15709258	NA	NA
26	29	33	Arachidic_acid	BnaC04g23000D	chrA08	31	31	AT3G59550.1	AT3G59550	Rad21/Rec8-like family protein	chrA08	C04	24050275	24058474	GO:0000228;GO:0005515	nuclear chromosome;protein binding
27	29	33	Arachidic_acid	BnaC05g39990D	chrA08	31	31	AT3G13380.1	AT3G13380	BRI1-like 3	chrA08	C05	38315115	38319071	GO:0004672;GO:0004674;GO:0004713;GO:0005515;GO:0005524;GO:0006468	protein kinase activity;protein serine/threonine kinase activity;protein tyrosine kinase activity;protein binding;ATP binding;protein phosphorylation
28	29	33	Arachidic_acid	BnaC07g35930D	chrA08	31	31	AT4G19510.1	AT4G19510	Disease resistance protein (TIR-NBS-LRR class)	chrA08	C07	38206276	38212406	GO:0005515;GO:0006952;GO:0007165;GO:0043531	protein binding;defense response;signal transduction;ADP binding
29	29	33	Arachidic_acid	BnaC08g11070D	chrA08	32	32	AT4G17870.1	AT4G17870	Polyketide cyclase/dehydrase and lipid transport superfamily protein	chrA08	C08	16446008	16446877	NA	NA
30	29	33	Arachidic_acid	BnaC08g46160D	chrA08	29	29	AT1G42540.1	AT1G42540	glutamate receptor 3.3	chrA08	C08_random	62386	64416	GO:0004965;GO:0007186;GO:0016021	G-protein coupled GABA receptor activity;G-protein coupled receptor signaling pathway;integral component of membrane
31	29	33	Arachidic_acid	BnaC08g46820D	chrA08	31	31	AT5G32470.1	AT5G32470	Haem oxygenase-like, multi-helical	chrA08	C08_random	1063896	1066997	NA	NA
32	29	33	Arachidic_acid	BnaCnng28480D	chrA08	29	29	AT3G13970.1	AT3G13970	Ubiquitin-like superfamily protein	chrA08	Cnn_random	26974218	26975566	GO:0000045;GO:0005737	autophagosome assembly;cytoplasm
33	29	33	Arachidic_acid	BnaCnng29630D	chrA08	31	31	AT1G26120.1	AT1G26120	alpha/beta-Hydrolases superfamily protein	chrA08	Cnn_random	28009484	28012054	GO:0008152;GO:0016787	metabolic process;hydrolase activity
34	29	33	Arachidic_acid	BnaUnng03440D	chrA08	29	29	AT4G16980.1	AT4G16980	arabinogalactan-protein family	chrA08	Unn_random	4930303	4931104	NA	NA
35	33	86	Behenic_acid	BnaA01g00260D	chrA01	46	46	NA	NA	NA	chrA01	A01	106287	106649	GO:0004672;GO:0005524;GO:0006468	protein kinase activity;ATP binding;protein phosphorylation
36	33	86	Behenic_acid	BnaA01g24620D	chrA01	79	79	NA	NA	NA	chrA01	A01	16982382	16983754	NA	NA
37	33	86	Behenic_acid	BnaA01g34880D	chrA01	79	79	AT4G29350.1	AT4G29350	profilin 2	chrA01	A01_random	199053	200214	GO:0003779;GO:0030036	actin binding;actin cytoskeleton organization
38	33	86	Behenic_acid	BnaA02g01470D	chrA01	44	44	AT5G13190.1	AT5G13190	CONTAINS InterPro DOMAIN/s: LPS-induced tumor necrosis factor alpha factor (InterPro:IPR006629); Has 30201 Blast hits to 17322 proteins in 780 species: Archae - 12; Bacteria - 1396; Metazoa - 17338; Fungi - 3422; Plants - 5037; Viruses - 0; Other Eukaryotes - 2996 (source: NCBI BLink).	chrA01	A02	681386	682805	NA	NA
39	33	86	Behenic_acid	BnaA02g02660D	chrA01	44	44	AT5G15540.1	AT5G15540	PHD finger family protein	chrA01	A02	1183595	1193321	GO:0005488;GO:0005515;GO:0008270	binding;protein binding;zinc ion binding
40	33	86	Behenic_acid	BnaA02g02690D	chrA01	50	50	AT5G15600.1	AT5G15600	SPIRAL1-like4	chrA01	A02	1212605	1216973	NA	NA
41	33	86	Behenic_acid	BnaA02g03040D	chrA01	50	50	AT5G16290.1	AT5G16290	VALINE-TOLERANT 1	chrA01	A02	1338109	1342053	GO:0003984;GO:0009082	acetolactate synthase activity;branched-chain amino acid biosynthetic process
42	33	86	Behenic_acid	BnaA02g03400D	chrA01	44	44	AT5G17170.1	AT5G17170	rubredoxin family protein	chrA01	A02	1520867	1522678	GO:0005506;GO:0005515	iron ion binding;protein binding
43	33	86	Behenic_acid	BnaA02g03510D	chrA01	65	65	AT5G17300.1	AT5G17300	Homeodomain-like superfamily protein	chrA01	A02	1551186	1553704	GO:0003677;GO:0003682	DNA binding;chromatin binding
44	33	86	Behenic_acid	BnaA02g03570D	chrA01	41	41	AT5G17400.1	AT5G17400	endoplasmic reticulum-adenine nucleotide transporter 1	chrA01	A02	1577357	1579094	GO:0005215;GO:0005743;GO:0006810;GO:0055085	transporter activity;mitochondrial inner membrane;transport;transmembrane transport
45	33	86	Behenic_acid	BnaA02g03760D	chrA01	44	44	AT5G17870.1	AT5G17870	plastid-specific 50S ribosomal protein 6	chrA01	A02	1728704	1729222	GO:0003735;GO:0005840;GO:0006412;GO:0009507;GO:0019843	structural constituent of ribosome;ribosome;translation;chloroplast;rRNA binding
46	33	86	Behenic_acid	BnaA02g03850D	chrA01	44	44	AT5G17990.1	AT5G17990	tryptophan biosynthesis 1	chrA01	A02	1768962	1771681	GO:0000162;GO:0004048;GO:0008152	tryptophan biosynthetic process;anthranilate phosphoribosyltransferase activity;metabolic process
47	33	86	Behenic_acid	BnaA02g04020D	chrA01	54	54	AT5G18230.2	AT5G18230	transcription regulator NOT2/NOT3/NOT5 family protein	chrA01	A02	1802012	1803059	GO:0005634	nucleus
48	33	86	Behenic_acid	BnaA02g04250D	chrA01	48	48	AT5G19500.1	AT5G19500	Tryptophan/tyrosine permease	chrA01	A02	1906781	1909456	NA	NA
49	33	86	Behenic_acid	BnaA02g04470D	chrA01	64	64	AT5G19770.1	AT5G19770	tubulin alpha-3	chrA01	A02	2005499	2007456	GO:0003924;GO:0005200;GO:0005525;GO:0005874;GO:0006184;GO:0007017;GO:0043234;GO:0051258	GTPase activity;structural constituent of cytoskeleton;GTP binding;microtubule;NA;microtubule-based process;protein complex;protein polymerization
50	33	86	Behenic_acid	BnaA02g04980D	chrA01	50	50	AT5G40670.1	AT5G40670	PQ-loop repeat family protein / transmembrane family protein	chrA01	A02	2202963	2204493	NA	NA
51	33	86	Behenic_acid	BnaA02g05160D	chrA01	44	44	AT5G20950.1	AT5G20950	Glycosyl hydrolase family protein	chrA01	A02	2312621	2316585	GO:0005975	carbohydrate metabolic process
52	33	86	Behenic_acid	BnaA02g06840D	chrA01	52	52	AT5G59790.1	AT5G59790	Domain of unknown function (DUF966)	chrA01	A02	3248327	3250522	NA	NA
53	33	86	Behenic_acid	BnaA02g07190D	chrA01	80	80	AT5G59050.1	AT5G59050	unknown protein; BEST Arabidopsis thaliana protein match is: unknown protein (TAIR:AT3G54000.1); Has 35333 Blast hits to 34131 proteins in 2444 species: Archae - 798; Bacteria - 22429; Metazoa - 974; Fungi - 991; Plants - 531; Viruses - 0; Other Eukaryotes - 9610 (source: NCBI BLink).	chrA01	A02	3416227	3423139	NA	NA
54	33	86	Behenic_acid	BnaA02g07940D	chrA01	48	48	AT5G58020.1	AT5G58020	unknown protein; CONTAINS InterPro DOMAIN/s: Protein of unknown function DUF602 (InterPro:IPR006735); Has 385 Blast hits to 385 proteins in 189 species: Archae - 0; Bacteria - 0; Metazoa - 153; Fungi - 117; Plants - 50; Viruses - 0; Other Eukaryotes - 65 (source: NCBI BLink).	chrA01	A02	3756167	3757468	NA	NA
55	33	86	Behenic_acid	BnaA02g08440D	chrA01	51	51	AT5G56940.1	AT5G56940	Ribosomal protein S16 family protein	chrA01	A02	4104990	4106634	GO:0003735;GO:0005622;GO:0005840;GO:0006412	structural constituent of ribosome;intracellular;ribosome;translation
56	33	86	Behenic_acid	BnaA02g18340D	chrA01	42	42	NA	NA	NA	chrA01	A02	11127240	11128290	NA	NA
57	33	86	Behenic_acid	BnaA02g29460D	chrA01	76	76	AT5G06250.2	AT5G06250	AP2/B3-like transcriptional factor family protein	chrA01	A02	21524825	21526087	GO:0003677	DNA binding
58	33	86	Behenic_acid	BnaA02g33410D	chrA01	68	68	AT5G62470.2	AT5G62470	myb domain protein 96	chrA01	A02	23963443	23964973	GO:0003677;GO:0003682	DNA binding;chromatin binding
59	33	86	Behenic_acid	BnaA03g05010D	chrA01	86	86	AT5G14720.1	AT5G14720	Protein kinase superfamily protein	chrA01	A03	2306756	2308376	GO:0004672;GO:0004713;GO:0005524;GO:0006468	protein kinase activity;protein tyrosine kinase activity;ATP binding;protein phosphorylation
60	33	86	Behenic_acid	BnaA03g17440D	chrA01	46	46	AT2G37840.1	AT2G37840	Protein kinase superfamily protein	chrA01	A03	8190848	8194622	GO:0004672;GO:0004674;GO:0004713;GO:0005524;GO:0006468	protein kinase activity;protein serine/threonine kinase activity;protein tyrosine kinase activity;ATP binding;protein phosphorylation
61	33	86	Behenic_acid	BnaA03g18440D	chrA01	50	50	NA	NA	NA	chrA01	A03	8666513	8668339	NA	NA
62	33	86	Behenic_acid	BnaA03g26910D	chrA01	47	47	NA	NA	NA	chrA01	A03	13287837	13290358	GO:0005515;GO:0008270	protein binding;zinc ion binding
63	33	86	Behenic_acid	BnaA03g28750D	chrA01	48	48	AT3G04710.1	AT3G04710	ankyrin repeat family protein	chrA01	A03	14002598	14005742	GO:0005515	protein binding
64	33	86	Behenic_acid	BnaA03g30860D	chrA01	76	76	AT3G09150.2	AT3G09150	phytochromobilin:ferredoxin oxidoreductase, chloroplast / phytochromobilin synthase (HY2)	chrA01	A03	14933455	14936648	GO:0010024;GO:0050897;GO:0055114	phytochromobilin biosynthetic process;cobalt ion binding;oxidation-reduction process
65	33	86	Behenic_acid	BnaA03g57030D	chrA01	46	46	AT3G21640.1	AT3G21640	FKBP-type peptidyl-prolyl cis-trans isomerase family protein	chrA01	A03_random	970928	972401	GO:0005515	protein binding
66	33	86	Behenic_acid	BnaA03g57710D	chrA01	50	50	NA	NA	NA	chrA01	A03_random	1286455	1288281	NA	NA
67	33	86	Behenic_acid	BnaA04g08400D	chrA01	39	39	NA	NA	NA	chrA01	A04	7471767	7474259	NA	NA
68	33	86	Behenic_acid	BnaA04g19650D	chrA01	55	55	AT2G33640.1	AT2G33640	DHHC-type zinc finger family protein	chrA01	A04	15384699	15387450	GO:0008270	zinc ion binding
69	33	86	Behenic_acid	BnaA04g21050D	chrA01	47	47	NA	NA	NA	chrA01	A04	16075621	16082586	GO:0019538	protein metabolic process
70	33	86	Behenic_acid	BnaA05g13530D	chrA01	39	39	AT1G55870.1	AT1G55870	Polynucleotidyl transferase, ribonuclease H-like superfamily protein	chrA01	A05	8225226	8228172	GO:0003676;GO:0046983	nucleic acid binding;protein dimerization activity
71	33	86	Behenic_acid	BnaA05g19950D	chrA01	50	50	AT3G21100.2	AT3G21100	RNA-binding (RRM/RBD/RNP motifs) family protein	chrA01	A05	15341111	15343639	GO:0000166;GO:0003676	nucleotide binding;nucleic acid binding
72	33	86	Behenic_acid	BnaA06g00150D	chrA01	80	80	AT1G55840.1	AT1G55840	Sec14p-like phosphatidylinositol transfer family protein	chrA01	A06	69136	71663	NA	NA
73	33	86	Behenic_acid	BnaA06g01340D	chrA01	80	80	AT1G54080.2	AT1G54080	oligouridylate-binding protein 1A	chrA01	A06	839841	843048	GO:0000166;GO:0003676	nucleotide binding;nucleic acid binding
74	33	86	Behenic_acid	BnaA06g03380D	chrA01	76	76	NA	NA	NA	chrA01	A06	2063277	2065363	NA	NA
75	33	86	Behenic_acid	BnaA06g03690D	chrA01	47	47	AT3G17970.1	AT3G17970	translocon at the outer membrane of chloroplasts 64-III	chrA01	A06	2256093	2259148	GO:0005515	protein binding
76	33	86	Behenic_acid	BnaA06g13570D	chrA01	60	60	AT1G19440.1	AT1G19440	3-ketoacyl-CoA synthase 4	chrA01	A06	7109926	7111960	GO:0003824;GO:0006633;GO:0008152;GO:0016020	catalytic activity;fatty acid biosynthetic process;metabolic process;membrane
77	33	86	Behenic_acid	BnaA06g23890D	chrA01	67	67	AT5G64960.1	AT5G64960	cyclin dependent kinase group C2	chrA01	A06	16527587	16530906	GO:0004672;GO:0004674;GO:0004713;GO:0005524;GO:0006468	protein kinase activity;protein serine/threonine kinase activity;protein tyrosine kinase activity;ATP binding;protein phosphorylation
78	33	86	Behenic_acid	BnaA06g36860D	chrA01	83	83	AT5G43140.1	AT5G43140	Peroxisomal membrane 22 kDa (Mpv17/PMP22) family protein	chrA01	A06	24074502	24075798	GO:0016021	integral component of membrane
79	33	86	Behenic_acid	BnaA07g04690D	chrA01	50	50	AT5G40670.1	AT5G40670	PQ-loop repeat family protein / transmembrane family protein	chrA01	A07	5083171	5084404	NA	NA
80	33	86	Behenic_acid	BnaA07g36790D	chrA01	41	41	AT1G24490.1	AT1G24490	OxaA/YidC-like membrane insertion protein	chrA01	A07_random	678881	682032	GO:0016021;GO:0051205	integral component of membrane;protein insertion into membrane
81	33	86	Behenic_acid	BnaA08g01010D	chrA01	50	50	AT1G53750.1	AT1G53750	regulatory particle triple-A 1A	chrA01	A08	730141	732728	GO:0000166;GO:0005524;GO:0005737;GO:0016787;GO:0017111;GO:0030163	nucleotide binding;ATP binding;cytoplasm;hydrolase activity;nucleoside-triphosphatase activity;protein catabolic process
82	33	86	Behenic_acid	BnaA08g01020D	chrA01	50	50	AT1G53730.2	AT1G53730	STRUBBELIG-receptor family 6	chrA01	A08	732895	736732	GO:0004672;GO:0004713;GO:0005524;GO:0006468	protein kinase activity;protein tyrosine kinase activity;ATP binding;protein phosphorylation
83	33	86	Behenic_acid	BnaA08g03260D	chrA01	50	50	AT1G48410.2	AT1G48410	Stabilizer of iron transporter SufD / Polynucleotidyl transferase	chrA01	A08	2681072	2686918	GO:0003676;GO:0005515	nucleic acid binding;protein binding
84	33	86	Behenic_acid	BnaA08g07690D	chrA01	41	41	AT1G31800.1	AT1G31800	cytochrome P450, family 97, subfamily A, polypeptide 3	chrA01	A08	7603179	7608170	GO:0005506;GO:0009055;GO:0020037;GO:0055114	iron ion binding;electron carrier activity;heme binding;oxidation-reduction process
85	33	86	Behenic_acid	BnaA08g26720D	chrA01	76	76	AT1G08910.1	AT1G08910	zinc ion binding;zinc ion binding	chrA01	A08	18006715	18011036	GO:0008270	zinc ion binding
86	33	86	Behenic_acid	BnaA09g02290D	chrA01	79	79	AT3G28415.1	AT3G28415	ABC transporter family protein	chrA01	A09	1135914	1138045	GO:0005524;GO:0006810;GO:0016021;GO:0055085	ATP binding;transport;integral component of membrane;transmembrane transport
87	33	86	Behenic_acid	BnaA09g05900D	chrA01	43	43	AT5G62165.1	AT5G62165	AGAMOUS-like 42	chrA01	A09	2877003	2880821	GO:0003677;GO:0003700;GO:0005634;GO:0046983	DNA binding;transcription factor activity, sequence-specific DNA binding;nucleus;protein dimerization activity
88	33	86	Behenic_acid	BnaA09g22890D	chrA01	48	48	NA	NA	NA	chrA01	A09	15471345	15476080	NA	NA
89	33	86	Behenic_acid	BnaA09g44110D	chrA01	67	67	AT2G19530.1	AT2G19530	unknown protein; BEST Arabidopsis thaliana protein match is: unknown protein (TAIR:AT1G55160.2); Has 461 Blast hits to 346 proteins in 80 species: Archae - 0; Bacteria - 16; Metazoa - 89; Fungi - 28; Plants - 57; Viruses - 0; Other Eukaryotes - 271 (source: NCBI BLink).	chrA01	A09	30343148	30344405	NA	NA
90	33	86	Behenic_acid	BnaA10g08290D	chrA01	47	47	NA	NA	NA	chrA01	A10	7081555	7082184	GO:0005622;GO:0008270	intracellular;zinc ion binding
91	33	86	Behenic_acid	BnaA10g21420D	chrA01	52	52	AT5G11000.1	AT5G11000	Plant protein of unknown function (DUF868)	chrA01	A10	14736333	14737913	NA	NA
92	33	86	Behenic_acid	BnaAnng08530D	chrA01	67	67	AT5G18800.1	AT5G18800	Cox19-like CHCH family protein	chrA01	Ann_random	9039535	9040713	NA	NA
93	33	86	Behenic_acid	BnaAnng08700D	chrA01	67	67	AT5G19140.1	AT5G19140	Aluminium induced protein with YGL and LRDR motifs	chrA01	Ann_random	9142637	9145359	NA	NA
94	33	86	Behenic_acid	BnaAnng08720D	chrA01	64	64	AT5G19151.1	AT5G19151	unknown protein; FUNCTIONS IN: molecular_function unknown; INVOLVED IN: biological_process unknown; LOCATED IN: endomembrane system; Has 30201 Blast hits to 17322 proteins in 780 species: Archae - 12; Bacteria - 1396; Metazoa - 17338; Fungi - 3422; Plants - 5037; Viruses - 0; Other Eukaryotes - 2996 (source: NCBI BLink).	chrA01	Ann_random	9147564	9148414	NA	NA
95	33	86	Behenic_acid	BnaAnng19160D	chrA01	47	47	NA	NA	NA	chrA01	Ann_random	20523048	20526096	NA	NA
96	33	86	Behenic_acid	BnaAnng21230D	chrA01	83	83	AT4G17540.1	AT4G17540	unknown protein; Has 30201 Blast hits to 17322 proteins in 780 species: Archae - 12; Bacteria - 1396; Metazoa - 17338; Fungi - 3422; Plants - 5037; Viruses - 0; Other Eukaryotes - 2996 (source: NCBI BLink).	chrA01	Ann_random	23582948	23584697	NA	NA
97	33	86	Behenic_acid	BnaAnng22560D	chrA01	67	67	AT5G16390.1	AT5G16390	chloroplastic acetylcoenzyme A carboxylase 1	chrA01	Ann_random	25345927	25348076	GO:0003989;GO:0006633;GO:0009317	acetyl-CoA carboxylase activity;fatty acid biosynthetic process;acetyl-CoA carboxylase complex
98	33	86	Behenic_acid	BnaAnng23970D	chrA01	44	44	NA	NA	NA	chrA01	Ann_random	27504396	27510598	NA	NA
99	33	86	Behenic_acid	BnaAnng27190D	chrA01	48	48	AT5G20350.1	AT5G20350	Ankyrin repeat family protein with DHHC zinc finger domain	chrA01	Ann_random	31117051	31119500	GO:0008270	zinc ion binding
100	33	86	Behenic_acid	BnaAnng29550D	chrA01	48	48	AT1G13080.1	AT1G13080	cytochrome P450, family 71, subfamily B, polypeptide 2	chrA01	Ann_random	33767693	33769950	GO:0005506;GO:0009055;GO:0020037;GO:0055114	iron ion binding;electron carrier activity;heme binding;oxidation-reduction process
101	33	86	Behenic_acid	BnaAnng29900D	chrA01	43	43	AT2G24050.1	AT2G24050	MIF4G domain-containing protein / MA3 domain-containing protein	chrA01	Ann_random	34084516	34086503	GO:0003677;GO:0003723;GO:0005488;GO:0005515;GO:0016070	DNA binding;RNA binding;binding;protein binding;RNA metabolic process
102	33	86	Behenic_acid	BnaAnng30640D	chrA01	46	46	AT4G30110.1	AT4G30110	heavy metal atpase 2	chrA01	Ann_random	34991740	34994672	GO:0000166;GO:0006812;GO:0016021;GO:0019829;GO:0046872	nucleotide binding;cation transport;integral component of membrane;cation-transporting ATPase activity;metal ion binding
103	33	86	Behenic_acid	BnaAnng32430D	chrA01	47	47	NA	NA	NA	chrA01	Ann_random	37058374	37060679	NA	NA
104	33	86	Behenic_acid	BnaAnng32940D	chrA01	50	50	NA	NA	NA	chrA01	Ann_random	37601295	37603202	NA	NA
105	33	86	Behenic_acid	BnaAnng37190D	chrA01	86	86	NA	NA	NA	chrA01	Ann_random	42135665	42136191	NA	NA
106	33	86	Behenic_acid	BnaAnng37820D	chrA01	37	37	NA	NA	NA	chrA01	Ann_random	42869105	42869404	NA	NA
107	33	86	Behenic_acid	BnaC01g05410D	chrA01	37	37	AT4G33240.1	AT4G33240	1-phosphatidylinositol-4-phosphate 5-kinases;zinc ion binding;1-phosphatidylinositol-3-phosphate 5-kinases	chrA01	C01	2862959	2865694	GO:0005524;GO:0016307;GO:0044267;GO:0046488	ATP binding;phosphatidylinositol phosphate kinase activity;cellular protein metabolic process;phosphatidylinositol metabolic process
108	33	86	Behenic_acid	BnaC01g05620D	chrA01	47	47	AT4G32800.1	AT4G32800	Integrase-type DNA-binding superfamily protein	chrA01	C01	3001192	3001890	GO:0003677;GO:0003700	DNA binding;transcription factor activity, sequence-specific DNA binding
109	33	86	Behenic_acid	BnaC01g05670D	chrA01	66	66	AT4G32720.1	AT4G32720	La protein 1	chrA01	C01	3037066	3039576	GO:0000166;GO:0003676;GO:0003723;GO:0005634;GO:0006396;GO:0030529	nucleotide binding;nucleic acid binding;RNA binding;nucleus;RNA processing;intracellular ribonucleoprotein complex
110	33	86	Behenic_acid	BnaC01g05740D	chrA01	66	66	NA	NA	NA	chrA01	C01	3065112	3066744	GO:0005506;GO:0015671;GO:0019825;GO:0020037	iron ion binding;oxygen transport;oxygen binding;heme binding
111	33	86	Behenic_acid	BnaC01g05990D	chrA01	38	38	AT2G25610.1	AT2G25610	ATPase, F0/V0 complex, subunit C protein	chrA01	C01	3175451	3177537	GO:0015078;GO:0015991	hydrogen ion transmembrane transporter activity;ATP hydrolysis coupled proton transport
112	33	86	Behenic_acid	BnaC01g06160D	chrA01	47	47	AT4G32340.1	AT4G32340	Tetratricopeptide repeat (TPR)-like superfamily protein	chrA01	C01	3240357	3242125	GO:0005515	protein binding
113	33	86	Behenic_acid	BnaC01g06350D	chrA01	50	50	AT4G32120.1	AT4G32120	Galactosyltransferase family protein	chrA01	C01	3330555	3333328	GO:0006486;GO:0008378;GO:0016020	protein glycosylation;galactosyltransferase activity;membrane
114	33	86	Behenic_acid	BnaC01g07240D	chrA01	47	47	AT4G31240.1	AT4G31240	protein kinase C-like zinc finger protein	chrA01	C01	3760893	3762343	GO:0047134;GO:0055114	protein-disulfide reductase activity;oxidation-reduction process
115	33	86	Behenic_acid	BnaC01g09460D	chrA01	76	76	AT4G29040.1	AT4G29040	regulatory particle AAA-ATPase 2A	chrA01	C01	5519761	5523026	GO:0000166;GO:0005524;GO:0005737;GO:0016787;GO:0017111;GO:0030163	nucleotide binding;ATP binding;cytoplasm;hydrolase activity;nucleoside-triphosphatase activity;protein catabolic process
116	33	86	Behenic_acid	BnaC01g09710D	chrA01	68	68	AT4G28770.2	AT4G28770	Tetraspanin family protein	chrA01	C01	5702095	5703739	GO:0016021	integral component of membrane
117	33	86	Behenic_acid	BnaC01g09880D	chrA01	68	68	AT4G28540.1	AT4G28540	casein kinase I-like 6	chrA01	C01	5821705	5825201	GO:0004672;GO:0004674;GO:0004713;GO:0005524;GO:0006468	protein kinase activity;protein serine/threonine kinase activity;protein tyrosine kinase activity;ATP binding;protein phosphorylation
118	33	86	Behenic_acid	BnaC01g10200D	chrA01	80	80	AT4G17610.1	AT4G17610	tRNA/rRNA methyltransferase (SpoU) family protein	chrA01	C01	5980226	5989461	GO:0003723;GO:0006396;GO:0008173	RNA binding;RNA processing;RNA methyltransferase activity
119	33	86	Behenic_acid	BnaC01g13740D	chrA01	68	68	AT4G22220.1	AT4G22220	SufE/NifU family protein	chrA01	C01	8972359	8974775	GO:0005506;GO:0016226;GO:0051536	iron ion binding;iron-sulfur cluster assembly;iron-sulfur cluster binding
120	33	86	Behenic_acid	BnaC02g30790D	chrA01	50	50	AT5G44160.1	AT5G44160	C2H2-like zinc finger protein	chrA01	C02	32659056	32660858	NA	NA
121	33	86	Behenic_acid	BnaC02g37480D	chrA01	80	80	NA	NA	NA	chrA01	C02	40347953	40356195	NA	NA
122	33	86	Behenic_acid	BnaC02g37730D	chrA01	50	50	AT3G29160.1	AT3G29160	SNF1 kinase homolog 11	chrA01	C02	40678917	40681701	GO:0004672;GO:0004674;GO:0004713;GO:0005515;GO:0005524;GO:0006468	protein kinase activity;protein serine/threonine kinase activity;protein tyrosine kinase activity;protein binding;ATP binding;protein phosphorylation
123	33	86	Behenic_acid	BnaC02g42790D	chrA01	43	43	AT5G47300.1	AT5G47300	F-box and associated interaction domains-containing protein	chrA01	C02	45240204	45241292	GO:0005515	protein binding
124	33	86	Behenic_acid	BnaC02g45750D	chrA01	80	80	AT1G67400.1	AT1G67400	ELMO/CED-12 family protein	chrA01	C02_random	1543286	1544637	GO:0005856;GO:0006909	cytoskeleton;phagocytosis
125	33	86	Behenic_acid	BnaC03g02070D	chrA01	76	76	AT5G05180.1	AT5G05180	unknown protein; BEST Arabidopsis thaliana protein match is: unknown protein (TAIR:AT3G10880.1); Has 1807 Blast hits to 1807 proteins in 277 species: Archae - 0; Bacteria - 0; Metazoa - 736; Fungi - 347; Plants - 385; Viruses - 0; Other Eukaryotes - 339 (source: NCBI BLink).	chrA01	C03	968546	969839	NA	NA
126	33	86	Behenic_acid	BnaC03g05070D	chrA01	77	77	AT5G11810.1	AT5G11810	unknown protein; Has 1807 Blast hits to 1807 proteins in 277 species: Archae - 0; Bacteria - 0; Metazoa - 736; Fungi - 347; Plants - 385; Viruses - 0; Other Eukaryotes - 339 (source: NCBI BLink).	chrA01	C03	2444827	2446526	NA	NA
127	33	86	Behenic_acid	BnaC03g05610D	chrA01	77	77	AT5G12440.1	AT5G12440	CCCH-type zinc fingerfamily protein with RNA-binding domain	chrA01	C03	2706981	2709103	GO:0000166;GO:0003676	nucleotide binding;nucleic acid binding
128	33	86	Behenic_acid	BnaC03g06220D	chrA01	77	77	AT5G14060.1	AT5G14060	Aspartate kinase family protein	chrA01	C03	3014588	3018102	GO:0004072;GO:0008152;GO:0008652;GO:0016597	aspartate kinase activity;metabolic process;cellular amino acid biosynthetic process;amino acid binding
129	33	86	Behenic_acid	BnaC03g08230D	chrA01	80	80	NA	NA	NA	chrA01	C03	3885538	3886547	NA	NA
130	33	86	Behenic_acid	BnaC03g11090D	chrA01	83	83	AT5G22980.1	AT5G22980	serine carboxypeptidase-like 47	chrA01	C03	5403974	5406129	GO:0004185;GO:0006508	serine-type carboxypeptidase activity;proteolysis
131	33	86	Behenic_acid	BnaC03g19730D	chrA01	45	45	AT3G16580.1	AT3G16580	F-box and associated interaction domains-containing protein	chrA01	C03	10306078	10307125	GO:0005515	protein binding
132	33	86	Behenic_acid	BnaC03g29090D	chrA01	44	44	AT4G10640.1	AT4G10640	IQ-domain 16	chrA01	C03	17333474	17336300	GO:0005515	protein binding
133	33	86	Behenic_acid	BnaC03g39290D	chrA01	80	80	AT3G15820.1	AT3G15820	phosphatidic acid phosphatase-related / PAP2-related	chrA01	C03	24277801	24284445	NA	NA
134	33	86	Behenic_acid	BnaC03g42360D	chrA01	79	79	AT3G21750.1	AT3G21750	UDP-glucosyl transferase 71B1	chrA01	C03	27112696	27114474	GO:0008152	metabolic process
135	33	86	Behenic_acid	BnaC04g03650D	chrA01	50	50	NA	NA	NA	chrA01	C04	2617170	2619077	NA	NA
136	33	86	Behenic_acid	BnaC04g03850D	chrA01	44	44	AT2G44560.1	AT2G44560	glycosyl hydrolase 9B11	chrA01	C04	2842404	2844389	GO:0003824;GO:0005975	catalytic activity;carbohydrate metabolic process
137	33	86	Behenic_acid	BnaC05g05210D	chrA01	82	82	AT1G07480.1	AT1G07480	Transcription factor IIA, alpha/beta subunit	chrA01	C05	2527056	2529452	GO:0005672;GO:0006367	transcription factor TFIIA complex;transcription initiation from RNA polymerase II promoter
138	33	86	Behenic_acid	BnaC05g09140D	chrA01	46	46	AT1G13000.1	AT1G13000	Protein of unknown function (DUF707)	chrA01	C05	4918183	4925109	NA	NA
139	33	86	Behenic_acid	BnaC05g17680D	chrA01	37	37	NA	NA	NA	chrA01	C05	11395548	11398784	NA	NA
140	33	86	Behenic_acid	BnaC05g23210D	chrA01	78	78	AT1G30330.2	AT1G30330	auxin response factor 6	chrA01	C05	17324518	17328541	GO:0003677;GO:0005634;GO:0009725;GO:0046983	DNA binding;nucleus;response to hormone;protein dimerization activity
141	33	86	Behenic_acid	BnaC05g32510D	chrA01	44	44	AT3G20015.1	AT3G20015	Eukaryotic aspartyl protease family protein	chrA01	C05	32087816	32089433	GO:0004190;GO:0006508	aspartic-type endopeptidase activity;proteolysis
142	33	86	Behenic_acid	BnaC05g39910D	chrA01	79	79	NA	NA	NA	chrA01	C05	38279498	38280023	NA	NA
143	33	86	Behenic_acid	BnaC06g19080D	chrA01	33	33	AT1G80270.1	AT1G80270	PENTATRICOPEPTIDE REPEAT 596	chrA01	C06	21454058	21458884	GO:0000226;GO:0000922;GO:0005515;GO:0005815	microtubule cytoskeleton organization;spindle pole;protein binding;microtubule organizing center
144	33	86	Behenic_acid	BnaC06g23510D	chrA01	33	33	AT1G73655.1	AT1G73655	FKBP-like peptidyl-prolyl cis-trans isomerase family protein	chrA01	C06	25319899	25321002	GO:0006457	protein folding
145	33	86	Behenic_acid	BnaC06g29160D	chrA01	35	35	AT1G68010.2	AT1G68010	hydroxypyruvate reductase	chrA01	C06	30211211	30218688	GO:0000166;GO:0008152;GO:0048037;GO:0051287;GO:0055114	nucleotide binding;metabolic process;cofactor binding;NAD binding;oxidation-reduction process
146	33	86	Behenic_acid	BnaC07g09420D	chrA01	38	38	AT1G29880.1	AT1G29880	glycyl-tRNA synthetase / glycine--tRNA ligase	chrA01	C07	14716618	14720124	GO:0000166;GO:0004812;GO:0004820;GO:0005524;GO:0005737;GO:0006418;GO:0006426	nucleotide binding;aminoacyl-tRNA ligase activity;glycine-tRNA ligase activity;ATP binding;cytoplasm;tRNA aminoacylation for protein translation;glycyl-tRNA aminoacylation
147	33	86	Behenic_acid	BnaC07g10240D	chrA01	46	46	AT1G28570.1	AT1G28570	SGNH hydrolase-type esterase superfamily protein	chrA01	C07	15758877	15760680	GO:0006629;GO:0016787	lipid metabolic process;hydrolase activity
148	33	86	Behenic_acid	BnaC07g47450D	chrA01	79	79	AT4G39000.1	AT4G39000	glycosyl hydrolase 9B17	chrA01	C07	44661277	44663478	GO:0003824;GO:0005975	catalytic activity;carbohydrate metabolic process
149	33	86	Behenic_acid	BnaC08g10780D	chrA01	46	46	NA	NA	NA	chrA01	C08	16211301	16211459	NA	NA
150	33	86	Behenic_acid	BnaC08g31820D	chrA01	80	80	AT3G61900.1	AT3G61900	SAUR-like auxin-responsive protein family	chrA01	C08	31065942	31066584	NA	NA
151	33	86	Behenic_acid	BnaC08g40790D	chrA01	46	46	NA	NA	NA	chrA01	C08	35836627	35837986	NA	NA
152	33	86	Behenic_acid	BnaC08g41710D	chrA01	80	80	AT1G12220.1	AT1G12220	Disease resistance protein (CC-NBS-LRR class) family	chrA01	C08	36208702	36211524	GO:0006952;GO:0043531	defense response;ADP binding
153	33	86	Behenic_acid	BnaC09g09400D	chrA01	44	44	AT2G17510.2	AT2G17510	ribonuclease II family protein	chrA01	C09	6097909	6104463	GO:0003723;GO:0004540	RNA binding;ribonuclease activity
154	33	86	Behenic_acid	BnaC09g10310D	chrA01	43	43	AT2G20250.1	AT2G20250	unknown protein; Has 10 Blast hits to 10 proteins in 6 species: Archae - 0; Bacteria - 0; Metazoa - 0; Fungi - 2; Plants - 8; Viruses - 0; Other Eukaryotes - 0 (source: NCBI BLink).	chrA01	C09	6951048	6953439	NA	NA
155	33	86	Behenic_acid	BnaCnng11700D	chrA01	84	84	AT1G54450.1	AT1G54450	Calcium-binding EF-hand family protein	chrA01	Cnn_random	11122289	11125664	GO:0005509	calcium ion binding
156	33	86	Behenic_acid	BnaCnng42480D	chrA01	36	36	AT5G17770.1	AT5G17770	NADH:cytochrome B5 reductase 1	chrA01	Cnn_random	41585959	41587490	GO:0016491;GO:0055114	oxidoreductase activity;oxidation-reduction process
157	33	86	Behenic_acid	BnaCnng43100D	chrA01	47	47	AT2G18230.1	AT2G18230	pyrophosphorylase 2	chrA01	Cnn_random	42262064	42263927	GO:0000287;GO:0004427;GO:0005737;GO:0006796	magnesium ion binding;inorganic diphosphatase activity;cytoplasm;phosphate-containing compound metabolic process
158	33	86	Behenic_acid	BnaCnng74320D	chrA01	33	33	AT4G24060.1	AT4G24060	Dof-type zinc finger DNA-binding family protein	chrA01	Cnn_random	75183551	75185229	GO:0003677;GO:0008270	DNA binding;zinc ion binding
159	33	86	Behenic_acid	BnaUnng02750D	chrA01	48	48	AT5G20930.1	AT5G20930	Protein kinase superfamily protein	chrA01	Unn_random	3827032	3830207	GO:0004672;GO:0004674;GO:0004713;GO:0005524;GO:0006468	protein kinase activity;protein serine/threonine kinase activity;protein tyrosine kinase activity;ATP binding;protein phosphorylation
160	32	33	Behenic_acid	BnaA01g05090D	chrA08	33	33	AT4G31750.1	AT4G31750	HOPW1-1-interacting 2	chrA08	A01	2385599	2388187	GO:0003824;GO:0004722;GO:0006470	catalytic activity;protein serine/threonine phosphatase activity;protein dephosphorylation
161	32	33	Behenic_acid	BnaA08g30050D	chrA08	33	33	AT1G32550.2	AT1G32550	2Fe-2S ferredoxin-like superfamily protein	chrA08	A08_random	1203181	1204850	GO:0009055;GO:0022900;GO:0051536	electron carrier activity;electron transport chain;iron-sulfur cluster binding
162	32	33	Behenic_acid	BnaAnng19130D	chrA08	32	32	AT4G17330.1	AT4G17330	G2484-1 protein	chrA08	Ann_random	20494595	20497369	NA	NA
163	32	33	Behenic_acid	BnaAnng27600D	chrA08	32	32	AT4G16510.1	AT4G16510	YbaK/aminoacyl-tRNA synthetase-associated domain	chrA08	Ann_random	31524508	31526492	GO:0002161	aminoacyl-tRNA editing activity
164	32	33	Behenic_acid	BnaC03g55570D	chrA08	32	32	AT4G14455.1	AT4G14455	Target SNARE coiled-coil domain protein	chrA08	C03	44560576	44561647	NA	NA
165	32	33	Behenic_acid	BnaC03g62640D	chrA08	33	33	NA	NA	NA	chrA08	C03	51761205	51761969	NA	NA
166	32	33	Behenic_acid	BnaC08g11070D	chrA08	32	32	AT4G17870.1	AT4G17870	Polyketide cyclase/dehydrase and lipid transport superfamily protein	chrA08	C08	16446008	16446877	NA	NA
167	167	180	Behenic_acid	BnaA02g29910D	chrC03	167	167	AT3G29575.1	AT3G29575	ABI five binding protein 3	chrC03	A02	21732623	21733490	NA	NA
168	167	180	Behenic_acid	BnaA03g08390D	chrC03	172	172	AT5G22090.1	AT5G22090	Protein of unknown function (DUF3049)	chrC03	A03	3784974	3788549	NA	NA
169	167	180	Behenic_acid	BnaA03g51370D	chrC03	176	176	AT4G31210.1	AT4G31210	DNA topoisomerase, type IA, core	chrC03	A03	26663427	26670132	GO:0003677;GO:0003916;GO:0003917;GO:0005694;GO:0006265	DNA binding;DNA topoisomerase activity;DNA topoisomerase type I activity;chromosome;DNA topological change
170	167	180	Behenic_acid	BnaA04g10570D	chrC03	167	167	AT5G40740.1	AT5G40740	unknown protein; Has 30201 Blast hits to 17322 proteins in 780 species: Archae - 12; Bacteria - 1396; Metazoa - 17338; Fungi - 3422; Plants - 5037; Viruses - 0; Other Eukaryotes - 2996 (source: NCBI BLink).	chrC03	A04	9262667	9266943	NA	NA
171	167	180	Behenic_acid	BnaA05g04200D	chrC03	175	175	AT2G44640.1	AT2G44640	FUNCTIONS IN: molecular_function unknown; INVOLVED IN: biological_process unknown; LOCATED IN: mitochondrion, chloroplast, plasma membrane, plastid, chloroplast envelope; EXPRESSED IN: 23 plant structures; EXPRESSED DURING: 13 growth stages; CONTAINS InterPro DOMAIN/s: Protein of unknown function DUF3769 (InterPro:IPR022244); BEST Arabidopsis thaliana protein match is: pigment defective 320 (TAIR…	chrC03	A05	2268355	2270818	NA	NA
172	167	180	Behenic_acid	BnaA05g12470D	chrC03	180	180	AT2G29570.1	AT2G29570	proliferating cell nuclear antigen 2	chrC03	A05	7219415	7220744	GO:0003677;GO:0006275;GO:0030337;GO:0043626	DNA binding;regulation of DNA replication;DNA polymerase processivity factor activity;PCNA complex
173	167	180	Behenic_acid	BnaA05g12830D	chrC03	173	173	AT4G19645.1	AT4G19645	TRAM, LAG1 and CLN8 (TLC) lipid-sensing domain containing protein	chrC03	A05	7489974	7491828	GO:0016021	integral component of membrane
174	167	180	Behenic_acid	BnaA05g32200D	chrC03	167	167	NA	NA	NA	chrC03	A05	22086560	22088107	NA	NA
175	167	180	Behenic_acid	BnaA06g26230D	chrC03	179	179	AT5G23530.1	AT5G23530	carboxyesterase 18	chrC03	A06	18081869	18082876	GO:0008152;GO:0016787	metabolic process;hydrolase activity
176	167	180	Behenic_acid	BnaA07g05080D	chrC03	178	178	AT3G25100.1	AT3G25100	cell division cycle 45	chrC03	A07	5489430	5491175	GO:0006270	DNA replication initiation
177	167	180	Behenic_acid	BnaA07g23250D	chrC03	180	180	NA	NA	NA	chrC03	A07	17520922	17521376	GO:0005215;GO:0006810;GO:0016020	transporter activity;transport;membrane
178	167	180	Behenic_acid	BnaA08g09180D	chrC03	171	171	AT4G19410.1	AT4G19410	Pectinacetylesterase family protein	chrC03	A08	8827288	8838229	NA	NA
179	167	180	Behenic_acid	BnaA08g09450D	chrC03	173	173	AT5G44500.1	AT5G44500	Small nuclear ribonucleoprotein family protein	chrC03	A08	9049103	9050625	NA	NA
180	167	180	Behenic_acid	BnaA08g09780D	chrC03	176	176	AT4G21192.1	AT4G21192	Cytochrome c oxidase biogenesis protein Cmc1-like	chrC03	A08	9272145	9272812	NA	NA
181	167	180	Behenic_acid	BnaA08g15040D	chrC03	167	167	AT4G23630.1	AT4G23630	VIRB2-interacting protein 1	chrC03	A08	12574643	12576111	GO:0005783	endoplasmic reticulum
182	167	180	Behenic_acid	BnaA08g16060D	chrC03	167	167	AT4G40080.1	AT4G40080	ENTH/ANTH/VHS superfamily protein	chrC03	A08	13236591	13237890	GO:0005543	phospholipid binding
183	167	180	Behenic_acid	BnaA08g27750D	chrC03	173	173	AT1G04220.1	AT1G04220	3-ketoacyl-CoA synthase 2	chrC03	A08	18397388	18397933	GO:0003824;GO:0008152;GO:0008610	catalytic activity;metabolic process;lipid biosynthetic process
184	167	180	Behenic_acid	BnaA10g13430D	chrC03	176	176	AT4G34590.1	AT4G34590	G-box binding factor 6	chrC03	A10	10798038	10798466	GO:0003700;GO:0043565	transcription factor activity, sequence-specific DNA binding;sequence-specific DNA binding
185	167	180	Behenic_acid	BnaAnng19250D	chrC03	169	169	AT4G37790.1	AT4G37790	Homeobox-leucine zipper protein family	chrC03	Ann_random	20681821	20683104	GO:0003677;GO:0003700;GO:0005634;GO:0043565	DNA binding;transcription factor activity, sequence-specific DNA binding;nucleus;sequence-specific DNA binding
186	167	180	Behenic_acid	BnaAnng21080D	chrC03	167	167	AT4G36760.1	AT4G36760	aminopeptidase P1	chrC03	Ann_random	23408405	23412429	GO:0009987;GO:0016787	cellular process;hydrolase activity
187	167	180	Behenic_acid	BnaC01g16440D	chrC03	175	175	AT4G24580.1	AT4G24580	Rho GTPase activation protein (RhoGAP) with PH domain	chrC03	C01	11272279	11278215	GO:0005515;GO:0005543;GO:0005622;GO:0007165	protein binding;phospholipid binding;intracellular;signal transduction
188	167	180	Behenic_acid	BnaC01g30390D	chrC03	175	175	NA	NA	NA	chrC03	C01	28785966	28787159	NA	NA
189	167	180	Behenic_acid	BnaC02g27800D	chrC03	174	174	NA	NA	NA	chrC03	C02	25741421	25741956	NA	NA
190	167	180	Behenic_acid	BnaC02g47590D	chrC03	171	171	AT3G23750.1	AT3G23750	Leucine-rich repeat protein kinase family protein	chrC03	C02_random	3579309	3584868	GO:0004672;GO:0004674;GO:0004713;GO:0005524;GO:0006468	protein kinase activity;protein serine/threonine kinase activity;protein tyrosine kinase activity;ATP binding;protein phosphorylation
191	167	180	Behenic_acid	BnaC03g01700D	chrC03	169	169	AT5G04700.1	AT5G04700	Ankyrin repeat family protein	chrC03	C03	807204	822914	GO:0005515;GO:0030001;GO:0046872	protein binding;metal ion transport;metal ion binding
192	167	180	Behenic_acid	BnaC03g19720D	chrC03	176	176	AT2G35890.1	AT2G35890	calcium-dependent protein kinase 25	chrC03	C03	10296145	10301537	GO:0004672;GO:0005524;GO:0006468;GO:0006511	protein kinase activity;ATP binding;protein phosphorylation;ubiquitin-dependent protein catabolic process
193	167	180	Behenic_acid	BnaC03g54280D	chrC03	173	173	NA	NA	NA	chrC03	C03	41940904	41941149	NA	NA
194	167	180	Behenic_acid	BnaC03g67490D	chrC03	171	171	NA	NA	NA	chrC03	C03	57127203	57128030	NA	NA
195	167	180	Behenic_acid	BnaC03g75590D	chrC03	167	167	NA	NA	NA	chrC03	C03_random	4325917	4326671	NA	NA
196	167	180	Behenic_acid	BnaC03g76510D	chrC03	169	169	NA	NA	NA	chrC03	C03_random	5097670	5099911	NA	NA
197	167	180	Behenic_acid	BnaC03g76570D	chrC03	167	167	AT4G37770.1	AT4G37770	1-amino-cyclopropane-1-carboxylate synthase 8	chrC03	C03_random	5174376	5175881	GO:0003824;GO:0009058;GO:0030170	catalytic activity;biosynthetic process;pyridoxal phosphate binding
198	167	180	Behenic_acid	BnaC03g76830D	chrC03	169	169	AT1G36280.1	AT1G36280	L-Aspartase-like family protein	chrC03	C03_random	5373412	5375147	GO:0003824;GO:0006188;GO:0009152	catalytic activity;IMP biosynthetic process;purine ribonucleotide biosynthetic process
199	167	180	Behenic_acid	BnaC03g76900D	chrC03	173	173	NA	NA	NA	chrC03	C03_random	5432759	5435118	GO:0005795;GO:0008378	Golgi stack;galactosyltransferase activity
200	167	180	Behenic_acid	BnaC03g76920D	chrC03	175	175	NA	NA	NA	chrC03	C03_random	5472903	5474222	NA	NA
201	167	180	Behenic_acid	BnaC03g76940D	chrC03	175	175	AT4G19960.1	AT4G19960	K+ uptake permease 9	chrC03	C03_random	5484049	5487236	GO:0015079;GO:0016020;GO:0071805	potassium ion transmembrane transporter activity;membrane;potassium ion transmembrane transport
202	167	180	Behenic_acid	BnaC03g77030D	chrC03	178	178	AT4G34200.1	AT4G34200	D-3-phosphoglycerate dehydrogenase	chrC03	C03_random	5605303	5606784	GO:0000166;GO:0004617;GO:0006564;GO:0008152;GO:0048037;GO:0051287;GO:0055114	nucleotide binding;phosphoglycerate dehydrogenase activity;L-serine biosynthetic process;metabolic process;cofactor binding;NAD binding;oxidation-reduction process
203	167	180	Behenic_acid	BnaC03g77050D	chrC03	178	178	NA	NA	NA	chrC03	C03_random	5607830	5608815	GO:0007049;GO:0016538	cell cycle;cyclin-dependent protein serine/threonine kinase regulator activity
204	167	180	Behenic_acid	BnaC03g77140D	chrC03	180	180	AT1G43140.1	AT1G43140	Cullin family protein	chrC03	C03_random	5707466	5711260	GO:0006511;GO:0031461;GO:0031625	ubiquitin-dependent protein catabolic process;cullin-RING ubiquitin ligase complex;ubiquitin protein ligase binding
205	167	180	Behenic_acid	BnaC04g31370D	chrC03	169	169	NA	NA	NA	chrC03	C04	33282280	33282999	NA	NA
206	167	180	Behenic_acid	BnaC05g25410D	chrC03	178	178	NA	NA	NA	chrC03	C05	20355787	20361088	NA	NA
207	167	180	Behenic_acid	BnaC05g38930D	chrC03	180	180	AT3G15220.1	AT3G15220	Protein kinase superfamily protein	chrC03	C05	37486439	37487355	NA	NA
208	167	180	Behenic_acid	BnaC06g11220D	chrC03	180	180	AT3G24140.1	AT3G24140	basic helix-loop-helix (bHLH) DNA-binding superfamily protein	chrC03	C06	13163614	13166536	NA	NA
209	167	180	Behenic_acid	BnaC07g22220D	chrC03	169	169	AT2G03290.1	AT2G03290	emp24/gp25L/p24 family/GOLD family protein	chrC03	C07	28738351	28739328	GO:0006810;GO:0016021	transport;integral component of membrane
210	167	180	Behenic_acid	BnaC07g35770D	chrC03	170	170	AT4G19180.1	AT4G19180	GDA1/CD39 nucleoside phosphatase family protein	chrC03	C07	38060093	38062792	GO:0016787	hydrolase activity
211	167	180	Behenic_acid	BnaC07g35930D	chrC03	172	172	AT4G19510.1	AT4G19510	Disease resistance protein (TIR-NBS-LRR class)	chrC03	C07	38206276	38212406	GO:0005515;GO:0006952;GO:0007165;GO:0043531	protein binding;defense response;signal transduction;ADP binding
212	167	180	Behenic_acid	BnaC09g46250D	chrC03	173	173	NA	NA	NA	chrC03	C09	46204867	46207508	GO:0005543	phospholipid binding
213	167	180	Behenic_acid	BnaCnng21450D	chrC03	176	176	NA	NA	NA	chrC03	Cnn_random	20042957	20044975	NA	NA
214	167	180	Behenic_acid	BnaCnng30710D	chrC03	176	176	NA	NA	NA	chrC03	Cnn_random	29187123	29189576	NA	NA
215	167	180	Behenic_acid	BnaCnng39960D	chrC03	169	169	AT4G37130.1	AT4G37130	hydroxyproline-rich glycoprotein family protein	chrC03	Cnn_random	38515799	38517834	NA	NA
216	167	180	Behenic_acid	BnaCnng62710D	chrC03	176	176	AT5G62470.2	AT5G62470	myb domain protein 96	chrC03	Cnn_random	62486176	62487740	GO:0003677;GO:0003682	DNA binding;chromatin binding
217	167	180	Behenic_acid	BnaCnng63780D	chrC03	172	172	NA	NA	NA	chrC03	Cnn_random	63587419	63589791	GO:0003676;GO:0046983	nucleic acid binding;protein dimerization activity
218	33	38	cis_11_Eicosenoic_acid	BnaA01g05090D	chrA08	33	33	AT4G31750.1	AT4G31750	HOPW1-1-interacting 2	chrA08	A01	2385599	2388187	GO:0003824;GO:0004722;GO:0006470	catalytic activity;protein serine/threonine phosphatase activity;protein dephosphorylation
219	33	38	cis_11_Eicosenoic_acid	BnaA01g05730D	chrA08	37	37	AT4G39720.1	AT4G39720	VQ motif-containing protein	chrA08	A01	2657846	2658718	NA	NA
220	33	38	cis_11_Eicosenoic_acid	BnaA02g22860D	chrA08	38	38	NA	NA	NA	chrA08	A02	15417626	15425919	NA	NA
221	33	38	cis_11_Eicosenoic_acid	BnaA02g28000D	chrA08	38	38	NA	NA	NA	chrA08	A02	20707807	20708262	NA	NA
222	33	38	cis_11_Eicosenoic_acid	BnaA03g18950D	chrA08	36	36	NA	NA	NA	chrA08	A03	8950855	8953035	NA	NA
223	33	38	cis_11_Eicosenoic_acid	BnaA03g34080D	chrA08	35	35	NA	NA	NA	chrA08	A03	16564346	16566888	GO:0003735;GO:0005622;GO:0005840;GO:0006412	structural constituent of ribosome;intracellular;ribosome;translation
224	33	38	cis_11_Eicosenoic_acid	BnaA03g36010D	chrA08	36	36	NA	NA	NA	chrA08	A03	17609081	17609643	NA	NA
225	33	38	cis_11_Eicosenoic_acid	BnaA03g36050D	chrA08	35	35	NA	NA	NA	chrA08	A03	17622455	17623919	GO:0005515	protein binding
226	33	38	cis_11_Eicosenoic_acid	BnaA03g36450D	chrA08	36	36	NA	NA	NA	chrA08	A03	17850287	17851720	GO:0008152	metabolic process
227	33	38	cis_11_Eicosenoic_acid	BnaA03g41360D	chrA08	36	36	AT3G51550.1	AT3G51550	Malectin/receptor-like protein kinase family protein	chrA08	A03	20713678	20716770	GO:0004672;GO:0004674;GO:0004713;GO:0005524;GO:0006468	protein kinase activity;protein serine/threonine kinase activity;protein tyrosine kinase activity;ATP binding;protein phosphorylation
228	33	38	cis_11_Eicosenoic_acid	BnaA03g49010D	chrA08	36	36	NA	NA	NA	chrA08	A03	25193681	25198282	NA	NA
229	33	38	cis_11_Eicosenoic_acid	BnaA04g25640D	chrA08	37	37	AT2G44280.1	AT2G44280	Major facilitator superfamily protein	chrA08	A04	18357149	18359873	NA	NA
230	33	38	cis_11_Eicosenoic_acid	BnaA06g01920D	chrA08	38	38	AT1G52160.1	AT1G52160	tRNAse Z3	chrA08	A06	1115532	1119439	GO:0042779	tRNA 3'-trailer cleavage
231	33	38	cis_11_Eicosenoic_acid	BnaA06g09520D	chrA08	37	37	AT1G14710.1	AT1G14710	hydroxyproline-rich glycoprotein family protein	chrA08	A06	5096102	5098834	GO:0016491;GO:0055114	oxidoreductase activity;oxidation-reduction process
232	33	38	cis_11_Eicosenoic_acid	BnaA08g30050D	chrA08	33	33	AT1G32550.2	AT1G32550	2Fe-2S ferredoxin-like superfamily protein	chrA08	A08_random	1203181	1204850	GO:0009055;GO:0022900;GO:0051536	electron carrier activity;electron transport chain;iron-sulfur cluster binding
233	33	38	cis_11_Eicosenoic_acid	BnaA08g30250D	chrA08	34	34	NA	NA	NA	chrA08	A08_random	1363046	1364708	GO:0000166;GO:0003676	nucleotide binding;nucleic acid binding
234	33	38	cis_11_Eicosenoic_acid	BnaAnng15340D	chrA08	35	35	AT4G34920.1	AT4G34920	PLC-like phosphodiesterases superfamily protein	chrA08	Ann_random	16484652	16486235	GO:0006629;GO:0008081	lipid metabolic process;phosphoric diester hydrolase activity
235	33	38	cis_11_Eicosenoic_acid	BnaAnng15350D	chrA08	38	38	AT4G34910.1	AT4G34910	P-loop containing nucleoside triphosphate hydrolases superfamily protein	chrA08	Ann_random	16487361	16490451	GO:0003676;GO:0004386;GO:0005524;GO:0008026	nucleic acid binding;helicase activity;ATP binding;ATP-dependent helicase activity
236	33	38	cis_11_Eicosenoic_acid	BnaAnng15360D	chrA08	36	36	AT4G34860.1	AT4G34860	Plant neutral invertase family protein	chrA08	Ann_random	16491315	16493413	GO:0003824;GO:0033926	catalytic activity;glycopeptide alpha-N-acetylgalactosaminidase activity
237	33	38	cis_11_Eicosenoic_acid	BnaAnng31110D	chrA08	34	34	AT4G18710.1	AT4G18710	Protein kinase superfamily protein	chrA08	Ann_random	35558799	35561492	GO:0004672;GO:0004674;GO:0004713;GO:0005524;GO:0006468	protein kinase activity;protein serine/threonine kinase activity;protein tyrosine kinase activity;ATP binding;protein phosphorylation
238	33	38	cis_11_Eicosenoic_acid	BnaC02g05580D	chrA08	36	36	AT5G14610.1	AT5G14610	DEAD box RNA helicase family protein	chrA08	C02	2903731	2904436	GO:0005515	protein binding
239	33	38	cis_11_Eicosenoic_acid	BnaC02g05600D	chrA08	36	36	AT5G14610.1	AT5G14610	DEAD box RNA helicase family protein	chrA08	C02	2911196	2912352	GO:0005515	protein binding
240	33	38	cis_11_Eicosenoic_acid	BnaC02g06290D	chrA08	36	36	AT5G15860.1	AT5G15860	prenylcysteine methylesterase	chrA08	C02	3346646	3349547	GO:0008152;GO:0016787	metabolic process;hydrolase activity
241	33	38	cis_11_Eicosenoic_acid	BnaC02g06670D	chrA08	36	36	AT5G16550.1	AT5G16550	unknown protein; Has 30201 Blast hits to 17322 proteins in 780 species: Archae - 12; Bacteria - 1396; Metazoa - 17338; Fungi - 3422; Plants - 5037; Viruses - 0; Other Eukaryotes - 2996 (source: NCBI BLink).	chrA08	C02	3551036	3552375	NA	NA
242	33	38	cis_11_Eicosenoic_acid	BnaC03g05230D	chrA08	36	36	AT5G11990.1	AT5G11990	proline-rich family protein	chrA08	C03	2505952	2506521	NA	NA
243	33	38	cis_11_Eicosenoic_acid	BnaC03g16260D	chrA08	35	35	NA	NA	NA	chrA08	C03	8251018	8251251	NA	NA
244	33	38	cis_11_Eicosenoic_acid	BnaC03g24770D	chrA08	37	37	AT2G44220.1	AT2G44220	Protein of Unknown Function (DUF239)	chrA08	C03	13908774	13913633	NA	NA
245	33	38	cis_11_Eicosenoic_acid	BnaC03g62640D	chrA08	33	33	NA	NA	NA	chrA08	C03	51761205	51761969	NA	NA
246	33	38	cis_11_Eicosenoic_acid	BnaC03g66940D	chrA08	35	35	AT4G32730.2	AT4G32730	Homeodomain-like protein	chrA08	C03	56634447	56646539	GO:0000166;GO:0003676;GO:0003677;GO:0003682	nucleotide binding;nucleic acid binding;DNA binding;chromatin binding
247	33	38	cis_11_Eicosenoic_acid	BnaC03g67380D	chrA08	37	37	AT4G31800.1	AT4G31800	WRKY DNA-binding protein 18	chrA08	C03	57062411	57064382	GO:0003700;GO:0043565	transcription factor activity, sequence-specific DNA binding;sequence-specific DNA binding
248	33	38	cis_11_Eicosenoic_acid	BnaC03g67490D	chrA08	37	37	NA	NA	NA	chrA08	C03	57127203	57128030	NA	NA
249	33	38	cis_11_Eicosenoic_acid	BnaC03g71100D	chrA08	37	37	AT5G65950.1	AT5G65950	FUNCTIONS IN: molecular_function unknown; INVOLVED IN: biological_process unknown; LOCATED IN: cellular_component unknown; EXPRESSED IN: 25 plant structures; EXPRESSED DURING: 15 growth stages; CONTAINS InterPro DOMAIN/s: Protein of unknown function DUF1683, C-terminal (InterPro:IPR012880), Foie gras liver health family 1 (InterPro:IPR021773); Has 30201 Blast hits to 17322 proteins in 780 species…	chrA08	C03	60547993	60553317	NA	NA
250	33	38	cis_11_Eicosenoic_acid	BnaC08g23790D	chrA08	37	37	AT2G36060.2	AT2G36060	MMS ZWEI homologue 3	chrA08	C08	25974748	25977682	GO:0016881	acid-amino acid ligase activity
251	33	38	cis_11_Eicosenoic_acid	BnaC08g35470D	chrA08	37	37	AT2G21970.1	AT2G21970	stress enhanced protein 2	chrA08	C08	33304945	33306116	NA	NA
252	33	38	cis_11_Eicosenoic_acid	BnaCnng04750D	chrA08	38	38	NA	NA	NA	chrA08	Cnn_random	4178734	4179920	NA	NA
253	33	38	cis_11_Eicosenoic_acid	BnaCnng13360D	chrA08	35	35	AT5G65780.2	AT5G65780	branched-chain amino acid aminotransferase 5 / branched-chain amino acid transaminase 5 (BCAT5)	chrA08	Cnn_random	12147063	12151342	NA	NA
254	33	38	cis_11_Eicosenoic_acid	BnaCnng23100D	chrA08	36	36	NA	NA	NA	chrA08	Cnn_random	21627810	21628330	NA	NA
255	33	38	cis_11_Eicosenoic_acid	BnaCnng73660D	chrA08	37	37	NA	NA	NA	chrA08	Cnn_random	74342739	74342972	NA	NA
256	93	100	Crude_oil_contents	BnaA01g01300D	chrA03	99	99	AT4G36410.1	AT4G36410	ubiquitin-conjugating enzyme 17	chrA03	A01	671836	672911	GO:0016881	acid-amino acid ligase activity
257	93	100	Crude_oil_contents	BnaA01g18740D	chrA03	93	93	AT4G15160.1	AT4G15160	Bifunctional inhibitor/lipid-transfer protein/seed storage 2S albumin superfamily protein	chrA03	A01	10229860	10230735	NA	NA
258	93	100	Crude_oil_contents	BnaA01g24860D	chrA03	93	93	NA	NA	NA	chrA03	A01	17221314	17222302	NA	NA
259	93	100	Crude_oil_contents	BnaA03g28730D	chrA03	98	98	AT3G04680.1	AT3G04680	CLP-similar protein 3	chrA03	A03	13996769	13999432	NA	NA
260	93	100	Crude_oil_contents	BnaA03g57740D	chrA03	96	96	AT3G25230.2	AT3G25230	rotamase FKBP 1	chrA03	A03_random	1295899	1298999	GO:0005515;GO:0006457	protein binding;protein folding
261	93	100	Crude_oil_contents	BnaA03g57830D	chrA03	99	99	NA	NA	NA	chrA03	A03_random	1330415	1331408	NA	NA
262	93	100	Crude_oil_contents	BnaA03g57840D	chrA03	99	99	AT3G25500.1	AT3G25500	formin homology 1	chrA03	A03_random	1331827	1335484	GO:0003779;GO:0016043;GO:0030036	actin binding;cellular component organization;actin cytoskeleton organization
263	93	100	Crude_oil_contents	BnaA03g57850D	chrA03	98	98	NA	NA	NA	chrA03	A03_random	1340883	1348467	GO:0000166	nucleotide binding
264	93	100	Crude_oil_contents	BnaA03g57860D	chrA03	98	98	AT3G25520.1	AT3G25520	ribosomal protein L5	chrA03	A03_random	1348791	1350743	GO:0003735;GO:0005622;GO:0005840;GO:0006412;GO:0008097	structural constituent of ribosome;intracellular;ribosome;translation;5S rRNA binding
265	93	100	Crude_oil_contents	BnaA03g57870D	chrA03	99	99	AT3G25520.1	AT3G25520	ribosomal protein L5	chrA03	A03_random	1351606	1357929	GO:0003735;GO:0005622;GO:0005840;GO:0006412;GO:0008097	structural constituent of ribosome;intracellular;ribosome;translation;5S rRNA binding
266	93	100	Crude_oil_contents	BnaA03g57930D	chrA03	98	98	AT2G04350.1	AT2G04350	AMP-dependent synthetase and ligase family protein	chrA03	A03_random	1374321	1378991	GO:0003824;GO:0008152	catalytic activity;metabolic process
267	93	100	Crude_oil_contents	BnaA05g35750D	chrA03	99	99	AT1G52700.1	AT1G52700	alpha/beta-Hydrolases superfamily protein	chrA03	A05_random	1163080	1165568	GO:0016787	hydrolase activity
268	93	100	Crude_oil_contents	BnaA05g36170D	chrA03	98	98	NA	NA	NA	chrA03	A05_random	1733783	1735043	NA	NA
269	93	100	Crude_oil_contents	BnaA05g36180D	chrA03	98	98	NA	NA	NA	chrA03	A05_random	1738406	1739666	NA	NA
270	93	100	Crude_oil_contents	BnaA06g01120D	chrA03	95	95	NA	NA	NA	chrA03	A06	738750	740306	GO:0003677;GO:0003700;GO:0005634;GO:0046983	DNA binding;transcription factor activity, sequence-specific DNA binding;nucleus;protein dimerization activity
271	93	100	Crude_oil_contents	BnaA08g05310D	chrA03	96	96	AT4G14430.1	AT4G14430	indole-3-butyric acid response 10	chrA03	A08	5299011	5299975	GO:0003824;GO:0008152	catalytic activity;metabolic process
272	93	100	Crude_oil_contents	BnaA08g07210D	chrA03	95	95	AT5G35180.4	AT5G35180	Protein of unknown function (DUF1336)	chrA03	A08	7215324	7223493	NA	NA
273	93	100	Crude_oil_contents	BnaA08g08170D	chrA03	95	95	AT4G16980.1	AT4G16980	arabinogalactan-protein family	chrA03	A08	8047029	8047421	NA	NA
274	93	100	Crude_oil_contents	BnaA09g45640D	chrA03	96	96	NA	NA	NA	chrA03	A09	31195866	31196433	NA	NA
275	93	100	Crude_oil_contents	BnaAnng05190D	chrA03	96	96	AT5G44700.1	AT5G44700	Leucine-rich repeat transmembrane protein kinase	chrA03	Ann_random	5737221	5741080	GO:0004672;GO:0004674;GO:0004713;GO:0005515;GO:0005524;GO:0006468	protein kinase activity;protein serine/threonine kinase activity;protein tyrosine kinase activity;protein binding;ATP binding;protein phosphorylation
276	93	100	Crude_oil_contents	BnaAnng08840D	chrA03	98	98	AT4G13930.1	AT4G13930	serine hydroxymethyltransferase 4	chrA03	Ann_random	9248083	9250208	GO:0003824;GO:0004372;GO:0006544;GO:0006563;GO:0030170	catalytic activity;glycine hydroxymethyltransferase activity;glycine metabolic process;L-serine metabolic process;pyridoxal phosphate binding
277	93	100	Crude_oil_contents	BnaC01g31700D	chrA03	93	93	NA	NA	NA	chrA03	C01	30582928	30583914	NA	NA
278	93	100	Crude_oil_contents	BnaC02g23590D	chrA03	98	98	AT1G75660.1	AT1G75660	5'-3' exoribonuclease 3	chrA03	C02	20526849	20532548	GO:0003676;GO:0004527;GO:0004534;GO:0005622;GO:0005634;GO:0006139;GO:0008270	nucleic acid binding;exonuclease activity;5'-3' exoribonuclease activity;intracellular;nucleus;nucleobase-containing compound metabolic process;zinc ion binding
279	93	100	Crude_oil_contents	BnaC02g24100D	chrA03	98	98	AT1G76490.1	AT1G76490	hydroxy methylglutaryl CoA reductase 1	chrA03	C02	21343959	21347054	GO:0004420;GO:0008299;GO:0015936;GO:0016021;GO:0050661;GO:0050662;GO:0055114	hydroxymethylglutaryl-CoA reductase (NADPH) activity;isoprenoid biosynthetic process;coenzyme A metabolic process;integral component of membrane;NADP binding;coenzyme binding;oxidation-reduction process
280	93	100	Crude_oil_contents	BnaC03g41900D	chrA03	93	93	NA	NA	NA	chrA03	C03	26744237	26745704	GO:0005515	protein binding
281	93	100	Crude_oil_contents	BnaC03g43570D	chrA03	95	95	AT3G23920.1	AT3G23920	beta-amylase 1	chrA03	C03	28618560	28621024	GO:0000272;GO:0003824;GO:0005975;GO:0016161	polysaccharide catabolic process;catalytic activity;carbohydrate metabolic process;beta-amylase activity
282	93	100	Crude_oil_contents	BnaC03g44430D	chrA03	98	98	AT2G04350.1	AT2G04350	AMP-dependent synthetase and ligase family protein	chrA03	C03	29547508	29550894	GO:0003824;GO:0008152	catalytic activity;metabolic process
283	93	100	Crude_oil_contents	BnaC03g44540D	chrA03	98	98	AT3G25480.1	AT3G25480	Rhodanese/Cell cycle control phosphatase superfamily protein	chrA03	C03	29685630	29686975	NA	NA
284	93	100	Crude_oil_contents	BnaC03g72040D	chrA03	95	95	AT2G37770.2	AT2G37770	NAD(P)-linked oxidoreductase superfamily protein	chrA03	C03_random	488005	490110	GO:0016491;GO:0055114	oxidoreductase activity;oxidation-reduction process
285	93	100	Crude_oil_contents	BnaC03g74040D	chrA03	95	95	AT5G47320.1	AT5G47320	ribosomal protein S19	chrA03	C03_random	2021733	2021933	GO:0003723;GO:0003735;GO:0005840;GO:0006412	RNA binding;structural constituent of ribosome;ribosome;translation
286	93	100	Crude_oil_contents	BnaC03g74450D	chrA03	98	98	AT2G05710.1	AT2G05710	aconitase 3	chrA03	C03_random	2364944	2370028	GO:0008152	metabolic process
287	93	100	Crude_oil_contents	BnaC04g11450D	chrA03	99	99	AT5G14800.1	AT5G14800	pyrroline-5- carboxylate (P5C) reductase	chrA03	C04	8949833	8951090	GO:0000166;GO:0004735;GO:0006561;GO:0016491;GO:0055114	nucleotide binding;pyrroline-5-carboxylate reductase activity;proline biosynthetic process;oxidoreductase activity;oxidation-reduction process
288	93	100	Crude_oil_contents	BnaC04g53720D	chrA03	98	98	NA	NA	NA	chrA03	C04_random	1226539	1229217	GO:0015031;GO:0016021	protein transport;integral component of membrane
289	93	100	Crude_oil_contents	BnaC05g22070D	chrA03	93	93	NA	NA	NA	chrA03	C05	15930883	15933611	NA	NA
290	93	100	Crude_oil_contents	BnaC05g38100D	chrA03	93	93	AT3G15530.1	AT3G15530	S-adenosyl-L-methionine-dependent methyltransferases superfamily protein	chrA03	C05	36916828	36918370	GO:0008152;GO:0008168	metabolic process;methyltransferase activity
291	93	100	Crude_oil_contents	BnaC05g38860D	chrA03	93	93	AT3G14720.1	AT3G14720	MAP kinase 19	chrA03	C05	37450859	37453750	GO:0004672;GO:0004707;GO:0004713;GO:0005524;GO:0006468	protein kinase activity;MAP kinase activity;protein tyrosine kinase activity;ATP binding;protein phosphorylation
292	93	100	Crude_oil_contents	BnaC06g06380D	chrA03	95	95	AT1G53510.1	AT1G53510	mitogen-activated protein kinase 18	chrA03	C06	6877369	6880666	GO:0004672;GO:0004707;GO:0004713;GO:0005524;GO:0006468	protein kinase activity;MAP kinase activity;protein tyrosine kinase activity;ATP binding;protein phosphorylation
293	93	100	Crude_oil_contents	BnaC07g41630D	chrA03	96	96	AT4G28940.1	AT4G28940	Phosphorylase superfamily protein	chrA03	C07	41420230	41426367	GO:0003824;GO:0009116	catalytic activity;nucleoside metabolic process
294	93	100	Crude_oil_contents	BnaC08g02150D	chrA03	98	98	AT1G07420.1	AT1G07420	sterol 4-alpha-methyl-oxidase 2-1	chrA03	C08	1635827	1640683	GO:0003924;GO:0005506;GO:0005525;GO:0005622;GO:0006184;GO:0006633;GO:0006886;GO:0006913;GO:0007165;GO:0007264;GO:0015031;GO:0016020;GO:0016491;GO:0055114	GTPase activity;iron ion binding;GTP binding;intracellular;NA;fatty acid biosynthetic process;intracellular protein transport;nucleocytoplasmic transport;signal transduction;small GTPase mediated signal transduction;protein transport;membrane;oxidoreductase activity;oxidation-reduction process
295	93	100	Crude_oil_contents	BnaC08g06040D	chrA03	95	95	NA	NA	NA	chrA03	C08	8587589	8588841	NA	NA
296	93	100	Crude_oil_contents	BnaC08g15220D	chrA03	98	98	AT1G11930.1	AT1G11930	Predicted pyridoxal phosphate-dependent enzyme, YBL036C type	chrA03	C08	19728122	19730088	NA	NA
297	93	100	Crude_oil_contents	BnaC08g17520D	chrA03	96	96	AT1G17745.2	AT1G17745	D-3-phosphoglycerate dehydrogenase	chrA03	C08	21112582	21117180	GO:0000166;GO:0004617;GO:0006564;GO:0008152;GO:0016597;GO:0048037;GO:0051287;GO:0055114	nucleotide binding;phosphoglycerate dehydrogenase activity;L-serine biosynthetic process;metabolic process;amino acid binding;cofactor binding;NAD binding;oxidation-reduction process
298	93	100	Crude_oil_contents	BnaC09g47230D	chrA03	96	96	AT5G09220.1	AT5G09220	amino acid permease 2	chrA03	C09	46685786	46688263	NA	NA
299	93	100	Crude_oil_contents	BnaCnng06780D	chrA03	98	98	AT1G09330.1	AT1G09330	unknown protein; FUNCTIONS IN: molecular_function unknown; INVOLVED IN: biological_process unknown; LOCATED IN: integral to membrane; EXPRESSED IN: 24 plant structures; EXPRESSED DURING: 15 growth stages; CONTAINS InterPro DOMAIN/s: Protein of unknown function DUF846, eukaryotic (InterPro:IPR008564); Has 518 Blast hits to 518 proteins in 206 species: Archae - 0; Bacteria - 0; Metazoa - 193; Fungi…	chrA03	Cnn_random	5831313	5833469	GO:0016021	integral component of membrane
300	93	100	Crude_oil_contents	BnaCnng18990D	chrA03	97	97	AT4G17530.1	AT4G17530	RAB GTPase homolog 1C	chrA03	Cnn_random	17727359	17730634	NA	NA
301	93	100	Crude_oil_contents	BnaCnng19300D	chrA03	98	98	AT4G13930.1	AT4G13930	serine hydroxymethyltransferase 4	chrA03	Cnn_random	17946792	17949313	GO:0003824;GO:0004372;GO:0006544;GO:0006563;GO:0030170	catalytic activity;glycine hydroxymethyltransferase activity;glycine metabolic process;L-serine metabolic process;pyridoxal phosphate binding
302	93	100	Crude_oil_contents	BnaCnng25150D	chrA03	96	96	NA	NA	NA	chrA03	Cnn_random	23644093	23646613	GO:0005515	protein binding
303	93	100	Crude_oil_contents	BnaCnng38960D	chrA03	97	97	AT1G52700.1	AT1G52700	alpha/beta-Hydrolases superfamily protein	chrA03	Cnn_random	37629966	37632298	GO:0016787	hydrolase activity
304	93	100	Crude_oil_contents	BnaCnng62600D	chrA03	99	99	AT2G06850.1	AT2G06850	xyloglucan endotransglucosylase/hydrolase 4	chrA03	Cnn_random	62371172	62373193	GO:0005618;GO:0005975;GO:0006073;GO:0016762;GO:0048046	cell wall;carbohydrate metabolic process;cellular glucan metabolic process;xyloglucan:xyloglucosyl transferase activity;apoplast
305	93	100	Crude_oil_contents	BnaCnng77840D	chrA03	95	95	NA	NA	NA	chrA03	Cnn_random	79365206	79366186	GO:0005515	protein binding
306	169	177	days_to_bolt	BnaA01g00600D	chrA10	177	177	AT4G37310.1	AT4G37310	cytochrome P450, family 81, subfamily H, polypeptide 1	chrA10	A01	329720	332302	GO:0005506;GO:0009055;GO:0020037;GO:0055114	iron ion binding;electron carrier activity;heme binding;oxidation-reduction process
307	169	177	days_to_bolt	BnaA01g00670D	chrA10	174	174	AT4G37260.1	AT4G37260	myb domain protein 73	chrA10	A01	360234	361364	GO:0003677;GO:0003682	DNA binding;chromatin binding
308	169	177	days_to_bolt	BnaA01g00790D	chrA10	177	177	AT4G37010.2	AT4G37010	centrin 2	chrA10	A01	460210	462288	GO:0005509	calcium ion binding
309	169	177	days_to_bolt	BnaA01g10000D	chrA10	176	176	AT4G19420.1	AT4G19420	Pectinacetylesterase family protein	chrA10	A01	4969524	4976700	NA	NA
310	169	177	days_to_bolt	BnaA01g14850D	chrA10	174	174	AT4G25620.1	AT4G25620	hydroxyproline-rich glycoprotein family protein	chrA10	A01	7495811	7497675	NA	NA
311	169	177	days_to_bolt	BnaA01g32040D	chrA10	169	169	AT3G09830.1	AT3G09830	Protein kinase superfamily protein	chrA10	A01	21660995	21663662	GO:0004672;GO:0004713;GO:0005524;GO:0006468	protein kinase activity;protein tyrosine kinase activity;ATP binding;protein phosphorylation
312	169	177	days_to_bolt	BnaA01g35060D	chrA10	174	174	AT4G20260.4	AT4G20260	plasma-membrane associated cation-binding protein 1	chrA10	A01_random	363570	366449	NA	NA
313	169	177	days_to_bolt	BnaA02g04910D	chrA10	173	173	AT5G20520.1	AT5G20520	alpha/beta-Hydrolases superfamily protein	chrA10	A02	2178018	2180838	NA	NA
314	169	177	days_to_bolt	BnaA02g04960D	chrA10	177	177	AT5G20630.1	AT5G20630	germin 3	chrA10	A02	2196895	2197530	GO:0030145;GO:0045735;GO:0048046	manganese ion binding;nutrient reservoir activity;apoplast
315	169	177	days_to_bolt	BnaA02g05060D	chrA10	177	177	AT5G20720.1	AT5G20720	chaperonin 20	chrA10	A02	2257006	2259405	GO:0005524;GO:0005737;GO:0006457	ATP binding;cytoplasm;protein folding
316	169	177	days_to_bolt	BnaA02g15610D	chrA10	173	173	AT1G71870.1	AT1G71870	MATE efflux family protein	chrA10	A02	9020755	9022610	GO:0006855;GO:0015238;GO:0015297;GO:0016020;GO:0055085	drug transmembrane transport;drug transmembrane transporter activity;antiporter activity;membrane;transmembrane transport
317	169	177	days_to_bolt	BnaA02g15900D	chrA10	173	173	NA	NA	NA	chrA10	A02	9353382	9353786	GO:0004866	endopeptidase inhibitor activity
318	169	177	days_to_bolt	BnaA02g18380D	chrA10	175	175	AT1G77470.1	AT1G77470	replication factor C subunit 3	chrA10	A02	11156281	11158552	GO:0000166;GO:0003677;GO:0005524;GO:0006260;GO:0017111	nucleotide binding;DNA binding;ATP binding;DNA replication;nucleoside-triphosphatase activity
319	169	177	days_to_bolt	BnaA02g19770D	chrA10	176	176	AT1G80380.2	AT1G80380	P-loop containing nucleoside triphosphate hydrolases superfamily protein	chrA10	A02	12252943	12255630	NA	NA
320	169	177	days_to_bolt	BnaA02g22370D	chrA10	177	177	NA	NA	NA	chrA10	A02	14886484	14887548	GO:0005507;GO:0009055	copper ion binding;electron carrier activity
321	169	177	days_to_bolt	BnaA02g22580D	chrA10	177	177	AT5G44290.1	AT5G44290	Protein kinase superfamily protein	chrA10	A02	15114736	15117571	GO:0004672;GO:0004674;GO:0004713;GO:0005524;GO:0006468	protein kinase activity;protein serine/threonine kinase activity;protein tyrosine kinase activity;ATP binding;protein phosphorylation
322	169	177	days_to_bolt	BnaA02g23440D	chrA10	173	173	AT4G10150.1	AT4G10150	RING/U-box superfamily protein	chrA10	A02	16637253	16639763	GO:0005515;GO:0008270	protein binding;zinc ion binding
323	169	177	days_to_bolt	BnaA02g24320D	chrA10	177	177	NA	NA	NA	chrA10	A02	17685478	17685813	NA	NA
324	169	177	days_to_bolt	BnaA02g30290D	chrA10	176	176	AT5G48580.1	AT5G48580	FK506- and rapamycin-binding protein 15 kD-2	chrA10	A02	21938936	21940337	GO:0006457	protein folding
325	169	177	days_to_bolt	BnaA02g31110D	chrA10	177	177	AT5G27360.1	AT5G27360	Major facilitator superfamily protein	chrA10	A02	22501158	22506807	GO:0005215;GO:0006810;GO:0016020;GO:0016021;GO:0022857;GO:0022891;GO:0055085	transporter activity;transport;membrane;integral component of membrane;transmembrane transporter activity;substrate-specific transmembrane transporter activity;transmembrane transport
326	169	177	days_to_bolt	BnaA02g31900D	chrA10	173	173	AT5G25610.1	AT5G25610	BURP domain-containing protein	chrA10	A02	23001728	23004056	NA	NA
327	169	177	days_to_bolt	BnaA02g32440D	chrA10	173	173	AT5G24580.1	AT5G24580	Heavy metal transport/detoxification superfamily protein	chrA10	A02	23327037	23328873	GO:0030001;GO:0046872	metal ion transport;metal ion binding
328	169	177	days_to_bolt	BnaA02g36290D	chrA10	173	173	AT1G80760.1	AT1G80760	NOD26-like intrinsic protein 6;1	chrA10	A02_random	828760	830397	GO:0005215;GO:0006810;GO:0016020	transporter activity;transport;membrane
329	169	177	days_to_bolt	BnaA03g05840D	chrA10	176	176	AT5G16130.1	AT5G16130	Ribosomal protein S7e family protein	chrA10	A03	2657797	2659266	GO:0003735;GO:0005622;GO:0005840;GO:0006412	structural constituent of ribosome;intracellular;ribosome;translation
330	169	177	days_to_bolt	BnaA03g06440D	chrA10	174	174	AT5G17160.1	AT5G17160	unknown protein; BEST Arabidopsis thaliana protein match is: unknown protein (TAIR:AT3G03130.1); Has 14330 Blast hits to 10381 proteins in 896 species: Archae - 94; Bacteria - 2881; Metazoa - 4019; Fungi - 1576; Plants - 515; Viruses - 110; Other Eukaryotes - 5135 (source: NCBI BLink).	chrA10	A03	2862002	2864677	NA	NA
331	169	177	days_to_bolt	BnaA03g08490D	chrA10	177	177	AT5G22340.2	AT5G22340	unknown protein; FUNCTIONS IN: molecular_function unknown; INVOLVED IN: biological_process unknown; LOCATED IN: chloroplast; EXPRESSED IN: 22 plant structures; EXPRESSED DURING: 13 growth stages; Has 43 Blast hits to 43 proteins in 15 species: Archae - 0; Bacteria - 0; Metazoa - 0; Fungi - 0; Plants - 42; Viruses - 0; Other Eukaryotes - 1 (source: NCBI BLink).	chrA10	A03	3844927	3847414	NA	NA
332	169	177	days_to_bolt	BnaA03g18950D	chrA10	174	174	NA	NA	NA	chrA10	A03	8950855	8953035	NA	NA
333	169	177	days_to_bolt	BnaA03g25230D	chrA10	169	169	NA	NA	NA	chrA10	A03	12196960	12198413	NA	NA
334	169	177	days_to_bolt	BnaA03g36810D	chrA10	175	175	AT3G22840.1	AT3G22840	Chlorophyll A-B binding family protein	chrA10	A03	18085644	18087008	NA	NA
335	169	177	days_to_bolt	BnaA03g49240D	chrA10	173	173	AT4G28400.1	AT4G28400	Protein phosphatase 2C family protein	chrA10	A03	25336079	25337867	GO:0003824	catalytic activity
336	169	177	days_to_bolt	BnaA03g50820D	chrA10	177	177	AT1G06550.1	AT1G06550	ATP-dependent caseinolytic (Clp) protease/crotonase family protein	chrA10	A03	26390875	26392764	GO:0003824;GO:0008152	catalytic activity;metabolic process
337	169	177	days_to_bolt	BnaA03g50860D	chrA10	173	173	AT4G34090.3	AT4G34090	unknown protein; FUNCTIONS IN: molecular_function unknown; INVOLVED IN: biological_process unknown; EXPRESSED IN: 22 plant structures; EXPRESSED DURING: 13 growth stages; BEST Arabidopsis thaliana protein match is: unknown protein (TAIR:AT2G23370.1).	chrA10	A03	26404843	26406818	NA	NA
338	169	177	days_to_bolt	BnaA03g51760D	chrA10	176	176	AT4G31870.1	AT4G31870	glutathione peroxidase 7	chrA10	A03	26926615	26928434	GO:0004602;GO:0006979;GO:0055114	glutathione peroxidase activity;response to oxidative stress;oxidation-reduction process
339	169	177	days_to_bolt	BnaA03g51870D	chrA10	176	176	NA	NA	NA	chrA10	A03	27011585	27012581	NA	NA
340	169	177	days_to_bolt	BnaA04g01770D	chrA10	174	174	AT3G59010.1	AT3G59010	pectin methylesterase 61	chrA10	A04	1144780	1145185	NA	NA
341	169	177	days_to_bolt	BnaA04g04200D	chrA10	173	173	AT3G54260.1	AT3G54260	TRICHOME BIREFRINGENCE-LIKE 36	chrA10	A04	3076120	3078486	NA	NA
342	169	177	days_to_bolt	BnaA04g05850D	chrA10	173	173	NA	NA	NA	chrA10	A04	4501603	4502825	GO:0005509	calcium ion binding
343	169	177	days_to_bolt	BnaA04g06510D	chrA10	176	176	AT4G31870.1	AT4G31870	glutathione peroxidase 7	chrA10	A04	5100535	5102352	GO:0004602;GO:0006979;GO:0055114	glutathione peroxidase activity;response to oxidative stress;oxidation-reduction process
344	169	177	days_to_bolt	BnaA04g08570D	chrA10	177	177	AT5G38420.1	AT5G38420	Ribulose bisphosphate carboxylase (small chain) family protein	chrA10	A04	7592505	7593772	NA	NA
345	169	177	days_to_bolt	BnaA04g08720D	chrA10	175	175	AT5G38560.1	AT5G38560	Protein kinase superfamily protein	chrA10	A04	7746315	7749247	GO:0004672;GO:0004674;GO:0004713;GO:0005524;GO:0006468	protein kinase activity;protein serine/threonine kinase activity;protein tyrosine kinase activity;ATP binding;protein phosphorylation
346	169	177	days_to_bolt	BnaA04g09490D	chrA10	173	173	AT5G39660.1	AT5G39660	cycling DOF factor 2	chrA10	A04	8478697	8480748	GO:0003677;GO:0008270	DNA binding;zinc ion binding
347	169	177	days_to_bolt	BnaA04g10710D	chrA10	176	176	AT5G40950.1	AT5G40950	ribosomal protein large subunit 27	chrA10	A04	9388696	9389840	GO:0003735;GO:0005622;GO:0005840;GO:0006412	structural constituent of ribosome;intracellular;ribosome;translation
348	169	177	days_to_bolt	BnaA04g11490D	chrA10	177	177	AT5G38970.1	AT5G38970	brassinosteroid-6-oxidase 1	chrA10	A04	9939474	9942138	GO:0004497;GO:0005506;GO:0009055;GO:0020037;GO:0055114	monooxygenase activity;iron ion binding;electron carrier activity;heme binding;oxidation-reduction process
349	169	177	days_to_bolt	BnaA04g12310D	chrA10	169	169	AT4G00260.1	AT4G00260	Transcriptional factor B3 family protein	chrA10	A04	10455039	10461426	GO:0003677	DNA binding
350	169	177	days_to_bolt	BnaA04g17560D	chrA10	173	173	AT2G30490.1	AT2G30490	cinnamate-4-hydroxylase	chrA10	A04	14254342	14257981	GO:0005506;GO:0009055;GO:0020037;GO:0055114	iron ion binding;electron carrier activity;heme binding;oxidation-reduction process
351	169	177	days_to_bolt	BnaA04g22430D	chrA10	176	176	AT2G40270.1	AT2G40270	Protein kinase family protein	chrA10	A04	16914852	16917860	GO:0004672;GO:0004713;GO:0005524;GO:0006468	protein kinase activity;protein tyrosine kinase activity;ATP binding;protein phosphorylation
352	169	177	days_to_bolt	BnaA04g23290D	chrA10	177	177	AT2G40480.1	AT2G40480	Plant protein of unknown function (DUF827)	chrA10	A04	17359830	17362058	NA	NA
353	169	177	days_to_bolt	BnaA04g28540D	chrA10	177	177	AT2G29550.1	AT2G29550	tubulin beta-7 chain	chrA10	A04_random	864950	867028	GO:0003924;GO:0005200;GO:0005525;GO:0005874;GO:0006184;GO:0007017;GO:0043234;GO:0051258	GTPase activity;structural constituent of cytoskeleton;GTP binding;microtubule;NA;microtubule-based process;protein complex;protein polymerization
354	169	177	days_to_bolt	BnaA05g02180D	chrA10	175	175	NA	NA	NA	chrA10	A05	1236680	1237569	GO:0005509	calcium ion binding
355	169	177	days_to_bolt	BnaA05g05540D	chrA10	177	177	AT2G40100.1	AT2G40100	light harvesting complex photosystem II	chrA10	A05	2900837	2902424	GO:0016020	membrane
356	169	177	days_to_bolt	BnaA05g08150D	chrA10	171	171	AT2G36120.1	AT2G36120	Glycine-rich protein family	chrA10	A05	4459646	4460853	NA	NA
357	169	177	days_to_bolt	BnaA05g08790D	chrA10	173	173	AT2G35150.1	AT2G35150	EXORDIUM like 1	chrA10	A05	4857836	4858801	NA	NA
358	169	177	days_to_bolt	BnaA05g22550D	chrA10	176	176	AT3G17700.1	AT3G17700	cyclic nucleotide-binding transporter 1	chrA10	A05	17157632	17161030	GO:0005216;GO:0006811;GO:0016020;GO:0055085	ion channel activity;ion transport;membrane;transmembrane transport
359	169	177	days_to_bolt	BnaA05g23200D	chrA10	175	175	AT3G16620.1	AT3G16620	translocon outer complex protein 120	chrA10	A05	17579844	17584424	GO:0005525	GTP binding
360	169	177	days_to_bolt	BnaA05g23290D	chrA10	173	173	AT3G16520.3	AT3G16520	UDP-glucosyl transferase 88A1	chrA10	A05	17612904	17615420	GO:0008152	metabolic process
361	169	177	days_to_bolt	BnaA05g29190D	chrA10	173	173	NA	NA	NA	chrA10	A05	20482564	20483295	GO:0030246	carbohydrate binding
362	169	177	days_to_bolt	BnaA06g06360D	chrA10	175	175	AT1G10522.1	AT1G10522	unknown protein; FUNCTIONS IN: molecular_function unknown; INVOLVED IN: biological_process unknown; LOCATED IN: chloroplast; EXPRESSED IN: 23 plant structures; EXPRESSED DURING: 13 growth stages; Has 24 Blast hits to 24 proteins in 8 species: Archae - 0; Bacteria - 0; Metazoa - 0; Fungi - 0; Plants - 24; Viruses - 0; Other Eukaryotes - 0 (source: NCBI BLink).	chrA10	A06	3464305	3465791	NA	NA
363	169	177	days_to_bolt	BnaA06g16160D	chrA10	177	177	AT3G49120.1	AT3G49120	peroxidase CB	chrA10	A06	8983804	8989809	GO:0004601;GO:0006979;GO:0020037;GO:0055114	peroxidase activity;response to oxidative stress;heme binding;oxidation-reduction process
364	169	177	days_to_bolt	BnaA06g20530D	chrA10	173	173	AT5G62700.1	AT5G62700	tubulin beta chain 3	chrA10	A06	14030660	14032223	GO:0003924;GO:0005200;GO:0005525;GO:0005874;GO:0006184;GO:0007017;GO:0043234;GO:0051258	GTPase activity;structural constituent of cytoskeleton;GTP binding;microtubule;NA;microtubule-based process;protein complex;protein polymerization
365	169	177	days_to_bolt	BnaA06g22600D	chrA10	173	173	AT5G63190.1	AT5G63190	MA3 domain-containing protein	chrA10	A06	15798869	15802986	GO:0005488;GO:0016070	binding;RNA metabolic process
366	169	177	days_to_bolt	BnaA06g25130D	chrA10	174	174	AT2G18680.1	AT2G18680	unknown protein; FUNCTIONS IN: molecular_function unknown; INVOLVED IN: biological_process unknown; LOCATED IN: endomembrane system; EXPRESSED IN: male gametophyte, pollen tube; EXPRESSED DURING: L mature pollen stage, M germinated pollen stage; BEST Arabidopsis thaliana protein match is: unknown protein (TAIR:AT2G18690.1); Has 30201 Blast hits to 17322 proteins in 780 species: Archae - 12; Bacte…	chrA10	A06	17367533	17368637	NA	NA
367	169	177	days_to_bolt	BnaA06g26390D	chrA10	176	176	AT5G23750.1	AT5G23750	Remorin family protein	chrA10	A06	18154072	18155713	NA	NA
368	169	177	days_to_bolt	BnaA06g34490D	chrA10	175	175	AT2G01850.1	AT2G01850	endoxyloglucan transferase A3	chrA10	A06	22781504	22783856	GO:0005618;GO:0005975;GO:0006073;GO:0016762;GO:0048046	cell wall;carbohydrate metabolic process;cellular glucan metabolic process;xyloglucan:xyloglucosyl transferase activity;apoplast
369	169	177	days_to_bolt	BnaA06g37080D	chrA10	173	173	AT5G42720.1	AT5G42720	Glycosyl hydrolase family 17 protein	chrA10	A06	24183179	24185968	GO:0003824;GO:0005975	catalytic activity;carbohydrate metabolic process
370	169	177	days_to_bolt	BnaA07g05940D	chrA10	172	172	AT3G24090.1	AT3G24090	glutamine-fructose-6-phosphate transaminase (isomerizing)s;sugar binding;transaminases	chrA10	A07	6239185	6242453	GO:0004360;GO:0005737;GO:0005975;GO:0008152;GO:0016051;GO:0030246	glutamine-fructose-6-phosphate transaminase (isomerizing) activity;cytoplasm;carbohydrate metabolic process;metabolic process;carbohydrate biosynthetic process;carbohydrate binding
371	169	177	days_to_bolt	BnaA07g06130D	chrA10	175	175	NA	NA	NA	chrA10	A07	6450360	6451403	NA	NA
372	169	177	days_to_bolt	BnaA07g06460D	chrA10	171	171	AT2G26230.1	AT2G26230	uricase / urate oxidase / nodulin 35, putative	chrA10	A07	6775405	6777739	GO:0004846;GO:0006144;GO:0055114	urate oxidase activity;purine nucleobase metabolic process;oxidation-reduction process
373	169	177	days_to_bolt	BnaA07g19210D	chrA10	173	173	AT3G62150.1	AT3G62150	P-glycoprotein 21	chrA10	A07	15462014	15466975	GO:0000166;GO:0005524;GO:0006810;GO:0016021;GO:0016887;GO:0017111;GO:0055085	nucleotide binding;ATP binding;transport;integral component of membrane;ATPase activity;nucleoside-triphosphatase activity;transmembrane transport
374	169	177	days_to_bolt	BnaA07g21490D	chrA10	176	176	NA	NA	NA	chrA10	A07	16630156	16631174	GO:0006950;GO:0009415	response to stress;response to water
375	169	177	days_to_bolt	BnaA07g23870D	chrA10	177	177	AT1G70280.2	AT1G70280	NHL domain-containing protein	chrA10	A07	17863767	17866357	GO:0005515	protein binding
376	169	177	days_to_bolt	BnaA07g27450D	chrA10	177	177	AT1G68820.1	AT1G68820	Transmembrane Fragile-X-F-associated protein	chrA10	A07	19978110	19981226	GO:0005515;GO:0008270	protein binding;zinc ion binding
377	169	177	days_to_bolt	BnaA07g27560D	chrA10	174	174	AT1G68910.1	AT1G68910	WPP domain-interacting protein 2	chrA10	A07	20031268	20032173	NA	NA
378	169	177	days_to_bolt	BnaA07g37580D	chrA10	177	177	AT3G53720.1	AT3G53720	cation/H+ exchanger 20	chrA10	A07_random	1197473	1198816	NA	NA
379	169	177	days_to_bolt	BnaA08g00170D	chrA10	177	177	NA	NA	NA	chrA10	A08	151315	153189	NA	NA
380	169	177	days_to_bolt	BnaA08g03550D	chrA10	177	177	NA	NA	NA	chrA10	A08	2877742	2877992	NA	NA
381	169	177	days_to_bolt	BnaA08g07540D	chrA10	171	171	AT4G14030.1	AT4G14030	selenium-binding protein 1	chrA10	A08	7514007	7515784	GO:0008430	selenium binding
382	169	177	days_to_bolt	BnaA08g10180D	chrA10	177	177	NA	NA	NA	chrA10	A08	9516197	9517906	GO:0000166;GO:0008152;GO:0016491	nucleotide binding;metabolic process;oxidoreductase activity
383	169	177	days_to_bolt	BnaA08g12860D	chrA10	173	173	AT4G30860.1	AT4G30860	SET domain group 4	chrA10	A08	11310674	11313478	GO:0005515;GO:0005634;GO:0018024	protein binding;nucleus;histone-lysine N-methyltransferase activity
384	169	177	days_to_bolt	BnaA08g16560D	chrA10	177	177	AT2G21790.1	AT2G21790	ribonucleotide reductase 1	chrA10	A08	13460748	13465027	GO:0005524;GO:0005971;GO:0006260;GO:0055114	ATP binding;ribonucleoside-diphosphate reductase complex;DNA replication;oxidation-reduction process
385	169	177	days_to_bolt	BnaA08g21940D	chrA10	177	177	AT1G19770.1	AT1G19770	purine permease 14	chrA10	A08	16103262	16104999	NA	NA
386	169	177	days_to_bolt	BnaA08g27580D	chrA10	177	177	AT1G03820.1	AT1G03820	unknown protein; FUNCTIONS IN: molecular_function unknown; INVOLVED IN: biological_process unknown; LOCATED IN: endomembrane system; EXPRESSED IN: 21 plant structures; EXPRESSED DURING: 13 growth stages; Has 1345 Blast hits to 1122 proteins in 102 species: Archae - 2; Bacteria - 28; Metazoa - 28; Fungi - 30; Plants - 109; Viruses - 0; Other Eukaryotes - 1148 (source: NCBI BLink).	chrA10	A08	18339343	18340008	NA	NA
387	169	177	days_to_bolt	BnaA09g01960D	chrA10	176	176	AT3G27280.2	AT3G27280	prohibitin 4	chrA10	A09	989352	991536	GO:0016020	membrane
388	169	177	days_to_bolt	BnaA09g08530D	chrA10	177	177	AT2G15620.1	AT2G15620	nitrite reductase 1	chrA10	A09	4262964	4265153	GO:0016491;GO:0020037;GO:0051536;GO:0055114	oxidoreductase activity;heme binding;iron-sulfur cluster binding;oxidation-reduction process
389	169	177	days_to_bolt	BnaA09g13870D	chrA10	177	177	AT1G61120.1	AT1G61120	terpene synthase 04	chrA10	A09	7886699	7894111	GO:0000287;GO:0008152;GO:0010333;GO:0016829	magnesium ion binding;metabolic process;terpene synthase activity;lyase activity
390	169	177	days_to_bolt	BnaA09g16680D	chrA10	173	173	AT5G11250.1	AT5G11250	Disease resistance protein (TIR-NBS-LRR class)	chrA10	A09	10043740	10052430	GO:0005515;GO:0006952;GO:0007165;GO:0043531	protein binding;defense response;signal transduction;ADP binding
391	169	177	days_to_bolt	BnaA09g23550D	chrA10	177	177	AT1G33700.1	AT1G33700	Beta-glucosidase, GBA2 type family protein	chrA10	A09	16195992	16201233	GO:0003824;GO:0004348;GO:0006665;GO:0006680;GO:0016020;GO:0016021	catalytic activity;glucosylceramidase activity;sphingolipid metabolic process;glucosylceramide catabolic process;membrane;integral component of membrane
392	169	177	days_to_bolt	BnaA09g29760D	chrA10	177	177	AT1G24130.1	AT1G24130	Transducin/WD40 repeat-like superfamily protein	chrA10	A09	22250958	22252187	GO:0005515	protein binding
393	169	177	days_to_bolt	BnaA09g43010D	chrA10	172	172	NA	NA	NA	chrA10	A09	29911474	29912557	NA	NA
394	169	177	days_to_bolt	BnaA09g45520D	chrA10	177	177	AT1G14710.1	AT1G14710	hydroxyproline-rich glycoprotein family protein	chrA10	A09	31074031	31076367	NA	NA
395	169	177	days_to_bolt	BnaA09g54850D	chrA10	176	176	AT3G55040.1	AT3G55040	glutathione transferase lambda 2	chrA10	A09_random	2830326	2832001	GO:0005515	protein binding
396	169	177	days_to_bolt	BnaA10g06080D	chrA10	174	174	AT5G50380.1	AT5G50380	exocyst subunit exo70 family protein F1	chrA10	A10	4381496	4383553	GO:0000145;GO:0006887	exocyst;exocytosis
397	169	177	days_to_bolt	BnaA10g06710D	chrA10	174	174	AT5G53370.1	AT5G53370	pectin methylesterase PCR fragment F	chrA10	A10	5172031	5173593	GO:0004857;GO:0005618;GO:0030599;GO:0042545	enzyme inhibitor activity;cell wall;pectinesterase activity;cell wall modification
398	169	177	days_to_bolt	BnaA10g07790D	chrA10	177	177	AT5G51720.1	AT5G51720	2 iron, 2 sulfur cluster binding	chrA10	A10	6320036	6321153	GO:0043231	intracellular membrane-bounded organelle
399	169	177	days_to_bolt	BnaA10g29850D	chrA10	169	169	AT5G13680.1	AT5G13680	IKI3 family protein	chrA10	A10_random	1961762	1966659	GO:0005515	protein binding
400	169	177	days_to_bolt	BnaA10g30140D	chrA10	174	174	NA	NA	NA	chrA10	A10_random	2088065	2089868	GO:0004190;GO:0006508	aspartic-type endopeptidase activity;proteolysis
401	169	177	days_to_bolt	BnaAnng04290D	chrA10	177	177	AT1G60950.1	AT1G60950	2Fe-2S ferredoxin-like superfamily protein	chrA10	Ann_random	4399020	4399710	GO:0009055;GO:0022900;GO:0051536	electron carrier activity;electron transport chain;iron-sulfur cluster binding
402	169	177	days_to_bolt	BnaAnng05960D	chrA10	173	173	NA	NA	NA	chrA10	Ann_random	6113124	6114103	NA	NA
403	169	177	days_to_bolt	BnaAnng11700D	chrA10	173	173	AT3G50560.1	AT3G50560	NAD(P)-binding Rossmann-fold superfamily protein	chrA10	Ann_random	12687758	12690947	GO:0000166;GO:0008152;GO:0016491	nucleotide binding;metabolic process;oxidoreductase activity
404	169	177	days_to_bolt	BnaAnng17270D	chrA10	173	173	AT5G42970.1	AT5G42970	Proteasome component (PCI) domain protein	chrA10	Ann_random	18381637	18384192	GO:0005515	protein binding
405	169	177	days_to_bolt	BnaAnng18550D	chrA10	175	175	AT4G00150.1	AT4G00150	GRAS family transcription factor	chrA10	Ann_random	19843943	19845806	NA	NA
406	169	177	days_to_bolt	BnaAnng22540D	chrA10	173	173	AT1G18730.1	AT1G18730	NDH dependent flow 6	chrA10	Ann_random	25310151	25312070	NA	NA
407	169	177	days_to_bolt	BnaAnng39850D	chrA10	177	177	NA	NA	NA	chrA10	Ann_random	45388005	45388948	GO:0000166	nucleotide binding
408	169	177	days_to_bolt	BnaAnng41520D	chrA10	174	174	AT5G10770.1	AT5G10770	Eukaryotic aspartyl protease family protein	chrA10	Ann_random	47955646	47957422	GO:0004190;GO:0006508	aspartic-type endopeptidase activity;proteolysis
409	169	177	days_to_bolt	BnaC01g11750D	chrA10	174	174	AT4G19420.1	AT4G19420	Pectinacetylesterase family protein	chrA10	C01	7359845	7365934	NA	NA
410	169	177	days_to_bolt	BnaC01g15480D	chrA10	173	173	AT4G23680.1	AT4G23680	Polyketide cyclase/dehydrase and lipid transport superfamily protein	chrA10	C01	10579330	10580821	GO:0006952;GO:0009607	defense response;response to biotic stimulus
411	169	177	days_to_bolt	BnaC02g15030D	chrA10	177	177	AT5G52540.1	AT5G52540	Protein of unknown function (DUF819)	chrA10	C02	10526686	10528810	NA	NA
412	169	177	days_to_bolt	BnaC02g16270D	chrA10	175	175	AT1G64970.1	AT1G64970	gamma-tocopherol methyltransferase	chrA10	C02	11894033	11896047	GO:0008152;GO:0008168	metabolic process;methyltransferase activity
413	169	177	days_to_bolt	BnaC02g16510D	chrA10	177	177	AT1G65290.1	AT1G65290	mitochondrial acyl carrier protein 2	chrA10	C02	12014553	12015596	GO:0006633	fatty acid biosynthetic process
414	169	177	days_to_bolt	BnaC02g23140D	chrA10	176	176	AT1G80380.2	AT1G80380	P-loop containing nucleoside triphosphate hydrolases superfamily protein	chrA10	C02	20153734	20156521	NA	NA
415	169	177	days_to_bolt	BnaC02g25080D	chrA10	175	175	AT1G78630.1	AT1G78630	Ribosomal protein L13 family protein	chrA10	C02	22451749	22453116	GO:0003735;GO:0005840;GO:0006412	structural constituent of ribosome;ribosome;translation
416	169	177	days_to_bolt	BnaC02g27710D	chrA10	175	175	AT4G01150.1	AT4G01150	unknown protein; FUNCTIONS IN: molecular_function unknown; INVOLVED IN: biological_process unknown; LOCATED IN: thylakoid, chloroplast thylakoid membrane, chloroplast, plastoglobule, chloroplast envelope; EXPRESSED IN: 23 plant structures; EXPRESSED DURING: 14 growth stages; BEST Arabidopsis thaliana protein match is: unknown protein (TAIR:AT4G38100.1); Has 323 Blast hits to 323 proteins in 59 sp…	chrA10	C02	25644160	25645288	NA	NA
417	169	177	days_to_bolt	BnaC02g28980D	chrA10	175	175	AT4G11010.1	AT4G11010	nucleoside diphosphate kinase 3	chrA10	C02	28414659	28416611	GO:0004550;GO:0005524;GO:0006165;GO:0006183;GO:0006228;GO:0006241	nucleoside diphosphate kinase activity;ATP binding;nucleoside diphosphate phosphorylation;GTP biosynthetic process;UTP biosynthetic process;CTP biosynthetic process
418	169	177	days_to_bolt	BnaC02g30550D	chrA10	177	177	NA	NA	NA	chrA10	C02	32355627	32356715	GO:0005507;GO:0009055	copper ion binding;electron carrier activity
419	169	177	days_to_bolt	BnaC02g38800D	chrA10	173	173	AT5G48880.2	AT5G48880	peroxisomal 3-keto-acyl-CoA thiolase 2	chrA10	C02	41783404	41787189	GO:0003824;GO:0008152	catalytic activity;metabolic process
420	169	177	days_to_bolt	BnaC02g48360D	chrA10	173	173	AT5G26860.1	AT5G26860	lon protease 1	chrA10	C02_random	4617333	4623234	GO:0000166;GO:0004176;GO:0004252;GO:0005524;GO:0006508;GO:0006515;GO:0017111	nucleotide binding;ATP-dependent peptidase activity;serine-type endopeptidase activity;ATP binding;proteolysis;misfolded or incompletely synthesized protein catabolic process;nucleoside-triphosphatase activity
421	169	177	days_to_bolt	BnaC03g01260D	chrA10	173	173	NA	NA	NA	chrA10	C03	568500	568796	NA	NA
422	169	177	days_to_bolt	BnaC03g16120D	chrA10	176	176	AT5G51100.1	AT5G51100	Fe superoxide dismutase 2	chrA10	C03	8147576	8149520	GO:0004784;GO:0006801;GO:0046872;GO:0055114	superoxide dismutase activity;superoxide metabolic process;metal ion binding;oxidation-reduction process
423	169	177	days_to_bolt	BnaC03g32290D	chrA10	177	177	AT3G01790.1	AT3G01790	Ribosomal protein L13 family protein	chrA10	C03	19869285	19871026	GO:0003735;GO:0005840;GO:0006412	structural constituent of ribosome;ribosome;translation
424	169	177	days_to_bolt	BnaC03g34950D	chrA10	174	174	AT3G06860.1	AT3G06860	multifunctional protein 2	chrA10	C03	21230822	21235581	GO:0000166;GO:0003824;GO:0003857;GO:0006631;GO:0008152;GO:0016491;GO:0050662;GO:0055114	nucleotide binding;catalytic activity;3-hydroxyacyl-CoA dehydrogenase activity;fatty acid metabolic process;metabolic process;oxidoreductase activity;coenzyme binding;oxidation-reduction process
425	169	177	days_to_bolt	BnaC03g42240D	chrA10	169	169	NA	NA	NA	chrA10	C03	27040063	27041370	NA	NA
426	169	177	days_to_bolt	BnaC03g49060D	chrA10	177	177	NA	NA	NA	chrA10	C03	33918892	33920067	GO:0003735;GO:0005622;GO:0005840;GO:0006412	structural constituent of ribosome;intracellular;ribosome;translation
427	169	177	days_to_bolt	BnaC03g53110D	chrA10	173	173	AT3G48420.1	AT3G48420	Haloacid dehalogenase-like hydrolase (HAD) superfamily protein	chrA10	C03	38245076	38247190	GO:0016787	hydrolase activity
428	169	177	days_to_bolt	BnaC03g56370D	chrA10	177	177	NA	NA	NA	chrA10	C03	45686490	45687102	NA	NA
429	169	177	days_to_bolt	BnaC03g59670D	chrA10	177	177	AT1G30380.1	AT1G30380	photosystem I subunit K	chrA10	C03	48943591	48944725	GO:0009522;GO:0015979;GO:0016020;GO:0016168	photosystem I;photosynthesis;membrane;chlorophyll binding
430	169	177	days_to_bolt	BnaC03g62390D	chrA10	176	176	AT4G35600.2	AT4G35600	Protein kinase superfamily protein	chrA10	C03	51566356	51569491	GO:0004672;GO:0004674;GO:0004713;GO:0005524;GO:0006468	protein kinase activity;protein serine/threonine kinase activity;protein tyrosine kinase activity;ATP binding;protein phosphorylation
431	169	177	days_to_bolt	BnaC03g65700D	chrA10	173	173	AT4G34920.1	AT4G34920	PLC-like phosphodiesterases superfamily protein	chrA10	C03	55411719	55412941	GO:0006629;GO:0008081	lipid metabolic process;phosphoric diester hydrolase activity
432	169	177	days_to_bolt	BnaC03g70990D	chrA10	177	177	AT1G56010.2	AT1G56010	NAC domain containing protein 1	chrA10	C03	60476145	60481228	GO:0003677	DNA binding
433	169	177	days_to_bolt	BnaC03g73610D	chrA10	173	173	AT3G13080.1	AT3G13080	multidrug resistance-associated protein 3	chrA10	C03_random	1680241	1682625	GO:0000166;GO:0005524;GO:0006810;GO:0016021;GO:0016887;GO:0017111;GO:0055085	nucleotide binding;ATP binding;transport;integral component of membrane;ATPase activity;nucleoside-triphosphatase activity;transmembrane transport
434	169	177	days_to_bolt	BnaC03g73620D	chrA10	173	173	AT3G13080.1	AT3G13080	multidrug resistance-associated protein 3	chrA10	C03_random	1682706	1684973	GO:0000166;GO:0005524;GO:0006810;GO:0016021;GO:0016887;GO:0017111;GO:0055085	nucleotide binding;ATP binding;transport;integral component of membrane;ATPase activity;nucleoside-triphosphatase activity;transmembrane transport
435	169	177	days_to_bolt	BnaC03g74850D	chrA10	173	173	AT5G63190.1	AT5G63190	MA3 domain-containing protein	chrA10	C03_random	2881165	2884371	GO:0005488;GO:0016070	binding;RNA metabolic process
436	169	177	days_to_bolt	BnaC03g75340D	chrA10	177	177	AT3G26060.2	AT3G26060	Thioredoxin superfamily protein	chrA10	C03_random	4013336	4014982	GO:0016209;GO:0016491;GO:0055114	antioxidant activity;oxidoreductase activity;oxidation-reduction process
437	169	177	days_to_bolt	BnaC04g00750D	chrA10	175	175	AT2G46680.1	AT2G46680	homeobox 7	chrA10	C04	632943	634187	GO:0000976;GO:0003677;GO:0003700;GO:0005634;GO:0043565	transcription regulatory region sequence-specific DNA binding;DNA binding;transcription factor activity, sequence-specific DNA binding;nucleus;sequence-specific DNA binding
438	169	177	days_to_bolt	BnaC04g05260D	chrA10	177	177	AT2G40100.1	AT2G40100	light harvesting complex photosystem II	chrA10	C04	3728888	3731176	GO:0016020	membrane
439	169	177	days_to_bolt	BnaC04g14160D	chrA10	177	177	AT2G29340.1	AT2G29340	NAD-dependent epimerase/dehydratase family protein	chrA10	C04	11543119	11544750	GO:0000166;GO:0008152;GO:0016491	nucleotide binding;metabolic process;oxidoreductase activity
440	169	177	days_to_bolt	BnaC04g17350D	chrA10	171	171	AT5G43120.1	AT5G43120	ARM-repeat/Tetratricopeptide repeat (TPR)-like protein	chrA10	C04	15600612	15602520	GO:0005515	protein binding
441	169	177	days_to_bolt	BnaC04g20750D	chrA10	176	176	AT3G63260.1	AT3G63260	Protein kinase superfamily protein	chrA10	C04	21803587	21805755	GO:0004672;GO:0004674;GO:0004713;GO:0005524;GO:0006468	protein kinase activity;protein serine/threonine kinase activity;protein tyrosine kinase activity;ATP binding;protein phosphorylation
442	169	177	days_to_bolt	BnaC04g29670D	chrA10	177	177	AT5G35630.1	AT5G35630	glutamine synthetase 2	chrA10	C04	31248390	31251689	GO:0003824;GO:0004356;GO:0006542;GO:0006807	catalytic activity;glutamate-ammonia ligase activity;glutamine biosynthetic process;nitrogen compound metabolic process
443	169	177	days_to_bolt	BnaC04g33430D	chrA10	177	177	AT2G21540.1	AT2G21540	SEC14-like 3	chrA10	C04	35061283	35064864	GO:0005215;GO:0005622;GO:0006810	transporter activity;intracellular;transport
444	169	177	days_to_bolt	BnaC04g41050D	chrA10	173	173	AT2G30250.1	AT2G30250	WRKY DNA-binding protein 25	chrA10	C04	41804951	41806526	GO:0003700;GO:0043565	transcription factor activity, sequence-specific DNA binding;sequence-specific DNA binding
445	169	177	days_to_bolt	BnaC04g43770D	chrA10	169	169	AT2G33350.1	AT2G33350	CCT motif family protein	chrA10	C04	44055181	44058662	GO:0005515	protein binding
446	169	177	days_to_bolt	BnaC04g45750D	chrA10	176	176	NA	NA	NA	chrA10	C04	45353315	45353959	NA	NA
447	169	177	days_to_bolt	BnaC04g46930D	chrA10	176	176	AT2G40270.1	AT2G40270	Protein kinase family protein	chrA10	C04	46074783	46077725	GO:0004672;GO:0004713;GO:0005524;GO:0006468	protein kinase activity;protein tyrosine kinase activity;ATP binding;protein phosphorylation
448	169	177	days_to_bolt	BnaC04g55720D	chrA10	177	177	AT4G13670.1	AT4G13670	plastid transcriptionally active 5	chrA10	C04_random	3381249	3383732	GO:0031072;GO:0051082	heat shock protein binding;unfolded protein binding
449	169	177	days_to_bolt	BnaC04g55960D	chrA10	174	174	AT5G37540.1	AT5G37540	Eukaryotic aspartyl protease family protein	chrA10	C04_random	3628580	3630200	GO:0004190;GO:0006508	aspartic-type endopeptidase activity;proteolysis
450	169	177	days_to_bolt	BnaC05g05150D	chrA10	174	174	AT1G07370.1	AT1G07370	proliferating cellular nuclear antigen 1	chrA10	C05	2502317	2502896	GO:0003677;GO:0006275;GO:0030337;GO:0043626	DNA binding;regulation of DNA replication;DNA polymerase processivity factor activity;PCNA complex
451	169	177	days_to_bolt	BnaC05g06190D	chrA10	176	176	AT1G08540.1	AT1G08540	RNApolymerase sigma subunit 2	chrA10	C05	3048192	3051484	GO:0003677;GO:0003700;GO:0016987	DNA binding;transcription factor activity, sequence-specific DNA binding;sigma factor activity
452	169	177	days_to_bolt	BnaC05g06650D	chrA10	173	173	AT1G09155.1	AT1G09155	phloem protein 2-B15	chrA10	C05	3281248	3282283	GO:0005515	protein binding
453	169	177	days_to_bolt	BnaC05g11220D	chrA10	176	176	AT1G14980.1	AT1G14980	chaperonin 10	chrA10	C05	6594713	6595633	GO:0005524;GO:0005737;GO:0006457	ATP binding;cytoplasm;protein folding
454	169	177	days_to_bolt	BnaC05g12590D	chrA10	176	176	NA	NA	NA	chrA10	C05	7346572	7347085	NA	NA
455	169	177	days_to_bolt	BnaC05g15870D	chrA10	177	177	AT1G20560.1	AT1G20560	acyl activating enzyme 1	chrA10	C05	9663726	9665733	GO:0003824;GO:0008152	catalytic activity;metabolic process
456	169	177	days_to_bolt	BnaC05g22340D	chrA10	174	174	AT1G29320.1	AT1G29320	Transducin/WD40 repeat-like superfamily protein	chrA10	C05	16208668	16210897	GO:0005515	protein binding
457	169	177	days_to_bolt	BnaC05g23270D	chrA10	176	176	AT1G30380.1	AT1G30380	photosystem I subunit K	chrA10	C05	17439140	17440268	GO:0009522;GO:0015979;GO:0016020;GO:0016168	photosystem I;photosynthesis;membrane;chlorophyll binding
458	169	177	days_to_bolt	BnaC05g24600D	chrA10	176	176	AT1G32470.1	AT1G32470	Single hybrid motif superfamily protein	chrA10	C05	19071759	19072871	GO:0005960;GO:0006546;GO:0019464	glycine cleavage complex;glycine catabolic process;glycine decarboxylation via glycine cleavage system
459	169	177	days_to_bolt	BnaC05g28570D	chrA10	176	176	AT1G32470.1	AT1G32470	Single hybrid motif superfamily protein	chrA10	C05	26792282	26793279	GO:0005960;GO:0006546;GO:0019464	glycine cleavage complex;glycine catabolic process;glycine decarboxylation via glycine cleavage system
460	169	177	days_to_bolt	BnaC06g11860D	chrA10	175	175	AT5G35220.1	AT5G35220	Peptidase M50 family protein	chrA10	C06	14000197	14001057	NA	NA
461	169	177	days_to_bolt	BnaC06g14820D	chrA10	173	173	AT3G53540.1	AT3G53540	unknown protein; LOCATED IN: plasma membrane; EXPRESSED IN: 24 plant structures; EXPRESSED DURING: 14 growth stages; CONTAINS InterPro DOMAIN/s: Protein of unknown function DUF3741 (InterPro:IPR022212); BEST Arabidopsis thaliana protein match is: Protein of unknown function (DUF3741) (TAIR:AT4G28760.2); Has 1710 Blast hits to 868 proteins in 206 species: Archae - 2; Bacteria - 409; Metazoa - 304;…	chrA10	C06	17535406	17539097	NA	NA
462	169	177	days_to_bolt	BnaC06g25110D	chrA10	177	177	AT1G69890.1	AT1G69890	Protein of unknown function (DUF569)	chrA10	C06	26652389	26653675	NA	NA
463	169	177	days_to_bolt	BnaC06g25390D	chrA10	177	177	AT1G69310.1	AT1G69310	WRKY DNA-binding protein 57	chrA10	C06	27030319	27032321	GO:0003700;GO:0043565	transcription factor activity, sequence-specific DNA binding;sequence-specific DNA binding
464	169	177	days_to_bolt	BnaC07g00280D	chrA10	169	169	NA	NA	NA	chrA10	C07	522658	524284	GO:0003755;GO:0006457	peptidyl-prolyl cis-trans isomerase activity;protein folding
465	169	177	days_to_bolt	BnaC07g08000D	chrA10	172	172	AT2G26230.1	AT2G26230	uricase / urate oxidase / nodulin 35, putative	chrA10	C07	12890949	12893387	GO:0004846;GO:0006144;GO:0055114	urate oxidase activity;purine nucleobase metabolic process;oxidation-reduction process
466	169	177	days_to_bolt	BnaC07g08660D	chrA10	177	177	AT1G30960.1	AT1G30960	GTP-binding family protein	chrA10	C07	13673030	13675005	GO:0003723;GO:0005525;GO:0005622	RNA binding;GTP binding;intracellular
467	169	177	days_to_bolt	BnaC07g11560D	chrA10	173	173	AT1G27600.1	AT1G27600	Nucleotide-diphospho-sugar transferases superfamily protein	chrA10	C07	17100056	17102441	GO:0015018;GO:0016020	galactosylgalactosylxylosylprotein 3-beta-glucuronosyltransferase activity;membrane
468	169	177	days_to_bolt	BnaC07g18200D	chrA10	177	177	AT5G44790.1	AT5G44790	copper-exporting ATPase / responsive-to-antagonist 1 / copper-transporting ATPase (RAN1)	chrA10	C07	24784859	24788931	GO:0000166;GO:0005507;GO:0006812;GO:0006825;GO:0016021;GO:0019829;GO:0030001;GO:0043682;GO:0046872	nucleotide binding;copper ion binding;cation transport;copper ion transport;integral component of membrane;cation-transporting ATPase activity;metal ion transport;copper-transporting ATPase activity;metal ion binding
469	169	177	days_to_bolt	BnaC07g20310D	chrA10	176	176	AT5G47560.1	AT5G47560	tonoplast dicarboxylate transporter	chrA10	C07	26981061	26986193	GO:0005215;GO:0006814;GO:0016020;GO:0055085	transporter activity;sodium ion transport;membrane;transmembrane transport
470	169	177	days_to_bolt	BnaC07g21270D	chrA10	175	175	AT2G01850.1	AT2G01850	endoxyloglucan transferase A3	chrA10	C07	27924320	27926617	GO:0005618;GO:0005975;GO:0006073;GO:0016762;GO:0048046	cell wall;carbohydrate metabolic process;cellular glucan metabolic process;xyloglucan:xyloglucosyl transferase activity;apoplast
471	169	177	days_to_bolt	BnaC07g22240D	chrA10	176	176	AT2G03340.1	AT2G03340	WRKY DNA-binding protein 3	chrA10	C07	28773501	28775930	GO:0003700;GO:0043565	transcription factor activity, sequence-specific DNA binding;sequence-specific DNA binding
472	169	177	days_to_bolt	BnaC07g22750D	chrA10	176	176	AT3G25585.2	AT3G25585	aminoalcoholphosphotransferase	chrA10	C07	29212396	29215570	GO:0008654;GO:0016020	phospholipid biosynthetic process;membrane
473	169	177	days_to_bolt	BnaC07g27140D	chrA10	173	173	AT5G49330.1	AT5G49330	myb domain protein 111	chrA10	C07	32745845	32747702	GO:0003677;GO:0003682	DNA binding;chromatin binding
474	169	177	days_to_bolt	BnaC07g33860D	chrA10	175	175	NA	NA	NA	chrA10	C07	36844533	36845516	NA	NA
475	169	177	days_to_bolt	BnaC07g39090D	chrA10	173	173	AT4G24770.1	AT4G24770	31-kDa RNA binding protein	chrA10	C07	40168577	40170401	GO:0000166;GO:0003676	nucleotide binding;nucleic acid binding
476	169	177	days_to_bolt	BnaC07g41250D	chrA10	175	175	AT4G28400.1	AT4G28400	Protein phosphatase 2C family protein	chrA10	C07	41209491	41211338	GO:0003824	catalytic activity
477	169	177	days_to_bolt	BnaC07g43540D	chrA10	177	177	AT4G31870.1	AT4G31870	glutathione peroxidase 7	chrA10	C07	42548055	42550137	GO:0004602;GO:0006979;GO:0055114	glutathione peroxidase activity;response to oxidative stress;oxidation-reduction process
478	169	177	days_to_bolt	BnaC07g43630D	chrA10	176	176	AT4G32020.1	AT4G32020	unknown protein; FUNCTIONS IN: molecular_function unknown; INVOLVED IN: biological_process unknown; LOCATED IN: chloroplast; EXPRESSED IN: 24 plant structures; EXPRESSED DURING: 15 growth stages; BEST Arabidopsis thaliana protein match is: unknown protein (TAIR:AT2G25250.1); Has 65 Blast hits to 65 proteins in 19 species: Archae - 0; Bacteria - 0; Metazoa - 3; Fungi - 8; Plants - 54; Viruses - 0;…	chrA10	C07	42605494	42606608	NA	NA
479	169	177	days_to_bolt	BnaC07g46650D	chrA10	177	177	AT4G37630.1	AT4G37630	cyclin d5;1	chrA10	C07	44176391	44178158	NA	NA
480	169	177	days_to_bolt	BnaC07g48400D	chrA10	173	173	AT1G22400.1	AT1G22400	UDP-Glycosyltransferase superfamily protein	chrA10	C07_random	1000571	1002159	GO:0008152	metabolic process
481	169	177	days_to_bolt	BnaC08g00870D	chrA10	176	176	AT1G04650.1	AT1G04650	unknown protein; Has 30201 Blast hits to 17322 proteins in 780 species: Archae - 12; Bacteria - 1396; Metazoa - 17338; Fungi - 3422; Plants - 5037; Viruses - 0; Other Eukaryotes - 2996 (source: NCBI BLink).	chrA10	C08	608461	612553	NA	NA
482	169	177	days_to_bolt	BnaC08g03600D	chrA10	177	177	AT1G48350.1	AT1G48350	Ribosomal L18p/L5e family protein	chrA10	C08	3472031	3473123	GO:0003735;GO:0005622;GO:0005840;GO:0006412	structural constituent of ribosome;intracellular;ribosome;translation
483	169	177	days_to_bolt	BnaC08g18620D	chrA10	176	176	AT1G19150.1	AT1G19150	photosystem I light harvesting complex gene 6	chrA10	C08	21692476	21693699	GO:0016020	membrane
484	169	177	days_to_bolt	BnaC08g20040D	chrA10	171	171	AT1G21920.1	AT1G21920	Histone H3 K4-specific methyltransferase SET7/9 family protein	chrA10	C08	22816628	22818521	NA	NA
485	169	177	days_to_bolt	BnaC08g27100D	chrA10	174	174	AT3G56170.1	AT3G56170	Ca-2+ dependent nuclease	chrA10	C08	28245845	28247938	GO:0000166;GO:0003676;GO:0004518;GO:0004812;GO:0005524;GO:0005737;GO:0006418	nucleotide binding;nucleic acid binding;nuclease activity;aminoacyl-tRNA ligase activity;ATP binding;cytoplasm;tRNA aminoacylation for protein translation
486	169	177	days_to_bolt	BnaC08g33420D	chrA10	173	173	AT2G25530.1	AT2G25530	AFG1-like ATPase family protein	chrA10	C08	31883154	31885929	GO:0005524	ATP binding
487	169	177	days_to_bolt	BnaC08g40310D	chrA10	173	173	AT1G13470.1	AT1G13470	Protein of unknown function (DUF1262)	chrA10	C08	35588717	35590739	GO:0009405	pathogenesis
488	169	177	days_to_bolt	BnaC08g40850D	chrA10	177	177	AT1G12900.1	AT1G12900	glyceraldehyde 3-phosphate dehydrogenase A subunit 2	chrA10	C08	35863233	35865234	GO:0000166;GO:0006006;GO:0050661;GO:0051287;GO:0055114	nucleotide binding;glucose metabolic process;NADP binding;NAD binding;oxidation-reduction process
489	169	177	days_to_bolt	BnaC08g48150D	chrA10	174	174	AT4G17550.1	AT4G17550	Major facilitator superfamily protein	chrA10	C08_random	3176816	3178746	GO:0016021;GO:0055085	integral component of membrane;transmembrane transport
490	169	177	days_to_bolt	BnaC09g17940D	chrA10	174	174	AT5G44130.1	AT5G44130	FASCICLIN-like arabinogalactan protein 13 precursor	chrA10	C09	14626180	14626699	NA	NA
491	169	177	days_to_bolt	BnaC09g24540D	chrA10	176	176	AT4G10310.1	AT4G10310	high-affinity K+ transporter 1	chrA10	C09	22708285	22712330	GO:0006812;GO:0008324;GO:0055085	cation transport;cation transmembrane transporter activity;transmembrane transport
492	169	177	days_to_bolt	BnaC09g27500D	chrA10	169	169	NA	NA	NA	chrA10	C09	29334975	29337906	NA	NA
493	169	177	days_to_bolt	BnaC09g30910D	chrA10	177	177	AT5G54600.1	AT5G54600	Translation protein SH3-like family protein	chrA10	C09	33932024	33933269	GO:0003735;GO:0005622;GO:0005840;GO:0006412	structural constituent of ribosome;intracellular;ribosome;translation
494	169	177	days_to_bolt	BnaC09g33630D	chrA10	174	174	AT5G58110.1	AT5G58110	chaperone binding;ATPase activators	chrA10	C09	36899692	36901778	GO:0001671;GO:0051087	ATPase activator activity;chaperone binding
495	169	177	days_to_bolt	BnaC09g41130D	chrA10	176	176	AT5G16715.1	AT5G16715	ATP binding;valine-tRNA ligases;aminoacyl-tRNA ligases;nucleotide binding;ATP binding;aminoacyl-tRNA ligases	chrA10	C09	43253510	43262344	GO:0000166;GO:0002161;GO:0004812;GO:0004832;GO:0005515;GO:0005524;GO:0005737;GO:0006418;GO:0006438	nucleotide binding;aminoacyl-tRNA editing activity;aminoacyl-tRNA ligase activity;valine-tRNA ligase activity;protein binding;ATP binding;cytoplasm;tRNA aminoacylation for protein translation;valyl-tRNA aminoacylation
496	169	177	days_to_bolt	BnaC09g41800D	chrA10	175	175	AT5G16040.1	AT5G16040	Regulator of chromosome condensation (RCC1) family protein	chrA10	C09	43648719	43651300	NA	NA
497	169	177	days_to_bolt	BnaC09g44820D	chrA10	169	169	AT5G11750.1	AT5G11750	Ribosomal protein L19 family protein	chrA10	C09	45438372	45439711	GO:0003735;GO:0005622;GO:0005840;GO:0006412	structural constituent of ribosome;intracellular;ribosome;translation
498	169	177	days_to_bolt	BnaC09g46280D	chrA10	177	177	NA	NA	NA	chrA10	C09	46212034	46212903	GO:0005515;GO:0008270	protein binding;zinc ion binding
499	169	177	days_to_bolt	BnaC09g46870D	chrA10	176	176	AT5G09790.2	AT5G09790	ARABIDOPSIS TRITHORAX-RELATED PROTEIN 5	chrA10	C09	46520440	46522899	GO:0005515;GO:0008270	protein binding;zinc ion binding
500	169	177	days_to_bolt	BnaC09g48500D	chrA10	177	177	AT5G07290.1	AT5G07290	MEI2-like 4	chrA10	C09	47277150	47282590	GO:0000166;GO:0003676	nucleotide binding;nucleic acid binding
501	169	177	days_to_bolt	BnaCnng01930D	chrA10	177	177	AT4G01150.1	AT4G01150	unknown protein; FUNCTIONS IN: molecular_function unknown; INVOLVED IN: biological_process unknown; LOCATED IN: thylakoid, chloroplast thylakoid membrane, chloroplast, plastoglobule, chloroplast envelope; EXPRESSED IN: 23 plant structures; EXPRESSED DURING: 14 growth stages; BEST Arabidopsis thaliana protein match is: unknown protein (TAIR:AT4G38100.1); Has 323 Blast hits to 323 proteins in 59 sp…	chrA10	Cnn_random	1915464	1916893	NA	NA
502	169	177	days_to_bolt	BnaCnng05580D	chrA10	173	173	AT3G01500.2	AT3G01500	carbonic anhydrase 1	chrA10	Cnn_random	5260184	5263769	GO:0004089;GO:0008270;GO:0015976	carbonate dehydratase activity;zinc ion binding;carbon utilization
503	169	177	days_to_bolt	BnaCnng06880D	chrA10	173	173	AT1G09430.1	AT1G09430	ATP-citrate lyase A-3	chrA10	Cnn_random	5878731	5881260	GO:0005524	ATP binding
504	169	177	days_to_bolt	BnaCnng08290D	chrA10	175	175	AT1G74730.1	AT1G74730	Protein of unknown function (DUF1118)	chrA10	Cnn_random	7655732	7656846	NA	NA
505	169	177	days_to_bolt	BnaCnng09760D	chrA10	176	176	AT1G77360.1	AT1G77360	Tetratricopeptide repeat (TPR)-like superfamily protein	chrA10	Cnn_random	8926017	8927551	GO:0005515	protein binding
506	169	177	days_to_bolt	BnaCnng16580D	chrA10	173	173	AT5G54500.2	AT5G54500	flavodoxin-like quinone reductase 1	chrA10	Cnn_random	15589929	15591608	GO:0010181;GO:0016491	FMN binding;oxidoreductase activity
507	169	177	days_to_bolt	BnaCnng29900D	chrA10	175	175	AT5G64960.1	AT5G64960	cyclin dependent kinase group C2	chrA10	Cnn_random	28356458	28359615	GO:0004672;GO:0004674;GO:0004713;GO:0005524;GO:0006468	protein kinase activity;protein serine/threonine kinase activity;protein tyrosine kinase activity;ATP binding;protein phosphorylation
508	169	177	days_to_bolt	BnaCnng34340D	chrA10	177	177	AT1G56110.1	AT1G56110	homolog of nucleolar protein NOP56	chrA10	Cnn_random	32501969	32504397	NA	NA
509	169	177	days_to_bolt	BnaCnng37280D	chrA10	176	176	AT2G32530.1	AT2G32530	cellulose synthase-like B3	chrA10	Cnn_random	35643819	35647417	GO:0016020;GO:0016760;GO:0030244	membrane;cellulose synthase (UDP-forming) activity;cellulose biosynthetic process
510	169	177	days_to_bolt	BnaCnng39740D	chrA10	176	176	AT4G20260.4	AT4G20260	plasma-membrane associated cation-binding protein 1	chrA10	Cnn_random	38336296	38337720	NA	NA
511	169	177	days_to_bolt	BnaCnng45600D	chrA10	173	173	AT5G42250.1	AT5G42250	Zinc-binding alcohol dehydrogenase family protein	chrA10	Cnn_random	44739941	44743608	GO:0000166;GO:0008270;GO:0016491;GO:0055114	nucleotide binding;zinc ion binding;oxidoreductase activity;oxidation-reduction process
512	169	177	days_to_bolt	BnaCnng46890D	chrA10	177	177	AT3G54260.1	AT3G54260	TRICHOME BIREFRINGENCE-LIKE 36	chrA10	Cnn_random	46347794	46349732	NA	NA
513	169	177	days_to_bolt	BnaCnng54710D	chrA10	175	175	AT4G01883.1	AT4G01883	Polyketide cyclase / dehydrase and lipid transport protein	chrA10	Cnn_random	54552417	54553919	NA	NA
514	169	177	days_to_bolt	BnaCnng62810D	chrA10	173	173	AT2G31750.1	AT2G31750	UDP-glucosyl transferase 74D1	chrA10	Cnn_random	62600322	62601035	GO:0008152	metabolic process
515	169	177	days_to_bolt	BnaCnng65160D	chrA10	174	174	AT3G50530.2	AT3G50530	CDPK-related kinase	chrA10	Cnn_random	64869256	64871965	GO:0004672;GO:0004674;GO:0004713;GO:0005509;GO:0005524;GO:0006468	protein kinase activity;protein serine/threonine kinase activity;protein tyrosine kinase activity;calcium ion binding;ATP binding;protein phosphorylation
516	169	177	days_to_bolt	BnaCnng68090D	chrA10	177	177	NA	NA	NA	chrA10	Cnn_random	67689126	67690027	NA	NA
517	169	177	days_to_bolt	BnaCnng71670D	chrA10	176	176	AT4G24770.1	AT4G24770	31-kDa RNA binding protein	chrA10	Cnn_random	71918905	71920655	GO:0000166;GO:0003676	nucleotide binding;nucleic acid binding
518	169	177	days_to_bolt	BnaCnng72260D	chrA10	176	176	AT3G47340.1	AT3G47340	glutamine-dependent asparagine synthase 1	chrA10	Cnn_random	72656046	72658690	GO:0004066;GO:0006529;GO:0008152	asparagine synthase (glutamine-hydrolyzing) activity;asparagine biosynthetic process;metabolic process
519	71	87	days_to_bolt	BnaA01g02830D	chrC06	83	83	AT2G18990.1	AT2G18990	thioredoxin domain-containing protein 9 homolog	chrC06	A01	1391499	1392874	NA	NA
520	71	87	days_to_bolt	BnaA01g02850D	chrC06	83	83	AT4G34265.1	AT4G34265	unknown protein; FUNCTIONS IN: molecular_function unknown; INVOLVED IN: biological_process unknown; LOCATED IN: chloroplast; EXPRESSED IN: 22 plant structures; EXPRESSED DURING: 13 growth stages; BEST Arabidopsis thaliana protein match is: unknown protein (TAIR:AT2G15000.3); Has 76 Blast hits to 76 proteins in 9 species: Archae - 0; Bacteria - 0; Metazoa - 0; Fungi - 0; Plants - 76; Viruses - 0; …	chrC06	A01	1396237	1398073	NA	NA
521	71	87	days_to_bolt	BnaA01g03430D	chrC06	84	84	AT4G33490.2	AT4G33490	Eukaryotic aspartyl protease family protein	chrC06	A01	1624374	1626371	GO:0004190;GO:0006508	aspartic-type endopeptidase activity;proteolysis
522	71	87	days_to_bolt	BnaA01g29140D	chrC06	84	84	AT3G14840.2	AT3G14840	Leucine-rich repeat transmembrane protein kinase	chrC06	A01	20167191	20173388	GO:0004672;GO:0004674;GO:0004713;GO:0005515;GO:0005524;GO:0006468	protein kinase activity;protein serine/threonine kinase activity;protein tyrosine kinase activity;protein binding;ATP binding;protein phosphorylation
523	71	87	days_to_bolt	BnaA02g24130D	chrC06	72	72	AT5G45890.1	AT5G45890	senescence-associated gene 12	chrC06	A02	17478814	17481156	GO:0006508;GO:0008234	proteolysis;cysteine-type peptidase activity
524	71	87	days_to_bolt	BnaA03g31660D	chrC06	85	85	AT3G11330.1	AT3G11330	plant intracellular ras group-related LRR 9	chrC06	A03	15272326	15275335	GO:0005515	protein binding
525	71	87	days_to_bolt	BnaA03g43290D	chrC06	84	84	AT4G17730.2	AT4G17730	syntaxin of plants 23	chrC06	A03	21736086	21737831	GO:0005484;GO:0005515;GO:0006886;GO:0016020;GO:0016192	SNAP receptor activity;protein binding;intracellular protein transport;membrane;vesicle-mediated transport
526	71	87	days_to_bolt	BnaA03g43420D	chrC06	85	85	AT4G17890.1	AT4G17890	ARF-GAP domain 8	chrC06	A03	21816145	21818650	GO:0008060;GO:0008270;GO:0032312	NA;zinc ion binding;NA
527	71	87	days_to_bolt	BnaA03g47590D	chrC06	85	85	AT4G25700.1	AT4G25700	beta-hydroxylase 1	chrC06	A03	24424727	24426904	GO:0005506;GO:0006633;GO:0016491;GO:0055114	iron ion binding;fatty acid biosynthetic process;oxidoreductase activity;oxidation-reduction process
528	71	87	days_to_bolt	BnaA04g18970D	chrC06	83	83	AT2G32680.1	AT2G32680	receptor like protein 23	chrC06	A04	15093545	15096205	GO:0005515	protein binding
529	71	87	days_to_bolt	BnaA05g03480D	chrC06	84	84	AT2G43690.1	AT2G43690	Concanavalin A-like lectin protein kinase family protein	chrC06	A05	1919611	1921482	GO:0004672;GO:0004674;GO:0004713;GO:0005524;GO:0006468;GO:0030246	protein kinase activity;protein serine/threonine kinase activity;protein tyrosine kinase activity;ATP binding;protein phosphorylation;carbohydrate binding
530	71	87	days_to_bolt	BnaA05g33250D	chrC06	85	85	AT3G02875.1	AT3G02875	Peptidase M20/M25/M40 family protein	chrC06	A05	22590122	22592347	GO:0008152;GO:0016787	metabolic process;hydrolase activity
531	71	87	days_to_bolt	BnaA06g16650D	chrC06	71	71	AT3G48340.1	AT3G48340	Cysteine proteinases superfamily protein	chrC06	A06	9383003	9384783	GO:0006508;GO:0008234	proteolysis;cysteine-type peptidase activity
532	71	87	days_to_bolt	BnaA07g20790D	chrC06	75	75	AT1G77850.1	AT1G77850	auxin response factor 17	chrC06	A07	16214447	16216537	GO:0003677;GO:0005634;GO:0009725	DNA binding;nucleus;response to hormone
533	71	87	days_to_bolt	BnaA07g22920D	chrC06	73	73	AT1G72880.2	AT1G72880	Survival protein SurE-like phosphatase/nucleotidase	chrC06	A07	17356122	17358649	GO:0016787	hydrolase activity
534	71	87	days_to_bolt	BnaA07g23800D	chrC06	80	80	NA	NA	NA	chrC06	A07	17834637	17836139	NA	NA
535	71	87	days_to_bolt	BnaA07g24930D	chrC06	85	85	AT1G67680.1	AT1G67680	SRP72 RNA-binding domain	chrC06	A07	18659092	18659463	GO:0006614;GO:0008312;GO:0048500	SRP-dependent cotranslational protein targeting to membrane;7S RNA binding;signal recognition particle
536	71	87	days_to_bolt	BnaA07g25060D	chrC06	77	77	AT1G67340.1	AT1G67340	HCP-like superfamily protein with MYND-type zinc finger	chrC06	A07	18721879	18723432	GO:0005515;GO:0008270	protein binding;zinc ion binding
537	71	87	days_to_bolt	BnaA07g25240D	chrC06	83	83	AT1G65295.1	AT1G65295	unknown protein; LOCATED IN: endomembrane system; EXPRESSED IN: 22 plant structures; EXPRESSED DURING: 13 growth stages; BEST Arabidopsis thaliana protein match is: unknown protein (TAIR:AT5G01015.1); Has 90 Blast hits to 90 proteins in 15 species: Archae - 0; Bacteria - 0; Metazoa - 0; Fungi - 0; Plants - 90; Viruses - 0; Other Eukaryotes - 0 (source: NCBI BLink).	chrC06	A07	18821419	18822776	NA	NA
538	71	87	days_to_bolt	BnaA07g27270D	chrC06	86	86	AT1G68580.2	AT1G68580	agenet domain-containing protein / bromo-adjacent homology (BAH) domain-containing protein	chrC06	A07	19854841	19858207	GO:0003677	DNA binding
539	71	87	days_to_bolt	BnaA07g33790D	chrC06	71	71	AT1G77920.1	AT1G77920	bZIP transcription factor family protein	chrC06	A07	23103450	23108760	GO:0003700;GO:0043565	transcription factor activity, sequence-specific DNA binding;sequence-specific DNA binding
540	71	87	days_to_bolt	BnaA07g35720D	chrC06	84	84	NA	NA	NA	chrC06	A07	23927326	23927515	NA	NA
541	71	87	days_to_bolt	BnaA08g16750D	chrC06	85	85	NA	NA	NA	chrC06	A08	13528550	13529086	NA	NA
542	71	87	days_to_bolt	BnaA09g36340D	chrC06	71	71	AT3G56990.1	AT3G56990	embryo sac development arrest 7	chrC06	A09	26324533	26328730	GO:0005515;GO:0005634	protein binding;nucleus
543	71	87	days_to_bolt	BnaA09g39770D	chrC06	71	71	AT3G62260.2	AT3G62260	Protein phosphatase 2C family protein	chrC06	A09	28119633	28121771	GO:0003824;GO:0004722;GO:0006470	catalytic activity;protein serine/threonine phosphatase activity;protein dephosphorylation
544	71	87	days_to_bolt	BnaA09g40470D	chrC06	71	71	AT2G26460.1	AT2G26460	RED family protein	chrC06	A09	28467453	28470975	GO:0005634	nucleus
545	71	87	days_to_bolt	BnaA09g41410D	chrC06	71	71	AT2G24420.1	AT2G24420	DNA repair ATPase-related	chrC06	A09	28934549	28937195	NA	NA
546	71	87	days_to_bolt	BnaA09g51360D	chrC06	84	84	AT1G70770.1	AT1G70770	Protein of unknown function DUF2359, transmembrane	chrC06	A09	33760717	33763055	NA	NA
547	71	87	days_to_bolt	BnaA10g06350D	chrC06	82	82	AT5G52920.1	AT5G52920	plastidic pyruvate kinase beta subunit 1	chrC06	A10	4845299	4846356	GO:0000287;GO:0004743;GO:0006096;GO:0030955	magnesium ion binding;pyruvate kinase activity;glycolytic process;potassium ion binding
548	71	87	days_to_bolt	BnaA10g10580D	chrC06	83	83	AT5G56340.1	AT5G56340	RING/U-box superfamily protein	chrC06	A10	9009956	9011787	GO:0005515;GO:0008270	protein binding;zinc ion binding
549	71	87	days_to_bolt	BnaAnng25950D	chrC06	86	86	AT1G10760.1	AT1G10760	Pyruvate phosphate dikinase, PEP/pyruvate binding domain	chrC06	Ann_random	29954344	29955633	GO:0003824;GO:0005524;GO:0016301;GO:0016310	catalytic activity;ATP binding;kinase activity;phosphorylation
550	71	87	days_to_bolt	BnaAnng25960D	chrC06	84	84	NA	NA	NA	chrC06	Ann_random	29955699	29956536	NA	NA
551	71	87	days_to_bolt	BnaC01g01000D	chrC06	84	84	AT4G38050.1	AT4G38050	Xanthine/uracil permease family protein	chrC06	C01	412510	415610	GO:0005215;GO:0006810;GO:0016020;GO:0055085	transporter activity;transport;membrane;transmembrane transport
552	71	87	days_to_bolt	BnaC01g01500D	chrC06	71	71	AT4G37430.1	AT4G37430	cytochrome P450, family 91, subfamily A, polypeptide 2	chrC06	C01	716755	718924	GO:0005506;GO:0009055;GO:0020037;GO:0055114	iron ion binding;electron carrier activity;heme binding;oxidation-reduction process
553	71	87	days_to_bolt	BnaC01g04250D	chrC06	71	71	AT4G34131.1	AT4G34131	UDP-glucosyl transferase 73B3	chrC06	C01	2230184	2231635	GO:0008152	metabolic process
554	71	87	days_to_bolt	BnaC01g25960D	chrC06	86	86	AT3G49200.1	AT3G49200	O-acyltransferase (WSD1-like) family protein	chrC06	C01	22311480	22314803	GO:0004144;GO:0045017	diacylglycerol O-acyltransferase activity;glycerolipid biosynthetic process
555	71	87	days_to_bolt	BnaC01g40250D	chrC06	71	71	AT3G04070.1	AT3G04070	NAC domain containing protein 47	chrC06	C01	38577535	38579275	GO:0003677	DNA binding
556	71	87	days_to_bolt	BnaC02g01590D	chrC06	85	85	NA	NA	NA	chrC06	C02	644032	644247	NA	NA
557	71	87	days_to_bolt	BnaC02g05570D	chrC06	84	84	NA	NA	NA	chrC06	C02	2902658	2903480	NA	NA
558	71	87	days_to_bolt	BnaC02g34180D	chrC06	78	78	NA	NA	NA	chrC06	C02	36553437	36554530	NA	NA
559	71	87	days_to_bolt	BnaC03g17870D	chrC06	84	84	AT2G32000.1	AT2G32000	DNA topoisomerase, type IA, core	chrC06	C03	9131495	9134900	GO:0003677;GO:0003916;GO:0003917;GO:0005694;GO:0006265	DNA binding;DNA topoisomerase activity;DNA topoisomerase type I activity;chromosome;DNA topological change
560	71	87	days_to_bolt	BnaC03g41510D	chrC06	72	72	AT3G20300.1	AT3G20300	Protein of unknown function (DUF3537)	chrC06	C03	26450367	26452828	NA	NA
561	71	87	days_to_bolt	BnaC03g63270D	chrC06	87	87	NA	NA	NA	chrC06	C03	52653029	52655288	NA	NA
562	71	87	days_to_bolt	BnaC03g73200D	chrC06	85	85	AT4G02380.1	AT4G02380	senescence-associated gene 21	chrC06	C03_random	1368770	1369504	GO:0006950	response to stress
563	71	87	days_to_bolt	BnaC04g06480D	chrC06	79	79	AT2G38940.1	AT2G38940	phosphate transporter 1;4	chrC06	C04	4695993	4698488	GO:0016021;GO:0022857;GO:0055085	integral component of membrane;transmembrane transporter activity;transmembrane transport
564	71	87	days_to_bolt	BnaC04g11650D	chrC06	86	86	AT2G33050.1	AT2G33050	receptor like protein 26	chrC06	C04	9126856	9129261	GO:0005515	protein binding
565	71	87	days_to_bolt	BnaC06g28430D	chrC06	81	81	AT1G67340.1	AT1G67340	HCP-like superfamily protein with MYND-type zinc finger	chrC06	C06	29643083	29644681	GO:0005515;GO:0008270	protein binding;zinc ion binding
566	71	87	days_to_bolt	BnaC06g43580D	chrC06	84	84	NA	NA	NA	chrC06	C06_random	3062603	3063488	NA	NA
567	71	87	days_to_bolt	BnaC06g43710D	chrC06	82	82	AT1G70580.1	AT1G70580	alanine-2-oxoglutarate aminotransferase 2	chrC06	C06_random	3159376	3162268	GO:0003824;GO:0009058;GO:0030170	catalytic activity;biosynthetic process;pyridoxal phosphate binding
568	71	87	days_to_bolt	BnaC06g43740D	chrC06	85	85	AT1G70940.1	AT1G70940	Auxin efflux carrier family protein	chrC06	C06_random	3182818	3185918	GO:0016021;GO:0055085	integral component of membrane;transmembrane transport
569	71	87	days_to_bolt	BnaC07g32730D	chrC06	84	84	AT3G52160.1	AT3G52160	3-ketoacyl-CoA synthase 15	chrC06	C07	36223760	36225262	GO:0003824;GO:0006633;GO:0008152;GO:0008610;GO:0016020	catalytic activity;fatty acid biosynthetic process;metabolic process;lipid biosynthetic process;membrane
570	71	87	days_to_bolt	BnaC07g38650D	chrC06	84	84	AT4G23990.1	AT4G23990	cellulose synthase like G3	chrC06	C07	39919249	39925677	GO:0016020;GO:0016760;GO:0030244	membrane;cellulose synthase (UDP-forming) activity;cellulose biosynthetic process
571	71	87	days_to_bolt	BnaC07g40060D	chrC06	83	83	AT4G26050.1	AT4G26050	plant intracellular ras group-related LRR 8	chrC06	C07	40623400	40626155	GO:0005515	protein binding
572	71	87	days_to_bolt	BnaC07g50420D	chrC06	85	85	AT4G27650.1	AT4G27650	Eukaryotic release factor 1 (eRF1) family protein	chrC06	C07_random	2560807	2564272	NA	NA
573	71	87	days_to_bolt	BnaC08g18750D	chrC06	86	86	AT1G19330.3	AT1G19330	unknown protein; FUNCTIONS IN: molecular_function unknown; INVOLVED IN: biological_process unknown; LOCATED IN: cellular_component unknown; EXPRESSED IN: 22 plant structures; EXPRESSED DURING: 13 growth stages; BEST Arabidopsis thaliana protein match is: unknown protein (TAIR:AT1G75060.1).	chrC06	C08	21789804	21792258	GO:0005515	protein binding
574	71	87	days_to_bolt	BnaC08g27760D	chrC06	83	83	NA	NA	NA	chrC06	C08	28632484	28632726	NA	NA
575	71	87	days_to_bolt	BnaC09g49700D	chrC06	84	84	AT5G05800.1	AT5G05800	unknown protein; BEST Arabidopsis thaliana protein match is: unknown protein (TAIR:AT3G11290.1); Has 1807 Blast hits to 1807 proteins in 277 species: Archae - 0; Bacteria - 0; Metazoa - 736; Fungi - 347; Plants - 385; Viruses - 0; Other Eukaryotes - 339 (source: NCBI BLink).	chrC06	C09	47920736	47922922	NA	NA
576	71	87	days_to_bolt	BnaCnng00010D	chrC06	84	84	AT1G70830.1	AT1G70830	MLP-like protein 28	chrC06	Cnn_random	3814	4718	GO:0006952;GO:0009607	defense response;response to biotic stimulus
577	71	87	days_to_bolt	BnaCnng04850D	chrC06	84	84	AT1G24625.1	AT1G24625	zinc finger protein 7	chrC06	Cnn_random	4369479	4370794	GO:0008270	zinc ion binding
578	71	87	days_to_bolt	BnaCnng24750D	chrC06	75	75	AT1G72880.2	AT1G72880	Survival protein SurE-like phosphatase/nucleotidase	chrC06	Cnn_random	23183653	23185923	GO:0016787	hydrolase activity
579	71	87	days_to_bolt	BnaCnng34180D	chrC06	85	85	NA	NA	NA	chrC06	Cnn_random	32360888	32361592	NA	NA
580	71	87	days_to_bolt	BnaCnng34510D	chrC06	87	87	NA	NA	NA	chrC06	Cnn_random	32750113	32751379	GO:0003677;GO:0005634	DNA binding;nucleus
581	71	87	days_to_bolt	BnaCnng38110D	chrC06	82	82	AT1G64960.1	AT1G64960	ARM repeat superfamily protein	chrC06	Cnn_random	36667659	36672056	GO:0005488;GO:0005634	binding;nucleus
582	71	87	days_to_bolt	BnaCnng48280D	chrC06	84	84	AT3G17700.1	AT3G17700	cyclic nucleotide-binding transporter 1	chrC06	Cnn_random	47575565	47579101	GO:0005216;GO:0006811;GO:0016020;GO:0055085	ion channel activity;ion transport;membrane;transmembrane transport
583	71	87	days_to_bolt	BnaCnng54120D	chrC06	84	84	AT5G16560.1	AT5G16560	Homeodomain-like superfamily protein	chrC06	Cnn_random	53879217	53884857	GO:0003677;GO:0003682	DNA binding;chromatin binding
584	182	187	days_to_flower	BnaA01g00290D	chrA10	182	182	AT4G37750.1	AT4G37750	Integrase-type DNA-binding superfamily protein	chrA10	A01	147063	149809	GO:0003677;GO:0003700	DNA binding;transcription factor activity, sequence-specific DNA binding
585	182	187	days_to_flower	BnaA01g03610D	chrA10	183	183	AT4G33240.1	AT4G33240	1-phosphatidylinositol-4-phosphate 5-kinases;zinc ion binding;1-phosphatidylinositol-3-phosphate 5-kinases	chrA10	A01	1685545	1693089	GO:0005524;GO:0016307;GO:0044267;GO:0046488;GO:0046872	ATP binding;phosphatidylinositol phosphate kinase activity;cellular protein metabolic process;phosphatidylinositol metabolic process;metal ion binding
586	182	187	days_to_flower	BnaA01g33880D	chrA10	182	182	AT3G03910.1	AT3G03910	glutamate dehydrogenase 3	chrA10	A01	22937517	22939331	GO:0000166;GO:0006520;GO:0016491;GO:0055114	nucleotide binding;cellular amino acid metabolic process;oxidoreductase activity;oxidation-reduction process
587	182	187	days_to_flower	BnaA02g24140D	chrA10	183	183	AT5G45900.1	AT5G45900	ThiF family protein	chrA10	A02	17485495	17488861	GO:0000166;GO:0003824;GO:0005737;GO:0006914	nucleotide binding;catalytic activity;cytoplasm;autophagy
588	182	187	days_to_flower	BnaA02g34140D	chrA10	182	182	AT5G64310.1	AT5G64310	arabinogalactan protein 1	chrA10	A02	24419466	24419985	NA	NA
589	182	187	days_to_flower	BnaA02g35610D	chrA10	182	182	AT1G72230.1	AT1G72230	Cupredoxin superfamily protein	chrA10	A02_random	382559	383880	GO:0005507;GO:0009055	copper ion binding;electron carrier activity
590	182	187	days_to_flower	BnaA03g18140D	chrA10	182	182	AT2G38810.1	AT2G38810	histone H2A 8	chrA10	A03	8516162	8517320	GO:0000786;GO:0003677;GO:0005634;GO:0006334;GO:0046982	nucleosome;DNA binding;nucleus;nucleosome assembly;protein heterodimerization activity
591	182	187	days_to_flower	BnaA03g23950D	chrA10	182	182	AT4G09160.1	AT4G09160	SEC14 cytosolic factor family protein / phosphoglyceride transfer family protein	chrA10	A03	11484692	11487513	GO:0006810;GO:0016021	transport;integral component of membrane
592	182	187	days_to_flower	BnaA03g33070D	chrA10	182	182	AT3G13860.1	AT3G13860	heat shock protein 60-3A	chrA10	A03	16009266	16012766	GO:0005524;GO:0005737;GO:0006457;GO:0042026;GO:0044267	ATP binding;cytoplasm;protein folding;protein refolding;cellular protein metabolic process
593	182	187	days_to_flower	BnaA03g34330D	chrA10	182	182	NA	NA	NA	chrA10	A03	16731353	16732221	GO:0003700;GO:0008270;GO:0043565	transcription factor activity, sequence-specific DNA binding;zinc ion binding;sequence-specific DNA binding
594	182	187	days_to_flower	BnaA03g39900D	chrA10	182	182	AT5G61000.1	AT5G61000	Replication factor-A protein 1-related	chrA10	A03	19942822	19945785	GO:0003676;GO:0003677;GO:0005634;GO:0006260	nucleic acid binding;DNA binding;nucleus;DNA replication
595	182	187	days_to_flower	BnaA03g42280D	chrA10	183	183	AT4G15955.3	AT4G15955	alpha/beta-Hydrolases superfamily protein	chrA10	A03	21222666	21223941	GO:0003824	catalytic activity
596	182	187	days_to_flower	BnaA03g44340D	chrA10	183	183	AT4G19970.1	AT4G19970	CONTAINS InterPro DOMAIN/s: Nucleotide-diphospho-sugar transferase, predicted (InterPro:IPR005069); BEST Arabidopsis thaliana protein match is: Nucleotide-diphospho-sugar transferase family protein (TAIR:AT5G44820.1); Has 801 Blast hits to 466 proteins in 35 species: Archae - 0; Bacteria - 0; Metazoa - 2; Fungi - 0; Plants - 750; Viruses - 0; Other Eukaryotes - 49 (source: NCBI BLink).	chrA10	A03	22489165	22490934	NA	NA
597	182	187	days_to_flower	BnaA03g44730D	chrA10	183	183	AT4G21540.1	AT4G21540	sphingosine kinase 1	chrA10	A03	22738118	22740900	GO:0004143;GO:0007205	diacylglycerol kinase activity;protein kinase C-activating G-protein coupled receptor signaling pathway
598	182	187	days_to_flower	BnaA04g06990D	chrA10	182	182	AT4G13250.1	AT4G13250	NAD(P)-binding Rossmann-fold superfamily protein	chrA10	A04	5703746	5706602	GO:0000166;GO:0008152;GO:0016491	nucleotide binding;metabolic process;oxidoreductase activity
599	182	187	days_to_flower	BnaA04g07070D	chrA10	182	182	AT4G13110.1	AT4G13110	BSD domain-containing protein	chrA10	A04	5764121	5765152	NA	NA
600	182	187	days_to_flower	BnaA04g07770D	chrA10	182	182	AT5G36710.1	AT5G36710	unknown protein; FUNCTIONS IN: molecular_function unknown; INVOLVED IN: biological_process unknown; LOCATED IN: endomembrane system; BEST Arabidopsis thaliana protein match is: unknown protein (TAIR:AT5G36800.1); Has 35333 Blast hits to 34131 proteins in 2444 species: Archae - 798; Bacteria - 22429; Metazoa - 974; Fungi - 991; Plants - 531; Viruses - 0; Other Eukaryotes - 9610 (source: NCBI BLink…	chrA10	A04	6811964	6812578	NA	NA
601	182	187	days_to_flower	BnaA04g20970D	chrA10	183	183	AT2G35940.1	AT2G35940	BEL1-like homeodomain 1	chrA10	A04	16034502	16037438	GO:0003677;GO:0003700;GO:0043565	DNA binding;transcription factor activity, sequence-specific DNA binding;sequence-specific DNA binding
602	182	187	days_to_flower	BnaA05g10020D	chrA10	183	183	AT2G33560.2	AT2G33560	BUB1-related (BUB1: budding uninhibited by benzymidazol 1)	chrA10	A05	5495350	5497442	NA	NA
603	182	187	days_to_flower	BnaA05g19350D	chrA10	182	182	AT3G19820.1	AT3G19820	cell elongation protein / DWARF1 / DIMINUTO (DIM)	chrA10	A05	14594589	14597133	GO:0003824;GO:0008762;GO:0016491;GO:0050660;GO:0055114	catalytic activity;UDP-N-acetylmuramate dehydrogenase activity;oxidoreductase activity;flavin adenine dinucleotide binding;oxidation-reduction process
604	182	187	days_to_flower	BnaA05g20490D	chrA10	183	183	NA	NA	NA	chrA10	A05	15859357	15860209	GO:0005622;GO:0008270	intracellular;zinc ion binding
605	182	187	days_to_flower	BnaA06g17760D	chrA10	182	182	AT3G46940.1	AT3G46940	DUTP-PYROPHOSPHATASE-LIKE 1	chrA10	A06	10119762	10120459	GO:0004170;GO:0016787;GO:0046080	dUTP diphosphatase activity;hydrolase activity;dUTP metabolic process
606	182	187	days_to_flower	BnaA06g38350D	chrA10	182	182	AT1G16520.1	AT1G16520	unknown protein; FUNCTIONS IN: molecular_function unknown; INVOLVED IN: biological_process unknown; LOCATED IN: plasma membrane; EXPRESSED IN: 22 plant structures; EXPRESSED DURING: 13 growth stages; BEST Arabidopsis thaliana protein match is: unknown protein (TAIR:AT1G56080.1); Has 243 Blast hits to 234 proteins in 69 species: Archae - 2; Bacteria - 2; Metazoa - 61; Fungi - 9; Plants - 125; Viru…	chrA10	A06_random	500529	502090	NA	NA
607	182	187	days_to_flower	BnaA07g34290D	chrA10	182	182	AT1G78650.1	AT1G78650	DNA-directed DNA polymerases	chrA10	A07	23367572	23370148	GO:0005634;GO:0006260	nucleus;DNA replication
608	182	187	days_to_flower	BnaA09g05560D	chrA10	182	182	AT5G61000.1	AT5G61000	Replication factor-A protein 1-related	chrA10	A09	2740256	2743276	GO:0003676;GO:0003677;GO:0005634;GO:0006260	nucleic acid binding;DNA binding;nucleus;DNA replication
609	182	187	days_to_flower	BnaA09g24270D	chrA10	183	183	AT1G32530.1	AT1G32530	RING/U-box superfamily protein	chrA10	A09	17023855	17026730	GO:0005515;GO:0008270	protein binding;zinc ion binding
610	182	187	days_to_flower	BnaA09g27040D	chrA10	183	183	AT2G26670.1	AT2G26670	Plant haem oxygenase (decyclizing) family protein	chrA10	A09	20148782	20150060	GO:0004392;GO:0006788;GO:0055114	heme oxygenase (decyclizing) activity;heme oxidation;oxidation-reduction process
611	182	187	days_to_flower	BnaA09g31670D	chrA10	182	182	AT3G51010.1	AT3G51010	unknown protein; FUNCTIONS IN: molecular_function unknown; INVOLVED IN: biological_process unknown; LOCATED IN: mitochondrion, plastid; EXPRESSED IN: 22 plant structures; EXPRESSED DURING: 13 growth stages; Has 24 Blast hits to 24 proteins in 9 species: Archae - 0; Bacteria - 0; Metazoa - 0; Fungi - 0; Plants - 24; Viruses - 0; Other Eukaryotes - 0 (source: NCBI BLink).	chrA10	A09	23604665	23606249	NA	NA
612	182	187	days_to_flower	BnaA10g30270D	chrA10	187	187	AT5G06460.1	AT5G06460	ubiquitin activating enzyme 2	chrA10	A10_random	2135629	2139565	GO:0000166;GO:0003824;GO:0005524;GO:0006464;GO:0008641	nucleotide binding;catalytic activity;ATP binding;cellular protein modification process;small protein activating enzyme activity
613	182	187	days_to_flower	BnaAnng00240D	chrA10	182	182	AT5G01370.1	AT5G01370	ALC-interacting protein 1	chrA10	Ann_random	200216	202176	NA	NA
614	182	187	days_to_flower	BnaAnng38140D	chrA10	183	183	AT4G19700.1	AT4G19700	SBP (S-ribonuclease binding protein) family protein	chrA10	Ann_random	43195690	43196904	GO:0005515;GO:0008270	protein binding;zinc ion binding
615	182	187	days_to_flower	BnaC01g00550D	chrA10	182	182	AT4G39660.1	AT4G39660	alanine:glyoxylate aminotransferase 2	chrA10	C01	199199	201896	GO:0003824;GO:0008483;GO:0030170	catalytic activity;transaminase activity;pyridoxal phosphate binding
616	182	187	days_to_flower	BnaC01g01500D	chrA10	183	183	AT4G37430.1	AT4G37430	cytochrome P450, family 91, subfamily A, polypeptide 2	chrA10	C01	716755	718924	GO:0005506;GO:0009055;GO:0020037;GO:0055114	iron ion binding;electron carrier activity;heme binding;oxidation-reduction process
617	182	187	days_to_flower	BnaC03g02580D	chrA10	185	185	AT5G06390.1	AT5G06390	FASCICLIN-like arabinogalactan protein 17 precursor	chrA10	C03	1231172	1233226	NA	NA
618	182	187	days_to_flower	BnaC03g15070D	chrA10	182	182	AT5G53350.1	AT5G53350	CLP protease regulatory subunit X	chrA10	C03	7467871	7470195	GO:0005524;GO:0006457;GO:0051082	ATP binding;protein folding;unfolded protein binding
619	182	187	days_to_flower	BnaC03g54920D	chrA10	187	187	NA	NA	NA	chrA10	C03	43227013	43227534	NA	NA
620	182	187	days_to_flower	BnaC03g65330D	chrA10	185	185	NA	NA	NA	chrA10	C03	55018584	55021686	NA	NA
621	182	187	days_to_flower	BnaC03g72030D	chrA10	182	182	NA	NA	NA	chrA10	C03_random	485900	486124	NA	NA
622	182	187	days_to_flower	BnaC03g74680D	chrA10	182	182	AT5G63550.2	AT5G63550	DEK domain-containing chromatin associated protein	chrA10	C03_random	2671253	2674224	GO:0003677	DNA binding
623	182	187	days_to_flower	BnaC04g07160D	chrA10	187	187	AT2G38170.3	AT2G38170	cation exchanger 1	chrA10	C04	5331060	5334665	GO:0006812;GO:0006816;GO:0008324;GO:0015369;GO:0016021;GO:0055085	cation transport;calcium ion transport;cation transmembrane transporter activity;calcium:proton antiporter activity;integral component of membrane;transmembrane transport
624	182	187	days_to_flower	BnaC04g14710D	chrA10	182	182	AT5G27395.1	AT5G27395	Mitochondrial inner membrane translocase complex, subunit Tim44-related protein	chrA10	C04	12163371	12164202	NA	NA
625	182	187	days_to_flower	BnaC04g16470D	chrA10	183	183	NA	NA	NA	chrA10	C04	14539078	14540155	NA	NA
626	182	187	days_to_flower	BnaC04g28230D	chrA10	182	182	AT3G52390.2	AT3G52390	TatD related DNase	chrA10	C04	29683775	29687423	NA	NA
627	182	187	days_to_flower	BnaC04g29010D	chrA10	183	183	AT5G10390.1	AT5G10390	Histone superfamily protein	chrA10	C04	30323170	30323795	GO:0000786;GO:0003677;GO:0006334;GO:0046982	nucleosome;DNA binding;nucleosome assembly;protein heterodimerization activity
628	182	187	days_to_flower	BnaC04g29160D	chrA10	182	182	AT4G14000.1	AT4G14000	Putative methyltransferase family protein	chrA10	C04	30491331	30493143	NA	NA
629	182	187	days_to_flower	BnaC04g35060D	chrA10	182	182	AT2G22540.1	AT2G22540	K-box region and MADS-box transcription factor family protein	chrA10	C04	36478652	36481951	GO:0003677;GO:0003700;GO:0005634;GO:0046983	DNA binding;transcription factor activity, sequence-specific DNA binding;nucleus;protein dimerization activity
630	182	187	days_to_flower	BnaC04g36160D	chrA10	187	187	NA	NA	NA	chrA10	C04	37709852	37711907	GO:0004672;GO:0004713;GO:0005524;GO:0006468;GO:0016998	protein kinase activity;protein tyrosine kinase activity;ATP binding;protein phosphorylation;cell wall macromolecule catabolic process
631	182	187	days_to_flower	BnaC04g39030D	chrA10	182	182	AT3G57020.1	AT3G57020	Calcium-dependent phosphotriesterase superfamily protein	chrA10	C04	40104820	40106971	GO:0009058;GO:0016844	biosynthetic process;strictosidine synthase activity
632	182	187	days_to_flower	BnaC04g40870D	chrA10	183	183	AT2G30100.1	AT2G30100	pentatricopeptide (PPR) repeat-containing protein	chrA10	C04	41679823	41681871	NA	NA
633	182	187	days_to_flower	BnaC05g32840D	chrA10	182	182	AT3G19820.1	AT3G19820	cell elongation protein / DWARF1 / DIMINUTO (DIM)	chrA10	C05	32337373	32339932	GO:0003824;GO:0008762;GO:0016491;GO:0050660;GO:0055114	catalytic activity;UDP-N-acetylmuramate dehydrogenase activity;oxidoreductase activity;flavin adenine dinucleotide binding;oxidation-reduction process
634	182	187	days_to_flower	BnaC05g38740D	chrA10	183	183	AT3G14840.2	AT3G14840	Leucine-rich repeat transmembrane protein kinase	chrA10	C05	37335875	37344078	GO:0004672;GO:0004674;GO:0004713;GO:0005515;GO:0005524;GO:0006468	protein kinase activity;protein serine/threonine kinase activity;protein tyrosine kinase activity;protein binding;ATP binding;protein phosphorylation
635	182	187	days_to_flower	BnaC05g51320D	chrA10	183	183	AT1G32930.1	AT1G32930	Galactosyltransferase family protein	chrA10	C05_random	2299187	2306509	GO:0006486;GO:0008378;GO:0016020	protein glycosylation;galactosyltransferase activity;membrane
636	182	187	days_to_flower	BnaC06g00260D	chrA10	183	183	AT1G47128.1	AT1G47128	Granulin repeat cysteine protease family protein	chrA10	C06	437872	440423	GO:0006508;GO:0008234	proteolysis;cysteine-type peptidase activity
637	182	187	days_to_flower	BnaC06g29980D	chrA10	182	182	AT1G69120.1	AT1G69120	K-box region and MADS-box transcription factor family protein	chrA10	C06	30792050	30795879	GO:0003677;GO:0003700;GO:0005634;GO:0046983	DNA binding;transcription factor activity, sequence-specific DNA binding;nucleus;protein dimerization activity
638	182	187	days_to_flower	BnaC06g37560D	chrA10	182	182	AT1G76740.1	AT1G76740	unknown protein; BEST Arabidopsis thaliana protein match is: unknown protein (TAIR:AT1G76840.1); Has 3683 Blast hits to 2942 proteins in 407 species: Archae - 9; Bacteria - 440; Metazoa - 1472; Fungi - 269; Plants - 192; Viruses - 8; Other Eukaryotes - 1293 (source: NCBI BLink).	chrA10	C06	35525137	35532501	NA	NA
639	182	187	days_to_flower	BnaC07g15720D	chrA10	182	182	AT2G48020.2	AT2G48020	Major facilitator superfamily protein	chrA10	C07	21682690	21685915	GO:0005215;GO:0006810;GO:0016020;GO:0016021;GO:0022857;GO:0022891;GO:0055085	transporter activity;transport;membrane;integral component of membrane;transmembrane transporter activity;substrate-specific transmembrane transporter activity;transmembrane transport
640	182	187	days_to_flower	BnaC07g21830D	chrA10	183	183	AT2G02710.1	AT2G02710	PAS/LOV protein B	chrA10	C07	28417504	28419711	GO:0000155;GO:0000160;GO:0004871;GO:0007165	phosphorelay sensor kinase activity;phosphorelay signal transduction system;signal transducer activity;signal transduction
641	182	187	days_to_flower	BnaC07g31350D	chrA10	182	182	AT5G61600.1	AT5G61600	ethylene response factor 104	chrA10	C07	35474251	35475179	GO:0003677;GO:0003700	DNA binding;transcription factor activity, sequence-specific DNA binding
642	182	187	days_to_flower	BnaC07g38850D	chrA10	182	182	AT4G24250.1	AT4G24250	Seven transmembrane MLO family protein	chrA10	C07	40024577	40027370	GO:0008219;GO:0016021	cell death;integral component of membrane
643	182	187	days_to_flower	BnaC07g47650D	chrA10	187	187	AT4G38620.1	AT4G38620	myb domain protein 4	chrA10	C07	44745987	44747366	GO:0003677;GO:0003682	DNA binding;chromatin binding
644	182	187	days_to_flower	BnaC08g11620D	chrA10	183	183	AT4G24290.2	AT4G24290	MAC/Perforin domain-containing protein	chrA10	C08	16928265	16932050	NA	NA
645	182	187	days_to_flower	BnaC09g00510D	chrA10	182	182	AT4G03140.1	AT4G03140	NAD(P)-binding Rossmann-fold superfamily protein	chrA10	C09	255759	257855	GO:0000166;GO:0008152;GO:0016491	nucleotide binding;metabolic process;oxidoreductase activity
646	182	187	days_to_flower	BnaC09g05150D	chrA10	183	183	AT5G61060.2	AT5G61060	histone deacetylase 5	chrA10	C09	3025125	3029066	NA	NA
647	182	187	days_to_flower	BnaC09g06700D	chrA10	183	183	AT5G64810.1	AT5G64810	WRKY DNA-binding protein 51	chrA10	C09	4120851	4122042	GO:0003700;GO:0043565	transcription factor activity, sequence-specific DNA binding;sequence-specific DNA binding
648	182	187	days_to_flower	BnaC09g11360D	chrA10	182	182	AT1G63640.1	AT1G63640	P-loop nucleoside triphosphate hydrolases superfamily protein with CH (Calponin Homology) domain	chrA10	C09	7929485	7936144	GO:0003777;GO:0005515;GO:0005524;GO:0005875;GO:0007018	microtubule motor activity;protein binding;ATP binding;microtubule associated complex;microtubule-based movement
649	182	187	days_to_flower	BnaC09g45670D	chrA10	183	183	AT5G10770.1	AT5G10770	Eukaryotic aspartyl protease family protein	chrA10	C09	45896907	45899187	GO:0004190;GO:0006508	aspartic-type endopeptidase activity;proteolysis
650	182	187	days_to_flower	BnaC09g45710D	chrA10	183	183	NA	NA	NA	chrA10	C09	45917000	45918886	GO:0004190;GO:0006508	aspartic-type endopeptidase activity;proteolysis
651	182	187	days_to_flower	BnaCnng06030D	chrA10	182	182	AT3G02870.1	AT3G02870	Inositol monophosphatase family protein	chrA10	Cnn_random	5433767	5435913	GO:0046854	phosphatidylinositol phosphorylation
652	182	187	days_to_flower	BnaCnng19630D	chrA10	183	183	NA	NA	NA	chrA10	Cnn_random	18421990	18422227	NA	NA
653	182	187	days_to_flower	BnaCnng23190D	chrA10	182	182	NA	NA	NA	chrA10	Cnn_random	21729255	21730282	NA	NA
654	182	187	days_to_flower	BnaCnng24580D	chrA10	183	183	AT5G61820.1	AT5G61820	FUNCTIONS IN: molecular_function unknown; INVOLVED IN: biological_process unknown; LOCATED IN: vacuole; EXPRESSED IN: 24 plant structures; EXPRESSED DURING: 15 growth stages; CONTAINS InterPro DOMAIN/s: Stress up-regulated Nod 19 (InterPro:IPR011692); Has 30201 Blast hits to 17322 proteins in 780 species: Archae - 12; Bacteria - 1396; Metazoa - 17338; Fungi - 3422; Plants - 5037; Viruses - 0; Oth…	chrA10	Cnn_random	23003591	23006397	NA	NA
655	182	187	days_to_flower	BnaCnng26670D	chrA10	183	183	AT3G49680.1	AT3G49680	branched-chain aminotransferase 3	chrA10	Cnn_random	25106748	25109720	GO:0003824;GO:0004084;GO:0008152;GO:0009081	catalytic activity;branched-chain-amino-acid transaminase activity;metabolic process;branched-chain amino acid metabolic process
656	182	187	days_to_flower	BnaCnng57390D	chrA10	182	182	AT5G47770.1	AT5G47770	farnesyl diphosphate synthase 1	chrA10	Cnn_random	57163311	57165458	GO:0008299	isoprenoid biosynthetic process
657	182	187	days_to_flower	BnaCnng57480D	chrA10	182	182	AT5G46280.1	AT5G46280	Minichromosome maintenance (MCM2/3/5) family protein	chrA10	Cnn_random	57232222	57234493	GO:0003677;GO:0003678;GO:0005524;GO:0005634;GO:0006260;GO:0006270;GO:0042555	DNA binding;DNA helicase activity;ATP binding;nucleus;DNA replication;DNA replication initiation;MCM complex
658	66	91	days_to_flower	BnaA01g02630D	chrC06	68	68	AT4G34500.1	AT4G34500	Protein kinase superfamily protein	chrC06	A01	1312897	1315852	GO:0004672;GO:0004674;GO:0004713;GO:0005524;GO:0006468	protein kinase activity;protein serine/threonine kinase activity;protein tyrosine kinase activity;ATP binding;protein phosphorylation
659	66	91	days_to_flower	BnaA01g02830D	chrC06	83	83	AT2G18990.1	AT2G18990	thioredoxin domain-containing protein 9 homolog	chrC06	A01	1391499	1392874	NA	NA
660	66	91	days_to_flower	BnaA01g02850D	chrC06	83	83	AT4G34265.1	AT4G34265	unknown protein; FUNCTIONS IN: molecular_function unknown; INVOLVED IN: biological_process unknown; LOCATED IN: chloroplast; EXPRESSED IN: 22 plant structures; EXPRESSED DURING: 13 growth stages; BEST Arabidopsis thaliana protein match is: unknown protein (TAIR:AT2G15000.3); Has 76 Blast hits to 76 proteins in 9 species: Archae - 0; Bacteria - 0; Metazoa - 0; Fungi - 0; Plants - 76; Viruses - 0; …	chrC06	A01	1396237	1398073	NA	NA
661	66	91	days_to_flower	BnaA01g03430D	chrC06	84	84	AT4G33490.2	AT4G33490	Eukaryotic aspartyl protease family protein	chrC06	A01	1624374	1626371	GO:0004190;GO:0006508	aspartic-type endopeptidase activity;proteolysis
662	66	91	days_to_flower	BnaA01g29140D	chrC06	84	84	AT3G14840.2	AT3G14840	Leucine-rich repeat transmembrane protein kinase	chrC06	A01	20167191	20173388	GO:0004672;GO:0004674;GO:0004713;GO:0005515;GO:0005524;GO:0006468	protein kinase activity;protein serine/threonine kinase activity;protein tyrosine kinase activity;protein binding;ATP binding;protein phosphorylation
663	66	91	days_to_flower	BnaA02g24130D	chrC06	72	72	AT5G45890.1	AT5G45890	senescence-associated gene 12	chrC06	A02	17478814	17481156	GO:0006508;GO:0008234	proteolysis;cysteine-type peptidase activity
664	66	91	days_to_flower	BnaA02g29910D	chrC06	88	88	AT3G29575.1	AT3G29575	ABI five binding protein 3	chrC06	A02	21732623	21733490	NA	NA
665	66	91	days_to_flower	BnaA03g25580D	chrC06	69	69	AT4G04830.1	AT4G04830	methionine sulfoxide reductase B5	chrC06	A03	12426789	12427531	GO:0033743;GO:0055114	peptide-methionine (R)-S-oxide reductase activity;oxidation-reduction process
666	66	91	days_to_flower	BnaA03g31660D	chrC06	85	85	AT3G11330.1	AT3G11330	plant intracellular ras group-related LRR 9	chrC06	A03	15272326	15275335	GO:0005515	protein binding
667	66	91	days_to_flower	BnaA03g43290D	chrC06	84	84	AT4G17730.2	AT4G17730	syntaxin of plants 23	chrC06	A03	21736086	21737831	GO:0005484;GO:0005515;GO:0006886;GO:0016020;GO:0016192	SNAP receptor activity;protein binding;intracellular protein transport;membrane;vesicle-mediated transport
668	66	91	days_to_flower	BnaA03g43420D	chrC06	85	85	AT4G17890.1	AT4G17890	ARF-GAP domain 8	chrC06	A03	21816145	21818650	GO:0008060;GO:0008270;GO:0032312	NA;zinc ion binding;NA
669	66	91	days_to_flower	BnaA03g47590D	chrC06	85	85	AT4G25700.1	AT4G25700	beta-hydroxylase 1	chrC06	A03	24424727	24426904	GO:0005506;GO:0006633;GO:0016491;GO:0055114	iron ion binding;fatty acid biosynthetic process;oxidoreductase activity;oxidation-reduction process
670	66	91	days_to_flower	BnaA04g17120D	chrC06	68	68	AT2G29150.1	AT2G29150	NAD(P)-binding Rossmann-fold superfamily protein	chrC06	A04	13961721	13963191	GO:0000166;GO:0008152;GO:0016491	nucleotide binding;metabolic process;oxidoreductase activity
671	66	91	days_to_flower	BnaA04g17560D	chrC06	68	68	AT2G30490.1	AT2G30490	cinnamate-4-hydroxylase	chrC06	A04	14254342	14257981	GO:0005506;GO:0009055;GO:0020037;GO:0055114	iron ion binding;electron carrier activity;heme binding;oxidation-reduction process
672	66	91	days_to_flower	BnaA04g18970D	chrC06	83	83	AT2G32680.1	AT2G32680	receptor like protein 23	chrC06	A04	15093545	15096205	GO:0005515	protein binding
673	66	91	days_to_flower	BnaA04g19040D	chrC06	68	68	NA	NA	NA	chrC06	A04	15123290	15124256	GO:0005515	protein binding
674	66	91	days_to_flower	BnaA05g03480D	chrC06	84	84	AT2G43690.1	AT2G43690	Concanavalin A-like lectin protein kinase family protein	chrC06	A05	1919611	1921482	GO:0004672;GO:0004674;GO:0004713;GO:0005524;GO:0006468;GO:0030246	protein kinase activity;protein serine/threonine kinase activity;protein tyrosine kinase activity;ATP binding;protein phosphorylation;carbohydrate binding
675	66	91	days_to_flower	BnaA05g33250D	chrC06	85	85	AT3G02875.1	AT3G02875	Peptidase M20/M25/M40 family protein	chrC06	A05	22590122	22592347	GO:0008152;GO:0016787	metabolic process;hydrolase activity
676	66	91	days_to_flower	BnaA06g16650D	chrC06	71	71	AT3G48340.1	AT3G48340	Cysteine proteinases superfamily protein	chrC06	A06	9383003	9384783	GO:0006508;GO:0008234	proteolysis;cysteine-type peptidase activity
677	66	91	days_to_flower	BnaA07g13090D	chrC06	69	69	AT2G27230.1	AT2G27230	transcription factor-related	chrC06	A07	11712248	11715080	GO:0046983	protein dimerization activity
678	66	91	days_to_flower	BnaA07g20790D	chrC06	75	75	AT1G77850.1	AT1G77850	auxin response factor 17	chrC06	A07	16214447	16216537	GO:0003677;GO:0005634;GO:0009725	DNA binding;nucleus;response to hormone
679	66	91	days_to_flower	BnaA07g22920D	chrC06	73	73	AT1G72880.2	AT1G72880	Survival protein SurE-like phosphatase/nucleotidase	chrC06	A07	17356122	17358649	GO:0016787	hydrolase activity
680	66	91	days_to_flower	BnaA07g23800D	chrC06	80	80	NA	NA	NA	chrC06	A07	17834637	17836139	NA	NA
681	66	91	days_to_flower	BnaA07g24930D	chrC06	85	85	AT1G67680.1	AT1G67680	SRP72 RNA-binding domain	chrC06	A07	18659092	18659463	GO:0006614;GO:0008312;GO:0048500	SRP-dependent cotranslational protein targeting to membrane;7S RNA binding;signal recognition particle
682	66	91	days_to_flower	BnaA07g25060D	chrC06	77	77	AT1G67340.1	AT1G67340	HCP-like superfamily protein with MYND-type zinc finger	chrC06	A07	18721879	18723432	GO:0005515;GO:0008270	protein binding;zinc ion binding
683	66	91	days_to_flower	BnaA07g25240D	chrC06	83	83	AT1G65295.1	AT1G65295	unknown protein; LOCATED IN: endomembrane system; EXPRESSED IN: 22 plant structures; EXPRESSED DURING: 13 growth stages; BEST Arabidopsis thaliana protein match is: unknown protein (TAIR:AT5G01015.1); Has 90 Blast hits to 90 proteins in 15 species: Archae - 0; Bacteria - 0; Metazoa - 0; Fungi - 0; Plants - 90; Viruses - 0; Other Eukaryotes - 0 (source: NCBI BLink).	chrC06	A07	18821419	18822776	NA	NA
684	66	91	days_to_flower	BnaA07g25560D	chrC06	68	68	AT2G03820.1	AT2G03820	nonsense-mediated mRNA decay NMD3 family protein	chrC06	A07	18958187	18960182	NA	NA
685	66	91	days_to_flower	BnaA07g26830D	chrC06	67	67	AT1G68100.1	AT1G68100	ZIP metal ion transporter family	chrC06	A07	19608974	19611602	GO:0016020;GO:0030001;GO:0046873;GO:0055085	membrane;metal ion transport;metal ion transmembrane transporter activity;transmembrane transport
686	66	91	days_to_flower	BnaA07g27270D	chrC06	86	86	AT1G68580.2	AT1G68580	agenet domain-containing protein / bromo-adjacent homology (BAH) domain-containing protein	chrC06	A07	19854841	19858207	GO:0003677	DNA binding
687	66	91	days_to_flower	BnaA07g29180D	chrC06	90	90	AT1G71210.1	AT1G71210	Pentatricopeptide repeat (PPR) superfamily protein	chrC06	A07	20949269	20952221	NA	NA
688	66	91	days_to_flower	BnaA07g33790D	chrC06	71	71	AT1G77920.1	AT1G77920	bZIP transcription factor family protein	chrC06	A07	23103450	23108760	GO:0003700;GO:0043565	transcription factor activity, sequence-specific DNA binding;sequence-specific DNA binding
689	66	91	days_to_flower	BnaA07g35720D	chrC06	84	84	NA	NA	NA	chrC06	A07	23927326	23927515	NA	NA
690	66	91	days_to_flower	BnaA07g37560D	chrC06	68	68	AT5G38100.1	AT5G38100	S-adenosyl-L-methionine-dependent methyltransferases superfamily protein	chrC06	A07_random	1184317	1185790	GO:0008168	methyltransferase activity
691	66	91	days_to_flower	BnaA08g16750D	chrC06	85	85	NA	NA	NA	chrC06	A08	13528550	13529086	NA	NA
692	66	91	days_to_flower	BnaA08g27310D	chrC06	69	69	AT1G02970.1	AT1G02970	WEE1 kinase homolog	chrC06	A08	18249641	18254654	GO:0004672;GO:0004674;GO:0004713;GO:0005524;GO:0006468	protein kinase activity;protein serine/threonine kinase activity;protein tyrosine kinase activity;ATP binding;protein phosphorylation
693	66	91	days_to_flower	BnaA09g25180D	chrC06	68	68	NA	NA	NA	chrC06	A09	18150418	18151134	GO:0005515	protein binding
694	66	91	days_to_flower	BnaA09g30090D	chrC06	68	68	NA	NA	NA	chrC06	A09	22414870	22416034	GO:0006952;GO:0009607	defense response;response to biotic stimulus
695	66	91	days_to_flower	BnaA09g36340D	chrC06	71	71	AT3G56990.1	AT3G56990	embryo sac development arrest 7	chrC06	A09	26324533	26328730	GO:0005515;GO:0005634	protein binding;nucleus
696	66	91	days_to_flower	BnaA09g39770D	chrC06	71	71	AT3G62260.2	AT3G62260	Protein phosphatase 2C family protein	chrC06	A09	28119633	28121771	GO:0003824;GO:0004722;GO:0006470	catalytic activity;protein serine/threonine phosphatase activity;protein dephosphorylation
697	66	91	days_to_flower	BnaA09g40470D	chrC06	71	71	AT2G26460.1	AT2G26460	RED family protein	chrC06	A09	28467453	28470975	GO:0005634	nucleus
698	66	91	days_to_flower	BnaA09g41410D	chrC06	71	71	AT2G24420.1	AT2G24420	DNA repair ATPase-related	chrC06	A09	28934549	28937195	NA	NA
699	66	91	days_to_flower	BnaA09g51360D	chrC06	84	84	AT1G70770.1	AT1G70770	Protein of unknown function DUF2359, transmembrane	chrC06	A09	33760717	33763055	NA	NA
700	66	91	days_to_flower	BnaA09g51760D	chrC06	68	68	AT4G00755.1	AT4G00755	F-box family protein	chrC06	A09_random	80032	81635	GO:0005515	protein binding
701	66	91	days_to_flower	BnaA10g06350D	chrC06	82	82	AT5G52920.1	AT5G52920	plastidic pyruvate kinase beta subunit 1	chrC06	A10	4845299	4846356	GO:0000287;GO:0004743;GO:0006096;GO:0030955	magnesium ion binding;pyruvate kinase activity;glycolytic process;potassium ion binding
702	66	91	days_to_flower	BnaA10g10580D	chrC06	83	83	AT5G56340.1	AT5G56340	RING/U-box superfamily protein	chrC06	A10	9009956	9011787	GO:0005515;GO:0008270	protein binding;zinc ion binding
703	66	91	days_to_flower	BnaAnng19580D	chrC06	68	68	AT1G05340.1	AT1G05340	unknown protein; FUNCTIONS IN: molecular_function unknown; INVOLVED IN: biological_process unknown; LOCATED IN: chloroplast; EXPRESSED IN: 14 plant structures; EXPRESSED DURING: 7 growth stages; BEST Arabidopsis thaliana protein match is: unknown protein (TAIR:AT2G32210.1); Has 189 Blast hits to 189 proteins in 27 species: Archae - 0; Bacteria - 0; Metazoa - 0; Fungi - 21; Plants - 168; Viruses -…	chrC06	Ann_random	21178167	21179016	NA	NA
704	66	91	days_to_flower	BnaAnng25950D	chrC06	86	86	AT1G10760.1	AT1G10760	Pyruvate phosphate dikinase, PEP/pyruvate binding domain	chrC06	Ann_random	29954344	29955633	GO:0003824;GO:0005524;GO:0016301;GO:0016310	catalytic activity;ATP binding;kinase activity;phosphorylation
705	66	91	days_to_flower	BnaAnng25960D	chrC06	84	84	NA	NA	NA	chrC06	Ann_random	29955699	29956536	NA	NA
706	66	91	days_to_flower	BnaAnng37080D	chrC06	67	67	AT5G62210.1	AT5G62210	Embryo-specific protein 3, (ATS3)	chrC06	Ann_random	42025654	42027183	GO:0005515	protein binding
707	66	91	days_to_flower	BnaC01g01000D	chrC06	84	84	AT4G38050.1	AT4G38050	Xanthine/uracil permease family protein	chrC06	C01	412510	415610	GO:0005215;GO:0006810;GO:0016020;GO:0055085	transporter activity;transport;membrane;transmembrane transport
708	66	91	days_to_flower	BnaC01g01500D	chrC06	71	71	AT4G37430.1	AT4G37430	cytochrome P450, family 91, subfamily A, polypeptide 2	chrC06	C01	716755	718924	GO:0005506;GO:0009055;GO:0020037;GO:0055114	iron ion binding;electron carrier activity;heme binding;oxidation-reduction process
709	66	91	days_to_flower	BnaC01g04250D	chrC06	71	71	AT4G34131.1	AT4G34131	UDP-glucosyl transferase 73B3	chrC06	C01	2230184	2231635	GO:0008152	metabolic process
710	66	91	days_to_flower	BnaC01g25960D	chrC06	86	86	AT3G49200.1	AT3G49200	O-acyltransferase (WSD1-like) family protein	chrC06	C01	22311480	22314803	GO:0004144;GO:0045017	diacylglycerol O-acyltransferase activity;glycerolipid biosynthetic process
711	66	91	days_to_flower	BnaC01g40250D	chrC06	71	71	AT3G04070.1	AT3G04070	NAC domain containing protein 47	chrC06	C01	38577535	38579275	GO:0003677	DNA binding
712	66	91	days_to_flower	BnaC02g01590D	chrC06	85	85	NA	NA	NA	chrC06	C02	644032	644247	NA	NA
713	66	91	days_to_flower	BnaC02g05570D	chrC06	84	84	NA	NA	NA	chrC06	C02	2902658	2903480	NA	NA
714	66	91	days_to_flower	BnaC02g15310D	chrC06	91	91	NA	NA	NA	chrC06	C02	10834615	10834731	NA	NA
715	66	91	days_to_flower	BnaC02g34180D	chrC06	78	78	NA	NA	NA	chrC06	C02	36553437	36554530	NA	NA
716	66	91	days_to_flower	BnaC02g39600D	chrC06	68	68	AT5G27150.1	AT5G27150	Na+/H+ exchanger 1	chrC06	C02	42487741	42491987	GO:0006812;GO:0006814;GO:0006885;GO:0015299;GO:0015385;GO:0016021;GO:0055085	cation transport;sodium ion transport;regulation of pH;solute:proton antiporter activity;sodium:proton antiporter activity;integral component of membrane;transmembrane transport
717	66	91	days_to_flower	BnaC03g17870D	chrC06	84	84	AT2G32000.1	AT2G32000	DNA topoisomerase, type IA, core	chrC06	C03	9131495	9134900	GO:0003677;GO:0003916;GO:0003917;GO:0005694;GO:0006265	DNA binding;DNA topoisomerase activity;DNA topoisomerase type I activity;chromosome;DNA topological change
718	66	91	days_to_flower	BnaC03g41510D	chrC06	72	72	AT3G20300.1	AT3G20300	Protein of unknown function (DUF3537)	chrC06	C03	26450367	26452828	NA	NA
719	66	91	days_to_flower	BnaC03g47340D	chrC06	68	68	AT2G16990.1	AT2G16990	Major facilitator superfamily protein	chrC06	C03	32326853	32329450	GO:0016021;GO:0055085	integral component of membrane;transmembrane transport
720	66	91	days_to_flower	BnaC03g63270D	chrC06	87	87	NA	NA	NA	chrC06	C03	52653029	52655288	NA	NA
721	66	91	days_to_flower	BnaC03g73200D	chrC06	85	85	AT4G02380.1	AT4G02380	senescence-associated gene 21	chrC06	C03_random	1368770	1369504	GO:0006950	response to stress
722	66	91	days_to_flower	BnaC04g06480D	chrC06	79	79	AT2G38940.1	AT2G38940	phosphate transporter 1;4	chrC06	C04	4695993	4698488	GO:0016021;GO:0022857;GO:0055085	integral component of membrane;transmembrane transporter activity;transmembrane transport
723	66	91	days_to_flower	BnaC04g11650D	chrC06	86	86	AT2G33050.1	AT2G33050	receptor like protein 26	chrC06	C04	9126856	9129261	GO:0005515	protein binding
724	66	91	days_to_flower	BnaC05g07520D	chrC06	70	70	AT1G10170.1	AT1G10170	NF-X-like 1	chrC06	C05	3794040	3797684	GO:0003700;GO:0005515;GO:0005634;GO:0008270	transcription factor activity, sequence-specific DNA binding;protein binding;nucleus;zinc ion binding
725	66	91	days_to_flower	BnaC06g00240D	chrC06	69	69	AT1G47230.2	AT1G47230	CYCLIN A3;4	chrC06	C06	367499	369297	GO:0000079;GO:0005634;GO:0019901;GO:0051726	regulation of cyclin-dependent protein serine/threonine kinase activity;nucleus;protein kinase binding;regulation of cell cycle
726	66	91	days_to_flower	BnaC06g23630D	chrC06	67	67	AT1G73350.2	AT1G73350	unknown protein; FUNCTIONS IN: molecular_function unknown; INVOLVED IN: biological_process unknown; EXPRESSED IN: 25 plant structures; EXPRESSED DURING: 15 growth stages; Has 50 Blast hits to 50 proteins in 20 species: Archae - 0; Bacteria - 0; Metazoa - 7; Fungi - 3; Plants - 36; Viruses - 0; Other Eukaryotes - 4 (source: NCBI BLink).	chrC06	C06	25440177	25440880	NA	NA
727	66	91	days_to_flower	BnaC06g28430D	chrC06	81	81	AT1G67340.1	AT1G67340	HCP-like superfamily protein with MYND-type zinc finger	chrC06	C06	29643083	29644681	GO:0005515;GO:0008270	protein binding;zinc ion binding
728	66	91	days_to_flower	BnaC06g43580D	chrC06	84	84	NA	NA	NA	chrC06	C06_random	3062603	3063488	NA	NA
729	66	91	days_to_flower	BnaC06g43660D	chrC06	91	91	AT1G70630.1	AT1G70630	Nucleotide-diphospho-sugar transferase family protein	chrC06	C06_random	3144407	3147186	GO:0005783	endoplasmic reticulum
730	66	91	days_to_flower	BnaC06g43680D	chrC06	90	90	AT1G70600.1	AT1G70600	Ribosomal protein L18e/L15 superfamily protein	chrC06	C06_random	3149781	3150434	GO:0003735;GO:0005622;GO:0005840;GO:0006412	structural constituent of ribosome;intracellular;ribosome;translation
731	66	91	days_to_flower	BnaC06g43710D	chrC06	82	82	AT1G70580.1	AT1G70580	alanine-2-oxoglutarate aminotransferase 2	chrC06	C06_random	3159376	3162268	GO:0003824;GO:0009058;GO:0030170	catalytic activity;biosynthetic process;pyridoxal phosphate binding
732	66	91	days_to_flower	BnaC06g43740D	chrC06	85	85	AT1G70940.1	AT1G70940	Auxin efflux carrier family protein	chrC06	C06_random	3182818	3185918	GO:0016021;GO:0055085	integral component of membrane;transmembrane transport
733	66	91	days_to_flower	BnaC07g01240D	chrC06	66	66	AT2G19830.1	AT2G19830	SNF7 family protein	chrC06	C07	1900032	1901119	GO:0015031	protein transport
734	66	91	days_to_flower	BnaC07g06130D	chrC06	66	66	AT2G17120.1	AT2G17120	lysm domain GPI-anchored protein 2 precursor	chrC06	C07	9946891	9949154	GO:0016998	cell wall macromolecule catabolic process
735	66	91	days_to_flower	BnaC07g06640D	chrC06	69	69	AT2G17760.1	AT2G17760	Eukaryotic aspartyl protease family protein	chrC06	C07	10847843	10851071	GO:0004190;GO:0006508	aspartic-type endopeptidase activity;proteolysis
736	66	91	days_to_flower	BnaC07g32730D	chrC06	84	84	AT3G52160.1	AT3G52160	3-ketoacyl-CoA synthase 15	chrC06	C07	36223760	36225262	GO:0003824;GO:0006633;GO:0008152;GO:0008610;GO:0016020	catalytic activity;fatty acid biosynthetic process;metabolic process;lipid biosynthetic process;membrane
737	66	91	days_to_flower	BnaC07g38650D	chrC06	84	84	AT4G23990.1	AT4G23990	cellulose synthase like G3	chrC06	C07	39919249	39925677	GO:0016020;GO:0016760;GO:0030244	membrane;cellulose synthase (UDP-forming) activity;cellulose biosynthetic process
738	66	91	days_to_flower	BnaC07g40060D	chrC06	83	83	AT4G26050.1	AT4G26050	plant intracellular ras group-related LRR 8	chrC06	C07	40623400	40626155	GO:0005515	protein binding
739	66	91	days_to_flower	BnaC07g42670D	chrC06	91	91	AT4G30480.2	AT4G30480	Tetratricopeptide repeat (TPR)-like superfamily protein	chrC06	C07	42065700	42066880	GO:0005515	protein binding
740	66	91	days_to_flower	BnaC07g45850D	chrC06	68	68	AT4G35900.1	AT4G35900	Basic-leucine zipper (bZIP) transcription factor family protein	chrC06	C07	43707334	43708377	GO:0003700;GO:0043565	transcription factor activity, sequence-specific DNA binding;sequence-specific DNA binding
741	66	91	days_to_flower	BnaC07g50420D	chrC06	85	85	AT4G27650.1	AT4G27650	Eukaryotic release factor 1 (eRF1) family protein	chrC06	C07_random	2560807	2564272	NA	NA
742	66	91	days_to_flower	BnaC08g05950D	chrC06	68	68	AT1G78300.1	AT1G78300	general regulatory factor 2	chrC06	C08	8529082	8530257	GO:0019904	protein domain specific binding
743	66	91	days_to_flower	BnaC08g18750D	chrC06	86	86	AT1G19330.3	AT1G19330	unknown protein; FUNCTIONS IN: molecular_function unknown; INVOLVED IN: biological_process unknown; LOCATED IN: cellular_component unknown; EXPRESSED IN: 22 plant structures; EXPRESSED DURING: 13 growth stages; BEST Arabidopsis thaliana protein match is: unknown protein (TAIR:AT1G75060.1).	chrC06	C08	21789804	21792258	GO:0005515	protein binding
744	66	91	days_to_flower	BnaC08g25820D	chrC06	68	68	AT3G54970.1	AT3G54970	D-aminoacid aminotransferase-like PLP-dependent enzymes superfamily protein	chrC06	C08	27393679	27395472	GO:0003824;GO:0008152	catalytic activity;metabolic process
745	66	91	days_to_flower	BnaC08g27760D	chrC06	83	83	NA	NA	NA	chrC06	C08	28632484	28632726	NA	NA
746	66	91	days_to_flower	BnaC08g28510D	chrC06	67	67	NA	NA	NA	chrC06	C08	29109864	29111048	NA	NA
747	66	91	days_to_flower	BnaC08g47490D	chrC06	90	90	AT1G31710.1	AT1G31710	Copper amine oxidase family protein	chrC06	C08_random	2333413	2334392	GO:0005507;GO:0008131;GO:0009308;GO:0048038;GO:0055114	copper ion binding;primary amine oxidase activity;amine metabolic process;quinone binding;oxidation-reduction process
748	66	91	days_to_flower	BnaC09g05150D	chrC06	70	70	AT5G61060.2	AT5G61060	histone deacetylase 5	chrC06	C09	3025125	3029066	NA	NA
749	66	91	days_to_flower	BnaC09g24020D	chrC06	67	67	NA	NA	NA	chrC06	C09	21894456	21895791	NA	NA
750	66	91	days_to_flower	BnaC09g49700D	chrC06	84	84	AT5G05800.1	AT5G05800	unknown protein; BEST Arabidopsis thaliana protein match is: unknown protein (TAIR:AT3G11290.1); Has 1807 Blast hits to 1807 proteins in 277 species: Archae - 0; Bacteria - 0; Metazoa - 736; Fungi - 347; Plants - 385; Viruses - 0; Other Eukaryotes - 339 (source: NCBI BLink).	chrC06	C09	47920736	47922922	NA	NA
751	66	91	days_to_flower	BnaCnng00010D	chrC06	84	84	AT1G70830.1	AT1G70830	MLP-like protein 28	chrC06	Cnn_random	3814	4718	GO:0006952;GO:0009607	defense response;response to biotic stimulus
752	66	91	days_to_flower	BnaCnng04850D	chrC06	84	84	AT1G24625.1	AT1G24625	zinc finger protein 7	chrC06	Cnn_random	4369479	4370794	GO:0008270	zinc ion binding
753	66	91	days_to_flower	BnaCnng07860D	chrC06	68	68	AT1G71770.1	AT1G71770	poly(A)-binding protein 5	chrC06	Cnn_random	7192079	7195066	GO:0000166;GO:0003676;GO:0003723	nucleotide binding;nucleic acid binding;RNA binding
754	66	91	days_to_flower	BnaCnng24750D	chrC06	75	75	AT1G72880.2	AT1G72880	Survival protein SurE-like phosphatase/nucleotidase	chrC06	Cnn_random	23183653	23185923	GO:0016787	hydrolase activity
755	66	91	days_to_flower	BnaCnng24770D	chrC06	66	66	NA	NA	NA	chrC06	Cnn_random	23198041	23199751	GO:0000166;GO:0005515;GO:0006952;GO:0007165;GO:0017111;GO:0043531	nucleotide binding;protein binding;defense response;signal transduction;nucleoside-triphosphatase activity;ADP binding
756	66	91	days_to_flower	BnaCnng34180D	chrC06	85	85	NA	NA	NA	chrC06	Cnn_random	32360888	32361592	NA	NA
757	66	91	days_to_flower	BnaCnng34510D	chrC06	87	87	NA	NA	NA	chrC06	Cnn_random	32750113	32751379	GO:0003677;GO:0005634	DNA binding;nucleus
758	66	91	days_to_flower	BnaCnng34990D	chrC06	68	68	AT1G75100.1	AT1G75100	J-domain protein required for chloroplast accumulation response 1	chrC06	Cnn_random	33146930	33151565	GO:0005783	endoplasmic reticulum
759	66	91	days_to_flower	BnaCnng38110D	chrC06	82	82	AT1G64960.1	AT1G64960	ARM repeat superfamily protein	chrC06	Cnn_random	36667659	36672056	GO:0005488;GO:0005634	binding;nucleus
760	66	91	days_to_flower	BnaCnng48280D	chrC06	84	84	AT3G17700.1	AT3G17700	cyclic nucleotide-binding transporter 1	chrC06	Cnn_random	47575565	47579101	GO:0005216;GO:0006811;GO:0016020;GO:0055085	ion channel activity;ion transport;membrane;transmembrane transport
761	66	91	days_to_flower	BnaCnng54120D	chrC06	84	84	AT5G16560.1	AT5G16560	Homeodomain-like superfamily protein	chrC06	Cnn_random	53879217	53884857	GO:0003677;GO:0003682	DNA binding;chromatin binding
762	66	91	days_to_flower	BnaCnng72260D	chrC06	70	70	AT3G47340.1	AT3G47340	glutamine-dependent asparagine synthase 1	chrC06	Cnn_random	72656046	72658690	GO:0004066;GO:0006529;GO:0008152	asparagine synthase (glutamine-hydrolyzing) activity;asparagine biosynthetic process;metabolic process
763	37	40	Erucic_acid	BnaA01g05730D	chrA08	37	37	AT4G39720.1	AT4G39720	VQ motif-containing protein	chrA08	A01	2657846	2658718	NA	NA
764	37	40	Erucic_acid	BnaA02g22860D	chrA08	38	38	NA	NA	NA	chrA08	A02	15417626	15425919	NA	NA
765	37	40	Erucic_acid	BnaA02g28000D	chrA08	38	38	NA	NA	NA	chrA08	A02	20707807	20708262	NA	NA
766	37	40	Erucic_acid	BnaA04g25640D	chrA08	37	37	AT2G44280.1	AT2G44280	Major facilitator superfamily protein	chrA08	A04	18357149	18359873	NA	NA
767	37	40	Erucic_acid	BnaA06g01920D	chrA08	38	38	AT1G52160.1	AT1G52160	tRNAse Z3	chrA08	A06	1115532	1119439	GO:0042779	tRNA 3'-trailer cleavage
768	37	40	Erucic_acid	BnaA06g09520D	chrA08	37	37	AT1G14710.1	AT1G14710	hydroxyproline-rich glycoprotein family protein	chrA08	A06	5096102	5098834	GO:0016491;GO:0055114	oxidoreductase activity;oxidation-reduction process
769	37	40	Erucic_acid	BnaA06g21550D	chrA08	40	40	AT4G05320.2	AT4G05320	polyubiquitin 10	chrA08	A06	14942963	14943781	GO:0005515	protein binding
770	37	40	Erucic_acid	BnaA08g30690D	chrA08	40	40	AT4G31600.1	AT4G31600	UDP-N-acetylglucosamine (UAA) transporter family	chrA08	A08_random	1662736	1664639	GO:0055085	transmembrane transport
771	37	40	Erucic_acid	BnaAnng15350D	chrA08	38	38	AT4G34910.1	AT4G34910	P-loop containing nucleoside triphosphate hydrolases superfamily protein	chrA08	Ann_random	16487361	16490451	GO:0003676;GO:0004386;GO:0005524;GO:0008026	nucleic acid binding;helicase activity;ATP binding;ATP-dependent helicase activity
772	37	40	Erucic_acid	BnaC02g00570D	chrA08	40	40	NA	NA	NA	chrA08	C02	235412	238425	NA	NA
773	37	40	Erucic_acid	BnaC02g03450D	chrA08	40	40	AT5G02890.1	AT5G02890	HXXXD-type acyl-transferase family protein	chrA08	C02	1642060	1643521	NA	NA
774	37	40	Erucic_acid	BnaC03g24770D	chrA08	37	37	AT2G44220.1	AT2G44220	Protein of Unknown Function (DUF239)	chrA08	C03	13908774	13913633	NA	NA
775	37	40	Erucic_acid	BnaC03g53370D	chrA08	40	40	AT1G78900.1	AT1G78900	vacuolar ATP synthase subunit A	chrA08	C03	38740193	38741959	GO:0008837;GO:0009089;GO:0015991	diaminopimelate epimerase activity;lysine biosynthetic process via diaminopimelate;ATP hydrolysis coupled proton transport
776	37	40	Erucic_acid	BnaC03g65600D	chrA08	40	40	AT4G35040.1	AT4G35040	Basic-leucine zipper (bZIP) transcription factor family protein	chrA08	C03	55345761	55347334	GO:0003700;GO:0043565	transcription factor activity, sequence-specific DNA binding;sequence-specific DNA binding
777	37	40	Erucic_acid	BnaC03g66890D	chrA08	40	40	AT4G32830.1	AT4G32830	ataurora1	chrA08	C03	56550037	56551919	GO:0004672;GO:0004674;GO:0004713;GO:0005524;GO:0006468	protein kinase activity;protein serine/threonine kinase activity;protein tyrosine kinase activity;ATP binding;protein phosphorylation
778	37	40	Erucic_acid	BnaC03g67380D	chrA08	37	37	AT4G31800.1	AT4G31800	WRKY DNA-binding protein 18	chrA08	C03	57062411	57064382	GO:0003700;GO:0043565	transcription factor activity, sequence-specific DNA binding;sequence-specific DNA binding
779	37	40	Erucic_acid	BnaC03g67490D	chrA08	37	37	NA	NA	NA	chrA08	C03	57127203	57128030	NA	NA
780	37	40	Erucic_acid	BnaC03g67560D	chrA08	40	40	AT4G31480.1	AT4G31480	Coatomer, beta subunit	chrA08	C03	57168806	57173038	GO:0005198;GO:0005488;GO:0005737;GO:0006886;GO:0016192;GO:0030117;GO:0030126	structural molecule activity;binding;cytoplasm;intracellular protein transport;vesicle-mediated transport;membrane coat;COPI vesicle coat
781	37	40	Erucic_acid	BnaC03g71100D	chrA08	37	37	AT5G65950.1	AT5G65950	FUNCTIONS IN: molecular_function unknown; INVOLVED IN: biological_process unknown; LOCATED IN: cellular_component unknown; EXPRESSED IN: 25 plant structures; EXPRESSED DURING: 15 growth stages; CONTAINS InterPro DOMAIN/s: Protein of unknown function DUF1683, C-terminal (InterPro:IPR012880), Foie gras liver health family 1 (InterPro:IPR021773); Has 30201 Blast hits to 17322 proteins in 780 species…	chrA08	C03	60547993	60553317	NA	NA
782	37	40	Erucic_acid	BnaC04g18880D	chrA08	40	40	NA	NA	NA	chrA08	C04	18788696	18790082	NA	NA
783	37	40	Erucic_acid	BnaC06g12720D	chrA08	40	40	NA	NA	NA	chrA08	C06	15460979	15463031	NA	NA
784	37	40	Erucic_acid	BnaC08g23790D	chrA08	37	37	AT2G36060.2	AT2G36060	MMS ZWEI homologue 3	chrA08	C08	25974748	25977682	GO:0016881	acid-amino acid ligase activity
785	37	40	Erucic_acid	BnaC08g35470D	chrA08	37	37	AT2G21970.1	AT2G21970	stress enhanced protein 2	chrA08	C08	33304945	33306116	NA	NA
786	37	40	Erucic_acid	BnaCnng04750D	chrA08	38	38	NA	NA	NA	chrA08	Cnn_random	4178734	4179920	NA	NA
787	37	40	Erucic_acid	BnaCnng73660D	chrA08	37	37	NA	NA	NA	chrA08	Cnn_random	74342739	74342972	NA	NA
788	37	40	Erucic_acid	BnaUnng02960D	chrA08	40	40	NA	NA	NA	chrA08	Unn_random	4143644	4147920	GO:0005524;GO:0006810;GO:0016021;GO:0055085	ATP binding;transport;integral component of membrane;transmembrane transport
789	167	175	Erucic_acid	BnaA02g29910D	chrC03	167	167	AT3G29575.1	AT3G29575	ABI five binding protein 3	chrC03	A02	21732623	21733490	NA	NA
790	167	175	Erucic_acid	BnaA03g08390D	chrC03	172	172	AT5G22090.1	AT5G22090	Protein of unknown function (DUF3049)	chrC03	A03	3784974	3788549	NA	NA
791	167	175	Erucic_acid	BnaA04g10570D	chrC03	167	167	AT5G40740.1	AT5G40740	unknown protein; Has 30201 Blast hits to 17322 proteins in 780 species: Archae - 12; Bacteria - 1396; Metazoa - 17338; Fungi - 3422; Plants - 5037; Viruses - 0; Other Eukaryotes - 2996 (source: NCBI BLink).	chrC03	A04	9262667	9266943	NA	NA
792	167	175	Erucic_acid	BnaA05g04200D	chrC03	175	175	AT2G44640.1	AT2G44640	FUNCTIONS IN: molecular_function unknown; INVOLVED IN: biological_process unknown; LOCATED IN: mitochondrion, chloroplast, plasma membrane, plastid, chloroplast envelope; EXPRESSED IN: 23 plant structures; EXPRESSED DURING: 13 growth stages; CONTAINS InterPro DOMAIN/s: Protein of unknown function DUF3769 (InterPro:IPR022244); BEST Arabidopsis thaliana protein match is: pigment defective 320 (TAIR…	chrC03	A05	2268355	2270818	NA	NA
793	167	175	Erucic_acid	BnaA05g12830D	chrC03	173	173	AT4G19645.1	AT4G19645	TRAM, LAG1 and CLN8 (TLC) lipid-sensing domain containing protein	chrC03	A05	7489974	7491828	GO:0016021	integral component of membrane
794	167	175	Erucic_acid	BnaA05g32200D	chrC03	167	167	NA	NA	NA	chrC03	A05	22086560	22088107	NA	NA
795	167	175	Erucic_acid	BnaA08g09180D	chrC03	171	171	AT4G19410.1	AT4G19410	Pectinacetylesterase family protein	chrC03	A08	8827288	8838229	NA	NA
796	167	175	Erucic_acid	BnaA08g09450D	chrC03	173	173	AT5G44500.1	AT5G44500	Small nuclear ribonucleoprotein family protein	chrC03	A08	9049103	9050625	NA	NA
797	167	175	Erucic_acid	BnaA08g15040D	chrC03	167	167	AT4G23630.1	AT4G23630	VIRB2-interacting protein 1	chrC03	A08	12574643	12576111	GO:0005783	endoplasmic reticulum
798	167	175	Erucic_acid	BnaA08g16060D	chrC03	167	167	AT4G40080.1	AT4G40080	ENTH/ANTH/VHS superfamily protein	chrC03	A08	13236591	13237890	GO:0005543	phospholipid binding
799	167	175	Erucic_acid	BnaA08g27750D	chrC03	173	173	AT1G04220.1	AT1G04220	3-ketoacyl-CoA synthase 2	chrC03	A08	18397388	18397933	GO:0003824;GO:0008152;GO:0008610	catalytic activity;metabolic process;lipid biosynthetic process
800	167	175	Erucic_acid	BnaAnng19250D	chrC03	169	169	AT4G37790.1	AT4G37790	Homeobox-leucine zipper protein family	chrC03	Ann_random	20681821	20683104	GO:0003677;GO:0003700;GO:0005634;GO:0043565	DNA binding;transcription factor activity, sequence-specific DNA binding;nucleus;sequence-specific DNA binding
801	167	175	Erucic_acid	BnaAnng21080D	chrC03	167	167	AT4G36760.1	AT4G36760	aminopeptidase P1	chrC03	Ann_random	23408405	23412429	GO:0009987;GO:0016787	cellular process;hydrolase activity
802	167	175	Erucic_acid	BnaC01g16440D	chrC03	175	175	AT4G24580.1	AT4G24580	Rho GTPase activation protein (RhoGAP) with PH domain	chrC03	C01	11272279	11278215	GO:0005515;GO:0005543;GO:0005622;GO:0007165	protein binding;phospholipid binding;intracellular;signal transduction
803	167	175	Erucic_acid	BnaC01g30390D	chrC03	175	175	NA	NA	NA	chrC03	C01	28785966	28787159	NA	NA
804	167	175	Erucic_acid	BnaC02g27800D	chrC03	174	174	NA	NA	NA	chrC03	C02	25741421	25741956	NA	NA
805	167	175	Erucic_acid	BnaC02g47590D	chrC03	171	171	AT3G23750.1	AT3G23750	Leucine-rich repeat protein kinase family protein	chrC03	C02_random	3579309	3584868	GO:0004672;GO:0004674;GO:0004713;GO:0005524;GO:0006468	protein kinase activity;protein serine/threonine kinase activity;protein tyrosine kinase activity;ATP binding;protein phosphorylation
806	167	175	Erucic_acid	BnaC03g01700D	chrC03	169	169	AT5G04700.1	AT5G04700	Ankyrin repeat family protein	chrC03	C03	807204	822914	GO:0005515;GO:0030001;GO:0046872	protein binding;metal ion transport;metal ion binding
807	167	175	Erucic_acid	BnaC03g54280D	chrC03	173	173	NA	NA	NA	chrC03	C03	41940904	41941149	NA	NA
808	167	175	Erucic_acid	BnaC03g67490D	chrC03	171	171	NA	NA	NA	chrC03	C03	57127203	57128030	NA	NA
809	167	175	Erucic_acid	BnaC03g75590D	chrC03	167	167	NA	NA	NA	chrC03	C03_random	4325917	4326671	NA	NA
810	167	175	Erucic_acid	BnaC03g76510D	chrC03	169	169	NA	NA	NA	chrC03	C03_random	5097670	5099911	NA	NA
811	167	175	Erucic_acid	BnaC03g76570D	chrC03	167	167	AT4G37770.1	AT4G37770	1-amino-cyclopropane-1-carboxylate synthase 8	chrC03	C03_random	5174376	5175881	GO:0003824;GO:0009058;GO:0030170	catalytic activity;biosynthetic process;pyridoxal phosphate binding
812	167	175	Erucic_acid	BnaC03g76830D	chrC03	169	169	AT1G36280.1	AT1G36280	L-Aspartase-like family protein	chrC03	C03_random	5373412	5375147	GO:0003824;GO:0006188;GO:0009152	catalytic activity;IMP biosynthetic process;purine ribonucleotide biosynthetic process
813	167	175	Erucic_acid	BnaC03g76900D	chrC03	173	173	NA	NA	NA	chrC03	C03_random	5432759	5435118	GO:0005795;GO:0008378	Golgi stack;galactosyltransferase activity
814	167	175	Erucic_acid	BnaC03g76920D	chrC03	175	175	NA	NA	NA	chrC03	C03_random	5472903	5474222	NA	NA
815	167	175	Erucic_acid	BnaC03g76940D	chrC03	175	175	AT4G19960.1	AT4G19960	K+ uptake permease 9	chrC03	C03_random	5484049	5487236	GO:0015079;GO:0016020;GO:0071805	potassium ion transmembrane transporter activity;membrane;potassium ion transmembrane transport
816	167	175	Erucic_acid	BnaC04g31370D	chrC03	169	169	NA	NA	NA	chrC03	C04	33282280	33282999	NA	NA
817	167	175	Erucic_acid	BnaC07g22220D	chrC03	169	169	AT2G03290.1	AT2G03290	emp24/gp25L/p24 family/GOLD family protein	chrC03	C07	28738351	28739328	GO:0006810;GO:0016021	transport;integral component of membrane
818	167	175	Erucic_acid	BnaC07g35770D	chrC03	170	170	AT4G19180.1	AT4G19180	GDA1/CD39 nucleoside phosphatase family protein	chrC03	C07	38060093	38062792	GO:0016787	hydrolase activity
819	167	175	Erucic_acid	BnaC07g35930D	chrC03	172	172	AT4G19510.1	AT4G19510	Disease resistance protein (TIR-NBS-LRR class)	chrC03	C07	38206276	38212406	GO:0005515;GO:0006952;GO:0007165;GO:0043531	protein binding;defense response;signal transduction;ADP binding
820	167	175	Erucic_acid	BnaC09g46250D	chrC03	173	173	NA	NA	NA	chrC03	C09	46204867	46207508	GO:0005543	phospholipid binding
821	167	175	Erucic_acid	BnaCnng39960D	chrC03	169	169	AT4G37130.1	AT4G37130	hydroxyproline-rich glycoprotein family protein	chrC03	Cnn_random	38515799	38517834	NA	NA
822	167	175	Erucic_acid	BnaCnng63780D	chrC03	172	172	NA	NA	NA	chrC03	Cnn_random	63587419	63589791	GO:0003676;GO:0046983	nucleic acid binding;protein dimerization activity
823	173	182	height_Hmax	BnaA01g00290D	chrA10	182	182	AT4G37750.1	AT4G37750	Integrase-type DNA-binding superfamily protein	chrA10	A01	147063	149809	GO:0003677;GO:0003700	DNA binding;transcription factor activity, sequence-specific DNA binding
824	173	182	height_Hmax	BnaA01g00520D	chrA10	179	179	AT4G37430.1	AT4G37430	cytochrome P450, family 91, subfamily A, polypeptide 2	chrA10	A01	282887	284561	GO:0005506;GO:0009055;GO:0020037;GO:0055114	iron ion binding;electron carrier activity;heme binding;oxidation-reduction process
825	173	182	height_Hmax	BnaA01g00600D	chrA10	177	177	AT4G37310.1	AT4G37310	cytochrome P450, family 81, subfamily H, polypeptide 1	chrA10	A01	329720	332302	GO:0005506;GO:0009055;GO:0020037;GO:0055114	iron ion binding;electron carrier activity;heme binding;oxidation-reduction process
826	173	182	height_Hmax	BnaA01g00670D	chrA10	174	174	AT4G37260.1	AT4G37260	myb domain protein 73	chrA10	A01	360234	361364	GO:0003677;GO:0003682	DNA binding;chromatin binding
827	173	182	height_Hmax	BnaA01g00790D	chrA10	177	177	AT4G37010.2	AT4G37010	centrin 2	chrA10	A01	460210	462288	GO:0005509	calcium ion binding
828	173	182	height_Hmax	BnaA01g10000D	chrA10	176	176	AT4G19420.1	AT4G19420	Pectinacetylesterase family protein	chrA10	A01	4969524	4976700	NA	NA
829	173	182	height_Hmax	BnaA01g11760D	chrA10	179	179	AT4G21910.4	AT4G21910	MATE efflux family protein	chrA10	A01	5863534	5867151	GO:0006855;GO:0015238;GO:0015297;GO:0016020;GO:0055085	drug transmembrane transport;drug transmembrane transporter activity;antiporter activity;membrane;transmembrane transport
830	173	182	height_Hmax	BnaA01g14850D	chrA10	174	174	AT4G25620.1	AT4G25620	hydroxyproline-rich glycoprotein family protein	chrA10	A01	7495811	7497675	NA	NA
831	173	182	height_Hmax	BnaA01g33880D	chrA10	182	182	AT3G03910.1	AT3G03910	glutamate dehydrogenase 3	chrA10	A01	22937517	22939331	GO:0000166;GO:0006520;GO:0016491;GO:0055114	nucleotide binding;cellular amino acid metabolic process;oxidoreductase activity;oxidation-reduction process
832	173	182	height_Hmax	BnaA01g35060D	chrA10	174	174	AT4G20260.4	AT4G20260	plasma-membrane associated cation-binding protein 1	chrA10	A01_random	363570	366449	NA	NA
833	173	182	height_Hmax	BnaA02g04910D	chrA10	173	173	AT5G20520.1	AT5G20520	alpha/beta-Hydrolases superfamily protein	chrA10	A02	2178018	2180838	NA	NA
834	173	182	height_Hmax	BnaA02g04960D	chrA10	177	177	AT5G20630.1	AT5G20630	germin 3	chrA10	A02	2196895	2197530	GO:0030145;GO:0045735;GO:0048046	manganese ion binding;nutrient reservoir activity;apoplast
835	173	182	height_Hmax	BnaA02g05060D	chrA10	177	177	AT5G20720.1	AT5G20720	chaperonin 20	chrA10	A02	2257006	2259405	GO:0005524;GO:0005737;GO:0006457	ATP binding;cytoplasm;protein folding
836	173	182	height_Hmax	BnaA02g15610D	chrA10	173	173	AT1G71870.1	AT1G71870	MATE efflux family protein	chrA10	A02	9020755	9022610	GO:0006855;GO:0015238;GO:0015297;GO:0016020;GO:0055085	drug transmembrane transport;drug transmembrane transporter activity;antiporter activity;membrane;transmembrane transport
837	173	182	height_Hmax	BnaA02g15900D	chrA10	173	173	NA	NA	NA	chrA10	A02	9353382	9353786	GO:0004866	endopeptidase inhibitor activity
838	173	182	height_Hmax	BnaA02g18380D	chrA10	175	175	AT1G77470.1	AT1G77470	replication factor C subunit 3	chrA10	A02	11156281	11158552	GO:0000166;GO:0003677;GO:0005524;GO:0006260;GO:0017111	nucleotide binding;DNA binding;ATP binding;DNA replication;nucleoside-triphosphatase activity
839	173	182	height_Hmax	BnaA02g19770D	chrA10	176	176	AT1G80380.2	AT1G80380	P-loop containing nucleoside triphosphate hydrolases superfamily protein	chrA10	A02	12252943	12255630	NA	NA
840	173	182	height_Hmax	BnaA02g22370D	chrA10	177	177	NA	NA	NA	chrA10	A02	14886484	14887548	GO:0005507;GO:0009055	copper ion binding;electron carrier activity
841	173	182	height_Hmax	BnaA02g22580D	chrA10	177	177	AT5G44290.1	AT5G44290	Protein kinase superfamily protein	chrA10	A02	15114736	15117571	GO:0004672;GO:0004674;GO:0004713;GO:0005524;GO:0006468	protein kinase activity;protein serine/threonine kinase activity;protein tyrosine kinase activity;ATP binding;protein phosphorylation
842	173	182	height_Hmax	BnaA02g23440D	chrA10	173	173	AT4G10150.1	AT4G10150	RING/U-box superfamily protein	chrA10	A02	16637253	16639763	GO:0005515;GO:0008270	protein binding;zinc ion binding
843	173	182	height_Hmax	BnaA02g24320D	chrA10	177	177	NA	NA	NA	chrA10	A02	17685478	17685813	NA	NA
844	173	182	height_Hmax	BnaA02g26450D	chrA10	178	178	AT2G02500.1	AT2G02500	Nucleotide-diphospho-sugar transferases superfamily protein	chrA10	A02	19517687	19519898	GO:0003824;GO:0008299	catalytic activity;isoprenoid biosynthetic process
845	173	182	height_Hmax	BnaA02g29990D	chrA10	180	180	NA	NA	NA	chrA10	A02	21786632	21787683	GO:0005515	protein binding
846	173	182	height_Hmax	BnaA02g30290D	chrA10	176	176	AT5G48580.1	AT5G48580	FK506- and rapamycin-binding protein 15 kD-2	chrA10	A02	21938936	21940337	GO:0006457	protein folding
847	173	182	height_Hmax	BnaA02g31110D	chrA10	177	177	AT5G27360.1	AT5G27360	Major facilitator superfamily protein	chrA10	A02	22501158	22506807	GO:0005215;GO:0006810;GO:0016020;GO:0016021;GO:0022857;GO:0022891;GO:0055085	transporter activity;transport;membrane;integral component of membrane;transmembrane transporter activity;substrate-specific transmembrane transporter activity;transmembrane transport
848	173	182	height_Hmax	BnaA02g31900D	chrA10	173	173	AT5G25610.1	AT5G25610	BURP domain-containing protein	chrA10	A02	23001728	23004056	NA	NA
849	173	182	height_Hmax	BnaA02g32440D	chrA10	173	173	AT5G24580.1	AT5G24580	Heavy metal transport/detoxification superfamily protein	chrA10	A02	23327037	23328873	GO:0030001;GO:0046872	metal ion transport;metal ion binding
850	173	182	height_Hmax	BnaA02g34140D	chrA10	182	182	AT5G64310.1	AT5G64310	arabinogalactan protein 1	chrA10	A02	24419466	24419985	NA	NA
851	173	182	height_Hmax	BnaA02g35610D	chrA10	182	182	AT1G72230.1	AT1G72230	Cupredoxin superfamily protein	chrA10	A02_random	382559	383880	GO:0005507;GO:0009055	copper ion binding;electron carrier activity
852	173	182	height_Hmax	BnaA02g36290D	chrA10	173	173	AT1G80760.1	AT1G80760	NOD26-like intrinsic protein 6;1	chrA10	A02_random	828760	830397	GO:0005215;GO:0006810;GO:0016020	transporter activity;transport;membrane
853	173	182	height_Hmax	BnaA03g05840D	chrA10	176	176	AT5G16130.1	AT5G16130	Ribosomal protein S7e family protein	chrA10	A03	2657797	2659266	GO:0003735;GO:0005622;GO:0005840;GO:0006412	structural constituent of ribosome;intracellular;ribosome;translation
854	173	182	height_Hmax	BnaA03g06440D	chrA10	174	174	AT5G17160.1	AT5G17160	unknown protein; BEST Arabidopsis thaliana protein match is: unknown protein (TAIR:AT3G03130.1); Has 14330 Blast hits to 10381 proteins in 896 species: Archae - 94; Bacteria - 2881; Metazoa - 4019; Fungi - 1576; Plants - 515; Viruses - 110; Other Eukaryotes - 5135 (source: NCBI BLink).	chrA10	A03	2862002	2864677	NA	NA
855	173	182	height_Hmax	BnaA03g08490D	chrA10	177	177	AT5G22340.2	AT5G22340	unknown protein; FUNCTIONS IN: molecular_function unknown; INVOLVED IN: biological_process unknown; LOCATED IN: chloroplast; EXPRESSED IN: 22 plant structures; EXPRESSED DURING: 13 growth stages; Has 43 Blast hits to 43 proteins in 15 species: Archae - 0; Bacteria - 0; Metazoa - 0; Fungi - 0; Plants - 42; Viruses - 0; Other Eukaryotes - 1 (source: NCBI BLink).	chrA10	A03	3844927	3847414	NA	NA
856	173	182	height_Hmax	BnaA03g18140D	chrA10	182	182	AT2G38810.1	AT2G38810	histone H2A 8	chrA10	A03	8516162	8517320	GO:0000786;GO:0003677;GO:0005634;GO:0006334;GO:0046982	nucleosome;DNA binding;nucleus;nucleosome assembly;protein heterodimerization activity
857	173	182	height_Hmax	BnaA03g18950D	chrA10	174	174	NA	NA	NA	chrA10	A03	8950855	8953035	NA	NA
858	173	182	height_Hmax	BnaA03g23950D	chrA10	182	182	AT4G09160.1	AT4G09160	SEC14 cytosolic factor family protein / phosphoglyceride transfer family protein	chrA10	A03	11484692	11487513	GO:0006810;GO:0016021	transport;integral component of membrane
859	173	182	height_Hmax	BnaA03g25100D	chrA10	180	180	AT4G12420.1	AT4G12420	Cupredoxin superfamily protein	chrA10	A03	12109833	12112988	GO:0005507;GO:0016491;GO:0055114	copper ion binding;oxidoreductase activity;oxidation-reduction process
860	173	182	height_Hmax	BnaA03g26220D	chrA10	179	179	AT4G02380.1	AT4G02380	senescence-associated gene 21	chrA10	A03	12840782	12841536	GO:0006950	response to stress
861	173	182	height_Hmax	BnaA03g29440D	chrA10	181	181	AT3G06450.1	AT3G06450	HCO3- transporter family	chrA10	A03	14316133	14320016	GO:0005452;GO:0006820;GO:0016020;GO:0016021	inorganic anion exchanger activity;anion transport;membrane;integral component of membrane
862	173	182	height_Hmax	BnaA03g33070D	chrA10	182	182	AT3G13860.1	AT3G13860	heat shock protein 60-3A	chrA10	A03	16009266	16012766	GO:0005524;GO:0005737;GO:0006457;GO:0042026;GO:0044267	ATP binding;cytoplasm;protein folding;protein refolding;cellular protein metabolic process
863	173	182	height_Hmax	BnaA03g34330D	chrA10	182	182	NA	NA	NA	chrA10	A03	16731353	16732221	GO:0003700;GO:0008270;GO:0043565	transcription factor activity, sequence-specific DNA binding;zinc ion binding;sequence-specific DNA binding
864	173	182	height_Hmax	BnaA03g36810D	chrA10	175	175	AT3G22840.1	AT3G22840	Chlorophyll A-B binding family protein	chrA10	A03	18085644	18087008	NA	NA
865	173	182	height_Hmax	BnaA03g39900D	chrA10	182	182	AT5G61000.1	AT5G61000	Replication factor-A protein 1-related	chrA10	A03	19942822	19945785	GO:0003676;GO:0003677;GO:0005634;GO:0006260	nucleic acid binding;DNA binding;nucleus;DNA replication
866	173	182	height_Hmax	BnaA03g49240D	chrA10	173	173	AT4G28400.1	AT4G28400	Protein phosphatase 2C family protein	chrA10	A03	25336079	25337867	GO:0003824	catalytic activity
867	173	182	height_Hmax	BnaA03g50820D	chrA10	177	177	AT1G06550.1	AT1G06550	ATP-dependent caseinolytic (Clp) protease/crotonase family protein	chrA10	A03	26390875	26392764	GO:0003824;GO:0008152	catalytic activity;metabolic process
868	173	182	height_Hmax	BnaA03g50860D	chrA10	173	173	AT4G34090.3	AT4G34090	unknown protein; FUNCTIONS IN: molecular_function unknown; INVOLVED IN: biological_process unknown; EXPRESSED IN: 22 plant structures; EXPRESSED DURING: 13 growth stages; BEST Arabidopsis thaliana protein match is: unknown protein (TAIR:AT2G23370.1).	chrA10	A03	26404843	26406818	NA	NA
869	173	182	height_Hmax	BnaA03g51760D	chrA10	176	176	AT4G31870.1	AT4G31870	glutathione peroxidase 7	chrA10	A03	26926615	26928434	GO:0004602;GO:0006979;GO:0055114	glutathione peroxidase activity;response to oxidative stress;oxidation-reduction process
870	173	182	height_Hmax	BnaA03g51870D	chrA10	176	176	NA	NA	NA	chrA10	A03	27011585	27012581	NA	NA
871	173	182	height_Hmax	BnaA03g53940D	chrA10	180	180	AT4G37370.1	AT4G37370	cytochrome P450, family 81, subfamily D, polypeptide 8	chrA10	A03	28476088	28478294	GO:0005506;GO:0009055;GO:0020037;GO:0055114	iron ion binding;electron carrier activity;heme binding;oxidation-reduction process
872	173	182	height_Hmax	BnaA04g01770D	chrA10	174	174	AT3G59010.1	AT3G59010	pectin methylesterase 61	chrA10	A04	1144780	1145185	NA	NA
873	173	182	height_Hmax	BnaA04g04200D	chrA10	173	173	AT3G54260.1	AT3G54260	TRICHOME BIREFRINGENCE-LIKE 36	chrA10	A04	3076120	3078486	NA	NA
874	173	182	height_Hmax	BnaA04g05850D	chrA10	173	173	NA	NA	NA	chrA10	A04	4501603	4502825	GO:0005509	calcium ion binding
875	173	182	height_Hmax	BnaA04g06510D	chrA10	176	176	AT4G31870.1	AT4G31870	glutathione peroxidase 7	chrA10	A04	5100535	5102352	GO:0004602;GO:0006979;GO:0055114	glutathione peroxidase activity;response to oxidative stress;oxidation-reduction process
876	173	182	height_Hmax	BnaA04g06990D	chrA10	182	182	AT4G13250.1	AT4G13250	NAD(P)-binding Rossmann-fold superfamily protein	chrA10	A04	5703746	5706602	GO:0000166;GO:0008152;GO:0016491	nucleotide binding;metabolic process;oxidoreductase activity
877	173	182	height_Hmax	BnaA04g07070D	chrA10	182	182	AT4G13110.1	AT4G13110	BSD domain-containing protein	chrA10	A04	5764121	5765152	NA	NA
878	173	182	height_Hmax	BnaA04g07770D	chrA10	182	182	AT5G36710.1	AT5G36710	unknown protein; FUNCTIONS IN: molecular_function unknown; INVOLVED IN: biological_process unknown; LOCATED IN: endomembrane system; BEST Arabidopsis thaliana protein match is: unknown protein (TAIR:AT5G36800.1); Has 35333 Blast hits to 34131 proteins in 2444 species: Archae - 798; Bacteria - 22429; Metazoa - 974; Fungi - 991; Plants - 531; Viruses - 0; Other Eukaryotes - 9610 (source: NCBI BLink…	chrA10	A04	6811964	6812578	NA	NA
879	173	182	height_Hmax	BnaA04g08570D	chrA10	177	177	AT5G38420.1	AT5G38420	Ribulose bisphosphate carboxylase (small chain) family protein	chrA10	A04	7592505	7593772	NA	NA
880	173	182	height_Hmax	BnaA04g08720D	chrA10	175	175	AT5G38560.1	AT5G38560	Protein kinase superfamily protein	chrA10	A04	7746315	7749247	GO:0004672;GO:0004674;GO:0004713;GO:0005524;GO:0006468	protein kinase activity;protein serine/threonine kinase activity;protein tyrosine kinase activity;ATP binding;protein phosphorylation
881	173	182	height_Hmax	BnaA04g09490D	chrA10	173	173	AT5G39660.1	AT5G39660	cycling DOF factor 2	chrA10	A04	8478697	8480748	GO:0003677;GO:0008270	DNA binding;zinc ion binding
882	173	182	height_Hmax	BnaA04g10710D	chrA10	176	176	AT5G40950.1	AT5G40950	ribosomal protein large subunit 27	chrA10	A04	9388696	9389840	GO:0003735;GO:0005622;GO:0005840;GO:0006412	structural constituent of ribosome;intracellular;ribosome;translation
883	173	182	height_Hmax	BnaA04g11490D	chrA10	177	177	AT5G38970.1	AT5G38970	brassinosteroid-6-oxidase 1	chrA10	A04	9939474	9942138	GO:0004497;GO:0005506;GO:0009055;GO:0020037;GO:0055114	monooxygenase activity;iron ion binding;electron carrier activity;heme binding;oxidation-reduction process
884	173	182	height_Hmax	BnaA04g17560D	chrA10	173	173	AT2G30490.1	AT2G30490	cinnamate-4-hydroxylase	chrA10	A04	14254342	14257981	GO:0005506;GO:0009055;GO:0020037;GO:0055114	iron ion binding;electron carrier activity;heme binding;oxidation-reduction process
885	173	182	height_Hmax	BnaA04g22430D	chrA10	176	176	AT2G40270.1	AT2G40270	Protein kinase family protein	chrA10	A04	16914852	16917860	GO:0004672;GO:0004713;GO:0005524;GO:0006468	protein kinase activity;protein tyrosine kinase activity;ATP binding;protein phosphorylation
886	173	182	height_Hmax	BnaA04g23290D	chrA10	177	177	AT2G40480.1	AT2G40480	Plant protein of unknown function (DUF827)	chrA10	A04	17359830	17362058	NA	NA
887	173	182	height_Hmax	BnaA04g28540D	chrA10	177	177	AT2G29550.1	AT2G29550	tubulin beta-7 chain	chrA10	A04_random	864950	867028	GO:0003924;GO:0005200;GO:0005525;GO:0005874;GO:0006184;GO:0007017;GO:0043234;GO:0051258	GTPase activity;structural constituent of cytoskeleton;GTP binding;microtubule;NA;microtubule-based process;protein complex;protein polymerization
888	173	182	height_Hmax	BnaA05g02180D	chrA10	175	175	NA	NA	NA	chrA10	A05	1236680	1237569	GO:0005509	calcium ion binding
889	173	182	height_Hmax	BnaA05g03090D	chrA10	180	180	AT2G42750.1	AT2G42750	DNAJ heat shock N-terminal domain-containing protein	chrA10	A05	1678812	1680200	GO:0005506;GO:0009055;GO:0051536	iron ion binding;electron carrier activity;iron-sulfur cluster binding
890	173	182	height_Hmax	BnaA05g05540D	chrA10	177	177	AT2G40100.1	AT2G40100	light harvesting complex photosystem II	chrA10	A05	2900837	2902424	GO:0016020	membrane
891	173	182	height_Hmax	BnaA05g08790D	chrA10	173	173	AT2G35150.1	AT2G35150	EXORDIUM like 1	chrA10	A05	4857836	4858801	NA	NA
892	173	182	height_Hmax	BnaA05g12420D	chrA10	179	179	AT2G29620.1	AT2G29620	unknown protein; BEST Arabidopsis thaliana protein match is: unknown protein (TAIR:AT1G07330.1); Has 887 Blast hits to 750 proteins in 151 species: Archae - 2; Bacteria - 63; Metazoa - 270; Fungi - 51; Plants - 111; Viruses - 6; Other Eukaryotes - 384 (source: NCBI BLink).	chrA10	A05	7207926	7210809	NA	NA
893	173	182	height_Hmax	BnaA05g18830D	chrA10	180	180	AT3G20250.1	AT3G20250	pumilio 5	chrA10	A05	14266336	14270506	GO:0003723;GO:0005488	RNA binding;binding
894	173	182	height_Hmax	BnaA05g19350D	chrA10	182	182	AT3G19820.1	AT3G19820	cell elongation protein / DWARF1 / DIMINUTO (DIM)	chrA10	A05	14594589	14597133	GO:0003824;GO:0008762;GO:0016491;GO:0050660;GO:0055114	catalytic activity;UDP-N-acetylmuramate dehydrogenase activity;oxidoreductase activity;flavin adenine dinucleotide binding;oxidation-reduction process
895	173	182	height_Hmax	BnaA05g22550D	chrA10	176	176	AT3G17700.1	AT3G17700	cyclic nucleotide-binding transporter 1	chrA10	A05	17157632	17161030	GO:0005216;GO:0006811;GO:0016020;GO:0055085	ion channel activity;ion transport;membrane;transmembrane transport
896	173	182	height_Hmax	BnaA05g23200D	chrA10	175	175	AT3G16620.1	AT3G16620	translocon outer complex protein 120	chrA10	A05	17579844	17584424	GO:0005525	GTP binding
897	173	182	height_Hmax	BnaA05g23290D	chrA10	173	173	AT3G16520.3	AT3G16520	UDP-glucosyl transferase 88A1	chrA10	A05	17612904	17615420	GO:0008152	metabolic process
898	173	182	height_Hmax	BnaA05g29190D	chrA10	173	173	NA	NA	NA	chrA10	A05	20482564	20483295	GO:0030246	carbohydrate binding
899	173	182	height_Hmax	BnaA06g02990D	chrA10	180	180	AT3G14650.1	AT3G14650	cytochrome P450, family 72, subfamily A, polypeptide 11	chrA10	A06	1812625	1814964	GO:0005506;GO:0009055;GO:0020037;GO:0055114	iron ion binding;electron carrier activity;heme binding;oxidation-reduction process
900	173	182	height_Hmax	BnaA06g06360D	chrA10	175	175	AT1G10522.1	AT1G10522	unknown protein; FUNCTIONS IN: molecular_function unknown; INVOLVED IN: biological_process unknown; LOCATED IN: chloroplast; EXPRESSED IN: 23 plant structures; EXPRESSED DURING: 13 growth stages; Has 24 Blast hits to 24 proteins in 8 species: Archae - 0; Bacteria - 0; Metazoa - 0; Fungi - 0; Plants - 24; Viruses - 0; Other Eukaryotes - 0 (source: NCBI BLink).	chrA10	A06	3464305	3465791	NA	NA
901	173	182	height_Hmax	BnaA06g16160D	chrA10	177	177	AT3G49120.1	AT3G49120	peroxidase CB	chrA10	A06	8983804	8989809	GO:0004601;GO:0006979;GO:0020037;GO:0055114	peroxidase activity;response to oxidative stress;heme binding;oxidation-reduction process
902	173	182	height_Hmax	BnaA06g17760D	chrA10	182	182	AT3G46940.1	AT3G46940	DUTP-PYROPHOSPHATASE-LIKE 1	chrA10	A06	10119762	10120459	GO:0004170;GO:0016787;GO:0046080	dUTP diphosphatase activity;hydrolase activity;dUTP metabolic process
903	173	182	height_Hmax	BnaA06g20530D	chrA10	173	173	AT5G62700.1	AT5G62700	tubulin beta chain 3	chrA10	A06	14030660	14032223	GO:0003924;GO:0005200;GO:0005525;GO:0005874;GO:0006184;GO:0007017;GO:0043234;GO:0051258	GTPase activity;structural constituent of cytoskeleton;GTP binding;microtubule;NA;microtubule-based process;protein complex;protein polymerization
904	173	182	height_Hmax	BnaA06g22600D	chrA10	173	173	AT5G63190.1	AT5G63190	MA3 domain-containing protein	chrA10	A06	15798869	15802986	GO:0005488;GO:0016070	binding;RNA metabolic process
905	173	182	height_Hmax	BnaA06g25130D	chrA10	174	174	AT2G18680.1	AT2G18680	unknown protein; FUNCTIONS IN: molecular_function unknown; INVOLVED IN: biological_process unknown; LOCATED IN: endomembrane system; EXPRESSED IN: male gametophyte, pollen tube; EXPRESSED DURING: L mature pollen stage, M germinated pollen stage; BEST Arabidopsis thaliana protein match is: unknown protein (TAIR:AT2G18690.1); Has 30201 Blast hits to 17322 proteins in 780 species: Archae - 12; Bacte…	chrA10	A06	17367533	17368637	NA	NA
906	173	182	height_Hmax	BnaA06g26390D	chrA10	176	176	AT5G23750.1	AT5G23750	Remorin family protein	chrA10	A06	18154072	18155713	NA	NA
907	173	182	height_Hmax	BnaA06g34490D	chrA10	175	175	AT2G01850.1	AT2G01850	endoxyloglucan transferase A3	chrA10	A06	22781504	22783856	GO:0005618;GO:0005975;GO:0006073;GO:0016762;GO:0048046	cell wall;carbohydrate metabolic process;cellular glucan metabolic process;xyloglucan:xyloglucosyl transferase activity;apoplast
908	173	182	height_Hmax	BnaA06g37080D	chrA10	173	173	AT5G42720.1	AT5G42720	Glycosyl hydrolase family 17 protein	chrA10	A06	24183179	24185968	GO:0003824;GO:0005975	catalytic activity;carbohydrate metabolic process
909	173	182	height_Hmax	BnaA06g38350D	chrA10	182	182	AT1G16520.1	AT1G16520	unknown protein; FUNCTIONS IN: molecular_function unknown; INVOLVED IN: biological_process unknown; LOCATED IN: plasma membrane; EXPRESSED IN: 22 plant structures; EXPRESSED DURING: 13 growth stages; BEST Arabidopsis thaliana protein match is: unknown protein (TAIR:AT1G56080.1); Has 243 Blast hits to 234 proteins in 69 species: Archae - 2; Bacteria - 2; Metazoa - 61; Fungi - 9; Plants - 125; Viru…	chrA10	A06_random	500529	502090	NA	NA
910	173	182	height_Hmax	BnaA07g06130D	chrA10	175	175	NA	NA	NA	chrA10	A07	6450360	6451403	NA	NA
911	173	182	height_Hmax	BnaA07g10570D	chrA10	179	179	AT1G22280.3	AT1G22280	phytochrome-associated protein phosphatase type 2C	chrA10	A07	10008005	10009642	GO:0003824	catalytic activity
912	173	182	height_Hmax	BnaA07g19210D	chrA10	173	173	AT3G62150.1	AT3G62150	P-glycoprotein 21	chrA10	A07	15462014	15466975	GO:0000166;GO:0005524;GO:0006810;GO:0016021;GO:0016887;GO:0017111;GO:0055085	nucleotide binding;ATP binding;transport;integral component of membrane;ATPase activity;nucleoside-triphosphatase activity;transmembrane transport
913	173	182	height_Hmax	BnaA07g21490D	chrA10	176	176	NA	NA	NA	chrA10	A07	16630156	16631174	GO:0006950;GO:0009415	response to stress;response to water
914	173	182	height_Hmax	BnaA07g23870D	chrA10	177	177	AT1G70280.2	AT1G70280	NHL domain-containing protein	chrA10	A07	17863767	17866357	GO:0005515	protein binding
915	173	182	height_Hmax	BnaA07g27450D	chrA10	177	177	AT1G68820.1	AT1G68820	Transmembrane Fragile-X-F-associated protein	chrA10	A07	19978110	19981226	GO:0005515;GO:0008270	protein binding;zinc ion binding
916	173	182	height_Hmax	BnaA07g27560D	chrA10	174	174	AT1G68910.1	AT1G68910	WPP domain-interacting protein 2	chrA10	A07	20031268	20032173	NA	NA
917	173	182	height_Hmax	BnaA07g28450D	chrA10	180	180	NA	NA	NA	chrA10	A07	20545450	20546583	GO:0005515	protein binding
918	173	182	height_Hmax	BnaA07g33220D	chrA10	180	180	AT1G76980.1	AT1G76980	BEST Arabidopsis thaliana protein match is: embryo defective 2170 (TAIR:AT1G21390.1); Has 65 Blast hits to 65 proteins in 23 species: Archae - 0; Bacteria - 8; Metazoa - 1; Fungi - 8; Plants - 40; Viruses - 3; Other Eukaryotes - 5 (source: NCBI BLink).	chrA10	A07	22840766	22842022	NA	NA
919	173	182	height_Hmax	BnaA07g34290D	chrA10	182	182	AT1G78650.1	AT1G78650	DNA-directed DNA polymerases	chrA10	A07	23367572	23370148	GO:0005634;GO:0006260	nucleus;DNA replication
920	173	182	height_Hmax	BnaA07g37580D	chrA10	177	177	AT3G53720.1	AT3G53720	cation/H+ exchanger 20	chrA10	A07_random	1197473	1198816	NA	NA
921	173	182	height_Hmax	BnaA08g00170D	chrA10	177	177	NA	NA	NA	chrA10	A08	151315	153189	NA	NA
922	173	182	height_Hmax	BnaA08g03550D	chrA10	177	177	NA	NA	NA	chrA10	A08	2877742	2877992	NA	NA
923	173	182	height_Hmax	BnaA08g10180D	chrA10	177	177	NA	NA	NA	chrA10	A08	9516197	9517906	GO:0000166;GO:0008152;GO:0016491	nucleotide binding;metabolic process;oxidoreductase activity
924	173	182	height_Hmax	BnaA08g12860D	chrA10	173	173	AT4G30860.1	AT4G30860	SET domain group 4	chrA10	A08	11310674	11313478	GO:0005515;GO:0005634;GO:0018024	protein binding;nucleus;histone-lysine N-methyltransferase activity
925	173	182	height_Hmax	BnaA08g16560D	chrA10	177	177	AT2G21790.1	AT2G21790	ribonucleotide reductase 1	chrA10	A08	13460748	13465027	GO:0005524;GO:0005971;GO:0006260;GO:0055114	ATP binding;ribonucleoside-diphosphate reductase complex;DNA replication;oxidation-reduction process
926	173	182	height_Hmax	BnaA08g21940D	chrA10	177	177	AT1G19770.1	AT1G19770	purine permease 14	chrA10	A08	16103262	16104999	NA	NA
927	173	182	height_Hmax	BnaA08g27580D	chrA10	177	177	AT1G03820.1	AT1G03820	unknown protein; FUNCTIONS IN: molecular_function unknown; INVOLVED IN: biological_process unknown; LOCATED IN: endomembrane system; EXPRESSED IN: 21 plant structures; EXPRESSED DURING: 13 growth stages; Has 1345 Blast hits to 1122 proteins in 102 species: Archae - 2; Bacteria - 28; Metazoa - 28; Fungi - 30; Plants - 109; Viruses - 0; Other Eukaryotes - 1148 (source: NCBI BLink).	chrA10	A08	18339343	18340008	NA	NA
928	173	182	height_Hmax	BnaA08g28070D	chrA10	180	180	AT1G04830.2	AT1G04830	Ypt/Rab-GAP domain of gyp1p superfamily protein	chrA10	A08	18525389	18531594	GO:0005097;GO:0005515;GO:0005622;GO:0032313	NA;protein binding;intracellular;NA
929	173	182	height_Hmax	BnaA09g01960D	chrA10	176	176	AT3G27280.2	AT3G27280	prohibitin 4	chrA10	A09	989352	991536	GO:0016020	membrane
930	173	182	height_Hmax	BnaA09g05560D	chrA10	182	182	AT5G61000.1	AT5G61000	Replication factor-A protein 1-related	chrA10	A09	2740256	2743276	GO:0003676;GO:0003677;GO:0005634;GO:0006260	nucleic acid binding;DNA binding;nucleus;DNA replication
931	173	182	height_Hmax	BnaA09g08530D	chrA10	177	177	AT2G15620.1	AT2G15620	nitrite reductase 1	chrA10	A09	4262964	4265153	GO:0016491;GO:0020037;GO:0051536;GO:0055114	oxidoreductase activity;heme binding;iron-sulfur cluster binding;oxidation-reduction process
932	173	182	height_Hmax	BnaA09g13870D	chrA10	177	177	AT1G61120.1	AT1G61120	terpene synthase 04	chrA10	A09	7886699	7894111	GO:0000287;GO:0008152;GO:0010333;GO:0016829	magnesium ion binding;metabolic process;terpene synthase activity;lyase activity
933	173	182	height_Hmax	BnaA09g16680D	chrA10	173	173	AT5G11250.1	AT5G11250	Disease resistance protein (TIR-NBS-LRR class)	chrA10	A09	10043740	10052430	GO:0005515;GO:0006952;GO:0007165;GO:0043531	protein binding;defense response;signal transduction;ADP binding
934	173	182	height_Hmax	BnaA09g23550D	chrA10	177	177	AT1G33700.1	AT1G33700	Beta-glucosidase, GBA2 type family protein	chrA10	A09	16195992	16201233	GO:0003824;GO:0004348;GO:0006665;GO:0006680;GO:0016020;GO:0016021	catalytic activity;glucosylceramidase activity;sphingolipid metabolic process;glucosylceramide catabolic process;membrane;integral component of membrane
935	173	182	height_Hmax	BnaA09g29760D	chrA10	177	177	AT1G24130.1	AT1G24130	Transducin/WD40 repeat-like superfamily protein	chrA10	A09	22250958	22252187	GO:0005515	protein binding
936	173	182	height_Hmax	BnaA09g31670D	chrA10	182	182	AT3G51010.1	AT3G51010	unknown protein; FUNCTIONS IN: molecular_function unknown; INVOLVED IN: biological_process unknown; LOCATED IN: mitochondrion, plastid; EXPRESSED IN: 22 plant structures; EXPRESSED DURING: 13 growth stages; Has 24 Blast hits to 24 proteins in 9 species: Archae - 0; Bacteria - 0; Metazoa - 0; Fungi - 0; Plants - 24; Viruses - 0; Other Eukaryotes - 0 (source: NCBI BLink).	chrA10	A09	23604665	23606249	NA	NA
937	173	182	height_Hmax	BnaA09g45520D	chrA10	177	177	AT1G14710.1	AT1G14710	hydroxyproline-rich glycoprotein family protein	chrA10	A09	31074031	31076367	NA	NA
938	173	182	height_Hmax	BnaA09g54850D	chrA10	176	176	AT3G55040.1	AT3G55040	glutathione transferase lambda 2	chrA10	A09_random	2830326	2832001	GO:0005515	protein binding
939	173	182	height_Hmax	BnaA09g57210D	chrA10	180	180	AT1G09970.2	AT1G09970	Leucine-rich receptor-like protein kinase family protein	chrA10	A09_random	4083048	4086424	GO:0004672;GO:0004674;GO:0004713;GO:0005515;GO:0005524;GO:0006468	protein kinase activity;protein serine/threonine kinase activity;protein tyrosine kinase activity;protein binding;ATP binding;protein phosphorylation
940	173	182	height_Hmax	BnaA10g05390D	chrA10	180	180	AT1G47128.1	AT1G47128	Granulin repeat cysteine protease family protein	chrA10	A10	3091892	3094637	GO:0006508;GO:0008234	proteolysis;cysteine-type peptidase activity
941	173	182	height_Hmax	BnaA10g06080D	chrA10	174	174	AT5G50380.1	AT5G50380	exocyst subunit exo70 family protein F1	chrA10	A10	4381496	4383553	GO:0000145;GO:0006887	exocyst;exocytosis
942	173	182	height_Hmax	BnaA10g06710D	chrA10	174	174	AT5G53370.1	AT5G53370	pectin methylesterase PCR fragment F	chrA10	A10	5172031	5173593	GO:0004857;GO:0005618;GO:0030599;GO:0042545	enzyme inhibitor activity;cell wall;pectinesterase activity;cell wall modification
943	173	182	height_Hmax	BnaA10g07790D	chrA10	177	177	AT5G51720.1	AT5G51720	2 iron, 2 sulfur cluster binding	chrA10	A10	6320036	6321153	GO:0043231	intracellular membrane-bounded organelle
944	173	182	height_Hmax	BnaA10g30140D	chrA10	174	174	NA	NA	NA	chrA10	A10_random	2088065	2089868	GO:0004190;GO:0006508	aspartic-type endopeptidase activity;proteolysis
945	173	182	height_Hmax	BnaA10g30510D	chrA10	181	181	AT5G06240.1	AT5G06240	embryo defective 2735	chrA10	A10_random	2237215	2238212	NA	NA
946	173	182	height_Hmax	BnaAnng00240D	chrA10	182	182	AT5G01370.1	AT5G01370	ALC-interacting protein 1	chrA10	Ann_random	200216	202176	NA	NA
947	173	182	height_Hmax	BnaAnng04290D	chrA10	177	177	AT1G60950.1	AT1G60950	2Fe-2S ferredoxin-like superfamily protein	chrA10	Ann_random	4399020	4399710	GO:0009055;GO:0022900;GO:0051536	electron carrier activity;electron transport chain;iron-sulfur cluster binding
948	173	182	height_Hmax	BnaAnng05960D	chrA10	173	173	NA	NA	NA	chrA10	Ann_random	6113124	6114103	NA	NA
949	173	182	height_Hmax	BnaAnng11700D	chrA10	173	173	AT3G50560.1	AT3G50560	NAD(P)-binding Rossmann-fold superfamily protein	chrA10	Ann_random	12687758	12690947	GO:0000166;GO:0008152;GO:0016491	nucleotide binding;metabolic process;oxidoreductase activity
950	173	182	height_Hmax	BnaAnng17270D	chrA10	173	173	AT5G42970.1	AT5G42970	Proteasome component (PCI) domain protein	chrA10	Ann_random	18381637	18384192	GO:0005515	protein binding
951	173	182	height_Hmax	BnaAnng18550D	chrA10	175	175	AT4G00150.1	AT4G00150	GRAS family transcription factor	chrA10	Ann_random	19843943	19845806	NA	NA
952	173	182	height_Hmax	BnaAnng22540D	chrA10	173	173	AT1G18730.1	AT1G18730	NDH dependent flow 6	chrA10	Ann_random	25310151	25312070	NA	NA
953	173	182	height_Hmax	BnaAnng39850D	chrA10	177	177	NA	NA	NA	chrA10	Ann_random	45388005	45388948	GO:0000166	nucleotide binding
954	173	182	height_Hmax	BnaAnng40840D	chrA10	178	178	AT2G34355.1	AT2G34355	Major facilitator superfamily protein	chrA10	Ann_random	46863468	46865565	NA	NA
955	173	182	height_Hmax	BnaAnng41520D	chrA10	174	174	AT5G10770.1	AT5G10770	Eukaryotic aspartyl protease family protein	chrA10	Ann_random	47955646	47957422	GO:0004190;GO:0006508	aspartic-type endopeptidase activity;proteolysis
956	173	182	height_Hmax	BnaC01g00550D	chrA10	182	182	AT4G39660.1	AT4G39660	alanine:glyoxylate aminotransferase 2	chrA10	C01	199199	201896	GO:0003824;GO:0008483;GO:0030170	catalytic activity;transaminase activity;pyridoxal phosphate binding
957	173	182	height_Hmax	BnaC01g04250D	chrA10	179	179	AT4G34131.1	AT4G34131	UDP-glucosyl transferase 73B3	chrA10	C01	2230184	2231635	GO:0008152	metabolic process
958	173	182	height_Hmax	BnaC01g11750D	chrA10	174	174	AT4G19420.1	AT4G19420	Pectinacetylesterase family protein	chrA10	C01	7359845	7365934	NA	NA
959	173	182	height_Hmax	BnaC01g15480D	chrA10	173	173	AT4G23680.1	AT4G23680	Polyketide cyclase/dehydrase and lipid transport superfamily protein	chrA10	C01	10579330	10580821	GO:0006952;GO:0009607	defense response;response to biotic stimulus
960	173	182	height_Hmax	BnaC01g25960D	chrA10	180	180	AT3G49200.1	AT3G49200	O-acyltransferase (WSD1-like) family protein	chrA10	C01	22311480	22314803	GO:0004144;GO:0045017	diacylglycerol O-acyltransferase activity;glycerolipid biosynthetic process
961	173	182	height_Hmax	BnaC01g27800D	chrA10	180	180	AT1G58210.1	AT1G58210	kinase interacting family protein	chrA10	C01	25431774	25432824	NA	NA
962	173	182	height_Hmax	BnaC02g15030D	chrA10	177	177	AT5G52540.1	AT5G52540	Protein of unknown function (DUF819)	chrA10	C02	10526686	10528810	NA	NA
963	173	182	height_Hmax	BnaC02g16270D	chrA10	175	175	AT1G64970.1	AT1G64970	gamma-tocopherol methyltransferase	chrA10	C02	11894033	11896047	GO:0008152;GO:0008168	metabolic process;methyltransferase activity
964	173	182	height_Hmax	BnaC02g16510D	chrA10	177	177	AT1G65290.1	AT1G65290	mitochondrial acyl carrier protein 2	chrA10	C02	12014553	12015596	GO:0006633	fatty acid biosynthetic process
965	173	182	height_Hmax	BnaC02g23140D	chrA10	176	176	AT1G80380.2	AT1G80380	P-loop containing nucleoside triphosphate hydrolases superfamily protein	chrA10	C02	20153734	20156521	NA	NA
966	173	182	height_Hmax	BnaC02g25040D	chrA10	179	179	NA	NA	NA	chrA10	C02	22412130	22413054	NA	NA
967	173	182	height_Hmax	BnaC02g25080D	chrA10	175	175	AT1G78630.1	AT1G78630	Ribosomal protein L13 family protein	chrA10	C02	22451749	22453116	GO:0003735;GO:0005840;GO:0006412	structural constituent of ribosome;ribosome;translation
968	173	182	height_Hmax	BnaC02g27270D	chrA10	180	180	NA	NA	NA	chrA10	C02	25170587	25171828	GO:0005515	protein binding
969	173	182	height_Hmax	BnaC02g27710D	chrA10	175	175	AT4G01150.1	AT4G01150	unknown protein; FUNCTIONS IN: molecular_function unknown; INVOLVED IN: biological_process unknown; LOCATED IN: thylakoid, chloroplast thylakoid membrane, chloroplast, plastoglobule, chloroplast envelope; EXPRESSED IN: 23 plant structures; EXPRESSED DURING: 14 growth stages; BEST Arabidopsis thaliana protein match is: unknown protein (TAIR:AT4G38100.1); Has 323 Blast hits to 323 proteins in 59 sp…	chrA10	C02	25644160	25645288	NA	NA
970	173	182	height_Hmax	BnaC02g28980D	chrA10	175	175	AT4G11010.1	AT4G11010	nucleoside diphosphate kinase 3	chrA10	C02	28414659	28416611	GO:0004550;GO:0005524;GO:0006165;GO:0006183;GO:0006228;GO:0006241	nucleoside diphosphate kinase activity;ATP binding;nucleoside diphosphate phosphorylation;GTP biosynthetic process;UTP biosynthetic process;CTP biosynthetic process
971	173	182	height_Hmax	BnaC02g30550D	chrA10	177	177	NA	NA	NA	chrA10	C02	32355627	32356715	GO:0005507;GO:0009055	copper ion binding;electron carrier activity
972	173	182	height_Hmax	BnaC02g38800D	chrA10	173	173	AT5G48880.2	AT5G48880	peroxisomal 3-keto-acyl-CoA thiolase 2	chrA10	C02	41783404	41787189	GO:0003824;GO:0008152	catalytic activity;metabolic process
973	173	182	height_Hmax	BnaC02g48360D	chrA10	173	173	AT5G26860.1	AT5G26860	lon protease 1	chrA10	C02_random	4617333	4623234	GO:0000166;GO:0004176;GO:0004252;GO:0005524;GO:0006508;GO:0006515;GO:0017111	nucleotide binding;ATP-dependent peptidase activity;serine-type endopeptidase activity;ATP binding;proteolysis;misfolded or incompletely synthesized protein catabolic process;nucleoside-triphosphatase activity
974	173	182	height_Hmax	BnaC03g01260D	chrA10	173	173	NA	NA	NA	chrA10	C03	568500	568796	NA	NA
975	173	182	height_Hmax	BnaC03g03360D	chrA10	181	181	NA	NA	NA	chrA10	C03	1613621	1614067	NA	NA
976	173	182	height_Hmax	BnaC03g15070D	chrA10	182	182	AT5G53350.1	AT5G53350	CLP protease regulatory subunit X	chrA10	C03	7467871	7470195	GO:0005524;GO:0006457;GO:0051082	ATP binding;protein folding;unfolded protein binding
977	173	182	height_Hmax	BnaC03g16120D	chrA10	176	176	AT5G51100.1	AT5G51100	Fe superoxide dismutase 2	chrA10	C03	8147576	8149520	GO:0004784;GO:0006801;GO:0046872;GO:0055114	superoxide dismutase activity;superoxide metabolic process;metal ion binding;oxidation-reduction process
978	173	182	height_Hmax	BnaC03g17300D	chrA10	179	179	AT2G31130.1	AT2G31130	unknown protein; Has 116 Blast hits to 113 proteins in 44 species: Archae - 0; Bacteria - 3; Metazoa - 21; Fungi - 2; Plants - 40; Viruses - 0; Other Eukaryotes - 50 (source: NCBI BLink).	chrA10	C03	8833075	8835199	NA	NA
979	173	182	height_Hmax	BnaC03g18410D	chrA10	180	180	AT2G32830.1	AT2G32830	phosphate transporter 1;5	chrA10	C03	9446975	9450304	GO:0005315;GO:0006817;GO:0016021;GO:0022857;GO:0055085	inorganic phosphate transmembrane transporter activity;phosphate ion transport;integral component of membrane;transmembrane transporter activity;transmembrane transport
980	173	182	height_Hmax	BnaC03g23530D	chrA10	179	179	AT2G41900.1	AT2G41900	CCCH-type zinc finger protein with ARM repeat domain	chrA10	C03	13114612	13117269	GO:0003676;GO:0005515;GO:0008270	nucleic acid binding;protein binding;zinc ion binding
981	173	182	height_Hmax	BnaC03g32290D	chrA10	177	177	AT3G01790.1	AT3G01790	Ribosomal protein L13 family protein	chrA10	C03	19869285	19871026	GO:0003735;GO:0005840;GO:0006412	structural constituent of ribosome;ribosome;translation
982	173	182	height_Hmax	BnaC03g34950D	chrA10	174	174	AT3G06860.1	AT3G06860	multifunctional protein 2	chrA10	C03	21230822	21235581	GO:0000166;GO:0003824;GO:0003857;GO:0006631;GO:0008152;GO:0016491;GO:0050662;GO:0055114	nucleotide binding;catalytic activity;3-hydroxyacyl-CoA dehydrogenase activity;fatty acid metabolic process;metabolic process;oxidoreductase activity;coenzyme binding;oxidation-reduction process
983	173	182	height_Hmax	BnaC03g49060D	chrA10	177	177	NA	NA	NA	chrA10	C03	33918892	33920067	GO:0003735;GO:0005622;GO:0005840;GO:0006412	structural constituent of ribosome;intracellular;ribosome;translation
984	173	182	height_Hmax	BnaC03g49940D	chrA10	180	180	AT5G64250.2	AT5G64250	Aldolase-type TIM barrel family protein	chrA10	C03	34750951	34753041	GO:0003824;GO:0018580;GO:0055114	catalytic activity;nitronate monooxygenase activity;oxidation-reduction process
985	173	182	height_Hmax	BnaC03g53110D	chrA10	173	173	AT3G48420.1	AT3G48420	Haloacid dehalogenase-like hydrolase (HAD) superfamily protein	chrA10	C03	38245076	38247190	GO:0016787	hydrolase activity
986	173	182	height_Hmax	BnaC03g56370D	chrA10	177	177	NA	NA	NA	chrA10	C03	45686490	45687102	NA	NA
987	173	182	height_Hmax	BnaC03g59670D	chrA10	177	177	AT1G30380.1	AT1G30380	photosystem I subunit K	chrA10	C03	48943591	48944725	GO:0009522;GO:0015979;GO:0016020;GO:0016168	photosystem I;photosynthesis;membrane;chlorophyll binding
988	173	182	height_Hmax	BnaC03g62390D	chrA10	176	176	AT4G35600.2	AT4G35600	Protein kinase superfamily protein	chrA10	C03	51566356	51569491	GO:0004672;GO:0004674;GO:0004713;GO:0005524;GO:0006468	protein kinase activity;protein serine/threonine kinase activity;protein tyrosine kinase activity;ATP binding;protein phosphorylation
989	173	182	height_Hmax	BnaC03g65700D	chrA10	173	173	AT4G34920.1	AT4G34920	PLC-like phosphodiesterases superfamily protein	chrA10	C03	55411719	55412941	GO:0006629;GO:0008081	lipid metabolic process;phosphoric diester hydrolase activity
990	173	182	height_Hmax	BnaC03g70990D	chrA10	177	177	AT1G56010.2	AT1G56010	NAC domain containing protein 1	chrA10	C03	60476145	60481228	GO:0003677	DNA binding
991	173	182	height_Hmax	BnaC03g72030D	chrA10	182	182	NA	NA	NA	chrA10	C03_random	485900	486124	NA	NA
992	173	182	height_Hmax	BnaC03g73200D	chrA10	180	180	AT4G02380.1	AT4G02380	senescence-associated gene 21	chrA10	C03_random	1368770	1369504	GO:0006950	response to stress
993	173	182	height_Hmax	BnaC03g73610D	chrA10	173	173	AT3G13080.1	AT3G13080	multidrug resistance-associated protein 3	chrA10	C03_random	1680241	1682625	GO:0000166;GO:0005524;GO:0006810;GO:0016021;GO:0016887;GO:0017111;GO:0055085	nucleotide binding;ATP binding;transport;integral component of membrane;ATPase activity;nucleoside-triphosphatase activity;transmembrane transport
994	173	182	height_Hmax	BnaC03g73620D	chrA10	173	173	AT3G13080.1	AT3G13080	multidrug resistance-associated protein 3	chrA10	C03_random	1682706	1684973	GO:0000166;GO:0005524;GO:0006810;GO:0016021;GO:0016887;GO:0017111;GO:0055085	nucleotide binding;ATP binding;transport;integral component of membrane;ATPase activity;nucleoside-triphosphatase activity;transmembrane transport
995	173	182	height_Hmax	BnaC03g74680D	chrA10	182	182	AT5G63550.2	AT5G63550	DEK domain-containing chromatin associated protein	chrA10	C03_random	2671253	2674224	GO:0003677	DNA binding
996	173	182	height_Hmax	BnaC03g74850D	chrA10	173	173	AT5G63190.1	AT5G63190	MA3 domain-containing protein	chrA10	C03_random	2881165	2884371	GO:0005488;GO:0016070	binding;RNA metabolic process
997	173	182	height_Hmax	BnaC03g75340D	chrA10	177	177	AT3G26060.2	AT3G26060	Thioredoxin superfamily protein	chrA10	C03_random	4013336	4014982	GO:0016209;GO:0016491;GO:0055114	antioxidant activity;oxidoreductase activity;oxidation-reduction process
998	173	182	height_Hmax	BnaC03g75640D	chrA10	180	180	AT1G68140.1	AT1G68140	Protein of unknown function (DUF1644)	chrA10	C03_random	4360338	4362335	NA	NA
999	173	182	height_Hmax	BnaC04g00750D	chrA10	175	175	AT2G46680.1	AT2G46680	homeobox 7	chrA10	C04	632943	634187	GO:0000976;GO:0003677;GO:0003700;GO:0005634;GO:0043565	transcription regulatory region sequence-specific DNA binding;DNA binding;transcription factor activity, sequence-specific DNA binding;nucleus;sequence-specific DNA binding
1000	173	182	height_Hmax	BnaC04g05260D	chrA10	177	177	AT2G40100.1	AT2G40100	light harvesting complex photosystem II	chrA10	C04	3728888	3731176	GO:0016020	membrane
1001	173	182	height_Hmax	BnaC04g14160D	chrA10	177	177	AT2G29340.1	AT2G29340	NAD-dependent epimerase/dehydratase family protein	chrA10	C04	11543119	11544750	GO:0000166;GO:0008152;GO:0016491	nucleotide binding;metabolic process;oxidoreductase activity
1002	173	182	height_Hmax	BnaC04g14710D	chrA10	182	182	AT5G27395.1	AT5G27395	Mitochondrial inner membrane translocase complex, subunit Tim44-related protein	chrA10	C04	12163371	12164202	NA	NA
1003	173	182	height_Hmax	BnaC04g20750D	chrA10	176	176	AT3G63260.1	AT3G63260	Protein kinase superfamily protein	chrA10	C04	21803587	21805755	GO:0004672;GO:0004674;GO:0004713;GO:0005524;GO:0006468	protein kinase activity;protein serine/threonine kinase activity;protein tyrosine kinase activity;ATP binding;protein phosphorylation
1004	173	182	height_Hmax	BnaC04g28230D	chrA10	182	182	AT3G52390.2	AT3G52390	TatD related DNase	chrA10	C04	29683775	29687423	NA	NA
1005	173	182	height_Hmax	BnaC04g29160D	chrA10	182	182	AT4G14000.1	AT4G14000	Putative methyltransferase family protein	chrA10	C04	30491331	30493143	NA	NA
1006	173	182	height_Hmax	BnaC04g29670D	chrA10	177	177	AT5G35630.1	AT5G35630	glutamine synthetase 2	chrA10	C04	31248390	31251689	GO:0003824;GO:0004356;GO:0006542;GO:0006807	catalytic activity;glutamate-ammonia ligase activity;glutamine biosynthetic process;nitrogen compound metabolic process
1007	173	182	height_Hmax	BnaC04g32810D	chrA10	180	180	AT5G40690.1	AT5G40690	CONTAINS InterPro DOMAIN/s: EF-Hand 1, calcium-binding site (InterPro:IPR018247); BEST Arabidopsis thaliana protein match is: unknown protein (TAIR:AT2G41730.1); Has 1807 Blast hits to 1807 proteins in 277 species: Archae - 0; Bacteria - 0; Metazoa - 736; Fungi - 347; Plants - 385; Viruses - 0; Other Eukaryotes - 339 (source: NCBI BLink).	chrA10	C04	34535102	34535971	NA	NA
1008	173	182	height_Hmax	BnaC04g33430D	chrA10	177	177	AT2G21540.1	AT2G21540	SEC14-like 3	chrA10	C04	35061283	35064864	GO:0005215;GO:0005622;GO:0006810	transporter activity;intracellular;transport
1009	173	182	height_Hmax	BnaC04g35060D	chrA10	182	182	AT2G22540.1	AT2G22540	K-box region and MADS-box transcription factor family protein	chrA10	C04	36478652	36481951	GO:0003677;GO:0003700;GO:0005634;GO:0046983	DNA binding;transcription factor activity, sequence-specific DNA binding;nucleus;protein dimerization activity
1010	173	182	height_Hmax	BnaC04g39030D	chrA10	182	182	AT3G57020.1	AT3G57020	Calcium-dependent phosphotriesterase superfamily protein	chrA10	C04	40104820	40106971	GO:0009058;GO:0016844	biosynthetic process;strictosidine synthase activity
1011	173	182	height_Hmax	BnaC04g41050D	chrA10	173	173	AT2G30250.1	AT2G30250	WRKY DNA-binding protein 25	chrA10	C04	41804951	41806526	GO:0003700;GO:0043565	transcription factor activity, sequence-specific DNA binding;sequence-specific DNA binding
1012	173	182	height_Hmax	BnaC04g41120D	chrA10	178	178	AT2G30490.1	AT2G30490	cinnamate-4-hydroxylase	chrA10	C04	41906136	41908681	GO:0005506;GO:0009055;GO:0020037;GO:0055114	iron ion binding;electron carrier activity;heme binding;oxidation-reduction process
1013	173	182	height_Hmax	BnaC04g45750D	chrA10	176	176	NA	NA	NA	chrA10	C04	45353315	45353959	NA	NA
1014	173	182	height_Hmax	BnaC04g46930D	chrA10	176	176	AT2G40270.1	AT2G40270	Protein kinase family protein	chrA10	C04	46074783	46077725	GO:0004672;GO:0004713;GO:0005524;GO:0006468	protein kinase activity;protein tyrosine kinase activity;ATP binding;protein phosphorylation
1015	173	182	height_Hmax	BnaC04g47640D	chrA10	180	180	AT2G41380.1	AT2G41380	S-adenosyl-L-methionine-dependent methyltransferases superfamily protein	chrA10	C04	46630652	46631896	GO:0008152;GO:0008168	metabolic process;methyltransferase activity
1016	173	182	height_Hmax	BnaC04g50970D	chrA10	180	180	AT2G46680.1	AT2G46680	homeobox 7	chrA10	C04	48365181	48366411	GO:0003677;GO:0003700;GO:0005634;GO:0043565	DNA binding;transcription factor activity, sequence-specific DNA binding;nucleus;sequence-specific DNA binding
1017	173	182	height_Hmax	BnaC04g55720D	chrA10	177	177	AT4G13670.1	AT4G13670	plastid transcriptionally active 5	chrA10	C04_random	3381249	3383732	GO:0031072;GO:0051082	heat shock protein binding;unfolded protein binding
1018	173	182	height_Hmax	BnaC04g55960D	chrA10	174	174	AT5G37540.1	AT5G37540	Eukaryotic aspartyl protease family protein	chrA10	C04_random	3628580	3630200	GO:0004190;GO:0006508	aspartic-type endopeptidase activity;proteolysis
1019	173	182	height_Hmax	BnaC05g05150D	chrA10	174	174	AT1G07370.1	AT1G07370	proliferating cellular nuclear antigen 1	chrA10	C05	2502317	2502896	GO:0003677;GO:0006275;GO:0030337;GO:0043626	DNA binding;regulation of DNA replication;DNA polymerase processivity factor activity;PCNA complex
1020	173	182	height_Hmax	BnaC05g06190D	chrA10	176	176	AT1G08540.1	AT1G08540	RNApolymerase sigma subunit 2	chrA10	C05	3048192	3051484	GO:0003677;GO:0003700;GO:0016987	DNA binding;transcription factor activity, sequence-specific DNA binding;sigma factor activity
1021	173	182	height_Hmax	BnaC05g06650D	chrA10	173	173	AT1G09155.1	AT1G09155	phloem protein 2-B15	chrA10	C05	3281248	3282283	GO:0005515	protein binding
1022	173	182	height_Hmax	BnaC05g11220D	chrA10	176	176	AT1G14980.1	AT1G14980	chaperonin 10	chrA10	C05	6594713	6595633	GO:0005524;GO:0005737;GO:0006457	ATP binding;cytoplasm;protein folding
1023	173	182	height_Hmax	BnaC05g12590D	chrA10	176	176	NA	NA	NA	chrA10	C05	7346572	7347085	NA	NA
1024	173	182	height_Hmax	BnaC05g14260D	chrA10	180	180	AT1G18580.1	AT1G18580	galacturonosyltransferase 11	chrA10	C05	8297431	8301214	NA	NA
1025	173	182	height_Hmax	BnaC05g15870D	chrA10	177	177	AT1G20560.1	AT1G20560	acyl activating enzyme 1	chrA10	C05	9663726	9665733	GO:0003824;GO:0008152	catalytic activity;metabolic process
1026	173	182	height_Hmax	BnaC05g22340D	chrA10	174	174	AT1G29320.1	AT1G29320	Transducin/WD40 repeat-like superfamily protein	chrA10	C05	16208668	16210897	GO:0005515	protein binding
1027	173	182	height_Hmax	BnaC05g23270D	chrA10	176	176	AT1G30380.1	AT1G30380	photosystem I subunit K	chrA10	C05	17439140	17440268	GO:0009522;GO:0015979;GO:0016020;GO:0016168	photosystem I;photosynthesis;membrane;chlorophyll binding
1028	173	182	height_Hmax	BnaC05g24600D	chrA10	176	176	AT1G32470.1	AT1G32470	Single hybrid motif superfamily protein	chrA10	C05	19071759	19072871	GO:0005960;GO:0006546;GO:0019464	glycine cleavage complex;glycine catabolic process;glycine decarboxylation via glycine cleavage system
1029	173	182	height_Hmax	BnaC05g28570D	chrA10	176	176	AT1G32470.1	AT1G32470	Single hybrid motif superfamily protein	chrA10	C05	26792282	26793279	GO:0005960;GO:0006546;GO:0019464	glycine cleavage complex;glycine catabolic process;glycine decarboxylation via glycine cleavage system
1030	173	182	height_Hmax	BnaC05g31840D	chrA10	180	180	AT3G20250.1	AT3G20250	pumilio 5	chrA10	C05	31219347	31223585	GO:0003723;GO:0005488	RNA binding;binding
1031	173	182	height_Hmax	BnaC05g32840D	chrA10	182	182	AT3G19820.1	AT3G19820	cell elongation protein / DWARF1 / DIMINUTO (DIM)	chrA10	C05	32337373	32339932	GO:0003824;GO:0008762;GO:0016491;GO:0050660;GO:0055114	catalytic activity;UDP-N-acetylmuramate dehydrogenase activity;oxidoreductase activity;flavin adenine dinucleotide binding;oxidation-reduction process
1032	173	182	height_Hmax	BnaC06g11860D	chrA10	175	175	AT5G35220.1	AT5G35220	Peptidase M50 family protein	chrA10	C06	14000197	14001057	NA	NA
1033	173	182	height_Hmax	BnaC06g14820D	chrA10	173	173	AT3G53540.1	AT3G53540	unknown protein; LOCATED IN: plasma membrane; EXPRESSED IN: 24 plant structures; EXPRESSED DURING: 14 growth stages; CONTAINS InterPro DOMAIN/s: Protein of unknown function DUF3741 (InterPro:IPR022212); BEST Arabidopsis thaliana protein match is: Protein of unknown function (DUF3741) (TAIR:AT4G28760.2); Has 1710 Blast hits to 868 proteins in 206 species: Archae - 2; Bacteria - 409; Metazoa - 304;…	chrA10	C06	17535406	17539097	NA	NA
1034	173	182	height_Hmax	BnaC06g25110D	chrA10	177	177	AT1G69890.1	AT1G69890	Protein of unknown function (DUF569)	chrA10	C06	26652389	26653675	NA	NA
1035	173	182	height_Hmax	BnaC06g25390D	chrA10	177	177	AT1G69310.1	AT1G69310	WRKY DNA-binding protein 57	chrA10	C06	27030319	27032321	GO:0003700;GO:0043565	transcription factor activity, sequence-specific DNA binding;sequence-specific DNA binding
1036	173	182	height_Hmax	BnaC06g29980D	chrA10	182	182	AT1G69120.1	AT1G69120	K-box region and MADS-box transcription factor family protein	chrA10	C06	30792050	30795879	GO:0003677;GO:0003700;GO:0005634;GO:0046983	DNA binding;transcription factor activity, sequence-specific DNA binding;nucleus;protein dimerization activity
1037	173	182	height_Hmax	BnaC06g37560D	chrA10	182	182	AT1G76740.1	AT1G76740	unknown protein; BEST Arabidopsis thaliana protein match is: unknown protein (TAIR:AT1G76840.1); Has 3683 Blast hits to 2942 proteins in 407 species: Archae - 9; Bacteria - 440; Metazoa - 1472; Fungi - 269; Plants - 192; Viruses - 8; Other Eukaryotes - 1293 (source: NCBI BLink).	chrA10	C06	35525137	35532501	NA	NA
1038	173	182	height_Hmax	BnaC07g07910D	chrA10	180	180	AT3G23600.1	AT3G23600	alpha/beta-Hydrolases superfamily protein	chrA10	C07	12760795	12764056	GO:0016787	hydrolase activity
1039	173	182	height_Hmax	BnaC07g08660D	chrA10	177	177	AT1G30960.1	AT1G30960	GTP-binding family protein	chrA10	C07	13673030	13675005	GO:0003723;GO:0005525;GO:0005622	RNA binding;GTP binding;intracellular
1040	173	182	height_Hmax	BnaC07g11320D	chrA10	180	180	NA	NA	NA	chrA10	C07	16995435	16996629	NA	NA
1041	173	182	height_Hmax	BnaC07g11560D	chrA10	173	173	AT1G27600.1	AT1G27600	Nucleotide-diphospho-sugar transferases superfamily protein	chrA10	C07	17100056	17102441	GO:0015018;GO:0016020	galactosylgalactosylxylosylprotein 3-beta-glucuronosyltransferase activity;membrane
1042	173	182	height_Hmax	BnaC07g15720D	chrA10	182	182	AT2G48020.2	AT2G48020	Major facilitator superfamily protein	chrA10	C07	21682690	21685915	GO:0005215;GO:0006810;GO:0016020;GO:0016021;GO:0022857;GO:0022891;GO:0055085	transporter activity;transport;membrane;integral component of membrane;transmembrane transporter activity;substrate-specific transmembrane transporter activity;transmembrane transport
1043	173	182	height_Hmax	BnaC07g18200D	chrA10	177	177	AT5G44790.1	AT5G44790	copper-exporting ATPase / responsive-to-antagonist 1 / copper-transporting ATPase (RAN1)	chrA10	C07	24784859	24788931	GO:0000166;GO:0005507;GO:0006812;GO:0006825;GO:0016021;GO:0019829;GO:0030001;GO:0043682;GO:0046872	nucleotide binding;copper ion binding;cation transport;copper ion transport;integral component of membrane;cation-transporting ATPase activity;metal ion transport;copper-transporting ATPase activity;metal ion binding
1044	173	182	height_Hmax	BnaC07g20310D	chrA10	176	176	AT5G47560.1	AT5G47560	tonoplast dicarboxylate transporter	chrA10	C07	26981061	26986193	GO:0005215;GO:0006814;GO:0016020;GO:0055085	transporter activity;sodium ion transport;membrane;transmembrane transport
1045	173	182	height_Hmax	BnaC07g21270D	chrA10	175	175	AT2G01850.1	AT2G01850	endoxyloglucan transferase A3	chrA10	C07	27924320	27926617	GO:0005618;GO:0005975;GO:0006073;GO:0016762;GO:0048046	cell wall;carbohydrate metabolic process;cellular glucan metabolic process;xyloglucan:xyloglucosyl transferase activity;apoplast
1046	173	182	height_Hmax	BnaC07g22240D	chrA10	176	176	AT2G03340.1	AT2G03340	WRKY DNA-binding protein 3	chrA10	C07	28773501	28775930	GO:0003700;GO:0043565	transcription factor activity, sequence-specific DNA binding;sequence-specific DNA binding
1047	173	182	height_Hmax	BnaC07g22750D	chrA10	176	176	AT3G25585.2	AT3G25585	aminoalcoholphosphotransferase	chrA10	C07	29212396	29215570	GO:0008654;GO:0016020	phospholipid biosynthetic process;membrane
1048	173	182	height_Hmax	BnaC07g27140D	chrA10	173	173	AT5G49330.1	AT5G49330	myb domain protein 111	chrA10	C07	32745845	32747702	GO:0003677;GO:0003682	DNA binding;chromatin binding
1049	173	182	height_Hmax	BnaC07g31350D	chrA10	182	182	AT5G61600.1	AT5G61600	ethylene response factor 104	chrA10	C07	35474251	35475179	GO:0003677;GO:0003700	DNA binding;transcription factor activity, sequence-specific DNA binding
1050	173	182	height_Hmax	BnaC07g33860D	chrA10	175	175	NA	NA	NA	chrA10	C07	36844533	36845516	NA	NA
1051	173	182	height_Hmax	BnaC07g35250D	chrA10	180	180	AT4G18360.1	AT4G18360	Aldolase-type TIM barrel family protein	chrA10	C07	37715930	37718452	GO:0003824;GO:0010181;GO:0016491;GO:0055114	catalytic activity;FMN binding;oxidoreductase activity;oxidation-reduction process
1052	173	182	height_Hmax	BnaC07g38850D	chrA10	182	182	AT4G24250.1	AT4G24250	Seven transmembrane MLO family protein	chrA10	C07	40024577	40027370	GO:0008219;GO:0016021	cell death;integral component of membrane
1053	173	182	height_Hmax	BnaC07g39090D	chrA10	173	173	AT4G24770.1	AT4G24770	31-kDa RNA binding protein	chrA10	C07	40168577	40170401	GO:0000166;GO:0003676	nucleotide binding;nucleic acid binding
1054	173	182	height_Hmax	BnaC07g41250D	chrA10	175	175	AT4G28400.1	AT4G28400	Protein phosphatase 2C family protein	chrA10	C07	41209491	41211338	GO:0003824	catalytic activity
1055	173	182	height_Hmax	BnaC07g43540D	chrA10	177	177	AT4G31870.1	AT4G31870	glutathione peroxidase 7	chrA10	C07	42548055	42550137	GO:0004602;GO:0006979;GO:0055114	glutathione peroxidase activity;response to oxidative stress;oxidation-reduction process
1056	173	182	height_Hmax	BnaC07g43630D	chrA10	176	176	AT4G32020.1	AT4G32020	unknown protein; FUNCTIONS IN: molecular_function unknown; INVOLVED IN: biological_process unknown; LOCATED IN: chloroplast; EXPRESSED IN: 24 plant structures; EXPRESSED DURING: 15 growth stages; BEST Arabidopsis thaliana protein match is: unknown protein (TAIR:AT2G25250.1); Has 65 Blast hits to 65 proteins in 19 species: Archae - 0; Bacteria - 0; Metazoa - 3; Fungi - 8; Plants - 54; Viruses - 0;…	chrA10	C07	42605494	42606608	NA	NA
1057	173	182	height_Hmax	BnaC07g43660D	chrA10	180	180	AT4G32070.1	AT4G32070	Octicosapeptide/Phox/Bem1p (PB1) domain-containing protein / tetratricopeptide repeat (TPR)-containing protein	chrA10	C07	42613168	42615480	GO:0005515	protein binding
1058	173	182	height_Hmax	BnaC07g46420D	chrA10	179	179	AT4G37050.1	AT4G37050	PATATIN-like protein 4	chrA10	C07	44052597	44055048	GO:0006629;GO:0008152	lipid metabolic process;metabolic process
1059	173	182	height_Hmax	BnaC07g46480D	chrA10	180	180	AT4G37370.1	AT4G37370	cytochrome P450, family 81, subfamily D, polypeptide 8	chrA10	C07	44102358	44104803	GO:0005506;GO:0009055;GO:0020037;GO:0055114	iron ion binding;electron carrier activity;heme binding;oxidation-reduction process
1060	173	182	height_Hmax	BnaC07g46650D	chrA10	177	177	AT4G37630.1	AT4G37630	cyclin d5;1	chrA10	C07	44176391	44178158	NA	NA
1061	173	182	height_Hmax	BnaC07g48400D	chrA10	173	173	AT1G22400.1	AT1G22400	UDP-Glycosyltransferase superfamily protein	chrA10	C07_random	1000571	1002159	GO:0008152	metabolic process
1062	173	182	height_Hmax	BnaC08g00870D	chrA10	176	176	AT1G04650.1	AT1G04650	unknown protein; Has 30201 Blast hits to 17322 proteins in 780 species: Archae - 12; Bacteria - 1396; Metazoa - 17338; Fungi - 3422; Plants - 5037; Viruses - 0; Other Eukaryotes - 2996 (source: NCBI BLink).	chrA10	C08	608461	612553	NA	NA
1063	173	182	height_Hmax	BnaC08g03600D	chrA10	177	177	AT1G48350.1	AT1G48350	Ribosomal L18p/L5e family protein	chrA10	C08	3472031	3473123	GO:0003735;GO:0005622;GO:0005840;GO:0006412	structural constituent of ribosome;intracellular;ribosome;translation
1064	173	182	height_Hmax	BnaC08g18620D	chrA10	176	176	AT1G19150.1	AT1G19150	photosystem I light harvesting complex gene 6	chrA10	C08	21692476	21693699	GO:0016020	membrane
1065	173	182	height_Hmax	BnaC08g21570D	chrA10	180	180	AT3G50120.1	AT3G50120	Plant protein of unknown function (DUF247)	chrA10	C08	24370892	24373233	NA	NA
1066	173	182	height_Hmax	BnaC08g27100D	chrA10	174	174	AT3G56170.1	AT3G56170	Ca-2+ dependent nuclease	chrA10	C08	28245845	28247938	GO:0000166;GO:0003676;GO:0004518;GO:0004812;GO:0005524;GO:0005737;GO:0006418	nucleotide binding;nucleic acid binding;nuclease activity;aminoacyl-tRNA ligase activity;ATP binding;cytoplasm;tRNA aminoacylation for protein translation
1067	173	182	height_Hmax	BnaC08g33420D	chrA10	173	173	AT2G25530.1	AT2G25530	AFG1-like ATPase family protein	chrA10	C08	31883154	31885929	GO:0005524	ATP binding
1068	173	182	height_Hmax	BnaC08g40310D	chrA10	173	173	AT1G13470.1	AT1G13470	Protein of unknown function (DUF1262)	chrA10	C08	35588717	35590739	GO:0009405	pathogenesis
1069	173	182	height_Hmax	BnaC08g40850D	chrA10	177	177	AT1G12900.1	AT1G12900	glyceraldehyde 3-phosphate dehydrogenase A subunit 2	chrA10	C08	35863233	35865234	GO:0000166;GO:0006006;GO:0050661;GO:0051287;GO:0055114	nucleotide binding;glucose metabolic process;NADP binding;NAD binding;oxidation-reduction process
1070	173	182	height_Hmax	BnaC08g48150D	chrA10	174	174	AT4G17550.1	AT4G17550	Major facilitator superfamily protein	chrA10	C08_random	3176816	3178746	GO:0016021;GO:0055085	integral component of membrane;transmembrane transport
1071	173	182	height_Hmax	BnaC09g00510D	chrA10	182	182	AT4G03140.1	AT4G03140	NAD(P)-binding Rossmann-fold superfamily protein	chrA10	C09	255759	257855	GO:0000166;GO:0008152;GO:0016491	nucleotide binding;metabolic process;oxidoreductase activity
1072	173	182	height_Hmax	BnaC09g11360D	chrA10	182	182	AT1G63640.1	AT1G63640	P-loop nucleoside triphosphate hydrolases superfamily protein with CH (Calponin Homology) domain	chrA10	C09	7929485	7936144	GO:0003777;GO:0005515;GO:0005524;GO:0005875;GO:0007018	microtubule motor activity;protein binding;ATP binding;microtubule associated complex;microtubule-based movement
1073	173	182	height_Hmax	BnaC09g17940D	chrA10	174	174	AT5G44130.1	AT5G44130	FASCICLIN-like arabinogalactan protein 13 precursor	chrA10	C09	14626180	14626699	NA	NA
1074	173	182	height_Hmax	BnaC09g18280D	chrA10	180	180	AT5G44730.2	AT5G44730	Haloacid dehalogenase-like hydrolase (HAD) superfamily protein	chrA10	C09	15066557	15068034	GO:0008152;GO:0008967	metabolic process;phosphoglycolate phosphatase activity
1075	173	182	height_Hmax	BnaC09g20370D	chrA10	180	180	AT5G47720.2	AT5G47720	Thiolase family protein	chrA10	C09	17377299	17380466	GO:0003824;GO:0008152	catalytic activity;metabolic process
1076	173	182	height_Hmax	BnaC09g22920D	chrA10	180	180	AT4G04180.1	AT4G04180	P-loop containing nucleoside triphosphate hydrolases superfamily protein	chrA10	C09	20248494	20252020	GO:0000166;GO:0005524;GO:0017111	nucleotide binding;ATP binding;nucleoside-triphosphatase activity
1077	173	182	height_Hmax	BnaC09g24540D	chrA10	176	176	AT4G10310.1	AT4G10310	high-affinity K+ transporter 1	chrA10	C09	22708285	22712330	GO:0006812;GO:0008324;GO:0055085	cation transport;cation transmembrane transporter activity;transmembrane transport
1078	173	182	height_Hmax	BnaC09g30910D	chrA10	177	177	AT5G54600.1	AT5G54600	Translation protein SH3-like family protein	chrA10	C09	33932024	33933269	GO:0003735;GO:0005622;GO:0005840;GO:0006412	structural constituent of ribosome;intracellular;ribosome;translation
1079	173	182	height_Hmax	BnaC09g33630D	chrA10	174	174	AT5G58110.1	AT5G58110	chaperone binding;ATPase activators	chrA10	C09	36899692	36901778	GO:0001671;GO:0051087	ATPase activator activity;chaperone binding
1080	173	182	height_Hmax	BnaC09g41130D	chrA10	176	176	AT5G16715.1	AT5G16715	ATP binding;valine-tRNA ligases;aminoacyl-tRNA ligases;nucleotide binding;ATP binding;aminoacyl-tRNA ligases	chrA10	C09	43253510	43262344	GO:0000166;GO:0002161;GO:0004812;GO:0004832;GO:0005515;GO:0005524;GO:0005737;GO:0006418;GO:0006438	nucleotide binding;aminoacyl-tRNA editing activity;aminoacyl-tRNA ligase activity;valine-tRNA ligase activity;protein binding;ATP binding;cytoplasm;tRNA aminoacylation for protein translation;valyl-tRNA aminoacylation
1081	173	182	height_Hmax	BnaC09g41800D	chrA10	175	175	AT5G16040.1	AT5G16040	Regulator of chromosome condensation (RCC1) family protein	chrA10	C09	43648719	43651300	NA	NA
1082	173	182	height_Hmax	BnaC09g44200D	chrA10	179	179	AT5G12480.1	AT5G12480	calmodulin-domain protein kinase 7	chrA10	C09	45146356	45149243	GO:0004672;GO:0004674;GO:0004713;GO:0005509;GO:0005524;GO:0006468	protein kinase activity;protein serine/threonine kinase activity;protein tyrosine kinase activity;calcium ion binding;ATP binding;protein phosphorylation
1083	173	182	height_Hmax	BnaC09g46280D	chrA10	177	177	NA	NA	NA	chrA10	C09	46212034	46212903	GO:0005515;GO:0008270	protein binding;zinc ion binding
1084	173	182	height_Hmax	BnaC09g46870D	chrA10	176	176	AT5G09790.2	AT5G09790	ARABIDOPSIS TRITHORAX-RELATED PROTEIN 5	chrA10	C09	46520440	46522899	GO:0005515;GO:0008270	protein binding;zinc ion binding
1085	173	182	height_Hmax	BnaC09g46970D	chrA10	178	178	AT5G09730.1	AT5G09730	beta-xylosidase 3	chrA10	C09	46576299	46580924	GO:0005975;GO:0020037	carbohydrate metabolic process;heme binding
1086	173	182	height_Hmax	BnaC09g47130D	chrA10	180	180	AT5G09390.1	AT5G09390	CD2-binding protein-related	chrA10	C09	46656721	46658944	NA	NA
1087	173	182	height_Hmax	BnaC09g47260D	chrA10	180	180	AT5G08780.1	AT5G08780	winged-helix DNA-binding transcription factor family protein	chrA10	C09	46699190	46700866	GO:0000786;GO:0003677;GO:0005634;GO:0006334	nucleosome;DNA binding;nucleus;nucleosome assembly
1088	173	182	height_Hmax	BnaC09g48500D	chrA10	177	177	AT5G07290.1	AT5G07290	MEI2-like 4	chrA10	C09	47277150	47282590	GO:0000166;GO:0003676	nucleotide binding;nucleic acid binding
1089	173	182	height_Hmax	BnaCnng01870D	chrA10	180	180	AT4G01070.1	AT4G01070	UDP-Glycosyltransferase superfamily protein	chrA10	Cnn_random	1866654	1868099	GO:0008152	metabolic process
1090	173	182	height_Hmax	BnaCnng01930D	chrA10	177	177	AT4G01150.1	AT4G01150	unknown protein; FUNCTIONS IN: molecular_function unknown; INVOLVED IN: biological_process unknown; LOCATED IN: thylakoid, chloroplast thylakoid membrane, chloroplast, plastoglobule, chloroplast envelope; EXPRESSED IN: 23 plant structures; EXPRESSED DURING: 14 growth stages; BEST Arabidopsis thaliana protein match is: unknown protein (TAIR:AT4G38100.1); Has 323 Blast hits to 323 proteins in 59 sp…	chrA10	Cnn_random	1915464	1916893	NA	NA
1091	173	182	height_Hmax	BnaCnng04520D	chrA10	180	180	NA	NA	NA	chrA10	Cnn_random	3948574	3949362	NA	NA
1092	173	182	height_Hmax	BnaCnng05580D	chrA10	173	173	AT3G01500.2	AT3G01500	carbonic anhydrase 1	chrA10	Cnn_random	5260184	5263769	GO:0004089;GO:0008270;GO:0015976	carbonate dehydratase activity;zinc ion binding;carbon utilization
1093	173	182	height_Hmax	BnaCnng06030D	chrA10	182	182	AT3G02870.1	AT3G02870	Inositol monophosphatase family protein	chrA10	Cnn_random	5433767	5435913	GO:0046854	phosphatidylinositol phosphorylation
1094	173	182	height_Hmax	BnaCnng06880D	chrA10	173	173	AT1G09430.1	AT1G09430	ATP-citrate lyase A-3	chrA10	Cnn_random	5878731	5881260	GO:0005524	ATP binding
1095	173	182	height_Hmax	BnaCnng08290D	chrA10	175	175	AT1G74730.1	AT1G74730	Protein of unknown function (DUF1118)	chrA10	Cnn_random	7655732	7656846	NA	NA
1096	173	182	height_Hmax	BnaCnng09760D	chrA10	176	176	AT1G77360.1	AT1G77360	Tetratricopeptide repeat (TPR)-like superfamily protein	chrA10	Cnn_random	8926017	8927551	GO:0005515	protein binding
1097	173	182	height_Hmax	BnaCnng16580D	chrA10	173	173	AT5G54500.2	AT5G54500	flavodoxin-like quinone reductase 1	chrA10	Cnn_random	15589929	15591608	GO:0010181;GO:0016491	FMN binding;oxidoreductase activity
1098	173	182	height_Hmax	BnaCnng23190D	chrA10	182	182	NA	NA	NA	chrA10	Cnn_random	21729255	21730282	NA	NA
1099	173	182	height_Hmax	BnaCnng29900D	chrA10	175	175	AT5G64960.1	AT5G64960	cyclin dependent kinase group C2	chrA10	Cnn_random	28356458	28359615	GO:0004672;GO:0004674;GO:0004713;GO:0005524;GO:0006468	protein kinase activity;protein serine/threonine kinase activity;protein tyrosine kinase activity;ATP binding;protein phosphorylation
1100	173	182	height_Hmax	BnaCnng34340D	chrA10	177	177	AT1G56110.1	AT1G56110	homolog of nucleolar protein NOP56	chrA10	Cnn_random	32501969	32504397	NA	NA
1101	173	182	height_Hmax	BnaCnng37280D	chrA10	176	176	AT2G32530.1	AT2G32530	cellulose synthase-like B3	chrA10	Cnn_random	35643819	35647417	GO:0016020;GO:0016760;GO:0030244	membrane;cellulose synthase (UDP-forming) activity;cellulose biosynthetic process
1102	173	182	height_Hmax	BnaCnng39740D	chrA10	176	176	AT4G20260.4	AT4G20260	plasma-membrane associated cation-binding protein 1	chrA10	Cnn_random	38336296	38337720	NA	NA
1103	173	182	height_Hmax	BnaCnng45600D	chrA10	173	173	AT5G42250.1	AT5G42250	Zinc-binding alcohol dehydrogenase family protein	chrA10	Cnn_random	44739941	44743608	GO:0000166;GO:0008270;GO:0016491;GO:0055114	nucleotide binding;zinc ion binding;oxidoreductase activity;oxidation-reduction process
1104	173	182	height_Hmax	BnaCnng46890D	chrA10	177	177	AT3G54260.1	AT3G54260	TRICHOME BIREFRINGENCE-LIKE 36	chrA10	Cnn_random	46347794	46349732	NA	NA
1105	173	182	height_Hmax	BnaCnng54710D	chrA10	175	175	AT4G01883.1	AT4G01883	Polyketide cyclase / dehydrase and lipid transport protein	chrA10	Cnn_random	54552417	54553919	NA	NA
1106	173	182	height_Hmax	BnaCnng57390D	chrA10	182	182	AT5G47770.1	AT5G47770	farnesyl diphosphate synthase 1	chrA10	Cnn_random	57163311	57165458	GO:0008299	isoprenoid biosynthetic process
1107	173	182	height_Hmax	BnaCnng57480D	chrA10	182	182	AT5G46280.1	AT5G46280	Minichromosome maintenance (MCM2/3/5) family protein	chrA10	Cnn_random	57232222	57234493	GO:0003677;GO:0003678;GO:0005524;GO:0005634;GO:0006260;GO:0006270;GO:0042555	DNA binding;DNA helicase activity;ATP binding;nucleus;DNA replication;DNA replication initiation;MCM complex
1108	173	182	height_Hmax	BnaCnng62810D	chrA10	173	173	AT2G31750.1	AT2G31750	UDP-glucosyl transferase 74D1	chrA10	Cnn_random	62600322	62601035	GO:0008152	metabolic process
1109	173	182	height_Hmax	BnaCnng65160D	chrA10	174	174	AT3G50530.2	AT3G50530	CDPK-related kinase	chrA10	Cnn_random	64869256	64871965	GO:0004672;GO:0004674;GO:0004713;GO:0005509;GO:0005524;GO:0006468	protein kinase activity;protein serine/threonine kinase activity;protein tyrosine kinase activity;calcium ion binding;ATP binding;protein phosphorylation
1110	173	182	height_Hmax	BnaCnng68090D	chrA10	177	177	NA	NA	NA	chrA10	Cnn_random	67689126	67690027	NA	NA
1111	173	182	height_Hmax	BnaCnng71670D	chrA10	176	176	AT4G24770.1	AT4G24770	31-kDa RNA binding protein	chrA10	Cnn_random	71918905	71920655	GO:0000166;GO:0003676	nucleotide binding;nucleic acid binding
1112	173	182	height_Hmax	BnaCnng72260D	chrA10	176	176	AT3G47340.1	AT3G47340	glutamine-dependent asparagine synthase 1	chrA10	Cnn_random	72656046	72658690	GO:0004066;GO:0006529;GO:0008152	asparagine synthase (glutamine-hydrolyzing) activity;asparagine biosynthetic process;metabolic process
1113	152	158	leaf_number_2015_12_28	BnaA02g19210D	chrA10	157	157	NA	NA	NA	chrA10	A02	11928050	11930042	NA	NA
1114	152	158	leaf_number_2015_12_28	BnaA05g05090D	chrA10	153	153	AT3G61180.1	AT3G61180	RING/U-box superfamily protein	chrA10	A05	2671668	2673487	GO:0005515;GO:0008270	protein binding;zinc ion binding
1115	152	158	leaf_number_2015_12_28	BnaA06g23540D	chrA10	153	153	AT5G64560.1	AT5G64560	magnesium transporter 9	chrA10	A06	16334726	16337069	GO:0015095;GO:0015693;GO:0016020;GO:0030001;GO:0046873;GO:0055085	magnesium ion transmembrane transporter activity;magnesium ion transport;membrane;metal ion transport;metal ion transmembrane transporter activity;transmembrane transport
1116	152	158	leaf_number_2015_12_28	BnaA08g12400D	chrA10	154	154	NA	NA	NA	chrA10	A08	11051887	11055397	GO:0003677	DNA binding
1117	152	158	leaf_number_2015_12_28	BnaA09g54240D	chrA10	156	156	AT1G31490.1	AT1G31490	HXXXD-type acyl-transferase family protein	chrA10	A09_random	2480608	2481930	NA	NA
1118	152	158	leaf_number_2015_12_28	BnaAnng38270D	chrA10	156	156	NA	NA	NA	chrA10	Ann_random	43349125	43350146	NA	NA
1119	152	158	leaf_number_2015_12_28	BnaC07g31340D	chrA10	158	158	AT5G61590.1	AT5G61590	Integrase-type DNA-binding superfamily protein	chrA10	C07	35472541	35473453	GO:0003677;GO:0003700	DNA binding;transcription factor activity, sequence-specific DNA binding
1120	152	158	leaf_number_2015_12_28	BnaC08g11300D	chrA10	158	158	AT4G18220.1	AT4G18220	Drug/metabolite transporter superfamily protein	chrA10	C08	16724511	16725872	NA	NA
1121	152	158	leaf_number_2015_12_28	BnaC09g34690D	chrA10	158	158	NA	NA	NA	chrA10	C09	38197261	38200084	NA	NA
1122	152	158	leaf_number_2015_12_28	BnaC09g36790D	chrA10	154	154	AT5G21100.1	AT5G21100	Plant L-ascorbate oxidase	chrA10	C09	40202729	40206507	GO:0005507;GO:0005576;GO:0016491;GO:0055114	copper ion binding;extracellular region;oxidoreductase activity;oxidation-reduction process
1123	152	158	leaf_number_2015_12_28	BnaC09g42910D	chrA10	152	152	AT5G14580.1	AT5G14580	polyribonucleotide nucleotidyltransferase, putative	chrA10	C09	44257441	44262332	GO:0000175;GO:0003723;GO:0004654;GO:0006396;GO:0006402	3'-5'-exoribonuclease activity;RNA binding;polyribonucleotide nucleotidyltransferase activity;RNA processing;mRNA catabolic process
1124	152	158	leaf_number_2015_12_28	BnaC09g44310D	chrA10	152	152	AT5G12430.1	AT5G12430	Heat shock protein DnaJ with tetratricopeptide repeat	chrA10	C09	45199868	45205778	GO:0005515	protein binding
1125	152	158	leaf_number_2015_12_28	BnaC09g44740D	chrA10	158	158	AT5G11880.1	AT5G11880	Pyridoxal-dependent decarboxylase family protein	chrA10	C09	45416127	45418235	GO:0003824;GO:0008836;GO:0009089	catalytic activity;diaminopimelate decarboxylase activity;lysine biosynthetic process via diaminopimelate
1126	152	158	leaf_number_2015_12_28	BnaC09g45630D	chrA10	153	153	NA	NA	NA	chrA10	C09	45881394	45883498	GO:0007049	cell cycle
1127	152	158	leaf_number_2015_12_28	BnaC09g54590D	chrA10	158	158	AT5G14100.1	AT5G14100	non-intrinsic ABC protein 14	chrA10	C09_random	4322250	4324498	GO:0000166;GO:0005524;GO:0016887;GO:0017111	nucleotide binding;ATP binding;ATPase activity;nucleoside-triphosphatase activity
1128	152	158	leaf_number_2015_12_28	BnaCnng06760D	chrA10	156	156	AT1G09300.1	AT1G09300	Metallopeptidase M24 family protein	chrA10	Cnn_random	5826492	5829768	GO:0004177;GO:0009987;GO:0030145	aminopeptidase activity;cellular process;manganese ion binding
1129	177	182	leaf_number_2016_03_21	BnaA01g00290D	chrA10	182	182	AT4G37750.1	AT4G37750	Integrase-type DNA-binding superfamily protein	chrA10	A01	147063	149809	GO:0003677;GO:0003700	DNA binding;transcription factor activity, sequence-specific DNA binding
1130	177	182	leaf_number_2016_03_21	BnaA01g00520D	chrA10	179	179	AT4G37430.1	AT4G37430	cytochrome P450, family 91, subfamily A, polypeptide 2	chrA10	A01	282887	284561	GO:0005506;GO:0009055;GO:0020037;GO:0055114	iron ion binding;electron carrier activity;heme binding;oxidation-reduction process
1131	177	182	leaf_number_2016_03_21	BnaA01g00600D	chrA10	177	177	AT4G37310.1	AT4G37310	cytochrome P450, family 81, subfamily H, polypeptide 1	chrA10	A01	329720	332302	GO:0005506;GO:0009055;GO:0020037;GO:0055114	iron ion binding;electron carrier activity;heme binding;oxidation-reduction process
1132	177	182	leaf_number_2016_03_21	BnaA01g00790D	chrA10	177	177	AT4G37010.2	AT4G37010	centrin 2	chrA10	A01	460210	462288	GO:0005509	calcium ion binding
1133	177	182	leaf_number_2016_03_21	BnaA01g11760D	chrA10	179	179	AT4G21910.4	AT4G21910	MATE efflux family protein	chrA10	A01	5863534	5867151	GO:0006855;GO:0015238;GO:0015297;GO:0016020;GO:0055085	drug transmembrane transport;drug transmembrane transporter activity;antiporter activity;membrane;transmembrane transport
1134	177	182	leaf_number_2016_03_21	BnaA01g33880D	chrA10	182	182	AT3G03910.1	AT3G03910	glutamate dehydrogenase 3	chrA10	A01	22937517	22939331	GO:0000166;GO:0006520;GO:0016491;GO:0055114	nucleotide binding;cellular amino acid metabolic process;oxidoreductase activity;oxidation-reduction process
1135	177	182	leaf_number_2016_03_21	BnaA02g04960D	chrA10	177	177	AT5G20630.1	AT5G20630	germin 3	chrA10	A02	2196895	2197530	GO:0030145;GO:0045735;GO:0048046	manganese ion binding;nutrient reservoir activity;apoplast
1136	177	182	leaf_number_2016_03_21	BnaA02g05060D	chrA10	177	177	AT5G20720.1	AT5G20720	chaperonin 20	chrA10	A02	2257006	2259405	GO:0005524;GO:0005737;GO:0006457	ATP binding;cytoplasm;protein folding
1137	177	182	leaf_number_2016_03_21	BnaA02g22370D	chrA10	177	177	NA	NA	NA	chrA10	A02	14886484	14887548	GO:0005507;GO:0009055	copper ion binding;electron carrier activity
1138	177	182	leaf_number_2016_03_21	BnaA02g22580D	chrA10	177	177	AT5G44290.1	AT5G44290	Protein kinase superfamily protein	chrA10	A02	15114736	15117571	GO:0004672;GO:0004674;GO:0004713;GO:0005524;GO:0006468	protein kinase activity;protein serine/threonine kinase activity;protein tyrosine kinase activity;ATP binding;protein phosphorylation
1139	177	182	leaf_number_2016_03_21	BnaA02g24320D	chrA10	177	177	NA	NA	NA	chrA10	A02	17685478	17685813	NA	NA
1140	177	182	leaf_number_2016_03_21	BnaA02g26450D	chrA10	178	178	AT2G02500.1	AT2G02500	Nucleotide-diphospho-sugar transferases superfamily protein	chrA10	A02	19517687	19519898	GO:0003824;GO:0008299	catalytic activity;isoprenoid biosynthetic process
1141	177	182	leaf_number_2016_03_21	BnaA02g29990D	chrA10	180	180	NA	NA	NA	chrA10	A02	21786632	21787683	GO:0005515	protein binding
1142	177	182	leaf_number_2016_03_21	BnaA02g31110D	chrA10	177	177	AT5G27360.1	AT5G27360	Major facilitator superfamily protein	chrA10	A02	22501158	22506807	GO:0005215;GO:0006810;GO:0016020;GO:0016021;GO:0022857;GO:0022891;GO:0055085	transporter activity;transport;membrane;integral component of membrane;transmembrane transporter activity;substrate-specific transmembrane transporter activity;transmembrane transport
1143	177	182	leaf_number_2016_03_21	BnaA02g34140D	chrA10	182	182	AT5G64310.1	AT5G64310	arabinogalactan protein 1	chrA10	A02	24419466	24419985	NA	NA
1144	177	182	leaf_number_2016_03_21	BnaA02g35610D	chrA10	182	182	AT1G72230.1	AT1G72230	Cupredoxin superfamily protein	chrA10	A02_random	382559	383880	GO:0005507;GO:0009055	copper ion binding;electron carrier activity
1145	177	182	leaf_number_2016_03_21	BnaA03g08490D	chrA10	177	177	AT5G22340.2	AT5G22340	unknown protein; FUNCTIONS IN: molecular_function unknown; INVOLVED IN: biological_process unknown; LOCATED IN: chloroplast; EXPRESSED IN: 22 plant structures; EXPRESSED DURING: 13 growth stages; Has 43 Blast hits to 43 proteins in 15 species: Archae - 0; Bacteria - 0; Metazoa - 0; Fungi - 0; Plants - 42; Viruses - 0; Other Eukaryotes - 1 (source: NCBI BLink).	chrA10	A03	3844927	3847414	NA	NA
1146	177	182	leaf_number_2016_03_21	BnaA03g18140D	chrA10	182	182	AT2G38810.1	AT2G38810	histone H2A 8	chrA10	A03	8516162	8517320	GO:0000786;GO:0003677;GO:0005634;GO:0006334;GO:0046982	nucleosome;DNA binding;nucleus;nucleosome assembly;protein heterodimerization activity
1147	177	182	leaf_number_2016_03_21	BnaA03g23950D	chrA10	182	182	AT4G09160.1	AT4G09160	SEC14 cytosolic factor family protein / phosphoglyceride transfer family protein	chrA10	A03	11484692	11487513	GO:0006810;GO:0016021	transport;integral component of membrane
1148	177	182	leaf_number_2016_03_21	BnaA03g25100D	chrA10	180	180	AT4G12420.1	AT4G12420	Cupredoxin superfamily protein	chrA10	A03	12109833	12112988	GO:0005507;GO:0016491;GO:0055114	copper ion binding;oxidoreductase activity;oxidation-reduction process
1149	177	182	leaf_number_2016_03_21	BnaA03g26220D	chrA10	179	179	AT4G02380.1	AT4G02380	senescence-associated gene 21	chrA10	A03	12840782	12841536	GO:0006950	response to stress
1150	177	182	leaf_number_2016_03_21	BnaA03g29440D	chrA10	181	181	AT3G06450.1	AT3G06450	HCO3- transporter family	chrA10	A03	14316133	14320016	GO:0005452;GO:0006820;GO:0016020;GO:0016021	inorganic anion exchanger activity;anion transport;membrane;integral component of membrane
1151	177	182	leaf_number_2016_03_21	BnaA03g33070D	chrA10	182	182	AT3G13860.1	AT3G13860	heat shock protein 60-3A	chrA10	A03	16009266	16012766	GO:0005524;GO:0005737;GO:0006457;GO:0042026;GO:0044267	ATP binding;cytoplasm;protein folding;protein refolding;cellular protein metabolic process
1152	177	182	leaf_number_2016_03_21	BnaA03g34330D	chrA10	182	182	NA	NA	NA	chrA10	A03	16731353	16732221	GO:0003700;GO:0008270;GO:0043565	transcription factor activity, sequence-specific DNA binding;zinc ion binding;sequence-specific DNA binding
1153	177	182	leaf_number_2016_03_21	BnaA03g39900D	chrA10	182	182	AT5G61000.1	AT5G61000	Replication factor-A protein 1-related	chrA10	A03	19942822	19945785	GO:0003676;GO:0003677;GO:0005634;GO:0006260	nucleic acid binding;DNA binding;nucleus;DNA replication
1154	177	182	leaf_number_2016_03_21	BnaA03g50820D	chrA10	177	177	AT1G06550.1	AT1G06550	ATP-dependent caseinolytic (Clp) protease/crotonase family protein	chrA10	A03	26390875	26392764	GO:0003824;GO:0008152	catalytic activity;metabolic process
1155	177	182	leaf_number_2016_03_21	BnaA03g53940D	chrA10	180	180	AT4G37370.1	AT4G37370	cytochrome P450, family 81, subfamily D, polypeptide 8	chrA10	A03	28476088	28478294	GO:0005506;GO:0009055;GO:0020037;GO:0055114	iron ion binding;electron carrier activity;heme binding;oxidation-reduction process
1156	177	182	leaf_number_2016_03_21	BnaA04g06990D	chrA10	182	182	AT4G13250.1	AT4G13250	NAD(P)-binding Rossmann-fold superfamily protein	chrA10	A04	5703746	5706602	GO:0000166;GO:0008152;GO:0016491	nucleotide binding;metabolic process;oxidoreductase activity
1157	177	182	leaf_number_2016_03_21	BnaA04g07070D	chrA10	182	182	AT4G13110.1	AT4G13110	BSD domain-containing protein	chrA10	A04	5764121	5765152	NA	NA
1158	177	182	leaf_number_2016_03_21	BnaA04g07770D	chrA10	182	182	AT5G36710.1	AT5G36710	unknown protein; FUNCTIONS IN: molecular_function unknown; INVOLVED IN: biological_process unknown; LOCATED IN: endomembrane system; BEST Arabidopsis thaliana protein match is: unknown protein (TAIR:AT5G36800.1); Has 35333 Blast hits to 34131 proteins in 2444 species: Archae - 798; Bacteria - 22429; Metazoa - 974; Fungi - 991; Plants - 531; Viruses - 0; Other Eukaryotes - 9610 (source: NCBI BLink…	chrA10	A04	6811964	6812578	NA	NA
1159	177	182	leaf_number_2016_03_21	BnaA04g08570D	chrA10	177	177	AT5G38420.1	AT5G38420	Ribulose bisphosphate carboxylase (small chain) family protein	chrA10	A04	7592505	7593772	NA	NA
1160	177	182	leaf_number_2016_03_21	BnaA04g11490D	chrA10	177	177	AT5G38970.1	AT5G38970	brassinosteroid-6-oxidase 1	chrA10	A04	9939474	9942138	GO:0004497;GO:0005506;GO:0009055;GO:0020037;GO:0055114	monooxygenase activity;iron ion binding;electron carrier activity;heme binding;oxidation-reduction process
1161	177	182	leaf_number_2016_03_21	BnaA04g23290D	chrA10	177	177	AT2G40480.1	AT2G40480	Plant protein of unknown function (DUF827)	chrA10	A04	17359830	17362058	NA	NA
1162	177	182	leaf_number_2016_03_21	BnaA04g28540D	chrA10	177	177	AT2G29550.1	AT2G29550	tubulin beta-7 chain	chrA10	A04_random	864950	867028	GO:0003924;GO:0005200;GO:0005525;GO:0005874;GO:0006184;GO:0007017;GO:0043234;GO:0051258	GTPase activity;structural constituent of cytoskeleton;GTP binding;microtubule;NA;microtubule-based process;protein complex;protein polymerization
1163	177	182	leaf_number_2016_03_21	BnaA05g03090D	chrA10	180	180	AT2G42750.1	AT2G42750	DNAJ heat shock N-terminal domain-containing protein	chrA10	A05	1678812	1680200	GO:0005506;GO:0009055;GO:0051536	iron ion binding;electron carrier activity;iron-sulfur cluster binding
1164	177	182	leaf_number_2016_03_21	BnaA05g05540D	chrA10	177	177	AT2G40100.1	AT2G40100	light harvesting complex photosystem II	chrA10	A05	2900837	2902424	GO:0016020	membrane
1165	177	182	leaf_number_2016_03_21	BnaA05g12420D	chrA10	179	179	AT2G29620.1	AT2G29620	unknown protein; BEST Arabidopsis thaliana protein match is: unknown protein (TAIR:AT1G07330.1); Has 887 Blast hits to 750 proteins in 151 species: Archae - 2; Bacteria - 63; Metazoa - 270; Fungi - 51; Plants - 111; Viruses - 6; Other Eukaryotes - 384 (source: NCBI BLink).	chrA10	A05	7207926	7210809	NA	NA
1166	177	182	leaf_number_2016_03_21	BnaA05g18830D	chrA10	180	180	AT3G20250.1	AT3G20250	pumilio 5	chrA10	A05	14266336	14270506	GO:0003723;GO:0005488	RNA binding;binding
1167	177	182	leaf_number_2016_03_21	BnaA05g19350D	chrA10	182	182	AT3G19820.1	AT3G19820	cell elongation protein / DWARF1 / DIMINUTO (DIM)	chrA10	A05	14594589	14597133	GO:0003824;GO:0008762;GO:0016491;GO:0050660;GO:0055114	catalytic activity;UDP-N-acetylmuramate dehydrogenase activity;oxidoreductase activity;flavin adenine dinucleotide binding;oxidation-reduction process
1168	177	182	leaf_number_2016_03_21	BnaA06g02990D	chrA10	180	180	AT3G14650.1	AT3G14650	cytochrome P450, family 72, subfamily A, polypeptide 11	chrA10	A06	1812625	1814964	GO:0005506;GO:0009055;GO:0020037;GO:0055114	iron ion binding;electron carrier activity;heme binding;oxidation-reduction process
1169	177	182	leaf_number_2016_03_21	BnaA06g16160D	chrA10	177	177	AT3G49120.1	AT3G49120	peroxidase CB	chrA10	A06	8983804	8989809	GO:0004601;GO:0006979;GO:0020037;GO:0055114	peroxidase activity;response to oxidative stress;heme binding;oxidation-reduction process
1170	177	182	leaf_number_2016_03_21	BnaA06g17760D	chrA10	182	182	AT3G46940.1	AT3G46940	DUTP-PYROPHOSPHATASE-LIKE 1	chrA10	A06	10119762	10120459	GO:0004170;GO:0016787;GO:0046080	dUTP diphosphatase activity;hydrolase activity;dUTP metabolic process
1171	177	182	leaf_number_2016_03_21	BnaA06g38350D	chrA10	182	182	AT1G16520.1	AT1G16520	unknown protein; FUNCTIONS IN: molecular_function unknown; INVOLVED IN: biological_process unknown; LOCATED IN: plasma membrane; EXPRESSED IN: 22 plant structures; EXPRESSED DURING: 13 growth stages; BEST Arabidopsis thaliana protein match is: unknown protein (TAIR:AT1G56080.1); Has 243 Blast hits to 234 proteins in 69 species: Archae - 2; Bacteria - 2; Metazoa - 61; Fungi - 9; Plants - 125; Viru…	chrA10	A06_random	500529	502090	NA	NA
1172	177	182	leaf_number_2016_03_21	BnaA07g10570D	chrA10	179	179	AT1G22280.3	AT1G22280	phytochrome-associated protein phosphatase type 2C	chrA10	A07	10008005	10009642	GO:0003824	catalytic activity
1173	177	182	leaf_number_2016_03_21	BnaA07g23870D	chrA10	177	177	AT1G70280.2	AT1G70280	NHL domain-containing protein	chrA10	A07	17863767	17866357	GO:0005515	protein binding
1174	177	182	leaf_number_2016_03_21	BnaA07g27450D	chrA10	177	177	AT1G68820.1	AT1G68820	Transmembrane Fragile-X-F-associated protein	chrA10	A07	19978110	19981226	GO:0005515;GO:0008270	protein binding;zinc ion binding
1175	177	182	leaf_number_2016_03_21	BnaA07g28450D	chrA10	180	180	NA	NA	NA	chrA10	A07	20545450	20546583	GO:0005515	protein binding
1176	177	182	leaf_number_2016_03_21	BnaA07g33220D	chrA10	180	180	AT1G76980.1	AT1G76980	BEST Arabidopsis thaliana protein match is: embryo defective 2170 (TAIR:AT1G21390.1); Has 65 Blast hits to 65 proteins in 23 species: Archae - 0; Bacteria - 8; Metazoa - 1; Fungi - 8; Plants - 40; Viruses - 3; Other Eukaryotes - 5 (source: NCBI BLink).	chrA10	A07	22840766	22842022	NA	NA
1177	177	182	leaf_number_2016_03_21	BnaA07g34290D	chrA10	182	182	AT1G78650.1	AT1G78650	DNA-directed DNA polymerases	chrA10	A07	23367572	23370148	GO:0005634;GO:0006260	nucleus;DNA replication
1178	177	182	leaf_number_2016_03_21	BnaA07g37580D	chrA10	177	177	AT3G53720.1	AT3G53720	cation/H+ exchanger 20	chrA10	A07_random	1197473	1198816	NA	NA
1179	177	182	leaf_number_2016_03_21	BnaA08g00170D	chrA10	177	177	NA	NA	NA	chrA10	A08	151315	153189	NA	NA
1180	177	182	leaf_number_2016_03_21	BnaA08g03550D	chrA10	177	177	NA	NA	NA	chrA10	A08	2877742	2877992	NA	NA
1181	177	182	leaf_number_2016_03_21	BnaA08g10180D	chrA10	177	177	NA	NA	NA	chrA10	A08	9516197	9517906	GO:0000166;GO:0008152;GO:0016491	nucleotide binding;metabolic process;oxidoreductase activity
1182	177	182	leaf_number_2016_03_21	BnaA08g16560D	chrA10	177	177	AT2G21790.1	AT2G21790	ribonucleotide reductase 1	chrA10	A08	13460748	13465027	GO:0005524;GO:0005971;GO:0006260;GO:0055114	ATP binding;ribonucleoside-diphosphate reductase complex;DNA replication;oxidation-reduction process
1183	177	182	leaf_number_2016_03_21	BnaA08g21940D	chrA10	177	177	AT1G19770.1	AT1G19770	purine permease 14	chrA10	A08	16103262	16104999	NA	NA
1184	177	182	leaf_number_2016_03_21	BnaA08g27580D	chrA10	177	177	AT1G03820.1	AT1G03820	unknown protein; FUNCTIONS IN: molecular_function unknown; INVOLVED IN: biological_process unknown; LOCATED IN: endomembrane system; EXPRESSED IN: 21 plant structures; EXPRESSED DURING: 13 growth stages; Has 1345 Blast hits to 1122 proteins in 102 species: Archae - 2; Bacteria - 28; Metazoa - 28; Fungi - 30; Plants - 109; Viruses - 0; Other Eukaryotes - 1148 (source: NCBI BLink).	chrA10	A08	18339343	18340008	NA	NA
1185	177	182	leaf_number_2016_03_21	BnaA08g28070D	chrA10	180	180	AT1G04830.2	AT1G04830	Ypt/Rab-GAP domain of gyp1p superfamily protein	chrA10	A08	18525389	18531594	GO:0005097;GO:0005515;GO:0005622;GO:0032313	NA;protein binding;intracellular;NA
1186	177	182	leaf_number_2016_03_21	BnaA09g05560D	chrA10	182	182	AT5G61000.1	AT5G61000	Replication factor-A protein 1-related	chrA10	A09	2740256	2743276	GO:0003676;GO:0003677;GO:0005634;GO:0006260	nucleic acid binding;DNA binding;nucleus;DNA replication
1187	177	182	leaf_number_2016_03_21	BnaA09g08530D	chrA10	177	177	AT2G15620.1	AT2G15620	nitrite reductase 1	chrA10	A09	4262964	4265153	GO:0016491;GO:0020037;GO:0051536;GO:0055114	oxidoreductase activity;heme binding;iron-sulfur cluster binding;oxidation-reduction process
1188	177	182	leaf_number_2016_03_21	BnaA09g13870D	chrA10	177	177	AT1G61120.1	AT1G61120	terpene synthase 04	chrA10	A09	7886699	7894111	GO:0000287;GO:0008152;GO:0010333;GO:0016829	magnesium ion binding;metabolic process;terpene synthase activity;lyase activity
1189	177	182	leaf_number_2016_03_21	BnaA09g23550D	chrA10	177	177	AT1G33700.1	AT1G33700	Beta-glucosidase, GBA2 type family protein	chrA10	A09	16195992	16201233	GO:0003824;GO:0004348;GO:0006665;GO:0006680;GO:0016020;GO:0016021	catalytic activity;glucosylceramidase activity;sphingolipid metabolic process;glucosylceramide catabolic process;membrane;integral component of membrane
1190	177	182	leaf_number_2016_03_21	BnaA09g29760D	chrA10	177	177	AT1G24130.1	AT1G24130	Transducin/WD40 repeat-like superfamily protein	chrA10	A09	22250958	22252187	GO:0005515	protein binding
1191	177	182	leaf_number_2016_03_21	BnaA09g31670D	chrA10	182	182	AT3G51010.1	AT3G51010	unknown protein; FUNCTIONS IN: molecular_function unknown; INVOLVED IN: biological_process unknown; LOCATED IN: mitochondrion, plastid; EXPRESSED IN: 22 plant structures; EXPRESSED DURING: 13 growth stages; Has 24 Blast hits to 24 proteins in 9 species: Archae - 0; Bacteria - 0; Metazoa - 0; Fungi - 0; Plants - 24; Viruses - 0; Other Eukaryotes - 0 (source: NCBI BLink).	chrA10	A09	23604665	23606249	NA	NA
1192	177	182	leaf_number_2016_03_21	BnaA09g45520D	chrA10	177	177	AT1G14710.1	AT1G14710	hydroxyproline-rich glycoprotein family protein	chrA10	A09	31074031	31076367	NA	NA
1193	177	182	leaf_number_2016_03_21	BnaA09g57210D	chrA10	180	180	AT1G09970.2	AT1G09970	Leucine-rich receptor-like protein kinase family protein	chrA10	A09_random	4083048	4086424	GO:0004672;GO:0004674;GO:0004713;GO:0005515;GO:0005524;GO:0006468	protein kinase activity;protein serine/threonine kinase activity;protein tyrosine kinase activity;protein binding;ATP binding;protein phosphorylation
1194	177	182	leaf_number_2016_03_21	BnaA10g05390D	chrA10	180	180	AT1G47128.1	AT1G47128	Granulin repeat cysteine protease family protein	chrA10	A10	3091892	3094637	GO:0006508;GO:0008234	proteolysis;cysteine-type peptidase activity
1195	177	182	leaf_number_2016_03_21	BnaA10g07790D	chrA10	177	177	AT5G51720.1	AT5G51720	2 iron, 2 sulfur cluster binding	chrA10	A10	6320036	6321153	GO:0043231	intracellular membrane-bounded organelle
1196	177	182	leaf_number_2016_03_21	BnaA10g30510D	chrA10	181	181	AT5G06240.1	AT5G06240	embryo defective 2735	chrA10	A10_random	2237215	2238212	NA	NA
1197	177	182	leaf_number_2016_03_21	BnaAnng00240D	chrA10	182	182	AT5G01370.1	AT5G01370	ALC-interacting protein 1	chrA10	Ann_random	200216	202176	NA	NA
1198	177	182	leaf_number_2016_03_21	BnaAnng04290D	chrA10	177	177	AT1G60950.1	AT1G60950	2Fe-2S ferredoxin-like superfamily protein	chrA10	Ann_random	4399020	4399710	GO:0009055;GO:0022900;GO:0051536	electron carrier activity;electron transport chain;iron-sulfur cluster binding
1199	177	182	leaf_number_2016_03_21	BnaAnng39850D	chrA10	177	177	NA	NA	NA	chrA10	Ann_random	45388005	45388948	GO:0000166	nucleotide binding
1200	177	182	leaf_number_2016_03_21	BnaAnng40840D	chrA10	178	178	AT2G34355.1	AT2G34355	Major facilitator superfamily protein	chrA10	Ann_random	46863468	46865565	NA	NA
1201	177	182	leaf_number_2016_03_21	BnaC01g00550D	chrA10	182	182	AT4G39660.1	AT4G39660	alanine:glyoxylate aminotransferase 2	chrA10	C01	199199	201896	GO:0003824;GO:0008483;GO:0030170	catalytic activity;transaminase activity;pyridoxal phosphate binding
1202	177	182	leaf_number_2016_03_21	BnaC01g04250D	chrA10	179	179	AT4G34131.1	AT4G34131	UDP-glucosyl transferase 73B3	chrA10	C01	2230184	2231635	GO:0008152	metabolic process
1203	177	182	leaf_number_2016_03_21	BnaC01g25960D	chrA10	180	180	AT3G49200.1	AT3G49200	O-acyltransferase (WSD1-like) family protein	chrA10	C01	22311480	22314803	GO:0004144;GO:0045017	diacylglycerol O-acyltransferase activity;glycerolipid biosynthetic process
1204	177	182	leaf_number_2016_03_21	BnaC01g27800D	chrA10	180	180	AT1G58210.1	AT1G58210	kinase interacting family protein	chrA10	C01	25431774	25432824	NA	NA
1205	177	182	leaf_number_2016_03_21	BnaC02g15030D	chrA10	177	177	AT5G52540.1	AT5G52540	Protein of unknown function (DUF819)	chrA10	C02	10526686	10528810	NA	NA
1206	177	182	leaf_number_2016_03_21	BnaC02g16510D	chrA10	177	177	AT1G65290.1	AT1G65290	mitochondrial acyl carrier protein 2	chrA10	C02	12014553	12015596	GO:0006633	fatty acid biosynthetic process
1207	177	182	leaf_number_2016_03_21	BnaC02g25040D	chrA10	179	179	NA	NA	NA	chrA10	C02	22412130	22413054	NA	NA
1208	177	182	leaf_number_2016_03_21	BnaC02g27270D	chrA10	180	180	NA	NA	NA	chrA10	C02	25170587	25171828	GO:0005515	protein binding
1209	177	182	leaf_number_2016_03_21	BnaC02g30550D	chrA10	177	177	NA	NA	NA	chrA10	C02	32355627	32356715	GO:0005507;GO:0009055	copper ion binding;electron carrier activity
1210	177	182	leaf_number_2016_03_21	BnaC03g03360D	chrA10	181	181	NA	NA	NA	chrA10	C03	1613621	1614067	NA	NA
1211	177	182	leaf_number_2016_03_21	BnaC03g15070D	chrA10	182	182	AT5G53350.1	AT5G53350	CLP protease regulatory subunit X	chrA10	C03	7467871	7470195	GO:0005524;GO:0006457;GO:0051082	ATP binding;protein folding;unfolded protein binding
1212	177	182	leaf_number_2016_03_21	BnaC03g17300D	chrA10	179	179	AT2G31130.1	AT2G31130	unknown protein; Has 116 Blast hits to 113 proteins in 44 species: Archae - 0; Bacteria - 3; Metazoa - 21; Fungi - 2; Plants - 40; Viruses - 0; Other Eukaryotes - 50 (source: NCBI BLink).	chrA10	C03	8833075	8835199	NA	NA
1213	177	182	leaf_number_2016_03_21	BnaC03g18410D	chrA10	180	180	AT2G32830.1	AT2G32830	phosphate transporter 1;5	chrA10	C03	9446975	9450304	GO:0005315;GO:0006817;GO:0016021;GO:0022857;GO:0055085	inorganic phosphate transmembrane transporter activity;phosphate ion transport;integral component of membrane;transmembrane transporter activity;transmembrane transport
1214	177	182	leaf_number_2016_03_21	BnaC03g23530D	chrA10	179	179	AT2G41900.1	AT2G41900	CCCH-type zinc finger protein with ARM repeat domain	chrA10	C03	13114612	13117269	GO:0003676;GO:0005515;GO:0008270	nucleic acid binding;protein binding;zinc ion binding
1215	177	182	leaf_number_2016_03_21	BnaC03g32290D	chrA10	177	177	AT3G01790.1	AT3G01790	Ribosomal protein L13 family protein	chrA10	C03	19869285	19871026	GO:0003735;GO:0005840;GO:0006412	structural constituent of ribosome;ribosome;translation
1216	177	182	leaf_number_2016_03_21	BnaC03g49060D	chrA10	177	177	NA	NA	NA	chrA10	C03	33918892	33920067	GO:0003735;GO:0005622;GO:0005840;GO:0006412	structural constituent of ribosome;intracellular;ribosome;translation
1217	177	182	leaf_number_2016_03_21	BnaC03g49940D	chrA10	180	180	AT5G64250.2	AT5G64250	Aldolase-type TIM barrel family protein	chrA10	C03	34750951	34753041	GO:0003824;GO:0018580;GO:0055114	catalytic activity;nitronate monooxygenase activity;oxidation-reduction process
1218	177	182	leaf_number_2016_03_21	BnaC03g56370D	chrA10	177	177	NA	NA	NA	chrA10	C03	45686490	45687102	NA	NA
1219	177	182	leaf_number_2016_03_21	BnaC03g59670D	chrA10	177	177	AT1G30380.1	AT1G30380	photosystem I subunit K	chrA10	C03	48943591	48944725	GO:0009522;GO:0015979;GO:0016020;GO:0016168	photosystem I;photosynthesis;membrane;chlorophyll binding
1220	177	182	leaf_number_2016_03_21	BnaC03g70990D	chrA10	177	177	AT1G56010.2	AT1G56010	NAC domain containing protein 1	chrA10	C03	60476145	60481228	GO:0003677	DNA binding
1221	177	182	leaf_number_2016_03_21	BnaC03g72030D	chrA10	182	182	NA	NA	NA	chrA10	C03_random	485900	486124	NA	NA
1222	177	182	leaf_number_2016_03_21	BnaC03g73200D	chrA10	180	180	AT4G02380.1	AT4G02380	senescence-associated gene 21	chrA10	C03_random	1368770	1369504	GO:0006950	response to stress
1223	177	182	leaf_number_2016_03_21	BnaC03g74680D	chrA10	182	182	AT5G63550.2	AT5G63550	DEK domain-containing chromatin associated protein	chrA10	C03_random	2671253	2674224	GO:0003677	DNA binding
1224	177	182	leaf_number_2016_03_21	BnaC03g75340D	chrA10	177	177	AT3G26060.2	AT3G26060	Thioredoxin superfamily protein	chrA10	C03_random	4013336	4014982	GO:0016209;GO:0016491;GO:0055114	antioxidant activity;oxidoreductase activity;oxidation-reduction process
1225	177	182	leaf_number_2016_03_21	BnaC03g75640D	chrA10	180	180	AT1G68140.1	AT1G68140	Protein of unknown function (DUF1644)	chrA10	C03_random	4360338	4362335	NA	NA
1226	177	182	leaf_number_2016_03_21	BnaC04g05260D	chrA10	177	177	AT2G40100.1	AT2G40100	light harvesting complex photosystem II	chrA10	C04	3728888	3731176	GO:0016020	membrane
1227	177	182	leaf_number_2016_03_21	BnaC04g14160D	chrA10	177	177	AT2G29340.1	AT2G29340	NAD-dependent epimerase/dehydratase family protein	chrA10	C04	11543119	11544750	GO:0000166;GO:0008152;GO:0016491	nucleotide binding;metabolic process;oxidoreductase activity
1228	177	182	leaf_number_2016_03_21	BnaC04g14710D	chrA10	182	182	AT5G27395.1	AT5G27395	Mitochondrial inner membrane translocase complex, subunit Tim44-related protein	chrA10	C04	12163371	12164202	NA	NA
1229	177	182	leaf_number_2016_03_21	BnaC04g28230D	chrA10	182	182	AT3G52390.2	AT3G52390	TatD related DNase	chrA10	C04	29683775	29687423	NA	NA
1230	177	182	leaf_number_2016_03_21	BnaC04g29160D	chrA10	182	182	AT4G14000.1	AT4G14000	Putative methyltransferase family protein	chrA10	C04	30491331	30493143	NA	NA
1231	177	182	leaf_number_2016_03_21	BnaC04g29670D	chrA10	177	177	AT5G35630.1	AT5G35630	glutamine synthetase 2	chrA10	C04	31248390	31251689	GO:0003824;GO:0004356;GO:0006542;GO:0006807	catalytic activity;glutamate-ammonia ligase activity;glutamine biosynthetic process;nitrogen compound metabolic process
1232	177	182	leaf_number_2016_03_21	BnaC04g32810D	chrA10	180	180	AT5G40690.1	AT5G40690	CONTAINS InterPro DOMAIN/s: EF-Hand 1, calcium-binding site (InterPro:IPR018247); BEST Arabidopsis thaliana protein match is: unknown protein (TAIR:AT2G41730.1); Has 1807 Blast hits to 1807 proteins in 277 species: Archae - 0; Bacteria - 0; Metazoa - 736; Fungi - 347; Plants - 385; Viruses - 0; Other Eukaryotes - 339 (source: NCBI BLink).	chrA10	C04	34535102	34535971	NA	NA
1233	177	182	leaf_number_2016_03_21	BnaC04g33430D	chrA10	177	177	AT2G21540.1	AT2G21540	SEC14-like 3	chrA10	C04	35061283	35064864	GO:0005215;GO:0005622;GO:0006810	transporter activity;intracellular;transport
1234	177	182	leaf_number_2016_03_21	BnaC04g35060D	chrA10	182	182	AT2G22540.1	AT2G22540	K-box region and MADS-box transcription factor family protein	chrA10	C04	36478652	36481951	GO:0003677;GO:0003700;GO:0005634;GO:0046983	DNA binding;transcription factor activity, sequence-specific DNA binding;nucleus;protein dimerization activity
1235	177	182	leaf_number_2016_03_21	BnaC04g39030D	chrA10	182	182	AT3G57020.1	AT3G57020	Calcium-dependent phosphotriesterase superfamily protein	chrA10	C04	40104820	40106971	GO:0009058;GO:0016844	biosynthetic process;strictosidine synthase activity
1236	177	182	leaf_number_2016_03_21	BnaC04g41120D	chrA10	178	178	AT2G30490.1	AT2G30490	cinnamate-4-hydroxylase	chrA10	C04	41906136	41908681	GO:0005506;GO:0009055;GO:0020037;GO:0055114	iron ion binding;electron carrier activity;heme binding;oxidation-reduction process
1237	177	182	leaf_number_2016_03_21	BnaC04g47640D	chrA10	180	180	AT2G41380.1	AT2G41380	S-adenosyl-L-methionine-dependent methyltransferases superfamily protein	chrA10	C04	46630652	46631896	GO:0008152;GO:0008168	metabolic process;methyltransferase activity
1238	177	182	leaf_number_2016_03_21	BnaC04g50970D	chrA10	180	180	AT2G46680.1	AT2G46680	homeobox 7	chrA10	C04	48365181	48366411	GO:0003677;GO:0003700;GO:0005634;GO:0043565	DNA binding;transcription factor activity, sequence-specific DNA binding;nucleus;sequence-specific DNA binding
1239	177	182	leaf_number_2016_03_21	BnaC04g55720D	chrA10	177	177	AT4G13670.1	AT4G13670	plastid transcriptionally active 5	chrA10	C04_random	3381249	3383732	GO:0031072;GO:0051082	heat shock protein binding;unfolded protein binding
1240	177	182	leaf_number_2016_03_21	BnaC05g14260D	chrA10	180	180	AT1G18580.1	AT1G18580	galacturonosyltransferase 11	chrA10	C05	8297431	8301214	NA	NA
1241	177	182	leaf_number_2016_03_21	BnaC05g15870D	chrA10	177	177	AT1G20560.1	AT1G20560	acyl activating enzyme 1	chrA10	C05	9663726	9665733	GO:0003824;GO:0008152	catalytic activity;metabolic process
1242	177	182	leaf_number_2016_03_21	BnaC05g31840D	chrA10	180	180	AT3G20250.1	AT3G20250	pumilio 5	chrA10	C05	31219347	31223585	GO:0003723;GO:0005488	RNA binding;binding
1243	177	182	leaf_number_2016_03_21	BnaC05g32840D	chrA10	182	182	AT3G19820.1	AT3G19820	cell elongation protein / DWARF1 / DIMINUTO (DIM)	chrA10	C05	32337373	32339932	GO:0003824;GO:0008762;GO:0016491;GO:0050660;GO:0055114	catalytic activity;UDP-N-acetylmuramate dehydrogenase activity;oxidoreductase activity;flavin adenine dinucleotide binding;oxidation-reduction process
1244	177	182	leaf_number_2016_03_21	BnaC06g25110D	chrA10	177	177	AT1G69890.1	AT1G69890	Protein of unknown function (DUF569)	chrA10	C06	26652389	26653675	NA	NA
1245	177	182	leaf_number_2016_03_21	BnaC06g25390D	chrA10	177	177	AT1G69310.1	AT1G69310	WRKY DNA-binding protein 57	chrA10	C06	27030319	27032321	GO:0003700;GO:0043565	transcription factor activity, sequence-specific DNA binding;sequence-specific DNA binding
1246	177	182	leaf_number_2016_03_21	BnaC06g29980D	chrA10	182	182	AT1G69120.1	AT1G69120	K-box region and MADS-box transcription factor family protein	chrA10	C06	30792050	30795879	GO:0003677;GO:0003700;GO:0005634;GO:0046983	DNA binding;transcription factor activity, sequence-specific DNA binding;nucleus;protein dimerization activity
1247	177	182	leaf_number_2016_03_21	BnaC06g37560D	chrA10	182	182	AT1G76740.1	AT1G76740	unknown protein; BEST Arabidopsis thaliana protein match is: unknown protein (TAIR:AT1G76840.1); Has 3683 Blast hits to 2942 proteins in 407 species: Archae - 9; Bacteria - 440; Metazoa - 1472; Fungi - 269; Plants - 192; Viruses - 8; Other Eukaryotes - 1293 (source: NCBI BLink).	chrA10	C06	35525137	35532501	NA	NA
1248	177	182	leaf_number_2016_03_21	BnaC07g07910D	chrA10	180	180	AT3G23600.1	AT3G23600	alpha/beta-Hydrolases superfamily protein	chrA10	C07	12760795	12764056	GO:0016787	hydrolase activity
1249	177	182	leaf_number_2016_03_21	BnaC07g08660D	chrA10	177	177	AT1G30960.1	AT1G30960	GTP-binding family protein	chrA10	C07	13673030	13675005	GO:0003723;GO:0005525;GO:0005622	RNA binding;GTP binding;intracellular
1250	177	182	leaf_number_2016_03_21	BnaC07g11320D	chrA10	180	180	NA	NA	NA	chrA10	C07	16995435	16996629	NA	NA
1251	177	182	leaf_number_2016_03_21	BnaC07g15720D	chrA10	182	182	AT2G48020.2	AT2G48020	Major facilitator superfamily protein	chrA10	C07	21682690	21685915	GO:0005215;GO:0006810;GO:0016020;GO:0016021;GO:0022857;GO:0022891;GO:0055085	transporter activity;transport;membrane;integral component of membrane;transmembrane transporter activity;substrate-specific transmembrane transporter activity;transmembrane transport
1252	177	182	leaf_number_2016_03_21	BnaC07g18200D	chrA10	177	177	AT5G44790.1	AT5G44790	copper-exporting ATPase / responsive-to-antagonist 1 / copper-transporting ATPase (RAN1)	chrA10	C07	24784859	24788931	GO:0000166;GO:0005507;GO:0006812;GO:0006825;GO:0016021;GO:0019829;GO:0030001;GO:0043682;GO:0046872	nucleotide binding;copper ion binding;cation transport;copper ion transport;integral component of membrane;cation-transporting ATPase activity;metal ion transport;copper-transporting ATPase activity;metal ion binding
1253	177	182	leaf_number_2016_03_21	BnaC07g31350D	chrA10	182	182	AT5G61600.1	AT5G61600	ethylene response factor 104	chrA10	C07	35474251	35475179	GO:0003677;GO:0003700	DNA binding;transcription factor activity, sequence-specific DNA binding
1254	177	182	leaf_number_2016_03_21	BnaC07g35250D	chrA10	180	180	AT4G18360.1	AT4G18360	Aldolase-type TIM barrel family protein	chrA10	C07	37715930	37718452	GO:0003824;GO:0010181;GO:0016491;GO:0055114	catalytic activity;FMN binding;oxidoreductase activity;oxidation-reduction process
1255	177	182	leaf_number_2016_03_21	BnaC07g38850D	chrA10	182	182	AT4G24250.1	AT4G24250	Seven transmembrane MLO family protein	chrA10	C07	40024577	40027370	GO:0008219;GO:0016021	cell death;integral component of membrane
1256	177	182	leaf_number_2016_03_21	BnaC07g43540D	chrA10	177	177	AT4G31870.1	AT4G31870	glutathione peroxidase 7	chrA10	C07	42548055	42550137	GO:0004602;GO:0006979;GO:0055114	glutathione peroxidase activity;response to oxidative stress;oxidation-reduction process
1257	177	182	leaf_number_2016_03_21	BnaC07g43660D	chrA10	180	180	AT4G32070.1	AT4G32070	Octicosapeptide/Phox/Bem1p (PB1) domain-containing protein / tetratricopeptide repeat (TPR)-containing protein	chrA10	C07	42613168	42615480	GO:0005515	protein binding
1258	177	182	leaf_number_2016_03_21	BnaC07g46420D	chrA10	179	179	AT4G37050.1	AT4G37050	PATATIN-like protein 4	chrA10	C07	44052597	44055048	GO:0006629;GO:0008152	lipid metabolic process;metabolic process
1259	177	182	leaf_number_2016_03_21	BnaC07g46480D	chrA10	180	180	AT4G37370.1	AT4G37370	cytochrome P450, family 81, subfamily D, polypeptide 8	chrA10	C07	44102358	44104803	GO:0005506;GO:0009055;GO:0020037;GO:0055114	iron ion binding;electron carrier activity;heme binding;oxidation-reduction process
1260	177	182	leaf_number_2016_03_21	BnaC07g46650D	chrA10	177	177	AT4G37630.1	AT4G37630	cyclin d5;1	chrA10	C07	44176391	44178158	NA	NA
1261	177	182	leaf_number_2016_03_21	BnaC08g03600D	chrA10	177	177	AT1G48350.1	AT1G48350	Ribosomal L18p/L5e family protein	chrA10	C08	3472031	3473123	GO:0003735;GO:0005622;GO:0005840;GO:0006412	structural constituent of ribosome;intracellular;ribosome;translation
1262	177	182	leaf_number_2016_03_21	BnaC08g21570D	chrA10	180	180	AT3G50120.1	AT3G50120	Plant protein of unknown function (DUF247)	chrA10	C08	24370892	24373233	NA	NA
1263	177	182	leaf_number_2016_03_21	BnaC08g40850D	chrA10	177	177	AT1G12900.1	AT1G12900	glyceraldehyde 3-phosphate dehydrogenase A subunit 2	chrA10	C08	35863233	35865234	GO:0000166;GO:0006006;GO:0050661;GO:0051287;GO:0055114	nucleotide binding;glucose metabolic process;NADP binding;NAD binding;oxidation-reduction process
1264	177	182	leaf_number_2016_03_21	BnaC09g00510D	chrA10	182	182	AT4G03140.1	AT4G03140	NAD(P)-binding Rossmann-fold superfamily protein	chrA10	C09	255759	257855	GO:0000166;GO:0008152;GO:0016491	nucleotide binding;metabolic process;oxidoreductase activity
1265	177	182	leaf_number_2016_03_21	BnaC09g11360D	chrA10	182	182	AT1G63640.1	AT1G63640	P-loop nucleoside triphosphate hydrolases superfamily protein with CH (Calponin Homology) domain	chrA10	C09	7929485	7936144	GO:0003777;GO:0005515;GO:0005524;GO:0005875;GO:0007018	microtubule motor activity;protein binding;ATP binding;microtubule associated complex;microtubule-based movement
1266	177	182	leaf_number_2016_03_21	BnaC09g18280D	chrA10	180	180	AT5G44730.2	AT5G44730	Haloacid dehalogenase-like hydrolase (HAD) superfamily protein	chrA10	C09	15066557	15068034	GO:0008152;GO:0008967	metabolic process;phosphoglycolate phosphatase activity
1267	177	182	leaf_number_2016_03_21	BnaC09g20370D	chrA10	180	180	AT5G47720.2	AT5G47720	Thiolase family protein	chrA10	C09	17377299	17380466	GO:0003824;GO:0008152	catalytic activity;metabolic process
1268	177	182	leaf_number_2016_03_21	BnaC09g22920D	chrA10	180	180	AT4G04180.1	AT4G04180	P-loop containing nucleoside triphosphate hydrolases superfamily protein	chrA10	C09	20248494	20252020	GO:0000166;GO:0005524;GO:0017111	nucleotide binding;ATP binding;nucleoside-triphosphatase activity
1269	177	182	leaf_number_2016_03_21	BnaC09g30910D	chrA10	177	177	AT5G54600.1	AT5G54600	Translation protein SH3-like family protein	chrA10	C09	33932024	33933269	GO:0003735;GO:0005622;GO:0005840;GO:0006412	structural constituent of ribosome;intracellular;ribosome;translation
1270	177	182	leaf_number_2016_03_21	BnaC09g44200D	chrA10	179	179	AT5G12480.1	AT5G12480	calmodulin-domain protein kinase 7	chrA10	C09	45146356	45149243	GO:0004672;GO:0004674;GO:0004713;GO:0005509;GO:0005524;GO:0006468	protein kinase activity;protein serine/threonine kinase activity;protein tyrosine kinase activity;calcium ion binding;ATP binding;protein phosphorylation
1271	177	182	leaf_number_2016_03_21	BnaC09g46280D	chrA10	177	177	NA	NA	NA	chrA10	C09	46212034	46212903	GO:0005515;GO:0008270	protein binding;zinc ion binding
1272	177	182	leaf_number_2016_03_21	BnaC09g46970D	chrA10	178	178	AT5G09730.1	AT5G09730	beta-xylosidase 3	chrA10	C09	46576299	46580924	GO:0005975;GO:0020037	carbohydrate metabolic process;heme binding
1273	177	182	leaf_number_2016_03_21	BnaC09g47130D	chrA10	180	180	AT5G09390.1	AT5G09390	CD2-binding protein-related	chrA10	C09	46656721	46658944	NA	NA
1274	177	182	leaf_number_2016_03_21	BnaC09g47260D	chrA10	180	180	AT5G08780.1	AT5G08780	winged-helix DNA-binding transcription factor family protein	chrA10	C09	46699190	46700866	GO:0000786;GO:0003677;GO:0005634;GO:0006334	nucleosome;DNA binding;nucleus;nucleosome assembly
1275	177	182	leaf_number_2016_03_21	BnaC09g48500D	chrA10	177	177	AT5G07290.1	AT5G07290	MEI2-like 4	chrA10	C09	47277150	47282590	GO:0000166;GO:0003676	nucleotide binding;nucleic acid binding
1276	177	182	leaf_number_2016_03_21	BnaCnng01870D	chrA10	180	180	AT4G01070.1	AT4G01070	UDP-Glycosyltransferase superfamily protein	chrA10	Cnn_random	1866654	1868099	GO:0008152	metabolic process
1277	177	182	leaf_number_2016_03_21	BnaCnng01930D	chrA10	177	177	AT4G01150.1	AT4G01150	unknown protein; FUNCTIONS IN: molecular_function unknown; INVOLVED IN: biological_process unknown; LOCATED IN: thylakoid, chloroplast thylakoid membrane, chloroplast, plastoglobule, chloroplast envelope; EXPRESSED IN: 23 plant structures; EXPRESSED DURING: 14 growth stages; BEST Arabidopsis thaliana protein match is: unknown protein (TAIR:AT4G38100.1); Has 323 Blast hits to 323 proteins in 59 sp…	chrA10	Cnn_random	1915464	1916893	NA	NA
1278	177	182	leaf_number_2016_03_21	BnaCnng04520D	chrA10	180	180	NA	NA	NA	chrA10	Cnn_random	3948574	3949362	NA	NA
1279	177	182	leaf_number_2016_03_21	BnaCnng06030D	chrA10	182	182	AT3G02870.1	AT3G02870	Inositol monophosphatase family protein	chrA10	Cnn_random	5433767	5435913	GO:0046854	phosphatidylinositol phosphorylation
1280	177	182	leaf_number_2016_03_21	BnaCnng23190D	chrA10	182	182	NA	NA	NA	chrA10	Cnn_random	21729255	21730282	NA	NA
1281	177	182	leaf_number_2016_03_21	BnaCnng34340D	chrA10	177	177	AT1G56110.1	AT1G56110	homolog of nucleolar protein NOP56	chrA10	Cnn_random	32501969	32504397	NA	NA
1282	177	182	leaf_number_2016_03_21	BnaCnng46890D	chrA10	177	177	AT3G54260.1	AT3G54260	TRICHOME BIREFRINGENCE-LIKE 36	chrA10	Cnn_random	46347794	46349732	NA	NA
1283	177	182	leaf_number_2016_03_21	BnaCnng57390D	chrA10	182	182	AT5G47770.1	AT5G47770	farnesyl diphosphate synthase 1	chrA10	Cnn_random	57163311	57165458	GO:0008299	isoprenoid biosynthetic process
1284	177	182	leaf_number_2016_03_21	BnaCnng57480D	chrA10	182	182	AT5G46280.1	AT5G46280	Minichromosome maintenance (MCM2/3/5) family protein	chrA10	Cnn_random	57232222	57234493	GO:0003677;GO:0003678;GO:0005524;GO:0005634;GO:0006260;GO:0006270;GO:0042555	DNA binding;DNA helicase activity;ATP binding;nucleus;DNA replication;DNA replication initiation;MCM complex
1285	177	182	leaf_number_2016_03_21	BnaCnng68090D	chrA10	177	177	NA	NA	NA	chrA10	Cnn_random	67689126	67690027	NA	NA
1286	152	193	leaf_number_I	BnaA01g00290D	chrA10	182	182	AT4G37750.1	AT4G37750	Integrase-type DNA-binding superfamily protein	chrA10	A01	147063	149809	GO:0003677;GO:0003700	DNA binding;transcription factor activity, sequence-specific DNA binding
1287	152	193	leaf_number_I	BnaA01g00520D	chrA10	179	179	AT4G37430.1	AT4G37430	cytochrome P450, family 91, subfamily A, polypeptide 2	chrA10	A01	282887	284561	GO:0005506;GO:0009055;GO:0020037;GO:0055114	iron ion binding;electron carrier activity;heme binding;oxidation-reduction process
1288	152	193	leaf_number_I	BnaA01g00600D	chrA10	177	177	AT4G37310.1	AT4G37310	cytochrome P450, family 81, subfamily H, polypeptide 1	chrA10	A01	329720	332302	GO:0005506;GO:0009055;GO:0020037;GO:0055114	iron ion binding;electron carrier activity;heme binding;oxidation-reduction process
1289	152	193	leaf_number_I	BnaA01g00670D	chrA10	174	174	AT4G37260.1	AT4G37260	myb domain protein 73	chrA10	A01	360234	361364	GO:0003677;GO:0003682	DNA binding;chromatin binding
1290	152	193	leaf_number_I	BnaA01g00790D	chrA10	177	177	AT4G37010.2	AT4G37010	centrin 2	chrA10	A01	460210	462288	GO:0005509	calcium ion binding
1291	152	193	leaf_number_I	BnaA01g03610D	chrA10	183	183	AT4G33240.1	AT4G33240	1-phosphatidylinositol-4-phosphate 5-kinases;zinc ion binding;1-phosphatidylinositol-3-phosphate 5-kinases	chrA10	A01	1685545	1693089	GO:0005524;GO:0016307;GO:0044267;GO:0046488;GO:0046872	ATP binding;phosphatidylinositol phosphate kinase activity;cellular protein metabolic process;phosphatidylinositol metabolic process;metal ion binding
1292	152	193	leaf_number_I	BnaA01g08340D	chrA10	193	193	AT4G28530.1	AT4G28530	NAC domain containing protein 74	chrA10	A01	4002211	4005531	GO:0003677	DNA binding
1293	152	193	leaf_number_I	BnaA01g10000D	chrA10	176	176	AT4G19420.1	AT4G19420	Pectinacetylesterase family protein	chrA10	A01	4969524	4976700	NA	NA
1294	152	193	leaf_number_I	BnaA01g11760D	chrA10	179	179	AT4G21910.4	AT4G21910	MATE efflux family protein	chrA10	A01	5863534	5867151	GO:0006855;GO:0015238;GO:0015297;GO:0016020;GO:0055085	drug transmembrane transport;drug transmembrane transporter activity;antiporter activity;membrane;transmembrane transport
1295	152	193	leaf_number_I	BnaA01g14850D	chrA10	174	174	AT4G25620.1	AT4G25620	hydroxyproline-rich glycoprotein family protein	chrA10	A01	7495811	7497675	NA	NA
1296	152	193	leaf_number_I	BnaA01g16620D	chrA10	166	166	AT4G27740.1	AT4G27740	Yippee family putative zinc-binding protein	chrA10	A01	8681831	8682510	NA	NA
1297	152	193	leaf_number_I	BnaA01g32040D	chrA10	169	169	AT3G09830.1	AT3G09830	Protein kinase superfamily protein	chrA10	A01	21660995	21663662	GO:0004672;GO:0004713;GO:0005524;GO:0006468	protein kinase activity;protein tyrosine kinase activity;ATP binding;protein phosphorylation
1298	152	193	leaf_number_I	BnaA01g33880D	chrA10	182	182	AT3G03910.1	AT3G03910	glutamate dehydrogenase 3	chrA10	A01	22937517	22939331	GO:0000166;GO:0006520;GO:0016491;GO:0055114	nucleotide binding;cellular amino acid metabolic process;oxidoreductase activity;oxidation-reduction process
1299	152	193	leaf_number_I	BnaA01g35060D	chrA10	174	174	AT4G20260.4	AT4G20260	plasma-membrane associated cation-binding protein 1	chrA10	A01_random	363570	366449	NA	NA
1300	152	193	leaf_number_I	BnaA02g04910D	chrA10	173	173	AT5G20520.1	AT5G20520	alpha/beta-Hydrolases superfamily protein	chrA10	A02	2178018	2180838	NA	NA
1301	152	193	leaf_number_I	BnaA02g04960D	chrA10	177	177	AT5G20630.1	AT5G20630	germin 3	chrA10	A02	2196895	2197530	GO:0030145;GO:0045735;GO:0048046	manganese ion binding;nutrient reservoir activity;apoplast
1302	152	193	leaf_number_I	BnaA02g05060D	chrA10	177	177	AT5G20720.1	AT5G20720	chaperonin 20	chrA10	A02	2257006	2259405	GO:0005524;GO:0005737;GO:0006457	ATP binding;cytoplasm;protein folding
1303	152	193	leaf_number_I	BnaA02g15610D	chrA10	173	173	AT1G71870.1	AT1G71870	MATE efflux family protein	chrA10	A02	9020755	9022610	GO:0006855;GO:0015238;GO:0015297;GO:0016020;GO:0055085	drug transmembrane transport;drug transmembrane transporter activity;antiporter activity;membrane;transmembrane transport
1304	152	193	leaf_number_I	BnaA02g15900D	chrA10	173	173	NA	NA	NA	chrA10	A02	9353382	9353786	GO:0004866	endopeptidase inhibitor activity
1305	152	193	leaf_number_I	BnaA02g18380D	chrA10	175	175	AT1G77470.1	AT1G77470	replication factor C subunit 3	chrA10	A02	11156281	11158552	GO:0000166;GO:0003677;GO:0005524;GO:0006260;GO:0017111	nucleotide binding;DNA binding;ATP binding;DNA replication;nucleoside-triphosphatase activity
1306	152	193	leaf_number_I	BnaA02g19210D	chrA10	157	157	NA	NA	NA	chrA10	A02	11928050	11930042	NA	NA
1307	152	193	leaf_number_I	BnaA02g19770D	chrA10	176	176	AT1G80380.2	AT1G80380	P-loop containing nucleoside triphosphate hydrolases superfamily protein	chrA10	A02	12252943	12255630	NA	NA
1308	152	193	leaf_number_I	BnaA02g22370D	chrA10	177	177	NA	NA	NA	chrA10	A02	14886484	14887548	GO:0005507;GO:0009055	copper ion binding;electron carrier activity
1309	152	193	leaf_number_I	BnaA02g22580D	chrA10	177	177	AT5G44290.1	AT5G44290	Protein kinase superfamily protein	chrA10	A02	15114736	15117571	GO:0004672;GO:0004674;GO:0004713;GO:0005524;GO:0006468	protein kinase activity;protein serine/threonine kinase activity;protein tyrosine kinase activity;ATP binding;protein phosphorylation
1310	152	193	leaf_number_I	BnaA02g23440D	chrA10	173	173	AT4G10150.1	AT4G10150	RING/U-box superfamily protein	chrA10	A02	16637253	16639763	GO:0005515;GO:0008270	protein binding;zinc ion binding
1311	152	193	leaf_number_I	BnaA02g24140D	chrA10	183	183	AT5G45900.1	AT5G45900	ThiF family protein	chrA10	A02	17485495	17488861	GO:0000166;GO:0003824;GO:0005737;GO:0006914	nucleotide binding;catalytic activity;cytoplasm;autophagy
1312	152	193	leaf_number_I	BnaA02g24320D	chrA10	177	177	NA	NA	NA	chrA10	A02	17685478	17685813	NA	NA
1313	152	193	leaf_number_I	BnaA02g26450D	chrA10	178	178	AT2G02500.1	AT2G02500	Nucleotide-diphospho-sugar transferases superfamily protein	chrA10	A02	19517687	19519898	GO:0003824;GO:0008299	catalytic activity;isoprenoid biosynthetic process
1314	152	193	leaf_number_I	BnaA02g29990D	chrA10	180	180	NA	NA	NA	chrA10	A02	21786632	21787683	GO:0005515	protein binding
1315	152	193	leaf_number_I	BnaA02g30290D	chrA10	176	176	AT5G48580.1	AT5G48580	FK506- and rapamycin-binding protein 15 kD-2	chrA10	A02	21938936	21940337	GO:0006457	protein folding
1316	152	193	leaf_number_I	BnaA02g31110D	chrA10	177	177	AT5G27360.1	AT5G27360	Major facilitator superfamily protein	chrA10	A02	22501158	22506807	GO:0005215;GO:0006810;GO:0016020;GO:0016021;GO:0022857;GO:0022891;GO:0055085	transporter activity;transport;membrane;integral component of membrane;transmembrane transporter activity;substrate-specific transmembrane transporter activity;transmembrane transport
1317	152	193	leaf_number_I	BnaA02g31900D	chrA10	173	173	AT5G25610.1	AT5G25610	BURP domain-containing protein	chrA10	A02	23001728	23004056	NA	NA
1318	152	193	leaf_number_I	BnaA02g32440D	chrA10	173	173	AT5G24580.1	AT5G24580	Heavy metal transport/detoxification superfamily protein	chrA10	A02	23327037	23328873	GO:0030001;GO:0046872	metal ion transport;metal ion binding
1319	152	193	leaf_number_I	BnaA02g34140D	chrA10	182	182	AT5G64310.1	AT5G64310	arabinogalactan protein 1	chrA10	A02	24419466	24419985	NA	NA
1320	152	193	leaf_number_I	BnaA02g34330D	chrA10	167	167	AT5G64710.1	AT5G64710	Putative endonuclease or glycosyl hydrolase	chrA10	A02	24491784	24494665	GO:0005777	peroxisome
1321	152	193	leaf_number_I	BnaA02g35610D	chrA10	182	182	AT1G72230.1	AT1G72230	Cupredoxin superfamily protein	chrA10	A02_random	382559	383880	GO:0005507;GO:0009055	copper ion binding;electron carrier activity
1322	152	193	leaf_number_I	BnaA02g36290D	chrA10	173	173	AT1G80760.1	AT1G80760	NOD26-like intrinsic protein 6;1	chrA10	A02_random	828760	830397	GO:0005215;GO:0006810;GO:0016020	transporter activity;transport;membrane
1323	152	193	leaf_number_I	BnaA03g05840D	chrA10	176	176	AT5G16130.1	AT5G16130	Ribosomal protein S7e family protein	chrA10	A03	2657797	2659266	GO:0003735;GO:0005622;GO:0005840;GO:0006412	structural constituent of ribosome;intracellular;ribosome;translation
1324	152	193	leaf_number_I	BnaA03g06440D	chrA10	174	174	AT5G17160.1	AT5G17160	unknown protein; BEST Arabidopsis thaliana protein match is: unknown protein (TAIR:AT3G03130.1); Has 14330 Blast hits to 10381 proteins in 896 species: Archae - 94; Bacteria - 2881; Metazoa - 4019; Fungi - 1576; Plants - 515; Viruses - 110; Other Eukaryotes - 5135 (source: NCBI BLink).	chrA10	A03	2862002	2864677	NA	NA
1325	152	193	leaf_number_I	BnaA03g08490D	chrA10	177	177	AT5G22340.2	AT5G22340	unknown protein; FUNCTIONS IN: molecular_function unknown; INVOLVED IN: biological_process unknown; LOCATED IN: chloroplast; EXPRESSED IN: 22 plant structures; EXPRESSED DURING: 13 growth stages; Has 43 Blast hits to 43 proteins in 15 species: Archae - 0; Bacteria - 0; Metazoa - 0; Fungi - 0; Plants - 42; Viruses - 0; Other Eukaryotes - 1 (source: NCBI BLink).	chrA10	A03	3844927	3847414	NA	NA
1326	152	193	leaf_number_I	BnaA03g11060D	chrA10	164	164	AT5G56160.1	AT5G56160	Sec14p-like phosphatidylinositol transfer family protein	chrA10	A03	4969165	4972492	NA	NA
1327	152	193	leaf_number_I	BnaA03g18140D	chrA10	182	182	AT2G38810.1	AT2G38810	histone H2A 8	chrA10	A03	8516162	8517320	GO:0000786;GO:0003677;GO:0005634;GO:0006334;GO:0046982	nucleosome;DNA binding;nucleus;nucleosome assembly;protein heterodimerization activity
1328	152	193	leaf_number_I	BnaA03g18950D	chrA10	174	174	NA	NA	NA	chrA10	A03	8950855	8953035	NA	NA
1329	152	193	leaf_number_I	BnaA03g23950D	chrA10	182	182	AT4G09160.1	AT4G09160	SEC14 cytosolic factor family protein / phosphoglyceride transfer family protein	chrA10	A03	11484692	11487513	GO:0006810;GO:0016021	transport;integral component of membrane
1330	152	193	leaf_number_I	BnaA03g25100D	chrA10	180	180	AT4G12420.1	AT4G12420	Cupredoxin superfamily protein	chrA10	A03	12109833	12112988	GO:0005507;GO:0016491;GO:0055114	copper ion binding;oxidoreductase activity;oxidation-reduction process
1331	152	193	leaf_number_I	BnaA03g25230D	chrA10	169	169	NA	NA	NA	chrA10	A03	12196960	12198413	NA	NA
1332	152	193	leaf_number_I	BnaA03g26220D	chrA10	179	179	AT4G02380.1	AT4G02380	senescence-associated gene 21	chrA10	A03	12840782	12841536	GO:0006950	response to stress
1333	152	193	leaf_number_I	BnaA03g29440D	chrA10	181	181	AT3G06450.1	AT3G06450	HCO3- transporter family	chrA10	A03	14316133	14320016	GO:0005452;GO:0006820;GO:0016020;GO:0016021	inorganic anion exchanger activity;anion transport;membrane;integral component of membrane
1334	152	193	leaf_number_I	BnaA03g33070D	chrA10	182	182	AT3G13860.1	AT3G13860	heat shock protein 60-3A	chrA10	A03	16009266	16012766	GO:0005524;GO:0005737;GO:0006457;GO:0042026;GO:0044267	ATP binding;cytoplasm;protein folding;protein refolding;cellular protein metabolic process
1335	152	193	leaf_number_I	BnaA03g33540D	chrA10	164	164	AT3G14810.1	AT3G14810	mechanosensitive channel of small conductance-like 5	chrA10	A03	16229229	16232540	GO:0016020;GO:0055085	membrane;transmembrane transport
1336	152	193	leaf_number_I	BnaA03g34330D	chrA10	182	182	NA	NA	NA	chrA10	A03	16731353	16732221	GO:0003700;GO:0008270;GO:0043565	transcription factor activity, sequence-specific DNA binding;zinc ion binding;sequence-specific DNA binding
1337	152	193	leaf_number_I	BnaA03g36810D	chrA10	175	175	AT3G22840.1	AT3G22840	Chlorophyll A-B binding family protein	chrA10	A03	18085644	18087008	NA	NA
1338	152	193	leaf_number_I	BnaA03g39900D	chrA10	182	182	AT5G61000.1	AT5G61000	Replication factor-A protein 1-related	chrA10	A03	19942822	19945785	GO:0003676;GO:0003677;GO:0005634;GO:0006260	nucleic acid binding;DNA binding;nucleus;DNA replication
1339	152	193	leaf_number_I	BnaA03g41820D	chrA10	165	165	AT3G52490.1	AT3G52490	Double Clp-N motif-containing P-loop nucleoside triphosphate hydrolases superfamily protein	chrA10	A03	20990397	20993788	GO:0019538	protein metabolic process
1340	152	193	leaf_number_I	BnaA03g42280D	chrA10	183	183	AT4G15955.3	AT4G15955	alpha/beta-Hydrolases superfamily protein	chrA10	A03	21222666	21223941	GO:0003824	catalytic activity
1341	152	193	leaf_number_I	BnaA03g44340D	chrA10	183	183	AT4G19970.1	AT4G19970	CONTAINS InterPro DOMAIN/s: Nucleotide-diphospho-sugar transferase, predicted (InterPro:IPR005069); BEST Arabidopsis thaliana protein match is: Nucleotide-diphospho-sugar transferase family protein (TAIR:AT5G44820.1); Has 801 Blast hits to 466 proteins in 35 species: Archae - 0; Bacteria - 0; Metazoa - 2; Fungi - 0; Plants - 750; Viruses - 0; Other Eukaryotes - 49 (source: NCBI BLink).	chrA10	A03	22489165	22490934	NA	NA
1342	152	193	leaf_number_I	BnaA03g44730D	chrA10	183	183	AT4G21540.1	AT4G21540	sphingosine kinase 1	chrA10	A03	22738118	22740900	GO:0004143;GO:0007205	diacylglycerol kinase activity;protein kinase C-activating G-protein coupled receptor signaling pathway
1343	152	193	leaf_number_I	BnaA03g49240D	chrA10	173	173	AT4G28400.1	AT4G28400	Protein phosphatase 2C family protein	chrA10	A03	25336079	25337867	GO:0003824	catalytic activity
1344	152	193	leaf_number_I	BnaA03g50820D	chrA10	177	177	AT1G06550.1	AT1G06550	ATP-dependent caseinolytic (Clp) protease/crotonase family protein	chrA10	A03	26390875	26392764	GO:0003824;GO:0008152	catalytic activity;metabolic process
1345	152	193	leaf_number_I	BnaA03g50860D	chrA10	173	173	AT4G34090.3	AT4G34090	unknown protein; FUNCTIONS IN: molecular_function unknown; INVOLVED IN: biological_process unknown; EXPRESSED IN: 22 plant structures; EXPRESSED DURING: 13 growth stages; BEST Arabidopsis thaliana protein match is: unknown protein (TAIR:AT2G23370.1).	chrA10	A03	26404843	26406818	NA	NA
1346	152	193	leaf_number_I	BnaA03g51030D	chrA10	160	160	AT4G34250.1	AT4G34250	3-ketoacyl-CoA synthase 16	chrA10	A03	26480466	26481914	GO:0003824;GO:0006633;GO:0008152;GO:0008610;GO:0016020	catalytic activity;fatty acid biosynthetic process;metabolic process;lipid biosynthetic process;membrane
1347	152	193	leaf_number_I	BnaA03g51760D	chrA10	176	176	AT4G31870.1	AT4G31870	glutathione peroxidase 7	chrA10	A03	26926615	26928434	GO:0004602;GO:0006979;GO:0055114	glutathione peroxidase activity;response to oxidative stress;oxidation-reduction process
1348	152	193	leaf_number_I	BnaA03g51870D	chrA10	176	176	NA	NA	NA	chrA10	A03	27011585	27012581	NA	NA
1349	152	193	leaf_number_I	BnaA03g53940D	chrA10	180	180	AT4G37370.1	AT4G37370	cytochrome P450, family 81, subfamily D, polypeptide 8	chrA10	A03	28476088	28478294	GO:0005506;GO:0009055;GO:0020037;GO:0055114	iron ion binding;electron carrier activity;heme binding;oxidation-reduction process
1350	152	193	leaf_number_I	BnaA03g54970D	chrA10	165	165	NA	NA	NA	chrA10	A03_random	98117	99643	NA	NA
1351	152	193	leaf_number_I	BnaA03g59660D	chrA10	164	164	NA	NA	NA	chrA10	A03_random	3727707	3728624	NA	NA
1352	152	193	leaf_number_I	BnaA04g01770D	chrA10	174	174	AT3G59010.1	AT3G59010	pectin methylesterase 61	chrA10	A04	1144780	1145185	NA	NA
1353	152	193	leaf_number_I	BnaA04g04200D	chrA10	173	173	AT3G54260.1	AT3G54260	TRICHOME BIREFRINGENCE-LIKE 36	chrA10	A04	3076120	3078486	NA	NA
1354	152	193	leaf_number_I	BnaA04g05850D	chrA10	173	173	NA	NA	NA	chrA10	A04	4501603	4502825	GO:0005509	calcium ion binding
1355	152	193	leaf_number_I	BnaA04g06510D	chrA10	176	176	AT4G31870.1	AT4G31870	glutathione peroxidase 7	chrA10	A04	5100535	5102352	GO:0004602;GO:0006979;GO:0055114	glutathione peroxidase activity;response to oxidative stress;oxidation-reduction process
1356	152	193	leaf_number_I	BnaA04g06990D	chrA10	182	182	AT4G13250.1	AT4G13250	NAD(P)-binding Rossmann-fold superfamily protein	chrA10	A04	5703746	5706602	GO:0000166;GO:0008152;GO:0016491	nucleotide binding;metabolic process;oxidoreductase activity
1357	152	193	leaf_number_I	BnaA04g07070D	chrA10	182	182	AT4G13110.1	AT4G13110	BSD domain-containing protein	chrA10	A04	5764121	5765152	NA	NA
1358	152	193	leaf_number_I	BnaA04g07770D	chrA10	182	182	AT5G36710.1	AT5G36710	unknown protein; FUNCTIONS IN: molecular_function unknown; INVOLVED IN: biological_process unknown; LOCATED IN: endomembrane system; BEST Arabidopsis thaliana protein match is: unknown protein (TAIR:AT5G36800.1); Has 35333 Blast hits to 34131 proteins in 2444 species: Archae - 798; Bacteria - 22429; Metazoa - 974; Fungi - 991; Plants - 531; Viruses - 0; Other Eukaryotes - 9610 (source: NCBI BLink…	chrA10	A04	6811964	6812578	NA	NA
1359	152	193	leaf_number_I	BnaA04g08570D	chrA10	177	177	AT5G38420.1	AT5G38420	Ribulose bisphosphate carboxylase (small chain) family protein	chrA10	A04	7592505	7593772	NA	NA
1360	152	193	leaf_number_I	BnaA04g08720D	chrA10	175	175	AT5G38560.1	AT5G38560	Protein kinase superfamily protein	chrA10	A04	7746315	7749247	GO:0004672;GO:0004674;GO:0004713;GO:0005524;GO:0006468	protein kinase activity;protein serine/threonine kinase activity;protein tyrosine kinase activity;ATP binding;protein phosphorylation
1361	152	193	leaf_number_I	BnaA04g09490D	chrA10	173	173	AT5G39660.1	AT5G39660	cycling DOF factor 2	chrA10	A04	8478697	8480748	GO:0003677;GO:0008270	DNA binding;zinc ion binding
1362	152	193	leaf_number_I	BnaA04g09570D	chrA10	166	166	NA	NA	NA	chrA10	A04	8574321	8575560	NA	NA
1363	152	193	leaf_number_I	BnaA04g10710D	chrA10	176	176	AT5G40950.1	AT5G40950	ribosomal protein large subunit 27	chrA10	A04	9388696	9389840	GO:0003735;GO:0005622;GO:0005840;GO:0006412	structural constituent of ribosome;intracellular;ribosome;translation
1364	152	193	leaf_number_I	BnaA04g11490D	chrA10	177	177	AT5G38970.1	AT5G38970	brassinosteroid-6-oxidase 1	chrA10	A04	9939474	9942138	GO:0004497;GO:0005506;GO:0009055;GO:0020037;GO:0055114	monooxygenase activity;iron ion binding;electron carrier activity;heme binding;oxidation-reduction process
1365	152	193	leaf_number_I	BnaA04g12310D	chrA10	169	169	AT4G00260.1	AT4G00260	Transcriptional factor B3 family protein	chrA10	A04	10455039	10461426	GO:0003677	DNA binding
1366	152	193	leaf_number_I	BnaA04g17560D	chrA10	173	173	AT2G30490.1	AT2G30490	cinnamate-4-hydroxylase	chrA10	A04	14254342	14257981	GO:0005506;GO:0009055;GO:0020037;GO:0055114	iron ion binding;electron carrier activity;heme binding;oxidation-reduction process
1367	152	193	leaf_number_I	BnaA04g20970D	chrA10	183	183	AT2G35940.1	AT2G35940	BEL1-like homeodomain 1	chrA10	A04	16034502	16037438	GO:0003677;GO:0003700;GO:0043565	DNA binding;transcription factor activity, sequence-specific DNA binding;sequence-specific DNA binding
1368	152	193	leaf_number_I	BnaA04g21850D	chrA10	188	188	AT2G38170.3	AT2G38170	cation exchanger 1	chrA10	A04	16605802	16609586	GO:0006812;GO:0006816;GO:0008324;GO:0015369;GO:0016021;GO:0055085	cation transport;calcium ion transport;cation transmembrane transporter activity;calcium:proton antiporter activity;integral component of membrane;transmembrane transport
1369	152	193	leaf_number_I	BnaA04g22430D	chrA10	176	176	AT2G40270.1	AT2G40270	Protein kinase family protein	chrA10	A04	16914852	16917860	GO:0004672;GO:0004713;GO:0005524;GO:0006468	protein kinase activity;protein tyrosine kinase activity;ATP binding;protein phosphorylation
1370	152	193	leaf_number_I	BnaA04g23290D	chrA10	177	177	AT2G40480.1	AT2G40480	Plant protein of unknown function (DUF827)	chrA10	A04	17359830	17362058	NA	NA
1371	152	193	leaf_number_I	BnaA04g28540D	chrA10	177	177	AT2G29550.1	AT2G29550	tubulin beta-7 chain	chrA10	A04_random	864950	867028	GO:0003924;GO:0005200;GO:0005525;GO:0005874;GO:0006184;GO:0007017;GO:0043234;GO:0051258	GTPase activity;structural constituent of cytoskeleton;GTP binding;microtubule;NA;microtubule-based process;protein complex;protein polymerization
1372	152	193	leaf_number_I	BnaA05g02180D	chrA10	175	175	NA	NA	NA	chrA10	A05	1236680	1237569	GO:0005509	calcium ion binding
1373	152	193	leaf_number_I	BnaA05g03090D	chrA10	180	180	AT2G42750.1	AT2G42750	DNAJ heat shock N-terminal domain-containing protein	chrA10	A05	1678812	1680200	GO:0005506;GO:0009055;GO:0051536	iron ion binding;electron carrier activity;iron-sulfur cluster binding
1374	152	193	leaf_number_I	BnaA05g04920D	chrA10	190	190	AT2G45510.1	AT2G45510	cytochrome P450, family 704, subfamily A, polypeptide 2	chrA10	A05	2586951	2589329	GO:0005506;GO:0009055;GO:0020037;GO:0055114	iron ion binding;electron carrier activity;heme binding;oxidation-reduction process
1375	152	193	leaf_number_I	BnaA05g05090D	chrA10	153	153	AT3G61180.1	AT3G61180	RING/U-box superfamily protein	chrA10	A05	2671668	2673487	GO:0005515;GO:0008270	protein binding;zinc ion binding
1376	152	193	leaf_number_I	BnaA05g05540D	chrA10	177	177	AT2G40100.1	AT2G40100	light harvesting complex photosystem II	chrA10	A05	2900837	2902424	GO:0016020	membrane
1377	152	193	leaf_number_I	BnaA05g08150D	chrA10	171	171	AT2G36120.1	AT2G36120	Glycine-rich protein family	chrA10	A05	4459646	4460853	NA	NA
1378	152	193	leaf_number_I	BnaA05g08790D	chrA10	173	173	AT2G35150.1	AT2G35150	EXORDIUM like 1	chrA10	A05	4857836	4858801	NA	NA
1379	152	193	leaf_number_I	BnaA05g10020D	chrA10	183	183	AT2G33560.2	AT2G33560	BUB1-related (BUB1: budding uninhibited by benzymidazol 1)	chrA10	A05	5495350	5497442	NA	NA
1380	152	193	leaf_number_I	BnaA05g12420D	chrA10	179	179	AT2G29620.1	AT2G29620	unknown protein; BEST Arabidopsis thaliana protein match is: unknown protein (TAIR:AT1G07330.1); Has 887 Blast hits to 750 proteins in 151 species: Archae - 2; Bacteria - 63; Metazoa - 270; Fungi - 51; Plants - 111; Viruses - 6; Other Eukaryotes - 384 (source: NCBI BLink).	chrA10	A05	7207926	7210809	NA	NA
1381	152	193	leaf_number_I	BnaA05g16240D	chrA10	193	193	NA	NA	NA	chrA10	A05	10846736	10847343	NA	NA
1382	152	193	leaf_number_I	BnaA05g18830D	chrA10	180	180	AT3G20250.1	AT3G20250	pumilio 5	chrA10	A05	14266336	14270506	GO:0003723;GO:0005488	RNA binding;binding
1383	152	193	leaf_number_I	BnaA05g19350D	chrA10	182	182	AT3G19820.1	AT3G19820	cell elongation protein / DWARF1 / DIMINUTO (DIM)	chrA10	A05	14594589	14597133	GO:0003824;GO:0008762;GO:0016491;GO:0050660;GO:0055114	catalytic activity;UDP-N-acetylmuramate dehydrogenase activity;oxidoreductase activity;flavin adenine dinucleotide binding;oxidation-reduction process
1384	152	193	leaf_number_I	BnaA05g20490D	chrA10	183	183	NA	NA	NA	chrA10	A05	15859357	15860209	GO:0005622;GO:0008270	intracellular;zinc ion binding
1385	152	193	leaf_number_I	BnaA05g22550D	chrA10	176	176	AT3G17700.1	AT3G17700	cyclic nucleotide-binding transporter 1	chrA10	A05	17157632	17161030	GO:0005216;GO:0006811;GO:0016020;GO:0055085	ion channel activity;ion transport;membrane;transmembrane transport
1386	152	193	leaf_number_I	BnaA05g23200D	chrA10	175	175	AT3G16620.1	AT3G16620	translocon outer complex protein 120	chrA10	A05	17579844	17584424	GO:0005525	GTP binding
1387	152	193	leaf_number_I	BnaA05g23290D	chrA10	173	173	AT3G16520.3	AT3G16520	UDP-glucosyl transferase 88A1	chrA10	A05	17612904	17615420	GO:0008152	metabolic process
1388	152	193	leaf_number_I	BnaA05g29190D	chrA10	173	173	NA	NA	NA	chrA10	A05	20482564	20483295	GO:0030246	carbohydrate binding
1389	152	193	leaf_number_I	BnaA06g02990D	chrA10	180	180	AT3G14650.1	AT3G14650	cytochrome P450, family 72, subfamily A, polypeptide 11	chrA10	A06	1812625	1814964	GO:0005506;GO:0009055;GO:0020037;GO:0055114	iron ion binding;electron carrier activity;heme binding;oxidation-reduction process
1390	152	193	leaf_number_I	BnaA06g06360D	chrA10	175	175	AT1G10522.1	AT1G10522	unknown protein; FUNCTIONS IN: molecular_function unknown; INVOLVED IN: biological_process unknown; LOCATED IN: chloroplast; EXPRESSED IN: 23 plant structures; EXPRESSED DURING: 13 growth stages; Has 24 Blast hits to 24 proteins in 8 species: Archae - 0; Bacteria - 0; Metazoa - 0; Fungi - 0; Plants - 24; Viruses - 0; Other Eukaryotes - 0 (source: NCBI BLink).	chrA10	A06	3464305	3465791	NA	NA
1391	152	193	leaf_number_I	BnaA06g16160D	chrA10	177	177	AT3G49120.1	AT3G49120	peroxidase CB	chrA10	A06	8983804	8989809	GO:0004601;GO:0006979;GO:0020037;GO:0055114	peroxidase activity;response to oxidative stress;heme binding;oxidation-reduction process
1392	152	193	leaf_number_I	BnaA06g16280D	chrA10	167	167	NA	NA	NA	chrA10	A06	9065871	9066876	NA	NA
1393	152	193	leaf_number_I	BnaA06g17760D	chrA10	182	182	AT3G46940.1	AT3G46940	DUTP-PYROPHOSPHATASE-LIKE 1	chrA10	A06	10119762	10120459	GO:0004170;GO:0016787;GO:0046080	dUTP diphosphatase activity;hydrolase activity;dUTP metabolic process
1394	152	193	leaf_number_I	BnaA06g20530D	chrA10	173	173	AT5G62700.1	AT5G62700	tubulin beta chain 3	chrA10	A06	14030660	14032223	GO:0003924;GO:0005200;GO:0005525;GO:0005874;GO:0006184;GO:0007017;GO:0043234;GO:0051258	GTPase activity;structural constituent of cytoskeleton;GTP binding;microtubule;NA;microtubule-based process;protein complex;protein polymerization
1395	152	193	leaf_number_I	BnaA06g22600D	chrA10	173	173	AT5G63190.1	AT5G63190	MA3 domain-containing protein	chrA10	A06	15798869	15802986	GO:0005488;GO:0016070	binding;RNA metabolic process
1396	152	193	leaf_number_I	BnaA06g23540D	chrA10	153	153	AT5G64560.1	AT5G64560	magnesium transporter 9	chrA10	A06	16334726	16337069	GO:0015095;GO:0015693;GO:0016020;GO:0030001;GO:0046873;GO:0055085	magnesium ion transmembrane transporter activity;magnesium ion transport;membrane;metal ion transport;metal ion transmembrane transporter activity;transmembrane transport
1397	152	193	leaf_number_I	BnaA06g25130D	chrA10	174	174	AT2G18680.1	AT2G18680	unknown protein; FUNCTIONS IN: molecular_function unknown; INVOLVED IN: biological_process unknown; LOCATED IN: endomembrane system; EXPRESSED IN: male gametophyte, pollen tube; EXPRESSED DURING: L mature pollen stage, M germinated pollen stage; BEST Arabidopsis thaliana protein match is: unknown protein (TAIR:AT2G18690.1); Has 30201 Blast hits to 17322 proteins in 780 species: Archae - 12; Bacte…	chrA10	A06	17367533	17368637	NA	NA
1398	152	193	leaf_number_I	BnaA06g26390D	chrA10	176	176	AT5G23750.1	AT5G23750	Remorin family protein	chrA10	A06	18154072	18155713	NA	NA
1399	152	193	leaf_number_I	BnaA06g34070D	chrA10	164	164	AT2G02710.1	AT2G02710	PAS/LOV protein B	chrA10	A06	22544150	22546567	GO:0000155;GO:0000160;GO:0004871;GO:0007165	phosphorelay sensor kinase activity;phosphorelay signal transduction system;signal transducer activity;signal transduction
1400	152	193	leaf_number_I	BnaA06g34490D	chrA10	175	175	AT2G01850.1	AT2G01850	endoxyloglucan transferase A3	chrA10	A06	22781504	22783856	GO:0005618;GO:0005975;GO:0006073;GO:0016762;GO:0048046	cell wall;carbohydrate metabolic process;cellular glucan metabolic process;xyloglucan:xyloglucosyl transferase activity;apoplast
1401	152	193	leaf_number_I	BnaA06g37080D	chrA10	173	173	AT5G42720.1	AT5G42720	Glycosyl hydrolase family 17 protein	chrA10	A06	24183179	24185968	GO:0003824;GO:0005975	catalytic activity;carbohydrate metabolic process
1402	152	193	leaf_number_I	BnaA06g38350D	chrA10	182	182	AT1G16520.1	AT1G16520	unknown protein; FUNCTIONS IN: molecular_function unknown; INVOLVED IN: biological_process unknown; LOCATED IN: plasma membrane; EXPRESSED IN: 22 plant structures; EXPRESSED DURING: 13 growth stages; BEST Arabidopsis thaliana protein match is: unknown protein (TAIR:AT1G56080.1); Has 243 Blast hits to 234 proteins in 69 species: Archae - 2; Bacteria - 2; Metazoa - 61; Fungi - 9; Plants - 125; Viru…	chrA10	A06_random	500529	502090	NA	NA
1403	152	193	leaf_number_I	BnaA06g40420D	chrA10	190	190	AT5G46650.1	AT5G46650	RING/U-box superfamily protein	chrA10	A06_random	2034200	2035063	GO:0005515;GO:0008270	protein binding;zinc ion binding
1404	152	193	leaf_number_I	BnaA07g05940D	chrA10	172	172	AT3G24090.1	AT3G24090	glutamine-fructose-6-phosphate transaminase (isomerizing)s;sugar binding;transaminases	chrA10	A07	6239185	6242453	GO:0004360;GO:0005737;GO:0005975;GO:0008152;GO:0016051;GO:0030246	glutamine-fructose-6-phosphate transaminase (isomerizing) activity;cytoplasm;carbohydrate metabolic process;metabolic process;carbohydrate biosynthetic process;carbohydrate binding
1405	152	193	leaf_number_I	BnaA07g06130D	chrA10	175	175	NA	NA	NA	chrA10	A07	6450360	6451403	NA	NA
1406	152	193	leaf_number_I	BnaA07g06460D	chrA10	171	171	AT2G26230.1	AT2G26230	uricase / urate oxidase / nodulin 35, putative	chrA10	A07	6775405	6777739	GO:0004846;GO:0006144;GO:0055114	urate oxidase activity;purine nucleobase metabolic process;oxidation-reduction process
1407	152	193	leaf_number_I	BnaA07g10570D	chrA10	179	179	AT1G22280.3	AT1G22280	phytochrome-associated protein phosphatase type 2C	chrA10	A07	10008005	10009642	GO:0003824	catalytic activity
1408	152	193	leaf_number_I	BnaA07g19210D	chrA10	173	173	AT3G62150.1	AT3G62150	P-glycoprotein 21	chrA10	A07	15462014	15466975	GO:0000166;GO:0005524;GO:0006810;GO:0016021;GO:0016887;GO:0017111;GO:0055085	nucleotide binding;ATP binding;transport;integral component of membrane;ATPase activity;nucleoside-triphosphatase activity;transmembrane transport
1409	152	193	leaf_number_I	BnaA07g21490D	chrA10	176	176	NA	NA	NA	chrA10	A07	16630156	16631174	GO:0006950;GO:0009415	response to stress;response to water
1410	152	193	leaf_number_I	BnaA07g23870D	chrA10	177	177	AT1G70280.2	AT1G70280	NHL domain-containing protein	chrA10	A07	17863767	17866357	GO:0005515	protein binding
1411	152	193	leaf_number_I	BnaA07g27450D	chrA10	177	177	AT1G68820.1	AT1G68820	Transmembrane Fragile-X-F-associated protein	chrA10	A07	19978110	19981226	GO:0005515;GO:0008270	protein binding;zinc ion binding
1412	152	193	leaf_number_I	BnaA07g27560D	chrA10	174	174	AT1G68910.1	AT1G68910	WPP domain-interacting protein 2	chrA10	A07	20031268	20032173	NA	NA
1413	152	193	leaf_number_I	BnaA07g28450D	chrA10	180	180	NA	NA	NA	chrA10	A07	20545450	20546583	GO:0005515	protein binding
1414	152	193	leaf_number_I	BnaA07g33220D	chrA10	180	180	AT1G76980.1	AT1G76980	BEST Arabidopsis thaliana protein match is: embryo defective 2170 (TAIR:AT1G21390.1); Has 65 Blast hits to 65 proteins in 23 species: Archae - 0; Bacteria - 8; Metazoa - 1; Fungi - 8; Plants - 40; Viruses - 3; Other Eukaryotes - 5 (source: NCBI BLink).	chrA10	A07	22840766	22842022	NA	NA
1415	152	193	leaf_number_I	BnaA07g34100D	chrA10	193	193	NA	NA	NA	chrA10	A07	23270391	23271443	NA	NA
1416	152	193	leaf_number_I	BnaA07g34290D	chrA10	182	182	AT1G78650.1	AT1G78650	DNA-directed DNA polymerases	chrA10	A07	23367572	23370148	GO:0005634;GO:0006260	nucleus;DNA replication
1417	152	193	leaf_number_I	BnaA07g36740D	chrA10	167	167	NA	NA	NA	chrA10	A07_random	651495	653789	NA	NA
1418	152	193	leaf_number_I	BnaA07g37580D	chrA10	177	177	AT3G53720.1	AT3G53720	cation/H+ exchanger 20	chrA10	A07_random	1197473	1198816	NA	NA
1419	152	193	leaf_number_I	BnaA08g00170D	chrA10	177	177	NA	NA	NA	chrA10	A08	151315	153189	NA	NA
1420	152	193	leaf_number_I	BnaA08g03550D	chrA10	177	177	NA	NA	NA	chrA10	A08	2877742	2877992	NA	NA
1421	152	193	leaf_number_I	BnaA08g07540D	chrA10	171	171	AT4G14030.1	AT4G14030	selenium-binding protein 1	chrA10	A08	7514007	7515784	GO:0008430	selenium binding
1422	152	193	leaf_number_I	BnaA08g10180D	chrA10	177	177	NA	NA	NA	chrA10	A08	9516197	9517906	GO:0000166;GO:0008152;GO:0016491	nucleotide binding;metabolic process;oxidoreductase activity
1423	152	193	leaf_number_I	BnaA08g12400D	chrA10	154	154	NA	NA	NA	chrA10	A08	11051887	11055397	GO:0003677	DNA binding
1424	152	193	leaf_number_I	BnaA08g12860D	chrA10	173	173	AT4G30860.1	AT4G30860	SET domain group 4	chrA10	A08	11310674	11313478	GO:0005515;GO:0005634;GO:0018024	protein binding;nucleus;histone-lysine N-methyltransferase activity
1425	152	193	leaf_number_I	BnaA08g16560D	chrA10	177	177	AT2G21790.1	AT2G21790	ribonucleotide reductase 1	chrA10	A08	13460748	13465027	GO:0005524;GO:0005971;GO:0006260;GO:0055114	ATP binding;ribonucleoside-diphosphate reductase complex;DNA replication;oxidation-reduction process
1426	152	193	leaf_number_I	BnaA08g21940D	chrA10	177	177	AT1G19770.1	AT1G19770	purine permease 14	chrA10	A08	16103262	16104999	NA	NA
1427	152	193	leaf_number_I	BnaA08g27580D	chrA10	177	177	AT1G03820.1	AT1G03820	unknown protein; FUNCTIONS IN: molecular_function unknown; INVOLVED IN: biological_process unknown; LOCATED IN: endomembrane system; EXPRESSED IN: 21 plant structures; EXPRESSED DURING: 13 growth stages; Has 1345 Blast hits to 1122 proteins in 102 species: Archae - 2; Bacteria - 28; Metazoa - 28; Fungi - 30; Plants - 109; Viruses - 0; Other Eukaryotes - 1148 (source: NCBI BLink).	chrA10	A08	18339343	18340008	NA	NA
1428	152	193	leaf_number_I	BnaA08g28070D	chrA10	180	180	AT1G04830.2	AT1G04830	Ypt/Rab-GAP domain of gyp1p superfamily protein	chrA10	A08	18525389	18531594	GO:0005097;GO:0005515;GO:0005622;GO:0032313	NA;protein binding;intracellular;NA
1429	152	193	leaf_number_I	BnaA09g01960D	chrA10	176	176	AT3G27280.2	AT3G27280	prohibitin 4	chrA10	A09	989352	991536	GO:0016020	membrane
1430	152	193	leaf_number_I	BnaA09g04780D	chrA10	166	166	AT5G24850.1	AT5G24850	cryptochrome 3	chrA10	A09	2347543	2351999	GO:0003913;GO:0006281;GO:0006400;GO:0008176	DNA photolyase activity;DNA repair;tRNA modification;tRNA (guanine-N7-)-methyltransferase activity
1431	152	193	leaf_number_I	BnaA09g05560D	chrA10	182	182	AT5G61000.1	AT5G61000	Replication factor-A protein 1-related	chrA10	A09	2740256	2743276	GO:0003676;GO:0003677;GO:0005634;GO:0006260	nucleic acid binding;DNA binding;nucleus;DNA replication
1432	152	193	leaf_number_I	BnaA09g08530D	chrA10	177	177	AT2G15620.1	AT2G15620	nitrite reductase 1	chrA10	A09	4262964	4265153	GO:0016491;GO:0020037;GO:0051536;GO:0055114	oxidoreductase activity;heme binding;iron-sulfur cluster binding;oxidation-reduction process
1433	152	193	leaf_number_I	BnaA09g13240D	chrA10	193	193	AT1G61980.1	AT1G61980	Mitochondrial transcription termination factor family protein	chrA10	A09	7276211	7277506	NA	NA
1434	152	193	leaf_number_I	BnaA09g13870D	chrA10	177	177	AT1G61120.1	AT1G61120	terpene synthase 04	chrA10	A09	7886699	7894111	GO:0000287;GO:0008152;GO:0010333;GO:0016829	magnesium ion binding;metabolic process;terpene synthase activity;lyase activity
1435	152	193	leaf_number_I	BnaA09g16680D	chrA10	173	173	AT5G11250.1	AT5G11250	Disease resistance protein (TIR-NBS-LRR class)	chrA10	A09	10043740	10052430	GO:0005515;GO:0006952;GO:0007165;GO:0043531	protein binding;defense response;signal transduction;ADP binding
1436	152	193	leaf_number_I	BnaA09g23550D	chrA10	177	177	AT1G33700.1	AT1G33700	Beta-glucosidase, GBA2 type family protein	chrA10	A09	16195992	16201233	GO:0003824;GO:0004348;GO:0006665;GO:0006680;GO:0016020;GO:0016021	catalytic activity;glucosylceramidase activity;sphingolipid metabolic process;glucosylceramide catabolic process;membrane;integral component of membrane
1437	152	193	leaf_number_I	BnaA09g24270D	chrA10	183	183	AT1G32530.1	AT1G32530	RING/U-box superfamily protein	chrA10	A09	17023855	17026730	GO:0005515;GO:0008270	protein binding;zinc ion binding
1438	152	193	leaf_number_I	BnaA09g27040D	chrA10	183	183	AT2G26670.1	AT2G26670	Plant haem oxygenase (decyclizing) family protein	chrA10	A09	20148782	20150060	GO:0004392;GO:0006788;GO:0055114	heme oxygenase (decyclizing) activity;heme oxidation;oxidation-reduction process
1439	152	193	leaf_number_I	BnaA09g29760D	chrA10	177	177	AT1G24130.1	AT1G24130	Transducin/WD40 repeat-like superfamily protein	chrA10	A09	22250958	22252187	GO:0005515	protein binding
1440	152	193	leaf_number_I	BnaA09g31560D	chrA10	193	193	NA	NA	NA	chrA10	A09	23556289	23557364	NA	NA
1441	152	193	leaf_number_I	BnaA09g31670D	chrA10	182	182	AT3G51010.1	AT3G51010	unknown protein; FUNCTIONS IN: molecular_function unknown; INVOLVED IN: biological_process unknown; LOCATED IN: mitochondrion, plastid; EXPRESSED IN: 22 plant structures; EXPRESSED DURING: 13 growth stages; Has 24 Blast hits to 24 proteins in 9 species: Archae - 0; Bacteria - 0; Metazoa - 0; Fungi - 0; Plants - 24; Viruses - 0; Other Eukaryotes - 0 (source: NCBI BLink).	chrA10	A09	23604665	23606249	NA	NA
1442	152	193	leaf_number_I	BnaA09g43010D	chrA10	172	172	NA	NA	NA	chrA10	A09	29911474	29912557	NA	NA
1443	152	193	leaf_number_I	BnaA09g45520D	chrA10	177	177	AT1G14710.1	AT1G14710	hydroxyproline-rich glycoprotein family protein	chrA10	A09	31074031	31076367	NA	NA
1444	152	193	leaf_number_I	BnaA09g54240D	chrA10	156	156	AT1G31490.1	AT1G31490	HXXXD-type acyl-transferase family protein	chrA10	A09_random	2480608	2481930	NA	NA
1445	152	193	leaf_number_I	BnaA09g54850D	chrA10	176	176	AT3G55040.1	AT3G55040	glutathione transferase lambda 2	chrA10	A09_random	2830326	2832001	GO:0005515	protein binding
1446	152	193	leaf_number_I	BnaA09g57210D	chrA10	180	180	AT1G09970.2	AT1G09970	Leucine-rich receptor-like protein kinase family protein	chrA10	A09_random	4083048	4086424	GO:0004672;GO:0004674;GO:0004713;GO:0005515;GO:0005524;GO:0006468	protein kinase activity;protein serine/threonine kinase activity;protein tyrosine kinase activity;protein binding;ATP binding;protein phosphorylation
1447	152	193	leaf_number_I	BnaA10g01230D	chrA10	193	193	AT1G02610.1	AT1G02610	RING/FYVE/PHD zinc finger superfamily protein	chrA10	A10	652508	662450	GO:0008270	zinc ion binding
1448	152	193	leaf_number_I	BnaA10g05390D	chrA10	180	180	AT1G47128.1	AT1G47128	Granulin repeat cysteine protease family protein	chrA10	A10	3091892	3094637	GO:0006508;GO:0008234	proteolysis;cysteine-type peptidase activity
1449	152	193	leaf_number_I	BnaA10g06080D	chrA10	174	174	AT5G50380.1	AT5G50380	exocyst subunit exo70 family protein F1	chrA10	A10	4381496	4383553	GO:0000145;GO:0006887	exocyst;exocytosis
1450	152	193	leaf_number_I	BnaA10g06710D	chrA10	174	174	AT5G53370.1	AT5G53370	pectin methylesterase PCR fragment F	chrA10	A10	5172031	5173593	GO:0004857;GO:0005618;GO:0030599;GO:0042545	enzyme inhibitor activity;cell wall;pectinesterase activity;cell wall modification
1451	152	193	leaf_number_I	BnaA10g07700D	chrA10	164	164	AT5G51850.1	AT5G51850	unknown protein; BEST Arabidopsis thaliana protein match is: unknown protein (TAIR:AT5G62170.1); Has 384 Blast hits to 375 proteins in 79 species: Archae - 0; Bacteria - 14; Metazoa - 135; Fungi - 31; Plants - 92; Viruses - 0; Other Eukaryotes - 112 (source: NCBI BLink).	chrA10	A10	6183202	6185113	NA	NA
1452	152	193	leaf_number_I	BnaA10g07790D	chrA10	177	177	AT5G51720.1	AT5G51720	2 iron, 2 sulfur cluster binding	chrA10	A10	6320036	6321153	GO:0043231	intracellular membrane-bounded organelle
1453	152	193	leaf_number_I	BnaA10g12750D	chrA10	167	167	NA	NA	NA	chrA10	A10	10401566	10403121	NA	NA
1454	152	193	leaf_number_I	BnaA10g14270D	chrA10	160	160	AT5G22020.1	AT5G22020	Calcium-dependent phosphotriesterase superfamily protein	chrA10	A10	11361886	11363641	GO:0009058;GO:0016844	biosynthetic process;strictosidine synthase activity
1455	152	193	leaf_number_I	BnaA10g29850D	chrA10	169	169	AT5G13680.1	AT5G13680	IKI3 family protein	chrA10	A10_random	1961762	1966659	GO:0005515	protein binding
1456	152	193	leaf_number_I	BnaA10g29970D	chrA10	162	162	AT5G12470.1	AT5G12470	Protein of unknown function (DUF3411)	chrA10	A10_random	2010146	2012657	NA	NA
1457	152	193	leaf_number_I	BnaA10g29980D	chrA10	164	164	AT5G12480.1	AT5G12480	calmodulin-domain protein kinase 7	chrA10	A10_random	2012824	2015687	GO:0004672;GO:0004674;GO:0004713;GO:0005509;GO:0005524;GO:0006468	protein kinase activity;protein serine/threonine kinase activity;protein tyrosine kinase activity;calcium ion binding;ATP binding;protein phosphorylation
1458	152	193	leaf_number_I	BnaA10g29990D	chrA10	164	164	AT5G12840.1	AT5G12840	nuclear factor Y, subunit A1	chrA10	A10_random	2015895	2018378	GO:0003677;GO:0003700;GO:0005634;GO:0016602	DNA binding;transcription factor activity, sequence-specific DNA binding;nucleus;CCAAT-binding factor complex
1459	152	193	leaf_number_I	BnaA10g30140D	chrA10	174	174	NA	NA	NA	chrA10	A10_random	2088065	2089868	GO:0004190;GO:0006508	aspartic-type endopeptidase activity;proteolysis
1460	152	193	leaf_number_I	BnaA10g30270D	chrA10	187	187	AT5G06460.1	AT5G06460	ubiquitin activating enzyme 2	chrA10	A10_random	2135629	2139565	GO:0000166;GO:0003824;GO:0005524;GO:0006464;GO:0008641	nucleotide binding;catalytic activity;ATP binding;cellular protein modification process;small protein activating enzyme activity
1461	152	193	leaf_number_I	BnaA10g30280D	chrA10	191	191	NA	NA	NA	chrA10	A10_random	2139729	2140457	GO:0009055;GO:0015035;GO:0045454	electron carrier activity;protein disulfide oxidoreductase activity;cell redox homeostasis
1462	152	193	leaf_number_I	BnaA10g30290D	chrA10	190	190	NA	NA	NA	chrA10	A10_random	2141198	2142337	NA	NA
1463	152	193	leaf_number_I	BnaA10g30300D	chrA10	190	190	AT5G06310.1	AT5G06310	Nucleic acid-binding, OB-fold-like protein	chrA10	A10_random	2154254	2156640	GO:0000723;GO:0003677	telomere maintenance;DNA binding
1464	152	193	leaf_number_I	BnaA10g30340D	chrA10	190	190	AT5G06360.1	AT5G06360	Ribosomal protein S8e family protein	chrA10	A10_random	2172722	2174642	NA	NA
1465	152	193	leaf_number_I	BnaA10g30360D	chrA10	188	188	AT5G06390.1	AT5G06390	FASCICLIN-like arabinogalactan protein 17 precursor	chrA10	A10_random	2178867	2181303	NA	NA
1466	152	193	leaf_number_I	BnaA10g30400D	chrA10	190	190	AT5G06430.1	AT5G06430	Thioredoxin superfamily protein	chrA10	A10_random	2190746	2191673	GO:0045454	cell redox homeostasis
1467	152	193	leaf_number_I	BnaA10g30440D	chrA10	166	166	AT5G06120.1	AT5G06120	ARM repeat superfamily protein	chrA10	A10_random	2207492	2215730	GO:0005488;GO:0005643;GO:0006886;GO:0008565	binding;nuclear pore;intracellular protein transport;protein transporter activity
1468	152	193	leaf_number_I	BnaA10g30470D	chrA10	190	190	AT5G06140.1	AT5G06140	sorting nexin 1	chrA10	A10_random	2220274	2223395	GO:0005515;GO:0007154;GO:0035091	protein binding;cell communication;phosphatidylinositol binding
1469	152	193	leaf_number_I	BnaA10g30510D	chrA10	181	181	AT5G06240.1	AT5G06240	embryo defective 2735	chrA10	A10_random	2237215	2238212	NA	NA
1470	152	193	leaf_number_I	BnaAnng00240D	chrA10	182	182	AT5G01370.1	AT5G01370	ALC-interacting protein 1	chrA10	Ann_random	200216	202176	NA	NA
1471	152	193	leaf_number_I	BnaAnng01670D	chrA10	193	193	AT5G06300.1	AT5G06300	Putative lysine decarboxylase family protein	chrA10	Ann_random	946256	949879	NA	NA
1472	152	193	leaf_number_I	BnaAnng04290D	chrA10	177	177	AT1G60950.1	AT1G60950	2Fe-2S ferredoxin-like superfamily protein	chrA10	Ann_random	4399020	4399710	GO:0009055;GO:0022900;GO:0051536	electron carrier activity;electron transport chain;iron-sulfur cluster binding
1473	152	193	leaf_number_I	BnaAnng05960D	chrA10	173	173	NA	NA	NA	chrA10	Ann_random	6113124	6114103	NA	NA
1474	152	193	leaf_number_I	BnaAnng11700D	chrA10	173	173	AT3G50560.1	AT3G50560	NAD(P)-binding Rossmann-fold superfamily protein	chrA10	Ann_random	12687758	12690947	GO:0000166;GO:0008152;GO:0016491	nucleotide binding;metabolic process;oxidoreductase activity
1475	152	193	leaf_number_I	BnaAnng17270D	chrA10	173	173	AT5G42970.1	AT5G42970	Proteasome component (PCI) domain protein	chrA10	Ann_random	18381637	18384192	GO:0005515	protein binding
1476	152	193	leaf_number_I	BnaAnng18550D	chrA10	175	175	AT4G00150.1	AT4G00150	GRAS family transcription factor	chrA10	Ann_random	19843943	19845806	NA	NA
1477	152	193	leaf_number_I	BnaAnng22540D	chrA10	173	173	AT1G18730.1	AT1G18730	NDH dependent flow 6	chrA10	Ann_random	25310151	25312070	NA	NA
1478	152	193	leaf_number_I	BnaAnng31580D	chrA10	165	165	AT5G11810.1	AT5G11810	unknown protein; Has 1807 Blast hits to 1807 proteins in 277 species: Archae - 0; Bacteria - 0; Metazoa - 736; Fungi - 347; Plants - 385; Viruses - 0; Other Eukaryotes - 339 (source: NCBI BLink).	chrA10	Ann_random	36120591	36122360	NA	NA
1479	152	193	leaf_number_I	BnaAnng34190D	chrA10	167	167	NA	NA	NA	chrA10	Ann_random	38947672	38949231	NA	NA
1480	152	193	leaf_number_I	BnaAnng38140D	chrA10	183	183	AT4G19700.1	AT4G19700	SBP (S-ribonuclease binding protein) family protein	chrA10	Ann_random	43195690	43196904	GO:0005515;GO:0008270	protein binding;zinc ion binding
1481	152	193	leaf_number_I	BnaAnng38270D	chrA10	156	156	NA	NA	NA	chrA10	Ann_random	43349125	43350146	NA	NA
1482	152	193	leaf_number_I	BnaAnng39850D	chrA10	177	177	NA	NA	NA	chrA10	Ann_random	45388005	45388948	GO:0000166	nucleotide binding
1483	152	193	leaf_number_I	BnaAnng40840D	chrA10	178	178	AT2G34355.1	AT2G34355	Major facilitator superfamily protein	chrA10	Ann_random	46863468	46865565	NA	NA
1484	152	193	leaf_number_I	BnaAnng41520D	chrA10	174	174	AT5G10770.1	AT5G10770	Eukaryotic aspartyl protease family protein	chrA10	Ann_random	47955646	47957422	GO:0004190;GO:0006508	aspartic-type endopeptidase activity;proteolysis
1485	152	193	leaf_number_I	BnaC01g00550D	chrA10	182	182	AT4G39660.1	AT4G39660	alanine:glyoxylate aminotransferase 2	chrA10	C01	199199	201896	GO:0003824;GO:0008483;GO:0030170	catalytic activity;transaminase activity;pyridoxal phosphate binding
1486	152	193	leaf_number_I	BnaC01g01500D	chrA10	183	183	AT4G37430.1	AT4G37430	cytochrome P450, family 91, subfamily A, polypeptide 2	chrA10	C01	716755	718924	GO:0005506;GO:0009055;GO:0020037;GO:0055114	iron ion binding;electron carrier activity;heme binding;oxidation-reduction process
1487	152	193	leaf_number_I	BnaC01g04250D	chrA10	179	179	AT4G34131.1	AT4G34131	UDP-glucosyl transferase 73B3	chrA10	C01	2230184	2231635	GO:0008152	metabolic process
1488	152	193	leaf_number_I	BnaC01g11750D	chrA10	174	174	AT4G19420.1	AT4G19420	Pectinacetylesterase family protein	chrA10	C01	7359845	7365934	NA	NA
1489	152	193	leaf_number_I	BnaC01g15480D	chrA10	173	173	AT4G23680.1	AT4G23680	Polyketide cyclase/dehydrase and lipid transport superfamily protein	chrA10	C01	10579330	10580821	GO:0006952;GO:0009607	defense response;response to biotic stimulus
1490	152	193	leaf_number_I	BnaC01g20540D	chrA10	190	190	AT4G28000.1	AT4G28000	P-loop containing nucleoside triphosphate hydrolases superfamily protein	chrA10	C01	14422266	14426388	GO:0005524	ATP binding
1491	152	193	leaf_number_I	BnaC01g25960D	chrA10	180	180	AT3G49200.1	AT3G49200	O-acyltransferase (WSD1-like) family protein	chrA10	C01	22311480	22314803	GO:0004144;GO:0045017	diacylglycerol O-acyltransferase activity;glycerolipid biosynthetic process
1492	152	193	leaf_number_I	BnaC01g27800D	chrA10	180	180	AT1G58210.1	AT1G58210	kinase interacting family protein	chrA10	C01	25431774	25432824	NA	NA
1493	152	193	leaf_number_I	BnaC01g33740D	chrA10	167	167	NA	NA	NA	chrA10	C01	32942935	32944485	NA	NA
1494	152	193	leaf_number_I	BnaC02g15030D	chrA10	177	177	AT5G52540.1	AT5G52540	Protein of unknown function (DUF819)	chrA10	C02	10526686	10528810	NA	NA
1495	152	193	leaf_number_I	BnaC02g16270D	chrA10	175	175	AT1G64970.1	AT1G64970	gamma-tocopherol methyltransferase	chrA10	C02	11894033	11896047	GO:0008152;GO:0008168	metabolic process;methyltransferase activity
1496	152	193	leaf_number_I	BnaC02g16510D	chrA10	177	177	AT1G65290.1	AT1G65290	mitochondrial acyl carrier protein 2	chrA10	C02	12014553	12015596	GO:0006633	fatty acid biosynthetic process
1497	152	193	leaf_number_I	BnaC02g23140D	chrA10	176	176	AT1G80380.2	AT1G80380	P-loop containing nucleoside triphosphate hydrolases superfamily protein	chrA10	C02	20153734	20156521	NA	NA
1498	152	193	leaf_number_I	BnaC02g25040D	chrA10	179	179	NA	NA	NA	chrA10	C02	22412130	22413054	NA	NA
1499	152	193	leaf_number_I	BnaC02g25080D	chrA10	175	175	AT1G78630.1	AT1G78630	Ribosomal protein L13 family protein	chrA10	C02	22451749	22453116	GO:0003735;GO:0005840;GO:0006412	structural constituent of ribosome;ribosome;translation
1500	152	193	leaf_number_I	BnaC02g27270D	chrA10	180	180	NA	NA	NA	chrA10	C02	25170587	25171828	GO:0005515	protein binding
1501	152	193	leaf_number_I	BnaC02g27710D	chrA10	175	175	AT4G01150.1	AT4G01150	unknown protein; FUNCTIONS IN: molecular_function unknown; INVOLVED IN: biological_process unknown; LOCATED IN: thylakoid, chloroplast thylakoid membrane, chloroplast, plastoglobule, chloroplast envelope; EXPRESSED IN: 23 plant structures; EXPRESSED DURING: 14 growth stages; BEST Arabidopsis thaliana protein match is: unknown protein (TAIR:AT4G38100.1); Has 323 Blast hits to 323 proteins in 59 sp…	chrA10	C02	25644160	25645288	NA	NA
1502	152	193	leaf_number_I	BnaC02g28980D	chrA10	175	175	AT4G11010.1	AT4G11010	nucleoside diphosphate kinase 3	chrA10	C02	28414659	28416611	GO:0004550;GO:0005524;GO:0006165;GO:0006183;GO:0006228;GO:0006241	nucleoside diphosphate kinase activity;ATP binding;nucleoside diphosphate phosphorylation;GTP biosynthetic process;UTP biosynthetic process;CTP biosynthetic process
1503	152	193	leaf_number_I	BnaC02g30550D	chrA10	177	177	NA	NA	NA	chrA10	C02	32355627	32356715	GO:0005507;GO:0009055	copper ion binding;electron carrier activity
1504	152	193	leaf_number_I	BnaC02g38800D	chrA10	173	173	AT5G48880.2	AT5G48880	peroxisomal 3-keto-acyl-CoA thiolase 2	chrA10	C02	41783404	41787189	GO:0003824;GO:0008152	catalytic activity;metabolic process
1505	152	193	leaf_number_I	BnaC02g48360D	chrA10	173	173	AT5G26860.1	AT5G26860	lon protease 1	chrA10	C02_random	4617333	4623234	GO:0000166;GO:0004176;GO:0004252;GO:0005524;GO:0006508;GO:0006515;GO:0017111	nucleotide binding;ATP-dependent peptidase activity;serine-type endopeptidase activity;ATP binding;proteolysis;misfolded or incompletely synthesized protein catabolic process;nucleoside-triphosphatase activity
1506	152	193	leaf_number_I	BnaC03g01260D	chrA10	173	173	NA	NA	NA	chrA10	C03	568500	568796	NA	NA
1507	152	193	leaf_number_I	BnaC03g02580D	chrA10	185	185	AT5G06390.1	AT5G06390	FASCICLIN-like arabinogalactan protein 17 precursor	chrA10	C03	1231172	1233226	NA	NA
1508	152	193	leaf_number_I	BnaC03g03360D	chrA10	181	181	NA	NA	NA	chrA10	C03	1613621	1614067	NA	NA
1509	152	193	leaf_number_I	BnaC03g15070D	chrA10	182	182	AT5G53350.1	AT5G53350	CLP protease regulatory subunit X	chrA10	C03	7467871	7470195	GO:0005524;GO:0006457;GO:0051082	ATP binding;protein folding;unfolded protein binding
1510	152	193	leaf_number_I	BnaC03g16120D	chrA10	176	176	AT5G51100.1	AT5G51100	Fe superoxide dismutase 2	chrA10	C03	8147576	8149520	GO:0004784;GO:0006801;GO:0046872;GO:0055114	superoxide dismutase activity;superoxide metabolic process;metal ion binding;oxidation-reduction process
1511	152	193	leaf_number_I	BnaC03g17300D	chrA10	179	179	AT2G31130.1	AT2G31130	unknown protein; Has 116 Blast hits to 113 proteins in 44 species: Archae - 0; Bacteria - 3; Metazoa - 21; Fungi - 2; Plants - 40; Viruses - 0; Other Eukaryotes - 50 (source: NCBI BLink).	chrA10	C03	8833075	8835199	NA	NA
1512	152	193	leaf_number_I	BnaC03g18410D	chrA10	180	180	AT2G32830.1	AT2G32830	phosphate transporter 1;5	chrA10	C03	9446975	9450304	GO:0005315;GO:0006817;GO:0016021;GO:0022857;GO:0055085	inorganic phosphate transmembrane transporter activity;phosphate ion transport;integral component of membrane;transmembrane transporter activity;transmembrane transport
1513	152	193	leaf_number_I	BnaC03g23530D	chrA10	179	179	AT2G41900.1	AT2G41900	CCCH-type zinc finger protein with ARM repeat domain	chrA10	C03	13114612	13117269	GO:0003676;GO:0005515;GO:0008270	nucleic acid binding;protein binding;zinc ion binding
1514	152	193	leaf_number_I	BnaC03g25880D	chrA10	188	188	AT2G46600.1	AT2G46600	Calcium-binding EF-hand family protein	chrA10	C03	14527786	14528271	GO:0005509	calcium ion binding
1515	152	193	leaf_number_I	BnaC03g32290D	chrA10	177	177	AT3G01790.1	AT3G01790	Ribosomal protein L13 family protein	chrA10	C03	19869285	19871026	GO:0003735;GO:0005840;GO:0006412	structural constituent of ribosome;ribosome;translation
1516	152	193	leaf_number_I	BnaC03g34950D	chrA10	174	174	AT3G06860.1	AT3G06860	multifunctional protein 2	chrA10	C03	21230822	21235581	GO:0000166;GO:0003824;GO:0003857;GO:0006631;GO:0008152;GO:0016491;GO:0050662;GO:0055114	nucleotide binding;catalytic activity;3-hydroxyacyl-CoA dehydrogenase activity;fatty acid metabolic process;metabolic process;oxidoreductase activity;coenzyme binding;oxidation-reduction process
1517	152	193	leaf_number_I	BnaC03g42240D	chrA10	169	169	NA	NA	NA	chrA10	C03	27040063	27041370	NA	NA
1518	152	193	leaf_number_I	BnaC03g49060D	chrA10	177	177	NA	NA	NA	chrA10	C03	33918892	33920067	GO:0003735;GO:0005622;GO:0005840;GO:0006412	structural constituent of ribosome;intracellular;ribosome;translation
1519	152	193	leaf_number_I	BnaC03g49940D	chrA10	180	180	AT5G64250.2	AT5G64250	Aldolase-type TIM barrel family protein	chrA10	C03	34750951	34753041	GO:0003824;GO:0018580;GO:0055114	catalytic activity;nitronate monooxygenase activity;oxidation-reduction process
1520	152	193	leaf_number_I	BnaC03g53110D	chrA10	173	173	AT3G48420.1	AT3G48420	Haloacid dehalogenase-like hydrolase (HAD) superfamily protein	chrA10	C03	38245076	38247190	GO:0016787	hydrolase activity
1521	152	193	leaf_number_I	BnaC03g54920D	chrA10	187	187	NA	NA	NA	chrA10	C03	43227013	43227534	NA	NA
1522	152	193	leaf_number_I	BnaC03g56370D	chrA10	177	177	NA	NA	NA	chrA10	C03	45686490	45687102	NA	NA
1523	152	193	leaf_number_I	BnaC03g59670D	chrA10	177	177	AT1G30380.1	AT1G30380	photosystem I subunit K	chrA10	C03	48943591	48944725	GO:0009522;GO:0015979;GO:0016020;GO:0016168	photosystem I;photosynthesis;membrane;chlorophyll binding
1524	152	193	leaf_number_I	BnaC03g62390D	chrA10	176	176	AT4G35600.2	AT4G35600	Protein kinase superfamily protein	chrA10	C03	51566356	51569491	GO:0004672;GO:0004674;GO:0004713;GO:0005524;GO:0006468	protein kinase activity;protein serine/threonine kinase activity;protein tyrosine kinase activity;ATP binding;protein phosphorylation
1525	152	193	leaf_number_I	BnaC03g65330D	chrA10	185	185	NA	NA	NA	chrA10	C03	55018584	55021686	NA	NA
1526	152	193	leaf_number_I	BnaC03g65700D	chrA10	173	173	AT4G34920.1	AT4G34920	PLC-like phosphodiesterases superfamily protein	chrA10	C03	55411719	55412941	GO:0006629;GO:0008081	lipid metabolic process;phosphoric diester hydrolase activity
1527	152	193	leaf_number_I	BnaC03g70990D	chrA10	177	177	AT1G56010.2	AT1G56010	NAC domain containing protein 1	chrA10	C03	60476145	60481228	GO:0003677	DNA binding
1528	152	193	leaf_number_I	BnaC03g72030D	chrA10	182	182	NA	NA	NA	chrA10	C03_random	485900	486124	NA	NA
1529	152	193	leaf_number_I	BnaC03g73200D	chrA10	180	180	AT4G02380.1	AT4G02380	senescence-associated gene 21	chrA10	C03_random	1368770	1369504	GO:0006950	response to stress
1530	152	193	leaf_number_I	BnaC03g73610D	chrA10	173	173	AT3G13080.1	AT3G13080	multidrug resistance-associated protein 3	chrA10	C03_random	1680241	1682625	GO:0000166;GO:0005524;GO:0006810;GO:0016021;GO:0016887;GO:0017111;GO:0055085	nucleotide binding;ATP binding;transport;integral component of membrane;ATPase activity;nucleoside-triphosphatase activity;transmembrane transport
1531	152	193	leaf_number_I	BnaC03g73620D	chrA10	173	173	AT3G13080.1	AT3G13080	multidrug resistance-associated protein 3	chrA10	C03_random	1682706	1684973	GO:0000166;GO:0005524;GO:0006810;GO:0016021;GO:0016887;GO:0017111;GO:0055085	nucleotide binding;ATP binding;transport;integral component of membrane;ATPase activity;nucleoside-triphosphatase activity;transmembrane transport
1532	152	193	leaf_number_I	BnaC03g74680D	chrA10	182	182	AT5G63550.2	AT5G63550	DEK domain-containing chromatin associated protein	chrA10	C03_random	2671253	2674224	GO:0003677	DNA binding
1533	152	193	leaf_number_I	BnaC03g74850D	chrA10	173	173	AT5G63190.1	AT5G63190	MA3 domain-containing protein	chrA10	C03_random	2881165	2884371	GO:0005488;GO:0016070	binding;RNA metabolic process
1534	152	193	leaf_number_I	BnaC03g75340D	chrA10	177	177	AT3G26060.2	AT3G26060	Thioredoxin superfamily protein	chrA10	C03_random	4013336	4014982	GO:0016209;GO:0016491;GO:0055114	antioxidant activity;oxidoreductase activity;oxidation-reduction process
1535	152	193	leaf_number_I	BnaC03g75590D	chrA10	188	188	NA	NA	NA	chrA10	C03_random	4325917	4326671	NA	NA
1536	152	193	leaf_number_I	BnaC03g75640D	chrA10	180	180	AT1G68140.1	AT1G68140	Protein of unknown function (DUF1644)	chrA10	C03_random	4360338	4362335	NA	NA
1537	152	193	leaf_number_I	BnaC04g00750D	chrA10	175	175	AT2G46680.1	AT2G46680	homeobox 7	chrA10	C04	632943	634187	GO:0000976;GO:0003677;GO:0003700;GO:0005634;GO:0043565	transcription regulatory region sequence-specific DNA binding;DNA binding;transcription factor activity, sequence-specific DNA binding;nucleus;sequence-specific DNA binding
1538	152	193	leaf_number_I	BnaC04g05260D	chrA10	177	177	AT2G40100.1	AT2G40100	light harvesting complex photosystem II	chrA10	C04	3728888	3731176	GO:0016020	membrane
1539	152	193	leaf_number_I	BnaC04g07160D	chrA10	187	187	AT2G38170.3	AT2G38170	cation exchanger 1	chrA10	C04	5331060	5334665	GO:0006812;GO:0006816;GO:0008324;GO:0015369;GO:0016021;GO:0055085	cation transport;calcium ion transport;cation transmembrane transporter activity;calcium:proton antiporter activity;integral component of membrane;transmembrane transport
1540	152	193	leaf_number_I	BnaC04g11710D	chrA10	193	193	AT2G32990.1	AT2G32990	glycosyl hydrolase 9B8	chrA10	C04	9155369	9158368	GO:0003824;GO:0005975	catalytic activity;carbohydrate metabolic process
1541	152	193	leaf_number_I	BnaC04g14160D	chrA10	177	177	AT2G29340.1	AT2G29340	NAD-dependent epimerase/dehydratase family protein	chrA10	C04	11543119	11544750	GO:0000166;GO:0008152;GO:0016491	nucleotide binding;metabolic process;oxidoreductase activity
1542	152	193	leaf_number_I	BnaC04g14710D	chrA10	182	182	AT5G27395.1	AT5G27395	Mitochondrial inner membrane translocase complex, subunit Tim44-related protein	chrA10	C04	12163371	12164202	NA	NA
1543	152	193	leaf_number_I	BnaC04g16470D	chrA10	183	183	NA	NA	NA	chrA10	C04	14539078	14540155	NA	NA
1544	152	193	leaf_number_I	BnaC04g17350D	chrA10	171	171	AT5G43120.1	AT5G43120	ARM-repeat/Tetratricopeptide repeat (TPR)-like protein	chrA10	C04	15600612	15602520	GO:0005515	protein binding
1545	152	193	leaf_number_I	BnaC04g20750D	chrA10	176	176	AT3G63260.1	AT3G63260	Protein kinase superfamily protein	chrA10	C04	21803587	21805755	GO:0004672;GO:0004674;GO:0004713;GO:0005524;GO:0006468	protein kinase activity;protein serine/threonine kinase activity;protein tyrosine kinase activity;ATP binding;protein phosphorylation
1546	152	193	leaf_number_I	BnaC04g28230D	chrA10	182	182	AT3G52390.2	AT3G52390	TatD related DNase	chrA10	C04	29683775	29687423	NA	NA
1547	152	193	leaf_number_I	BnaC04g29010D	chrA10	183	183	AT5G10390.1	AT5G10390	Histone superfamily protein	chrA10	C04	30323170	30323795	GO:0000786;GO:0003677;GO:0006334;GO:0046982	nucleosome;DNA binding;nucleosome assembly;protein heterodimerization activity
1548	152	193	leaf_number_I	BnaC04g29160D	chrA10	182	182	AT4G14000.1	AT4G14000	Putative methyltransferase family protein	chrA10	C04	30491331	30493143	NA	NA
1549	152	193	leaf_number_I	BnaC04g29670D	chrA10	177	177	AT5G35630.1	AT5G35630	glutamine synthetase 2	chrA10	C04	31248390	31251689	GO:0003824;GO:0004356;GO:0006542;GO:0006807	catalytic activity;glutamate-ammonia ligase activity;glutamine biosynthetic process;nitrogen compound metabolic process
1550	152	193	leaf_number_I	BnaC04g32810D	chrA10	180	180	AT5G40690.1	AT5G40690	CONTAINS InterPro DOMAIN/s: EF-Hand 1, calcium-binding site (InterPro:IPR018247); BEST Arabidopsis thaliana protein match is: unknown protein (TAIR:AT2G41730.1); Has 1807 Blast hits to 1807 proteins in 277 species: Archae - 0; Bacteria - 0; Metazoa - 736; Fungi - 347; Plants - 385; Viruses - 0; Other Eukaryotes - 339 (source: NCBI BLink).	chrA10	C04	34535102	34535971	NA	NA
1551	152	193	leaf_number_I	BnaC04g33430D	chrA10	177	177	AT2G21540.1	AT2G21540	SEC14-like 3	chrA10	C04	35061283	35064864	GO:0005215;GO:0005622;GO:0006810	transporter activity;intracellular;transport
1552	152	193	leaf_number_I	BnaC04g35060D	chrA10	182	182	AT2G22540.1	AT2G22540	K-box region and MADS-box transcription factor family protein	chrA10	C04	36478652	36481951	GO:0003677;GO:0003700;GO:0005634;GO:0046983	DNA binding;transcription factor activity, sequence-specific DNA binding;nucleus;protein dimerization activity
1553	152	193	leaf_number_I	BnaC04g36160D	chrA10	187	187	NA	NA	NA	chrA10	C04	37709852	37711907	GO:0004672;GO:0004713;GO:0005524;GO:0006468;GO:0016998	protein kinase activity;protein tyrosine kinase activity;ATP binding;protein phosphorylation;cell wall macromolecule catabolic process
1554	152	193	leaf_number_I	BnaC04g39030D	chrA10	182	182	AT3G57020.1	AT3G57020	Calcium-dependent phosphotriesterase superfamily protein	chrA10	C04	40104820	40106971	GO:0009058;GO:0016844	biosynthetic process;strictosidine synthase activity
1555	152	193	leaf_number_I	BnaC04g40870D	chrA10	183	183	AT2G30100.1	AT2G30100	pentatricopeptide (PPR) repeat-containing protein	chrA10	C04	41679823	41681871	NA	NA
1556	152	193	leaf_number_I	BnaC04g41050D	chrA10	173	173	AT2G30250.1	AT2G30250	WRKY DNA-binding protein 25	chrA10	C04	41804951	41806526	GO:0003700;GO:0043565	transcription factor activity, sequence-specific DNA binding;sequence-specific DNA binding
1557	152	193	leaf_number_I	BnaC04g41120D	chrA10	178	178	AT2G30490.1	AT2G30490	cinnamate-4-hydroxylase	chrA10	C04	41906136	41908681	GO:0005506;GO:0009055;GO:0020037;GO:0055114	iron ion binding;electron carrier activity;heme binding;oxidation-reduction process
1558	152	193	leaf_number_I	BnaC04g43770D	chrA10	169	169	AT2G33350.1	AT2G33350	CCT motif family protein	chrA10	C04	44055181	44058662	GO:0005515	protein binding
1559	152	193	leaf_number_I	BnaC04g45720D	chrA10	188	188	AT2G38170.3	AT2G38170	cation exchanger 1	chrA10	C04	45332213	45336193	GO:0006812;GO:0006816;GO:0008324;GO:0015369;GO:0016021;GO:0055085	cation transport;calcium ion transport;cation transmembrane transporter activity;calcium:proton antiporter activity;integral component of membrane;transmembrane transport
1560	152	193	leaf_number_I	BnaC04g45750D	chrA10	176	176	NA	NA	NA	chrA10	C04	45353315	45353959	NA	NA
1561	152	193	leaf_number_I	BnaC04g46930D	chrA10	176	176	AT2G40270.1	AT2G40270	Protein kinase family protein	chrA10	C04	46074783	46077725	GO:0004672;GO:0004713;GO:0005524;GO:0006468	protein kinase activity;protein tyrosine kinase activity;ATP binding;protein phosphorylation
1562	152	193	leaf_number_I	BnaC04g47640D	chrA10	180	180	AT2G41380.1	AT2G41380	S-adenosyl-L-methionine-dependent methyltransferases superfamily protein	chrA10	C04	46630652	46631896	GO:0008152;GO:0008168	metabolic process;methyltransferase activity
1563	152	193	leaf_number_I	BnaC04g49630D	chrA10	167	167	AT2G44450.1	AT2G44450	beta glucosidase 15	chrA10	C04	47594760	47600886	GO:0003824;GO:0005975	catalytic activity;carbohydrate metabolic process
1564	152	193	leaf_number_I	BnaC04g50970D	chrA10	180	180	AT2G46680.1	AT2G46680	homeobox 7	chrA10	C04	48365181	48366411	GO:0003677;GO:0003700;GO:0005634;GO:0043565	DNA binding;transcription factor activity, sequence-specific DNA binding;nucleus;sequence-specific DNA binding
1565	152	193	leaf_number_I	BnaC04g55720D	chrA10	177	177	AT4G13670.1	AT4G13670	plastid transcriptionally active 5	chrA10	C04_random	3381249	3383732	GO:0031072;GO:0051082	heat shock protein binding;unfolded protein binding
1566	152	193	leaf_number_I	BnaC04g55960D	chrA10	174	174	AT5G37540.1	AT5G37540	Eukaryotic aspartyl protease family protein	chrA10	C04_random	3628580	3630200	GO:0004190;GO:0006508	aspartic-type endopeptidase activity;proteolysis
1567	152	193	leaf_number_I	BnaC05g04630D	chrA10	164	164	AT1G06720.1	AT1G06720	P-loop containing nucleoside triphosphate hydrolases superfamily protein	chrA10	C05	2267279	2273036	GO:0003924;GO:0005525;GO:0005634;GO:0042254	GTPase activity;GTP binding;nucleus;ribosome biogenesis
1568	152	193	leaf_number_I	BnaC05g05150D	chrA10	174	174	AT1G07370.1	AT1G07370	proliferating cellular nuclear antigen 1	chrA10	C05	2502317	2502896	GO:0003677;GO:0006275;GO:0030337;GO:0043626	DNA binding;regulation of DNA replication;DNA polymerase processivity factor activity;PCNA complex
1569	152	193	leaf_number_I	BnaC05g06190D	chrA10	176	176	AT1G08540.1	AT1G08540	RNApolymerase sigma subunit 2	chrA10	C05	3048192	3051484	GO:0003677;GO:0003700;GO:0016987	DNA binding;transcription factor activity, sequence-specific DNA binding;sigma factor activity
1570	152	193	leaf_number_I	BnaC05g06650D	chrA10	173	173	AT1G09155.1	AT1G09155	phloem protein 2-B15	chrA10	C05	3281248	3282283	GO:0005515	protein binding
1571	152	193	leaf_number_I	BnaC05g11220D	chrA10	176	176	AT1G14980.1	AT1G14980	chaperonin 10	chrA10	C05	6594713	6595633	GO:0005524;GO:0005737;GO:0006457	ATP binding;cytoplasm;protein folding
1572	152	193	leaf_number_I	BnaC05g11830D	chrA10	190	190	AT1G15480.1	AT1G15480	Tetratricopeptide repeat (TPR)-like superfamily protein	chrA10	C05	6848954	6851037	GO:0005515	protein binding
1573	152	193	leaf_number_I	BnaC05g12590D	chrA10	176	176	NA	NA	NA	chrA10	C05	7346572	7347085	NA	NA
1574	152	193	leaf_number_I	BnaC05g14260D	chrA10	180	180	AT1G18580.1	AT1G18580	galacturonosyltransferase 11	chrA10	C05	8297431	8301214	NA	NA
1575	152	193	leaf_number_I	BnaC05g15870D	chrA10	177	177	AT1G20560.1	AT1G20560	acyl activating enzyme 1	chrA10	C05	9663726	9665733	GO:0003824;GO:0008152	catalytic activity;metabolic process
1576	152	193	leaf_number_I	BnaC05g22340D	chrA10	174	174	AT1G29320.1	AT1G29320	Transducin/WD40 repeat-like superfamily protein	chrA10	C05	16208668	16210897	GO:0005515	protein binding
1577	152	193	leaf_number_I	BnaC05g23270D	chrA10	176	176	AT1G30380.1	AT1G30380	photosystem I subunit K	chrA10	C05	17439140	17440268	GO:0009522;GO:0015979;GO:0016020;GO:0016168	photosystem I;photosynthesis;membrane;chlorophyll binding
1578	152	193	leaf_number_I	BnaC05g24600D	chrA10	176	176	AT1G32470.1	AT1G32470	Single hybrid motif superfamily protein	chrA10	C05	19071759	19072871	GO:0005960;GO:0006546;GO:0019464	glycine cleavage complex;glycine catabolic process;glycine decarboxylation via glycine cleavage system
1579	152	193	leaf_number_I	BnaC05g28570D	chrA10	176	176	AT1G32470.1	AT1G32470	Single hybrid motif superfamily protein	chrA10	C05	26792282	26793279	GO:0005960;GO:0006546;GO:0019464	glycine cleavage complex;glycine catabolic process;glycine decarboxylation via glycine cleavage system
1580	152	193	leaf_number_I	BnaC05g29820D	chrA10	190	190	AT3G22690.1	AT3G22690	CONTAINS InterPro DOMAIN/s: Protein of unknown function DUF1685 (InterPro:IPR012881), Pentatricopeptide repeat (InterPro:IPR002885); BEST Arabidopsis thaliana protein match is: Tetratricopeptide repeat (TPR)-like superfamily protein (TAIR:AT2G29760.1); Has 49784 Blast hits to 14716 proteins in 280 species: Archae - 2; Bacteria - 10; Metazoa - 107; Fungi - 167; Plants - 48594; Viruses - 0; Other E…	chrA10	C05	28691194	28693725	GO:0005515	protein binding
1581	152	193	leaf_number_I	BnaC05g31840D	chrA10	180	180	AT3G20250.1	AT3G20250	pumilio 5	chrA10	C05	31219347	31223585	GO:0003723;GO:0005488	RNA binding;binding
1582	152	193	leaf_number_I	BnaC05g32840D	chrA10	182	182	AT3G19820.1	AT3G19820	cell elongation protein / DWARF1 / DIMINUTO (DIM)	chrA10	C05	32337373	32339932	GO:0003824;GO:0008762;GO:0016491;GO:0050660;GO:0055114	catalytic activity;UDP-N-acetylmuramate dehydrogenase activity;oxidoreductase activity;flavin adenine dinucleotide binding;oxidation-reduction process
1583	152	193	leaf_number_I	BnaC05g38740D	chrA10	183	183	AT3G14840.2	AT3G14840	Leucine-rich repeat transmembrane protein kinase	chrA10	C05	37335875	37344078	GO:0004672;GO:0004674;GO:0004713;GO:0005515;GO:0005524;GO:0006468	protein kinase activity;protein serine/threonine kinase activity;protein tyrosine kinase activity;protein binding;ATP binding;protein phosphorylation
1584	152	193	leaf_number_I	BnaC05g51320D	chrA10	183	183	AT1G32930.1	AT1G32930	Galactosyltransferase family protein	chrA10	C05_random	2299187	2306509	GO:0006486;GO:0008378;GO:0016020	protein glycosylation;galactosyltransferase activity;membrane
1585	152	193	leaf_number_I	BnaC06g00260D	chrA10	183	183	AT1G47128.1	AT1G47128	Granulin repeat cysteine protease family protein	chrA10	C06	437872	440423	GO:0006508;GO:0008234	proteolysis;cysteine-type peptidase activity
1586	152	193	leaf_number_I	BnaC06g11860D	chrA10	175	175	AT5G35220.1	AT5G35220	Peptidase M50 family protein	chrA10	C06	14000197	14001057	NA	NA
1587	152	193	leaf_number_I	BnaC06g14820D	chrA10	173	173	AT3G53540.1	AT3G53540	unknown protein; LOCATED IN: plasma membrane; EXPRESSED IN: 24 plant structures; EXPRESSED DURING: 14 growth stages; CONTAINS InterPro DOMAIN/s: Protein of unknown function DUF3741 (InterPro:IPR022212); BEST Arabidopsis thaliana protein match is: Protein of unknown function (DUF3741) (TAIR:AT4G28760.2); Has 1710 Blast hits to 868 proteins in 206 species: Archae - 2; Bacteria - 409; Metazoa - 304;…	chrA10	C06	17535406	17539097	NA	NA
1588	152	193	leaf_number_I	BnaC06g25110D	chrA10	177	177	AT1G69890.1	AT1G69890	Protein of unknown function (DUF569)	chrA10	C06	26652389	26653675	NA	NA
1589	152	193	leaf_number_I	BnaC06g25390D	chrA10	177	177	AT1G69310.1	AT1G69310	WRKY DNA-binding protein 57	chrA10	C06	27030319	27032321	GO:0003700;GO:0043565	transcription factor activity, sequence-specific DNA binding;sequence-specific DNA binding
1590	152	193	leaf_number_I	BnaC06g29980D	chrA10	182	182	AT1G69120.1	AT1G69120	K-box region and MADS-box transcription factor family protein	chrA10	C06	30792050	30795879	GO:0003677;GO:0003700;GO:0005634;GO:0046983	DNA binding;transcription factor activity, sequence-specific DNA binding;nucleus;protein dimerization activity
1591	152	193	leaf_number_I	BnaC06g30230D	chrA10	193	193	AT3G29320.1	AT3G29320	Glycosyl transferase, family 35	chrA10	C06	31045997	31046484	GO:0005975;GO:0008184	carbohydrate metabolic process;glycogen phosphorylase activity
1592	152	193	leaf_number_I	BnaC06g36470D	chrA10	167	167	AT1G75800.1	AT1G75800	Pathogenesis-related thaumatin superfamily protein	chrA10	C06	34989679	34991593	NA	NA
1593	152	193	leaf_number_I	BnaC06g37560D	chrA10	182	182	AT1G76740.1	AT1G76740	unknown protein; BEST Arabidopsis thaliana protein match is: unknown protein (TAIR:AT1G76840.1); Has 3683 Blast hits to 2942 proteins in 407 species: Archae - 9; Bacteria - 440; Metazoa - 1472; Fungi - 269; Plants - 192; Viruses - 8; Other Eukaryotes - 1293 (source: NCBI BLink).	chrA10	C06	35525137	35532501	NA	NA
1594	152	193	leaf_number_I	BnaC06g38300D	chrA10	166	166	AT1G77760.1	AT1G77760	nitrate reductase 1	chrA10	C06	35923408	35926713	GO:0005506;GO:0009055;GO:0016491;GO:0020037;GO:0030151;GO:0042128;GO:0043546;GO:0046872;GO:0050660;GO:0055114	iron ion binding;electron carrier activity;oxidoreductase activity;heme binding;molybdenum ion binding;nitrate assimilation;molybdopterin cofactor binding;metal ion binding;flavin adenine dinucleotide binding;oxidation-reduction process
1595	152	193	leaf_number_I	BnaC07g00280D	chrA10	169	169	NA	NA	NA	chrA10	C07	522658	524284	GO:0003755;GO:0006457	peptidyl-prolyl cis-trans isomerase activity;protein folding
1596	152	193	leaf_number_I	BnaC07g07910D	chrA10	180	180	AT3G23600.1	AT3G23600	alpha/beta-Hydrolases superfamily protein	chrA10	C07	12760795	12764056	GO:0016787	hydrolase activity
1597	152	193	leaf_number_I	BnaC07g08000D	chrA10	172	172	AT2G26230.1	AT2G26230	uricase / urate oxidase / nodulin 35, putative	chrA10	C07	12890949	12893387	GO:0004846;GO:0006144;GO:0055114	urate oxidase activity;purine nucleobase metabolic process;oxidation-reduction process
1598	152	193	leaf_number_I	BnaC07g08660D	chrA10	177	177	AT1G30960.1	AT1G30960	GTP-binding family protein	chrA10	C07	13673030	13675005	GO:0003723;GO:0005525;GO:0005622	RNA binding;GTP binding;intracellular
1599	152	193	leaf_number_I	BnaC07g11320D	chrA10	180	180	NA	NA	NA	chrA10	C07	16995435	16996629	NA	NA
1600	152	193	leaf_number_I	BnaC07g11560D	chrA10	173	173	AT1G27600.1	AT1G27600	Nucleotide-diphospho-sugar transferases superfamily protein	chrA10	C07	17100056	17102441	GO:0015018;GO:0016020	galactosylgalactosylxylosylprotein 3-beta-glucuronosyltransferase activity;membrane
1601	152	193	leaf_number_I	BnaC07g15720D	chrA10	182	182	AT2G48020.2	AT2G48020	Major facilitator superfamily protein	chrA10	C07	21682690	21685915	GO:0005215;GO:0006810;GO:0016020;GO:0016021;GO:0022857;GO:0022891;GO:0055085	transporter activity;transport;membrane;integral component of membrane;transmembrane transporter activity;substrate-specific transmembrane transporter activity;transmembrane transport
1602	152	193	leaf_number_I	BnaC07g16350D	chrA10	188	188	AT5G67030.1	AT5G67030	zeaxanthin epoxidase (ZEP) (ABA1)	chrA10	C07	22308238	22311948	GO:0005515;GO:0008152;GO:0009507;GO:0009540;GO:0009688;GO:0016020;GO:0016491;GO:0055114	protein binding;metabolic process;chloroplast;zeaxanthin epoxidase [overall] activity;abscisic acid biosynthetic process;membrane;oxidoreductase activity;oxidation-reduction process
1603	152	193	leaf_number_I	BnaC07g18200D	chrA10	177	177	AT5G44790.1	AT5G44790	copper-exporting ATPase / responsive-to-antagonist 1 / copper-transporting ATPase (RAN1)	chrA10	C07	24784859	24788931	GO:0000166;GO:0005507;GO:0006812;GO:0006825;GO:0016021;GO:0019829;GO:0030001;GO:0043682;GO:0046872	nucleotide binding;copper ion binding;cation transport;copper ion transport;integral component of membrane;cation-transporting ATPase activity;metal ion transport;copper-transporting ATPase activity;metal ion binding
1604	152	193	leaf_number_I	BnaC07g20310D	chrA10	176	176	AT5G47560.1	AT5G47560	tonoplast dicarboxylate transporter	chrA10	C07	26981061	26986193	GO:0005215;GO:0006814;GO:0016020;GO:0055085	transporter activity;sodium ion transport;membrane;transmembrane transport
1605	152	193	leaf_number_I	BnaC07g21270D	chrA10	175	175	AT2G01850.1	AT2G01850	endoxyloglucan transferase A3	chrA10	C07	27924320	27926617	GO:0005618;GO:0005975;GO:0006073;GO:0016762;GO:0048046	cell wall;carbohydrate metabolic process;cellular glucan metabolic process;xyloglucan:xyloglucosyl transferase activity;apoplast
1606	152	193	leaf_number_I	BnaC07g21830D	chrA10	183	183	AT2G02710.1	AT2G02710	PAS/LOV protein B	chrA10	C07	28417504	28419711	GO:0000155;GO:0000160;GO:0004871;GO:0007165	phosphorelay sensor kinase activity;phosphorelay signal transduction system;signal transducer activity;signal transduction
1607	152	193	leaf_number_I	BnaC07g22240D	chrA10	176	176	AT2G03340.1	AT2G03340	WRKY DNA-binding protein 3	chrA10	C07	28773501	28775930	GO:0003700;GO:0043565	transcription factor activity, sequence-specific DNA binding;sequence-specific DNA binding
1608	152	193	leaf_number_I	BnaC07g22750D	chrA10	176	176	AT3G25585.2	AT3G25585	aminoalcoholphosphotransferase	chrA10	C07	29212396	29215570	GO:0008654;GO:0016020	phospholipid biosynthetic process;membrane
1609	152	193	leaf_number_I	BnaC07g27140D	chrA10	173	173	AT5G49330.1	AT5G49330	myb domain protein 111	chrA10	C07	32745845	32747702	GO:0003677;GO:0003682	DNA binding;chromatin binding
1610	152	193	leaf_number_I	BnaC07g31340D	chrA10	158	158	AT5G61590.1	AT5G61590	Integrase-type DNA-binding superfamily protein	chrA10	C07	35472541	35473453	GO:0003677;GO:0003700	DNA binding;transcription factor activity, sequence-specific DNA binding
1611	152	193	leaf_number_I	BnaC07g31350D	chrA10	182	182	AT5G61600.1	AT5G61600	ethylene response factor 104	chrA10	C07	35474251	35475179	GO:0003677;GO:0003700	DNA binding;transcription factor activity, sequence-specific DNA binding
1612	152	193	leaf_number_I	BnaC07g33860D	chrA10	175	175	NA	NA	NA	chrA10	C07	36844533	36845516	NA	NA
1613	152	193	leaf_number_I	BnaC07g35250D	chrA10	180	180	AT4G18360.1	AT4G18360	Aldolase-type TIM barrel family protein	chrA10	C07	37715930	37718452	GO:0003824;GO:0010181;GO:0016491;GO:0055114	catalytic activity;FMN binding;oxidoreductase activity;oxidation-reduction process
1614	152	193	leaf_number_I	BnaC07g38850D	chrA10	182	182	AT4G24250.1	AT4G24250	Seven transmembrane MLO family protein	chrA10	C07	40024577	40027370	GO:0008219;GO:0016021	cell death;integral component of membrane
1615	152	193	leaf_number_I	BnaC07g39090D	chrA10	173	173	AT4G24770.1	AT4G24770	31-kDa RNA binding protein	chrA10	C07	40168577	40170401	GO:0000166;GO:0003676	nucleotide binding;nucleic acid binding
1616	152	193	leaf_number_I	BnaC07g41250D	chrA10	175	175	AT4G28400.1	AT4G28400	Protein phosphatase 2C family protein	chrA10	C07	41209491	41211338	GO:0003824	catalytic activity
1617	152	193	leaf_number_I	BnaC07g43540D	chrA10	177	177	AT4G31870.1	AT4G31870	glutathione peroxidase 7	chrA10	C07	42548055	42550137	GO:0004602;GO:0006979;GO:0055114	glutathione peroxidase activity;response to oxidative stress;oxidation-reduction process
1618	152	193	leaf_number_I	BnaC07g43630D	chrA10	176	176	AT4G32020.1	AT4G32020	unknown protein; FUNCTIONS IN: molecular_function unknown; INVOLVED IN: biological_process unknown; LOCATED IN: chloroplast; EXPRESSED IN: 24 plant structures; EXPRESSED DURING: 15 growth stages; BEST Arabidopsis thaliana protein match is: unknown protein (TAIR:AT2G25250.1); Has 65 Blast hits to 65 proteins in 19 species: Archae - 0; Bacteria - 0; Metazoa - 3; Fungi - 8; Plants - 54; Viruses - 0;…	chrA10	C07	42605494	42606608	NA	NA
1619	152	193	leaf_number_I	BnaC07g43660D	chrA10	180	180	AT4G32070.1	AT4G32070	Octicosapeptide/Phox/Bem1p (PB1) domain-containing protein / tetratricopeptide repeat (TPR)-containing protein	chrA10	C07	42613168	42615480	GO:0005515	protein binding
1620	152	193	leaf_number_I	BnaC07g46420D	chrA10	179	179	AT4G37050.1	AT4G37050	PATATIN-like protein 4	chrA10	C07	44052597	44055048	GO:0006629;GO:0008152	lipid metabolic process;metabolic process
1621	152	193	leaf_number_I	BnaC07g46480D	chrA10	180	180	AT4G37370.1	AT4G37370	cytochrome P450, family 81, subfamily D, polypeptide 8	chrA10	C07	44102358	44104803	GO:0005506;GO:0009055;GO:0020037;GO:0055114	iron ion binding;electron carrier activity;heme binding;oxidation-reduction process
1622	152	193	leaf_number_I	BnaC07g46650D	chrA10	177	177	AT4G37630.1	AT4G37630	cyclin d5;1	chrA10	C07	44176391	44178158	NA	NA
1623	152	193	leaf_number_I	BnaC07g47650D	chrA10	187	187	AT4G38620.1	AT4G38620	myb domain protein 4	chrA10	C07	44745987	44747366	GO:0003677;GO:0003682	DNA binding;chromatin binding
1624	152	193	leaf_number_I	BnaC07g48400D	chrA10	173	173	AT1G22400.1	AT1G22400	UDP-Glycosyltransferase superfamily protein	chrA10	C07_random	1000571	1002159	GO:0008152	metabolic process
1625	152	193	leaf_number_I	BnaC08g00870D	chrA10	176	176	AT1G04650.1	AT1G04650	unknown protein; Has 30201 Blast hits to 17322 proteins in 780 species: Archae - 12; Bacteria - 1396; Metazoa - 17338; Fungi - 3422; Plants - 5037; Viruses - 0; Other Eukaryotes - 2996 (source: NCBI BLink).	chrA10	C08	608461	612553	NA	NA
1626	152	193	leaf_number_I	BnaC08g03600D	chrA10	177	177	AT1G48350.1	AT1G48350	Ribosomal L18p/L5e family protein	chrA10	C08	3472031	3473123	GO:0003735;GO:0005622;GO:0005840;GO:0006412	structural constituent of ribosome;intracellular;ribosome;translation
1627	152	193	leaf_number_I	BnaC08g11300D	chrA10	158	158	AT4G18220.1	AT4G18220	Drug/metabolite transporter superfamily protein	chrA10	C08	16724511	16725872	NA	NA
1628	152	193	leaf_number_I	BnaC08g11620D	chrA10	183	183	AT4G24290.2	AT4G24290	MAC/Perforin domain-containing protein	chrA10	C08	16928265	16932050	NA	NA
1629	152	193	leaf_number_I	BnaC08g18620D	chrA10	176	176	AT1G19150.1	AT1G19150	photosystem I light harvesting complex gene 6	chrA10	C08	21692476	21693699	GO:0016020	membrane
1630	152	193	leaf_number_I	BnaC08g20040D	chrA10	171	171	AT1G21920.1	AT1G21920	Histone H3 K4-specific methyltransferase SET7/9 family protein	chrA10	C08	22816628	22818521	NA	NA
1631	152	193	leaf_number_I	BnaC08g21570D	chrA10	180	180	AT3G50120.1	AT3G50120	Plant protein of unknown function (DUF247)	chrA10	C08	24370892	24373233	NA	NA
1632	152	193	leaf_number_I	BnaC08g27100D	chrA10	174	174	AT3G56170.1	AT3G56170	Ca-2+ dependent nuclease	chrA10	C08	28245845	28247938	GO:0000166;GO:0003676;GO:0004518;GO:0004812;GO:0005524;GO:0005737;GO:0006418	nucleotide binding;nucleic acid binding;nuclease activity;aminoacyl-tRNA ligase activity;ATP binding;cytoplasm;tRNA aminoacylation for protein translation
1633	152	193	leaf_number_I	BnaC08g33420D	chrA10	173	173	AT2G25530.1	AT2G25530	AFG1-like ATPase family protein	chrA10	C08	31883154	31885929	GO:0005524	ATP binding
1634	152	193	leaf_number_I	BnaC08g40310D	chrA10	173	173	AT1G13470.1	AT1G13470	Protein of unknown function (DUF1262)	chrA10	C08	35588717	35590739	GO:0009405	pathogenesis
1635	152	193	leaf_number_I	BnaC08g40850D	chrA10	177	177	AT1G12900.1	AT1G12900	glyceraldehyde 3-phosphate dehydrogenase A subunit 2	chrA10	C08	35863233	35865234	GO:0000166;GO:0006006;GO:0050661;GO:0051287;GO:0055114	nucleotide binding;glucose metabolic process;NADP binding;NAD binding;oxidation-reduction process
1636	152	193	leaf_number_I	BnaC08g48150D	chrA10	174	174	AT4G17550.1	AT4G17550	Major facilitator superfamily protein	chrA10	C08_random	3176816	3178746	GO:0016021;GO:0055085	integral component of membrane;transmembrane transport
1637	152	193	leaf_number_I	BnaC09g00510D	chrA10	182	182	AT4G03140.1	AT4G03140	NAD(P)-binding Rossmann-fold superfamily protein	chrA10	C09	255759	257855	GO:0000166;GO:0008152;GO:0016491	nucleotide binding;metabolic process;oxidoreductase activity
1638	152	193	leaf_number_I	BnaC09g01160D	chrA10	164	164	NA	NA	NA	chrA10	C09	691231	692002	NA	NA
1639	152	193	leaf_number_I	BnaC09g05150D	chrA10	183	183	AT5G61060.2	AT5G61060	histone deacetylase 5	chrA10	C09	3025125	3029066	NA	NA
1640	152	193	leaf_number_I	BnaC09g06700D	chrA10	183	183	AT5G64810.1	AT5G64810	WRKY DNA-binding protein 51	chrA10	C09	4120851	4122042	GO:0003700;GO:0043565	transcription factor activity, sequence-specific DNA binding;sequence-specific DNA binding
1641	152	193	leaf_number_I	BnaC09g06780D	chrA10	160	160	AT5G65110.1	AT5G65110	acyl-CoA oxidase 2	chrA10	C09	4179633	4183039	GO:0003995;GO:0003997;GO:0005777;GO:0006631;GO:0006635;GO:0008152;GO:0050660;GO:0055114	acyl-CoA dehydrogenase activity;acyl-CoA oxidase activity;peroxisome;fatty acid metabolic process;fatty acid beta-oxidation;metabolic process;flavin adenine dinucleotide binding;oxidation-reduction process
1642	152	193	leaf_number_I	BnaC09g11360D	chrA10	182	182	AT1G63640.1	AT1G63640	P-loop nucleoside triphosphate hydrolases superfamily protein with CH (Calponin Homology) domain	chrA10	C09	7929485	7936144	GO:0003777;GO:0005515;GO:0005524;GO:0005875;GO:0007018	microtubule motor activity;protein binding;ATP binding;microtubule associated complex;microtubule-based movement
1643	152	193	leaf_number_I	BnaC09g17940D	chrA10	174	174	AT5G44130.1	AT5G44130	FASCICLIN-like arabinogalactan protein 13 precursor	chrA10	C09	14626180	14626699	NA	NA
1644	152	193	leaf_number_I	BnaC09g18280D	chrA10	180	180	AT5G44730.2	AT5G44730	Haloacid dehalogenase-like hydrolase (HAD) superfamily protein	chrA10	C09	15066557	15068034	GO:0008152;GO:0008967	metabolic process;phosphoglycolate phosphatase activity
1645	152	193	leaf_number_I	BnaC09g20370D	chrA10	180	180	AT5G47720.2	AT5G47720	Thiolase family protein	chrA10	C09	17377299	17380466	GO:0003824;GO:0008152	catalytic activity;metabolic process
1646	152	193	leaf_number_I	BnaC09g22400D	chrA10	193	193	AT4G04960.1	AT4G04960	Concanavalin A-like lectin protein kinase family protein	chrA10	C09	19703689	19705869	GO:0004672;GO:0004674;GO:0004713;GO:0005524;GO:0006468;GO:0030246	protein kinase activity;protein serine/threonine kinase activity;protein tyrosine kinase activity;ATP binding;protein phosphorylation;carbohydrate binding
1647	152	193	leaf_number_I	BnaC09g22920D	chrA10	180	180	AT4G04180.1	AT4G04180	P-loop containing nucleoside triphosphate hydrolases superfamily protein	chrA10	C09	20248494	20252020	GO:0000166;GO:0005524;GO:0017111	nucleotide binding;ATP binding;nucleoside-triphosphatase activity
1648	152	193	leaf_number_I	BnaC09g24540D	chrA10	176	176	AT4G10310.1	AT4G10310	high-affinity K+ transporter 1	chrA10	C09	22708285	22712330	GO:0006812;GO:0008324;GO:0055085	cation transport;cation transmembrane transporter activity;transmembrane transport
1649	152	193	leaf_number_I	BnaC09g27500D	chrA10	169	169	NA	NA	NA	chrA10	C09	29334975	29337906	NA	NA
1650	152	193	leaf_number_I	BnaC09g30910D	chrA10	177	177	AT5G54600.1	AT5G54600	Translation protein SH3-like family protein	chrA10	C09	33932024	33933269	GO:0003735;GO:0005622;GO:0005840;GO:0006412	structural constituent of ribosome;intracellular;ribosome;translation
1651	152	193	leaf_number_I	BnaC09g33630D	chrA10	174	174	AT5G58110.1	AT5G58110	chaperone binding;ATPase activators	chrA10	C09	36899692	36901778	GO:0001671;GO:0051087	ATPase activator activity;chaperone binding
1652	152	193	leaf_number_I	BnaC09g34690D	chrA10	158	158	NA	NA	NA	chrA10	C09	38197261	38200084	NA	NA
1653	152	193	leaf_number_I	BnaC09g36790D	chrA10	154	154	AT5G21100.1	AT5G21100	Plant L-ascorbate oxidase	chrA10	C09	40202729	40206507	GO:0005507;GO:0005576;GO:0016491;GO:0055114	copper ion binding;extracellular region;oxidoreductase activity;oxidation-reduction process
1654	152	193	leaf_number_I	BnaC09g41130D	chrA10	176	176	AT5G16715.1	AT5G16715	ATP binding;valine-tRNA ligases;aminoacyl-tRNA ligases;nucleotide binding;ATP binding;aminoacyl-tRNA ligases	chrA10	C09	43253510	43262344	GO:0000166;GO:0002161;GO:0004812;GO:0004832;GO:0005515;GO:0005524;GO:0005737;GO:0006418;GO:0006438	nucleotide binding;aminoacyl-tRNA editing activity;aminoacyl-tRNA ligase activity;valine-tRNA ligase activity;protein binding;ATP binding;cytoplasm;tRNA aminoacylation for protein translation;valyl-tRNA aminoacylation
1655	152	193	leaf_number_I	BnaC09g41800D	chrA10	175	175	AT5G16040.1	AT5G16040	Regulator of chromosome condensation (RCC1) family protein	chrA10	C09	43648719	43651300	NA	NA
1656	152	193	leaf_number_I	BnaC09g42910D	chrA10	152	152	AT5G14580.1	AT5G14580	polyribonucleotide nucleotidyltransferase, putative	chrA10	C09	44257441	44262332	GO:0000175;GO:0003723;GO:0004654;GO:0006396;GO:0006402	3'-5'-exoribonuclease activity;RNA binding;polyribonucleotide nucleotidyltransferase activity;RNA processing;mRNA catabolic process
1657	152	193	leaf_number_I	BnaC09g44190D	chrA10	167	167	AT5G12840.1	AT5G12840	nuclear factor Y, subunit A1	chrA10	C09	45143706	45146146	GO:0003677;GO:0003700;GO:0005634;GO:0016602	DNA binding;transcription factor activity, sequence-specific DNA binding;nucleus;CCAAT-binding factor complex
1658	152	193	leaf_number_I	BnaC09g44200D	chrA10	179	179	AT5G12480.1	AT5G12480	calmodulin-domain protein kinase 7	chrA10	C09	45146356	45149243	GO:0004672;GO:0004674;GO:0004713;GO:0005509;GO:0005524;GO:0006468	protein kinase activity;protein serine/threonine kinase activity;protein tyrosine kinase activity;calcium ion binding;ATP binding;protein phosphorylation
1659	152	193	leaf_number_I	BnaC09g44310D	chrA10	152	152	AT5G12430.1	AT5G12430	Heat shock protein DnaJ with tetratricopeptide repeat	chrA10	C09	45199868	45205778	GO:0005515	protein binding
1660	152	193	leaf_number_I	BnaC09g44480D	chrA10	166	166	AT5G12230.1	AT5G12230	MED19A; BEST Arabidopsis thaliana protein match is: unknown protein (TAIR:AT5G19480.2); Has 1807 Blast hits to 1807 proteins in 277 species: Archae - 0; Bacteria - 0; Metazoa - 736; Fungi - 347; Plants - 385; Viruses - 0; Other Eukaryotes - 339 (source: NCBI BLink).	chrA10	C09	45278098	45280525	NA	NA
1661	152	193	leaf_number_I	BnaC09g44560D	chrA10	165	165	AT5G12120.1	AT5G12120	Ubiquitin-associated/translation elongation factor EF1B protein	chrA10	C09	45324514	45326886	NA	NA
1662	152	193	leaf_number_I	BnaC09g44740D	chrA10	158	158	AT5G11880.1	AT5G11880	Pyridoxal-dependent decarboxylase family protein	chrA10	C09	45416127	45418235	GO:0003824;GO:0008836;GO:0009089	catalytic activity;diaminopimelate decarboxylase activity;lysine biosynthetic process via diaminopimelate
1663	152	193	leaf_number_I	BnaC09g44790D	chrA10	166	166	AT5G11800.1	AT5G11800	K+ efflux antiporter 6	chrA10	C09	45427968	45432545	GO:0006812;GO:0015299;GO:0016021;GO:0055085	cation transport;solute:proton antiporter activity;integral component of membrane;transmembrane transport
1664	152	193	leaf_number_I	BnaC09g44820D	chrA10	169	169	AT5G11750.1	AT5G11750	Ribosomal protein L19 family protein	chrA10	C09	45438372	45439711	GO:0003735;GO:0005622;GO:0005840;GO:0006412	structural constituent of ribosome;intracellular;ribosome;translation
1665	152	193	leaf_number_I	BnaC09g45630D	chrA10	153	153	NA	NA	NA	chrA10	C09	45881394	45883498	GO:0007049	cell cycle
1666	152	193	leaf_number_I	BnaC09g45670D	chrA10	183	183	AT5G10770.1	AT5G10770	Eukaryotic aspartyl protease family protein	chrA10	C09	45896907	45899187	GO:0004190;GO:0006508	aspartic-type endopeptidase activity;proteolysis
1667	152	193	leaf_number_I	BnaC09g45710D	chrA10	183	183	NA	NA	NA	chrA10	C09	45917000	45918886	GO:0004190;GO:0006508	aspartic-type endopeptidase activity;proteolysis
1668	152	193	leaf_number_I	BnaC09g46280D	chrA10	177	177	NA	NA	NA	chrA10	C09	46212034	46212903	GO:0005515;GO:0008270	protein binding;zinc ion binding
1669	152	193	leaf_number_I	BnaC09g46870D	chrA10	176	176	AT5G09790.2	AT5G09790	ARABIDOPSIS TRITHORAX-RELATED PROTEIN 5	chrA10	C09	46520440	46522899	GO:0005515;GO:0008270	protein binding;zinc ion binding
1670	152	193	leaf_number_I	BnaC09g46970D	chrA10	178	178	AT5G09730.1	AT5G09730	beta-xylosidase 3	chrA10	C09	46576299	46580924	GO:0005975;GO:0020037	carbohydrate metabolic process;heme binding
1671	152	193	leaf_number_I	BnaC09g47130D	chrA10	180	180	AT5G09390.1	AT5G09390	CD2-binding protein-related	chrA10	C09	46656721	46658944	NA	NA
1672	152	193	leaf_number_I	BnaC09g47260D	chrA10	180	180	AT5G08780.1	AT5G08780	winged-helix DNA-binding transcription factor family protein	chrA10	C09	46699190	46700866	GO:0000786;GO:0003677;GO:0005634;GO:0006334	nucleosome;DNA binding;nucleus;nucleosome assembly
1673	152	193	leaf_number_I	BnaC09g48500D	chrA10	177	177	AT5G07290.1	AT5G07290	MEI2-like 4	chrA10	C09	47277150	47282590	GO:0000166;GO:0003676	nucleotide binding;nucleic acid binding
1674	152	193	leaf_number_I	BnaC09g49010D	chrA10	164	164	AT5G06550.1	AT5G06550	CONTAINS InterPro DOMAIN/s: Transcription factor jumonji/aspartyl beta-hydroxylase (InterPro:IPR003347), F-box domain, Skp2-like (InterPro:IPR022364), Transcription factor jumonji (InterPro:IPR013129); BEST Arabidopsis thaliana protein match is: transferases, transferring glycosyl groups (TAIR:AT1G78280.1); Has 1762 Blast hits to 1747 proteins in 292 species: Archae - 0; Bacteria - 297; Metazoa -…	chrA10	C09	47589497	47591425	GO:0005515	protein binding
1675	152	193	leaf_number_I	BnaC09g50050D	chrA10	160	160	AT5G05270.1	AT5G05270	Chalcone-flavanone isomerase family protein	chrA10	C09	48083688	48085090	GO:0009813;GO:0016872;GO:0045430	flavonoid biosynthetic process;intramolecular lyase activity;chalcone isomerase activity
1676	152	193	leaf_number_I	BnaC09g50770D	chrA10	193	193	AT5G04740.1	AT5G04740	ACT domain-containing protein	chrA10	C09	48467590	48471599	GO:0003677;GO:0003682	DNA binding;chromatin binding
1677	152	193	leaf_number_I	BnaC09g54580D	chrA10	160	160	NA	NA	NA	chrA10	C09_random	4321093	4322052	NA	NA
1678	152	193	leaf_number_I	BnaC09g54590D	chrA10	158	158	AT5G14100.1	AT5G14100	non-intrinsic ABC protein 14	chrA10	C09_random	4322250	4324498	GO:0000166;GO:0005524;GO:0016887;GO:0017111	nucleotide binding;ATP binding;ATPase activity;nucleoside-triphosphatase activity
1679	152	193	leaf_number_I	BnaC09g54760D	chrA10	164	164	AT5G13750.1	AT5G13750	zinc induced facilitator-like 1	chrA10	C09_random	4405945	4409885	GO:0016021;GO:0055085	integral component of membrane;transmembrane transport
1680	152	193	leaf_number_I	BnaCnng01870D	chrA10	180	180	AT4G01070.1	AT4G01070	UDP-Glycosyltransferase superfamily protein	chrA10	Cnn_random	1866654	1868099	GO:0008152	metabolic process
1681	152	193	leaf_number_I	BnaCnng01930D	chrA10	177	177	AT4G01150.1	AT4G01150	unknown protein; FUNCTIONS IN: molecular_function unknown; INVOLVED IN: biological_process unknown; LOCATED IN: thylakoid, chloroplast thylakoid membrane, chloroplast, plastoglobule, chloroplast envelope; EXPRESSED IN: 23 plant structures; EXPRESSED DURING: 14 growth stages; BEST Arabidopsis thaliana protein match is: unknown protein (TAIR:AT4G38100.1); Has 323 Blast hits to 323 proteins in 59 sp…	chrA10	Cnn_random	1915464	1916893	NA	NA
1682	152	193	leaf_number_I	BnaCnng04520D	chrA10	180	180	NA	NA	NA	chrA10	Cnn_random	3948574	3949362	NA	NA
1683	152	193	leaf_number_I	BnaCnng05580D	chrA10	173	173	AT3G01500.2	AT3G01500	carbonic anhydrase 1	chrA10	Cnn_random	5260184	5263769	GO:0004089;GO:0008270;GO:0015976	carbonate dehydratase activity;zinc ion binding;carbon utilization
1684	152	193	leaf_number_I	BnaCnng06030D	chrA10	182	182	AT3G02870.1	AT3G02870	Inositol monophosphatase family protein	chrA10	Cnn_random	5433767	5435913	GO:0046854	phosphatidylinositol phosphorylation
1685	152	193	leaf_number_I	BnaCnng06760D	chrA10	156	156	AT1G09300.1	AT1G09300	Metallopeptidase M24 family protein	chrA10	Cnn_random	5826492	5829768	GO:0004177;GO:0009987;GO:0030145	aminopeptidase activity;cellular process;manganese ion binding
1686	152	193	leaf_number_I	BnaCnng06880D	chrA10	173	173	AT1G09430.1	AT1G09430	ATP-citrate lyase A-3	chrA10	Cnn_random	5878731	5881260	GO:0005524	ATP binding
1687	152	193	leaf_number_I	BnaCnng08290D	chrA10	175	175	AT1G74730.1	AT1G74730	Protein of unknown function (DUF1118)	chrA10	Cnn_random	7655732	7656846	NA	NA
1688	152	193	leaf_number_I	BnaCnng09760D	chrA10	176	176	AT1G77360.1	AT1G77360	Tetratricopeptide repeat (TPR)-like superfamily protein	chrA10	Cnn_random	8926017	8927551	GO:0005515	protein binding
1689	152	193	leaf_number_I	BnaCnng16580D	chrA10	173	173	AT5G54500.2	AT5G54500	flavodoxin-like quinone reductase 1	chrA10	Cnn_random	15589929	15591608	GO:0010181;GO:0016491	FMN binding;oxidoreductase activity
1690	152	193	leaf_number_I	BnaCnng19630D	chrA10	183	183	NA	NA	NA	chrA10	Cnn_random	18421990	18422227	NA	NA
1691	152	193	leaf_number_I	BnaCnng20680D	chrA10	167	167	AT1G20300.1	AT1G20300	Pentatricopeptide repeat (PPR) superfamily protein	chrA10	Cnn_random	19431605	19433200	GO:0005515	protein binding
1692	152	193	leaf_number_I	BnaCnng21680D	chrA10	188	188	AT2G32530.1	AT2G32530	cellulose synthase-like B3	chrA10	Cnn_random	20283620	20293207	GO:0016020;GO:0016760;GO:0030244	membrane;cellulose synthase (UDP-forming) activity;cellulose biosynthetic process
1693	152	193	leaf_number_I	BnaCnng23190D	chrA10	182	182	NA	NA	NA	chrA10	Cnn_random	21729255	21730282	NA	NA
1694	152	193	leaf_number_I	BnaCnng24580D	chrA10	183	183	AT5G61820.1	AT5G61820	FUNCTIONS IN: molecular_function unknown; INVOLVED IN: biological_process unknown; LOCATED IN: vacuole; EXPRESSED IN: 24 plant structures; EXPRESSED DURING: 15 growth stages; CONTAINS InterPro DOMAIN/s: Stress up-regulated Nod 19 (InterPro:IPR011692); Has 30201 Blast hits to 17322 proteins in 780 species: Archae - 12; Bacteria - 1396; Metazoa - 17338; Fungi - 3422; Plants - 5037; Viruses - 0; Oth…	chrA10	Cnn_random	23003591	23006397	NA	NA
1695	152	193	leaf_number_I	BnaCnng26670D	chrA10	183	183	AT3G49680.1	AT3G49680	branched-chain aminotransferase 3	chrA10	Cnn_random	25106748	25109720	GO:0003824;GO:0004084;GO:0008152;GO:0009081	catalytic activity;branched-chain-amino-acid transaminase activity;metabolic process;branched-chain amino acid metabolic process
1696	152	193	leaf_number_I	BnaCnng29900D	chrA10	175	175	AT5G64960.1	AT5G64960	cyclin dependent kinase group C2	chrA10	Cnn_random	28356458	28359615	GO:0004672;GO:0004674;GO:0004713;GO:0005524;GO:0006468	protein kinase activity;protein serine/threonine kinase activity;protein tyrosine kinase activity;ATP binding;protein phosphorylation
1697	152	193	leaf_number_I	BnaCnng34340D	chrA10	177	177	AT1G56110.1	AT1G56110	homolog of nucleolar protein NOP56	chrA10	Cnn_random	32501969	32504397	NA	NA
1698	152	193	leaf_number_I	BnaCnng37280D	chrA10	176	176	AT2G32530.1	AT2G32530	cellulose synthase-like B3	chrA10	Cnn_random	35643819	35647417	GO:0016020;GO:0016760;GO:0030244	membrane;cellulose synthase (UDP-forming) activity;cellulose biosynthetic process
1699	152	193	leaf_number_I	BnaCnng39740D	chrA10	176	176	AT4G20260.4	AT4G20260	plasma-membrane associated cation-binding protein 1	chrA10	Cnn_random	38336296	38337720	NA	NA
1700	152	193	leaf_number_I	BnaCnng40650D	chrA10	193	193	NA	NA	NA	chrA10	Cnn_random	39205271	39205960	NA	NA
1701	152	193	leaf_number_I	BnaCnng45600D	chrA10	173	173	AT5G42250.1	AT5G42250	Zinc-binding alcohol dehydrogenase family protein	chrA10	Cnn_random	44739941	44743608	GO:0000166;GO:0008270;GO:0016491;GO:0055114	nucleotide binding;zinc ion binding;oxidoreductase activity;oxidation-reduction process
1702	152	193	leaf_number_I	BnaCnng46890D	chrA10	177	177	AT3G54260.1	AT3G54260	TRICHOME BIREFRINGENCE-LIKE 36	chrA10	Cnn_random	46347794	46349732	NA	NA
1703	152	193	leaf_number_I	BnaCnng54710D	chrA10	175	175	AT4G01883.1	AT4G01883	Polyketide cyclase / dehydrase and lipid transport protein	chrA10	Cnn_random	54552417	54553919	NA	NA
1704	152	193	leaf_number_I	BnaCnng57390D	chrA10	182	182	AT5G47770.1	AT5G47770	farnesyl diphosphate synthase 1	chrA10	Cnn_random	57163311	57165458	GO:0008299	isoprenoid biosynthetic process
1705	152	193	leaf_number_I	BnaCnng57480D	chrA10	182	182	AT5G46280.1	AT5G46280	Minichromosome maintenance (MCM2/3/5) family protein	chrA10	Cnn_random	57232222	57234493	GO:0003677;GO:0003678;GO:0005524;GO:0005634;GO:0006260;GO:0006270;GO:0042555	DNA binding;DNA helicase activity;ATP binding;nucleus;DNA replication;DNA replication initiation;MCM complex
1706	152	193	leaf_number_I	BnaCnng59410D	chrA10	166	166	AT5G11560.1	AT5G11560	catalytics	chrA10	Cnn_random	59073353	59075561	GO:0072546	ER membrane protein complex
1707	152	193	leaf_number_I	BnaCnng62810D	chrA10	173	173	AT2G31750.1	AT2G31750	UDP-glucosyl transferase 74D1	chrA10	Cnn_random	62600322	62601035	GO:0008152	metabolic process
1708	152	193	leaf_number_I	BnaCnng65160D	chrA10	174	174	AT3G50530.2	AT3G50530	CDPK-related kinase	chrA10	Cnn_random	64869256	64871965	GO:0004672;GO:0004674;GO:0004713;GO:0005509;GO:0005524;GO:0006468	protein kinase activity;protein serine/threonine kinase activity;protein tyrosine kinase activity;calcium ion binding;ATP binding;protein phosphorylation
1709	152	193	leaf_number_I	BnaCnng68090D	chrA10	177	177	NA	NA	NA	chrA10	Cnn_random	67689126	67690027	NA	NA
1710	152	193	leaf_number_I	BnaCnng71670D	chrA10	176	176	AT4G24770.1	AT4G24770	31-kDa RNA binding protein	chrA10	Cnn_random	71918905	71920655	GO:0000166;GO:0003676	nucleotide binding;nucleic acid binding
1711	152	193	leaf_number_I	BnaCnng72260D	chrA10	176	176	AT3G47340.1	AT3G47340	glutamine-dependent asparagine synthase 1	chrA10	Cnn_random	72656046	72658690	GO:0004066;GO:0006529;GO:0008152	asparagine synthase (glutamine-hydrolyzing) activity;asparagine biosynthetic process;metabolic process
1712	152	193	leaf_number_I	BnaUnng02350D	chrA10	193	193	NA	NA	NA	chrA10	Unn_random	3341777	3342265	NA	NA
1713	35	40	Linoleic_acid	BnaA01g05730D	chrA08	37	37	AT4G39720.1	AT4G39720	VQ motif-containing protein	chrA08	A01	2657846	2658718	NA	NA
1714	35	40	Linoleic_acid	BnaA02g22860D	chrA08	38	38	NA	NA	NA	chrA08	A02	15417626	15425919	NA	NA
1715	35	40	Linoleic_acid	BnaA02g28000D	chrA08	38	38	NA	NA	NA	chrA08	A02	20707807	20708262	NA	NA
1716	35	40	Linoleic_acid	BnaA03g18950D	chrA08	36	36	NA	NA	NA	chrA08	A03	8950855	8953035	NA	NA
1717	35	40	Linoleic_acid	BnaA03g34080D	chrA08	35	35	NA	NA	NA	chrA08	A03	16564346	16566888	GO:0003735;GO:0005622;GO:0005840;GO:0006412	structural constituent of ribosome;intracellular;ribosome;translation
1718	35	40	Linoleic_acid	BnaA03g36010D	chrA08	36	36	NA	NA	NA	chrA08	A03	17609081	17609643	NA	NA
1719	35	40	Linoleic_acid	BnaA03g36050D	chrA08	35	35	NA	NA	NA	chrA08	A03	17622455	17623919	GO:0005515	protein binding
1720	35	40	Linoleic_acid	BnaA03g36450D	chrA08	36	36	NA	NA	NA	chrA08	A03	17850287	17851720	GO:0008152	metabolic process
1721	35	40	Linoleic_acid	BnaA03g41360D	chrA08	36	36	AT3G51550.1	AT3G51550	Malectin/receptor-like protein kinase family protein	chrA08	A03	20713678	20716770	GO:0004672;GO:0004674;GO:0004713;GO:0005524;GO:0006468	protein kinase activity;protein serine/threonine kinase activity;protein tyrosine kinase activity;ATP binding;protein phosphorylation
1722	35	40	Linoleic_acid	BnaA03g49010D	chrA08	36	36	NA	NA	NA	chrA08	A03	25193681	25198282	NA	NA
1723	35	40	Linoleic_acid	BnaA04g25640D	chrA08	37	37	AT2G44280.1	AT2G44280	Major facilitator superfamily protein	chrA08	A04	18357149	18359873	NA	NA
1724	35	40	Linoleic_acid	BnaA06g01920D	chrA08	38	38	AT1G52160.1	AT1G52160	tRNAse Z3	chrA08	A06	1115532	1119439	GO:0042779	tRNA 3'-trailer cleavage
1725	35	40	Linoleic_acid	BnaA06g09520D	chrA08	37	37	AT1G14710.1	AT1G14710	hydroxyproline-rich glycoprotein family protein	chrA08	A06	5096102	5098834	GO:0016491;GO:0055114	oxidoreductase activity;oxidation-reduction process
1726	35	40	Linoleic_acid	BnaA06g21550D	chrA08	40	40	AT4G05320.2	AT4G05320	polyubiquitin 10	chrA08	A06	14942963	14943781	GO:0005515	protein binding
1727	35	40	Linoleic_acid	BnaA08g30690D	chrA08	40	40	AT4G31600.1	AT4G31600	UDP-N-acetylglucosamine (UAA) transporter family	chrA08	A08_random	1662736	1664639	GO:0055085	transmembrane transport
1728	35	40	Linoleic_acid	BnaAnng15340D	chrA08	35	35	AT4G34920.1	AT4G34920	PLC-like phosphodiesterases superfamily protein	chrA08	Ann_random	16484652	16486235	GO:0006629;GO:0008081	lipid metabolic process;phosphoric diester hydrolase activity
1729	35	40	Linoleic_acid	BnaAnng15350D	chrA08	38	38	AT4G34910.1	AT4G34910	P-loop containing nucleoside triphosphate hydrolases superfamily protein	chrA08	Ann_random	16487361	16490451	GO:0003676;GO:0004386;GO:0005524;GO:0008026	nucleic acid binding;helicase activity;ATP binding;ATP-dependent helicase activity
1730	35	40	Linoleic_acid	BnaAnng15360D	chrA08	36	36	AT4G34860.1	AT4G34860	Plant neutral invertase family protein	chrA08	Ann_random	16491315	16493413	GO:0003824;GO:0033926	catalytic activity;glycopeptide alpha-N-acetylgalactosaminidase activity
1731	35	40	Linoleic_acid	BnaC02g00570D	chrA08	40	40	NA	NA	NA	chrA08	C02	235412	238425	NA	NA
1732	35	40	Linoleic_acid	BnaC02g03450D	chrA08	40	40	AT5G02890.1	AT5G02890	HXXXD-type acyl-transferase family protein	chrA08	C02	1642060	1643521	NA	NA
1733	35	40	Linoleic_acid	BnaC02g05580D	chrA08	36	36	AT5G14610.1	AT5G14610	DEAD box RNA helicase family protein	chrA08	C02	2903731	2904436	GO:0005515	protein binding
1734	35	40	Linoleic_acid	BnaC02g05600D	chrA08	36	36	AT5G14610.1	AT5G14610	DEAD box RNA helicase family protein	chrA08	C02	2911196	2912352	GO:0005515	protein binding
1735	35	40	Linoleic_acid	BnaC02g06290D	chrA08	36	36	AT5G15860.1	AT5G15860	prenylcysteine methylesterase	chrA08	C02	3346646	3349547	GO:0008152;GO:0016787	metabolic process;hydrolase activity
1736	35	40	Linoleic_acid	BnaC02g06670D	chrA08	36	36	AT5G16550.1	AT5G16550	unknown protein; Has 30201 Blast hits to 17322 proteins in 780 species: Archae - 12; Bacteria - 1396; Metazoa - 17338; Fungi - 3422; Plants - 5037; Viruses - 0; Other Eukaryotes - 2996 (source: NCBI BLink).	chrA08	C02	3551036	3552375	NA	NA
1737	35	40	Linoleic_acid	BnaC03g05230D	chrA08	36	36	AT5G11990.1	AT5G11990	proline-rich family protein	chrA08	C03	2505952	2506521	NA	NA
1738	35	40	Linoleic_acid	BnaC03g16260D	chrA08	35	35	NA	NA	NA	chrA08	C03	8251018	8251251	NA	NA
1739	35	40	Linoleic_acid	BnaC03g24770D	chrA08	37	37	AT2G44220.1	AT2G44220	Protein of Unknown Function (DUF239)	chrA08	C03	13908774	13913633	NA	NA
1740	35	40	Linoleic_acid	BnaC03g53370D	chrA08	40	40	AT1G78900.1	AT1G78900	vacuolar ATP synthase subunit A	chrA08	C03	38740193	38741959	GO:0008837;GO:0009089;GO:0015991	diaminopimelate epimerase activity;lysine biosynthetic process via diaminopimelate;ATP hydrolysis coupled proton transport
1741	35	40	Linoleic_acid	BnaC03g65600D	chrA08	40	40	AT4G35040.1	AT4G35040	Basic-leucine zipper (bZIP) transcription factor family protein	chrA08	C03	55345761	55347334	GO:0003700;GO:0043565	transcription factor activity, sequence-specific DNA binding;sequence-specific DNA binding
1742	35	40	Linoleic_acid	BnaC03g66890D	chrA08	40	40	AT4G32830.1	AT4G32830	ataurora1	chrA08	C03	56550037	56551919	GO:0004672;GO:0004674;GO:0004713;GO:0005524;GO:0006468	protein kinase activity;protein serine/threonine kinase activity;protein tyrosine kinase activity;ATP binding;protein phosphorylation
1743	35	40	Linoleic_acid	BnaC03g66940D	chrA08	35	35	AT4G32730.2	AT4G32730	Homeodomain-like protein	chrA08	C03	56634447	56646539	GO:0000166;GO:0003676;GO:0003677;GO:0003682	nucleotide binding;nucleic acid binding;DNA binding;chromatin binding
1744	35	40	Linoleic_acid	BnaC03g67380D	chrA08	37	37	AT4G31800.1	AT4G31800	WRKY DNA-binding protein 18	chrA08	C03	57062411	57064382	GO:0003700;GO:0043565	transcription factor activity, sequence-specific DNA binding;sequence-specific DNA binding
1745	35	40	Linoleic_acid	BnaC03g67490D	chrA08	37	37	NA	NA	NA	chrA08	C03	57127203	57128030	NA	NA
1746	35	40	Linoleic_acid	BnaC03g67560D	chrA08	40	40	AT4G31480.1	AT4G31480	Coatomer, beta subunit	chrA08	C03	57168806	57173038	GO:0005198;GO:0005488;GO:0005737;GO:0006886;GO:0016192;GO:0030117;GO:0030126	structural molecule activity;binding;cytoplasm;intracellular protein transport;vesicle-mediated transport;membrane coat;COPI vesicle coat
1747	35	40	Linoleic_acid	BnaC03g71100D	chrA08	37	37	AT5G65950.1	AT5G65950	FUNCTIONS IN: molecular_function unknown; INVOLVED IN: biological_process unknown; LOCATED IN: cellular_component unknown; EXPRESSED IN: 25 plant structures; EXPRESSED DURING: 15 growth stages; CONTAINS InterPro DOMAIN/s: Protein of unknown function DUF1683, C-terminal (InterPro:IPR012880), Foie gras liver health family 1 (InterPro:IPR021773); Has 30201 Blast hits to 17322 proteins in 780 species…	chrA08	C03	60547993	60553317	NA	NA
1748	35	40	Linoleic_acid	BnaC04g18880D	chrA08	40	40	NA	NA	NA	chrA08	C04	18788696	18790082	NA	NA
1749	35	40	Linoleic_acid	BnaC06g12720D	chrA08	40	40	NA	NA	NA	chrA08	C06	15460979	15463031	NA	NA
1750	35	40	Linoleic_acid	BnaC08g23790D	chrA08	37	37	AT2G36060.2	AT2G36060	MMS ZWEI homologue 3	chrA08	C08	25974748	25977682	GO:0016881	acid-amino acid ligase activity
1751	35	40	Linoleic_acid	BnaC08g35470D	chrA08	37	37	AT2G21970.1	AT2G21970	stress enhanced protein 2	chrA08	C08	33304945	33306116	NA	NA
1752	35	40	Linoleic_acid	BnaCnng04750D	chrA08	38	38	NA	NA	NA	chrA08	Cnn_random	4178734	4179920	NA	NA
1753	35	40	Linoleic_acid	BnaCnng13360D	chrA08	35	35	AT5G65780.2	AT5G65780	branched-chain amino acid aminotransferase 5 / branched-chain amino acid transaminase 5 (BCAT5)	chrA08	Cnn_random	12147063	12151342	NA	NA
1754	35	40	Linoleic_acid	BnaCnng23100D	chrA08	36	36	NA	NA	NA	chrA08	Cnn_random	21627810	21628330	NA	NA
1755	35	40	Linoleic_acid	BnaCnng73660D	chrA08	37	37	NA	NA	NA	chrA08	Cnn_random	74342739	74342972	NA	NA
1756	35	40	Linoleic_acid	BnaUnng02960D	chrA08	40	40	NA	NA	NA	chrA08	Unn_random	4143644	4147920	GO:0005524;GO:0006810;GO:0016021;GO:0055085	ATP binding;transport;integral component of membrane;transmembrane transport
1757	167	180	Linoleic_acid	BnaA02g29910D	chrC03	167	167	AT3G29575.1	AT3G29575	ABI five binding protein 3	chrC03	A02	21732623	21733490	NA	NA
1758	167	180	Linoleic_acid	BnaA03g08390D	chrC03	172	172	AT5G22090.1	AT5G22090	Protein of unknown function (DUF3049)	chrC03	A03	3784974	3788549	NA	NA
1759	167	180	Linoleic_acid	BnaA03g51370D	chrC03	176	176	AT4G31210.1	AT4G31210	DNA topoisomerase, type IA, core	chrC03	A03	26663427	26670132	GO:0003677;GO:0003916;GO:0003917;GO:0005694;GO:0006265	DNA binding;DNA topoisomerase activity;DNA topoisomerase type I activity;chromosome;DNA topological change
1760	167	180	Linoleic_acid	BnaA04g10570D	chrC03	167	167	AT5G40740.1	AT5G40740	unknown protein; Has 30201 Blast hits to 17322 proteins in 780 species: Archae - 12; Bacteria - 1396; Metazoa - 17338; Fungi - 3422; Plants - 5037; Viruses - 0; Other Eukaryotes - 2996 (source: NCBI BLink).	chrC03	A04	9262667	9266943	NA	NA
1761	167	180	Linoleic_acid	BnaA05g04200D	chrC03	175	175	AT2G44640.1	AT2G44640	FUNCTIONS IN: molecular_function unknown; INVOLVED IN: biological_process unknown; LOCATED IN: mitochondrion, chloroplast, plasma membrane, plastid, chloroplast envelope; EXPRESSED IN: 23 plant structures; EXPRESSED DURING: 13 growth stages; CONTAINS InterPro DOMAIN/s: Protein of unknown function DUF3769 (InterPro:IPR022244); BEST Arabidopsis thaliana protein match is: pigment defective 320 (TAIR…	chrC03	A05	2268355	2270818	NA	NA
1762	167	180	Linoleic_acid	BnaA05g12470D	chrC03	180	180	AT2G29570.1	AT2G29570	proliferating cell nuclear antigen 2	chrC03	A05	7219415	7220744	GO:0003677;GO:0006275;GO:0030337;GO:0043626	DNA binding;regulation of DNA replication;DNA polymerase processivity factor activity;PCNA complex
1763	167	180	Linoleic_acid	BnaA05g12830D	chrC03	173	173	AT4G19645.1	AT4G19645	TRAM, LAG1 and CLN8 (TLC) lipid-sensing domain containing protein	chrC03	A05	7489974	7491828	GO:0016021	integral component of membrane
1764	167	180	Linoleic_acid	BnaA05g32200D	chrC03	167	167	NA	NA	NA	chrC03	A05	22086560	22088107	NA	NA
1765	167	180	Linoleic_acid	BnaA06g26230D	chrC03	179	179	AT5G23530.1	AT5G23530	carboxyesterase 18	chrC03	A06	18081869	18082876	GO:0008152;GO:0016787	metabolic process;hydrolase activity
1766	167	180	Linoleic_acid	BnaA07g05080D	chrC03	178	178	AT3G25100.1	AT3G25100	cell division cycle 45	chrC03	A07	5489430	5491175	GO:0006270	DNA replication initiation
1767	167	180	Linoleic_acid	BnaA07g23250D	chrC03	180	180	NA	NA	NA	chrC03	A07	17520922	17521376	GO:0005215;GO:0006810;GO:0016020	transporter activity;transport;membrane
1768	167	180	Linoleic_acid	BnaA08g09180D	chrC03	171	171	AT4G19410.1	AT4G19410	Pectinacetylesterase family protein	chrC03	A08	8827288	8838229	NA	NA
1769	167	180	Linoleic_acid	BnaA08g09450D	chrC03	173	173	AT5G44500.1	AT5G44500	Small nuclear ribonucleoprotein family protein	chrC03	A08	9049103	9050625	NA	NA
1770	167	180	Linoleic_acid	BnaA08g09780D	chrC03	176	176	AT4G21192.1	AT4G21192	Cytochrome c oxidase biogenesis protein Cmc1-like	chrC03	A08	9272145	9272812	NA	NA
1771	167	180	Linoleic_acid	BnaA08g15040D	chrC03	167	167	AT4G23630.1	AT4G23630	VIRB2-interacting protein 1	chrC03	A08	12574643	12576111	GO:0005783	endoplasmic reticulum
1772	167	180	Linoleic_acid	BnaA08g16060D	chrC03	167	167	AT4G40080.1	AT4G40080	ENTH/ANTH/VHS superfamily protein	chrC03	A08	13236591	13237890	GO:0005543	phospholipid binding
1773	167	180	Linoleic_acid	BnaA08g27750D	chrC03	173	173	AT1G04220.1	AT1G04220	3-ketoacyl-CoA synthase 2	chrC03	A08	18397388	18397933	GO:0003824;GO:0008152;GO:0008610	catalytic activity;metabolic process;lipid biosynthetic process
1774	167	180	Linoleic_acid	BnaA10g13430D	chrC03	176	176	AT4G34590.1	AT4G34590	G-box binding factor 6	chrC03	A10	10798038	10798466	GO:0003700;GO:0043565	transcription factor activity, sequence-specific DNA binding;sequence-specific DNA binding
1775	167	180	Linoleic_acid	BnaAnng19250D	chrC03	169	169	AT4G37790.1	AT4G37790	Homeobox-leucine zipper protein family	chrC03	Ann_random	20681821	20683104	GO:0003677;GO:0003700;GO:0005634;GO:0043565	DNA binding;transcription factor activity, sequence-specific DNA binding;nucleus;sequence-specific DNA binding
1776	167	180	Linoleic_acid	BnaAnng21080D	chrC03	167	167	AT4G36760.1	AT4G36760	aminopeptidase P1	chrC03	Ann_random	23408405	23412429	GO:0009987;GO:0016787	cellular process;hydrolase activity
1777	167	180	Linoleic_acid	BnaC01g16440D	chrC03	175	175	AT4G24580.1	AT4G24580	Rho GTPase activation protein (RhoGAP) with PH domain	chrC03	C01	11272279	11278215	GO:0005515;GO:0005543;GO:0005622;GO:0007165	protein binding;phospholipid binding;intracellular;signal transduction
1778	167	180	Linoleic_acid	BnaC01g30390D	chrC03	175	175	NA	NA	NA	chrC03	C01	28785966	28787159	NA	NA
1779	167	180	Linoleic_acid	BnaC02g27800D	chrC03	174	174	NA	NA	NA	chrC03	C02	25741421	25741956	NA	NA
1780	167	180	Linoleic_acid	BnaC02g47590D	chrC03	171	171	AT3G23750.1	AT3G23750	Leucine-rich repeat protein kinase family protein	chrC03	C02_random	3579309	3584868	GO:0004672;GO:0004674;GO:0004713;GO:0005524;GO:0006468	protein kinase activity;protein serine/threonine kinase activity;protein tyrosine kinase activity;ATP binding;protein phosphorylation
1781	167	180	Linoleic_acid	BnaC03g01700D	chrC03	169	169	AT5G04700.1	AT5G04700	Ankyrin repeat family protein	chrC03	C03	807204	822914	GO:0005515;GO:0030001;GO:0046872	protein binding;metal ion transport;metal ion binding
[truncated: 2,241 more rows]
