# Supplementary material for: Integrated QTL and eQTL Mapping Provides Insights and Candidate Genes for Fatty Acid Composition, Flowering Time, and Growth Traits in a F2 Population of a Novel Synthetic Allopolyploid Brassica napus
Source: Front Plant Sci. 2018 Nov 13;9:1632. doi: 10.3389/fpls.2018.01632 (PMC6243938; doi:10.3389/fpls.2018.01632)
Supplement: Supplementary file 8 [file Table_8.XLSX]

## Sheet: cis_coding
gene_ID	trait	SNP.ID	mutation_type	impact	AGI	At_symbol	B.napus_GO_term	GO_des	chrom	Ae.gt	Ol.gt	REF	ALT
BnaA08g11140D	Erucic_acid	chrA08_10194057	missense_variant	MODERATE	AT4G34510	3-ketoacyl-CoA synthase 17	GO:0003824;GO:0006633;GO:0008152;GO:0008610;GO:0016020	catalytic activity;fatty acid biosynthetic process;metabolic process;lipid biosynthetic process;membrane	A08	1/1	0/0	T	C
BnaA08g11140D	Linoleic_acid	chrA08_10194057	missense_variant	MODERATE	AT4G34510	3-ketoacyl-CoA synthase 17	GO:0003824;GO:0006633;GO:0008152;GO:0008610;GO:0016020	catalytic activity;fatty acid biosynthetic process;metabolic process;lipid biosynthetic process;membrane	A08	1/1	0/0	T	C
BnaA08g11140D	Oleic_acid	chrA08_10194057	missense_variant	MODERATE	AT4G34510	3-ketoacyl-CoA synthase 17	GO:0003824;GO:0006633;GO:0008152;GO:0008610;GO:0016020	catalytic activity;fatty acid biosynthetic process;metabolic process;lipid biosynthetic process;membrane	A08	1/1	0/0	T	C
BnaA08g11140D	Palmitic_acid	chrA08_10194057	missense_variant	MODERATE	AT4G34510	3-ketoacyl-CoA synthase 17	GO:0003824;GO:0006633;GO:0008152;GO:0008610;GO:0016020	catalytic activity;fatty acid biosynthetic process;metabolic process;lipid biosynthetic process;membrane	A08	1/1	0/0	T	C
BnaA08g11140D	Stearic_acid	chrA08_10194057	missense_variant	MODERATE	AT4G34510	3-ketoacyl-CoA synthase 17	GO:0003824;GO:0006633;GO:0008152;GO:0008610;GO:0016020	catalytic activity;fatty acid biosynthetic process;metabolic process;lipid biosynthetic process;membrane	A08	1/1	0/0	T	C
BnaA08g11140D	vaccenic_acid	chrA08_10194057	missense_variant	MODERATE	AT4G34510	3-ketoacyl-CoA synthase 17	GO:0003824;GO:0006633;GO:0008152;GO:0008610;GO:0016020	catalytic activity;fatty acid biosynthetic process;metabolic process;lipid biosynthetic process;membrane	A08	1/1	0/0	T	C
BnaA08g11140D	Linolenic_acid	chrA08_10194057	missense_variant	MODERATE	AT4G34510	3-ketoacyl-CoA synthase 17	GO:0003824;GO:0006633;GO:0008152;GO:0008610;GO:0016020	catalytic activity;fatty acid biosynthetic process;metabolic process;lipid biosynthetic process;membrane	A08	1/1	0/0	T	C
BnaA08g07360D	Arachidic_acid	chrA08_7385114	missense_variant	MODERATE	AT5G33370	GDSL-like Lipase/Acylhydrolase superfamily protein	GO:0006629;GO:0016787	lipid metabolic process;hydrolase activity	A08	0/0	1/1	C	T
BnaA08g07360D	Arachidic_acid	chrA08_7386448	missense_variant	MODERATE	AT5G33370	GDSL-like Lipase/Acylhydrolase superfamily protein	GO:0006629;GO:0016787	lipid metabolic process;hydrolase activity	A08	0/0	1/1	T	G
BnaA08g07360D	Arachidic_acid	chrA08_7386614	missense_variant	MODERATE	AT5G33370	GDSL-like Lipase/Acylhydrolase superfamily protein	GO:0006629;GO:0016787	lipid metabolic process;hydrolase activity	A08	0/0	1/1	G	A
BnaA08g07360D	Linolenic_acid	chrA08_7385114	missense_variant	MODERATE	AT5G33370	GDSL-like Lipase/Acylhydrolase superfamily protein	GO:0006629;GO:0016787	lipid metabolic process;hydrolase activity	A08	0/0	1/1	C	T
BnaA08g07360D	Linolenic_acid	chrA08_7386448	missense_variant	MODERATE	AT5G33370	GDSL-like Lipase/Acylhydrolase superfamily protein	GO:0006629;GO:0016787	lipid metabolic process;hydrolase activity	A08	0/0	1/1	T	G
BnaA08g07360D	Linolenic_acid	chrA08_7386614	missense_variant	MODERATE	AT5G33370	GDSL-like Lipase/Acylhydrolase superfamily protein	GO:0006629;GO:0016787	lipid metabolic process;hydrolase activity	A08	0/0	1/1	G	A
BnaA08g07670D	Arachidic_acid	chrA08_7598031	missense_variant	MODERATE	AT1G31812	acyl-CoA-binding protein 6	GO:0000062	fatty-acyl-CoA binding	A08	1/1	0/0	A	G
BnaA08g07670D	Linolenic_acid	chrA08_7598031	missense_variant	MODERATE	AT1G31812	acyl-CoA-binding protein 6	GO:0000062	fatty-acyl-CoA binding	A08	1/1	0/0	A	G
BnaC03g51320D	Linolenic_acid	chrC03_35872945	missense_variant	MODERATE	AT5G62930	SGNH hydrolase-type esterase superfamily protein	GO:0006629;GO:0016787	lipid metabolic process;hydrolase activity	C03	1/1	0/0	A	G
BnaC03g51320D	Linolenic_acid	chrC03_35874054	missense_variant	MODERATE	AT5G62930	SGNH hydrolase-type esterase superfamily protein	GO:0006629;GO:0016787	lipid metabolic process;hydrolase activity	C03	1/1	0/0	T	A
BnaC03g51320D	vaccenic_acid	chrC03_35872945	missense_variant	MODERATE	AT5G62930	SGNH hydrolase-type esterase superfamily protein	GO:0006629;GO:0016787	lipid metabolic process;hydrolase activity	C03	1/1	0/0	A	G
BnaC03g51320D	vaccenic_acid	chrC03_35874054	missense_variant	MODERATE	AT5G62930	SGNH hydrolase-type esterase superfamily protein	GO:0006629;GO:0016787	lipid metabolic process;hydrolase activity	C03	1/1	0/0	T	A
BnaA01g03770D	Behenic_acid	chrA01_1753965	missense_variant	MODERATE	AT4G33110	S-adenosyl-L-methionine-dependent methyltransferases superfamily protein	GO:0008610	lipid biosynthetic process	A01	1/1	0/0	G	A
BnaA01g07910D	Behenic_acid	chrA01_3738200	missense_variant&splice_region_variant	MODERATE	AT4G29010	Enoyl-CoA hydratase/isomerase family	GO:0000166;GO:0003824;GO:0003857;GO:0006631;GO:0008152;GO:0016491;GO:0050662;GO:0055114	nucleotide binding;catalytic activity;3-hydroxyacyl-CoA dehydrogenase activity;fatty acid metabolic process;metabolic process;oxidoreductase activity;coenzyme binding;oxidation-reduction process	A01	0/0	1/1	G	A
BnaA01g07910D	Behenic_acid	chrA01_3739348	stop_gained	HIGH	AT4G29010	Enoyl-CoA hydratase/isomerase family	GO:0000166;GO:0003824;GO:0003857;GO:0006631;GO:0008152;GO:0016491;GO:0050662;GO:0055114	nucleotide binding;catalytic activity;3-hydroxyacyl-CoA dehydrogenase activity;fatty acid metabolic process;metabolic process;oxidoreductase activity;coenzyme binding;oxidation-reduction process	A01	0/0	1/1	A	T
BnaA10g21380D	days_to_bolt	chrA10_14724357	missense_variant	MODERATE	AT5G11030	aberrant lateral root formation 4	NA	NA	A10	1/1	0/0	T	C
BnaA10g21380D	plant_height_2016_05_13	chrA10_14724357	missense_variant	MODERATE	AT5G11030	aberrant lateral root formation 4	NA	NA	A10	1/1	0/0	T	C
BnaA10g21380D	root_weight_2016_05_13	chrA10_14724357	missense_variant	MODERATE	AT5G11030	aberrant lateral root formation 4	NA	NA	A10	1/1	0/0	T	C
BnaA10g21380D	leaf_number_I	chrA10_14724357	missense_variant	MODERATE	AT5G11030	aberrant lateral root formation 4	NA	NA	A10	1/1	0/0	T	C
BnaA10g22000D	days_to_bolt	chrA10_14967360	missense_variant	MODERATE	AT5G10250	Phototropic-responsive NPH3 family protein	GO:0005515	protein binding	A10	0/0	1/1	G	C
BnaA10g22000D	height_Hmax	chrA10_14967360	missense_variant	MODERATE	AT5G10250	Phototropic-responsive NPH3 family protein	GO:0005515	protein binding	A10	0/0	1/1	G	C
BnaA10g22000D	plant_height_2016_05_13	chrA10_14967360	missense_variant	MODERATE	AT5G10250	Phototropic-responsive NPH3 family protein	GO:0005515	protein binding	A10	0/0	1/1	G	C
BnaA10g22000D	leaf_number_I	chrA10_14967360	missense_variant	MODERATE	AT5G10250	Phototropic-responsive NPH3 family protein	GO:0005515	protein binding	A10	0/0	1/1	G	C
BnaA10g21380D	days_to_bolt	chrA10_14724357	missense_variant	MODERATE	AT5G11030	aberrant lateral root formation 4	NA	NA	A10	1/1	0/0	T	C
BnaA10g21380D	plant_height_2016_05_13	chrA10_14724357	missense_variant	MODERATE	AT5G11030	aberrant lateral root formation 4	NA	NA	A10	1/1	0/0	T	C
BnaA10g21380D	root_weight_2016_05_13	chrA10_14724357	missense_variant	MODERATE	AT5G11030	aberrant lateral root formation 4	NA	NA	A10	1/1	0/0	T	C
BnaA10g21380D	leaf_number_I	chrA10_14724357	missense_variant	MODERATE	AT5G11030	aberrant lateral root formation 4	NA	NA	A10	1/1	0/0	T	C
BnaC06g20640D	days_to_bolt	chrC06_22725922	missense_variant	MODERATE	AT1G77850	auxin response factor 17	GO:0003677;GO:0005634;GO:0009725	DNA binding;nucleus;response to hormone	C06	0/0	1/1	G	A
BnaC06g20640D	days_to_bolt	chrC06_22726184	missense_variant	MODERATE	AT1G77850	auxin response factor 17	GO:0003677;GO:0005634;GO:0009725	DNA binding;nucleus;response to hormone	C06	0/0	1/1	A	G
BnaC06g20640D	days_to_bolt	chrC06_22727344	missense_variant	MODERATE	AT1G77850	auxin response factor 17	GO:0003677;GO:0005634;GO:0009725	DNA binding;nucleus;response to hormone	C06	0/0	1/1	G	C
BnaC06g20640D	days_to_bolt	chrC06_22727545	missense_variant	MODERATE	AT1G77850	auxin response factor 17	GO:0003677;GO:0005634;GO:0009725	DNA binding;nucleus;response to hormone	C06	0/0	1/1	G	A
BnaC06g20640D	lobe_number_I	chrC06_22725922	missense_variant	MODERATE	AT1G77850	auxin response factor 17	GO:0003677;GO:0005634;GO:0009725	DNA binding;nucleus;response to hormone	C06	0/0	1/1	G	A
BnaC06g20640D	lobe_number_I	chrC06_22726184	missense_variant	MODERATE	AT1G77850	auxin response factor 17	GO:0003677;GO:0005634;GO:0009725	DNA binding;nucleus;response to hormone	C06	0/0	1/1	A	G
BnaC06g20640D	lobe_number_I	chrC06_22727344	missense_variant	MODERATE	AT1G77850	auxin response factor 17	GO:0003677;GO:0005634;GO:0009725	DNA binding;nucleus;response to hormone	C06	0/0	1/1	G	C
BnaC06g20640D	lobe_number_I	chrC06_22727545	missense_variant	MODERATE	AT1G77850	auxin response factor 17	GO:0003677;GO:0005634;GO:0009725	DNA binding;nucleus;response to hormone	C06	0/0	1/1	G	A
BnaC06g20640D	lobe_number_2016_01_21	chrC06_22725922	missense_variant	MODERATE	AT1G77850	auxin response factor 17	GO:0003677;GO:0005634;GO:0009725	DNA binding;nucleus;response to hormone	C06	0/0	1/1	G	A
BnaC06g20640D	lobe_number_2016_01_21	chrC06_22726184	missense_variant	MODERATE	AT1G77850	auxin response factor 17	GO:0003677;GO:0005634;GO:0009725	DNA binding;nucleus;response to hormone	C06	0/0	1/1	A	G
BnaC06g20640D	lobe_number_2016_01_21	chrC06_22727344	missense_variant	MODERATE	AT1G77850	auxin response factor 17	GO:0003677;GO:0005634;GO:0009725	DNA binding;nucleus;response to hormone	C06	0/0	1/1	G	C
BnaC06g20640D	lobe_number_2016_01_21	chrC06_22727545	missense_variant	MODERATE	AT1G77850	auxin response factor 17	GO:0003677;GO:0005634;GO:0009725	DNA binding;nucleus;response to hormone	C06	0/0	1/1	G	A
BnaC06g29140D	days_to_bolt	chrC06_30205616	missense_variant	MODERATE	AT1G67970	heat shock transcription factor A8	GO:0003700;GO:0005634;GO:0043565	transcription factor activity, sequence-specific DNA binding;nucleus;sequence-specific DNA binding	C06	0/0	1/1	G	A
BnaC06g29140D	lobe_number_I	chrC06_30205616	missense_variant	MODERATE	AT1G67970	heat shock transcription factor A8	GO:0003700;GO:0005634;GO:0043565	transcription factor activity, sequence-specific DNA binding;nucleus;sequence-specific DNA binding	C06	0/0	1/1	G	A
BnaC06g29140D	days_to_flower	chrC06_30205616	missense_variant	MODERATE	AT1G67970	heat shock transcription factor A8	GO:0003700;GO:0005634;GO:0043565	transcription factor activity, sequence-specific DNA binding;nucleus;sequence-specific DNA binding	C06	0/0	1/1	G	A
BnaC06g29140D	lobe_number_2016_01_21	chrC06_30205616	missense_variant	MODERATE	AT1G67970	heat shock transcription factor A8	GO:0003700;GO:0005634;GO:0043565	transcription factor activity, sequence-specific DNA binding;nucleus;sequence-specific DNA binding	C06	0/0	1/1	G	A
BnaC06g30620D	days_to_bolt	chrC06_31317590	missense_variant	MODERATE	AT1G69450	Early-responsive to dehydration stress protein (ERD4)	GO:0016020	membrane	C06	0/0	1/1	C	T
BnaC06g30620D	days_to_bolt	chrC06_31319970	missense_variant	MODERATE	AT1G69450	Early-responsive to dehydration stress protein (ERD4)	GO:0016020	membrane	C06	0/0	1/1	A	G
BnaC06g30620D	days_to_bolt	chrC06_31319985	missense_variant	MODERATE	AT1G69450	Early-responsive to dehydration stress protein (ERD4)	GO:0016020	membrane	C06	0/0	1/1	G	A
BnaC06g30620D	days_to_bolt	chrC06_31320006	missense_variant	MODERATE	AT1G69450	Early-responsive to dehydration stress protein (ERD4)	GO:0016020	membrane	C06	0/0	1/1	G	A
BnaC06g30620D	days_to_flower	chrC06_31317590	missense_variant	MODERATE	AT1G69450	Early-responsive to dehydration stress protein (ERD4)	GO:0016020	membrane	C06	0/0	1/1	C	T
BnaC06g30620D	days_to_flower	chrC06_31319970	missense_variant	MODERATE	AT1G69450	Early-responsive to dehydration stress protein (ERD4)	GO:0016020	membrane	C06	0/0	1/1	A	G
BnaC06g30620D	days_to_flower	chrC06_31319985	missense_variant	MODERATE	AT1G69450	Early-responsive to dehydration stress protein (ERD4)	GO:0016020	membrane	C06	0/0	1/1	G	A
BnaC06g30620D	days_to_flower	chrC06_31320006	missense_variant	MODERATE	AT1G69450	Early-responsive to dehydration stress protein (ERD4)	GO:0016020	membrane	C06	0/0	1/1	G	A
BnaC06g30620D	lobe_number_2016_01_21	chrC06_31317590	missense_variant	MODERATE	AT1G69450	Early-responsive to dehydration stress protein (ERD4)	GO:0016020	membrane	C06	0/0	1/1	C	T
BnaC06g30620D	lobe_number_2016_01_21	chrC06_31319970	missense_variant	MODERATE	AT1G69450	Early-responsive to dehydration stress protein (ERD4)	GO:0016020	membrane	C06	0/0	1/1	A	G
BnaC06g30620D	lobe_number_2016_01_21	chrC06_31319985	missense_variant	MODERATE	AT1G69450	Early-responsive to dehydration stress protein (ERD4)	GO:0016020	membrane	C06	0/0	1/1	G	A
BnaC06g30620D	lobe_number_2016_01_21	chrC06_31320006	missense_variant	MODERATE	AT1G69450	Early-responsive to dehydration stress protein (ERD4)	GO:0016020	membrane	C06	0/0	1/1	G	A
BnaC02g36370D	plant_width_2016_02_17	chrC02_39437445	stop_lost	HIGH	AT3G26810	auxin signaling F-box 2	GO:0005515	protein binding	C02	0/0	1/1	A	G

## Sheet: cis_regulator
gene_ID	eQTL_chr	pos	eQTL_start	eQTL_end	min_eQTL_LOD	max_eQTL_LOD	gene_CHROM	gene_start	gene_end	trait.y	chrom	subject	AGI	At_symbol	model	B.napus_GO_term	GO_des	QTL_start	QTL_end	eQTL_genetic_start	eQTL_genetic_end	QTL_genetic_start	QTL_genetic_end	additive_allele_effect_Da_Ol
BnaA08g11140D	chrA08	37.4454	9203680	10252345	28.2129	31.5292	chrA08	10193789	10195213	Erucic_acid	A08	AT4G34510.1	AT4G34510	3-ketoacyl-CoA synthase 17	cim	GO:0003824;GO:0006633;GO:0008152;GO:0008610;GO:0016020	catalytic activity;fatty acid biosynthetic process;metabolic process;lipid biosynthetic process;membrane	10082441	10252345	37.4454	37.4454	37.9625	40.3803	0.864832
BnaA08g11140D	chrA08	37.4454	9203680	10252345	28.2129	31.5292	chrA08	10193789	10195213	Linoleic_acid	A08	AT4G34510.1	AT4G34510	3-ketoacyl-CoA synthase 17	cim	GO:0003824;GO:0006633;GO:0008152;GO:0008610;GO:0016020	catalytic activity;fatty acid biosynthetic process;metabolic process;lipid biosynthetic process;membrane	9170855	10252345	37.4454	37.4454	35.2609	40.3803	0.864832
BnaA08g11140D	chrA08	37.4454	9203680	10252345	28.2129	31.5292	chrA08	10193789	10195213	Oleic_acid	A08	AT4G34510.1	AT4G34510	3-ketoacyl-CoA synthase 17	cim	GO:0003824;GO:0006633;GO:0008152;GO:0008610;GO:0016020	catalytic activity;fatty acid biosynthetic process;metabolic process;lipid biosynthetic process;membrane	9205559	10252345	37.4454	37.4454	36.0931	40.3803	0.864832
BnaA08g11140D	chrA08	37.4454	9203680	10252345	28.2129	31.5292	chrA08	10193789	10195213	Palmitic_acid	A08	AT4G34510.1	AT4G34510	3-ketoacyl-CoA synthase 17	cim	GO:0003824;GO:0006633;GO:0008152;GO:0008610;GO:0016020	catalytic activity;fatty acid biosynthetic process;metabolic process;lipid biosynthetic process;membrane	10043009	10252345	37.4454	37.4454	37.4454	40.3803	0.864832
BnaA08g11140D	chrA08	37.4454	9203680	10252345	28.2129	31.5292	chrA08	10193789	10195213	Stearic_acid	A08	AT4G34510.1	AT4G34510	3-ketoacyl-CoA synthase 17	cim	GO:0003824;GO:0006633;GO:0008152;GO:0008610;GO:0016020	catalytic activity;fatty acid biosynthetic process;metabolic process;lipid biosynthetic process;membrane	9203680	10849748	37.4454	37.4454	36.513	42.4976	0.864832
BnaA08g11140D	chrA08	37.4454	9203680	10252345	28.2129	31.5292	chrA08	10193789	10195213	vaccenic_acid	A08	AT4G34510.1	AT4G34510	3-ketoacyl-CoA synthase 17	cim	GO:0003824;GO:0006633;GO:0008152;GO:0008610;GO:0016020	catalytic activity;fatty acid biosynthetic process;metabolic process;lipid biosynthetic process;membrane	10043132	10252345	37.4454	37.4454	37.6493	40.3803	0.864832
BnaA08g11140D	chrA08	37.4454	9203680	10252345	28.2129	31.5292	chrA08	10193789	10195213	Linolenic_acid	A08	AT4G34510.1	AT4G34510	3-ketoacyl-CoA synthase 17	scanone	GO:0003824;GO:0006633;GO:0008152;GO:0008610;GO:0016020	catalytic activity;fatty acid biosynthetic process;metabolic process;lipid biosynthetic process;membrane	4523415	10252345	37.4454	37.4454	23.9951	40.3803	0.864832
BnaA08g11060D	chrA08	40	9170855	10252345	12.8616	14.651	chrA08	10149585	10152879	Erucic_acid	A08	AT4G34640.1	AT4G34640	squalene synthase 1	cim	GO:0004310;GO:0008610;GO:0009058;GO:0016021;GO:0016740	farnesyl-diphosphate farnesyltransferase activity;lipid biosynthetic process;biosynthetic process;integral component of membrane;transferase activity	10082441	10252345	40	40	37.9625	40.3803	0.516096
BnaA08g11060D	chrA08	40	9170855	10252345	12.8616	14.651	chrA08	10149585	10152879	Linoleic_acid	A08	AT4G34640.1	AT4G34640	squalene synthase 1	cim	GO:0004310;GO:0008610;GO:0009058;GO:0016021;GO:0016740	farnesyl-diphosphate farnesyltransferase activity;lipid biosynthetic process;biosynthetic process;integral component of membrane;transferase activity	9170855	10252345	40	40	35.2609	40.3803	0.516096
BnaA08g11060D	chrA08	40	9170855	10252345	12.8616	14.651	chrA08	10149585	10152879	Oleic_acid	A08	AT4G34640.1	AT4G34640	squalene synthase 1	cim	GO:0004310;GO:0008610;GO:0009058;GO:0016021;GO:0016740	farnesyl-diphosphate farnesyltransferase activity;lipid biosynthetic process;biosynthetic process;integral component of membrane;transferase activity	9205559	10252345	40	40	36.0931	40.3803	0.516096
BnaA08g11060D	chrA08	40	9170855	10252345	12.8616	14.651	chrA08	10149585	10152879	Palmitic_acid	A08	AT4G34640.1	AT4G34640	squalene synthase 1	cim	GO:0004310;GO:0008610;GO:0009058;GO:0016021;GO:0016740	farnesyl-diphosphate farnesyltransferase activity;lipid biosynthetic process;biosynthetic process;integral component of membrane;transferase activity	10043009	10252345	40	40	37.4454	40.3803	0.516096
BnaA08g11060D	chrA08	40	9170855	10252345	12.8616	14.651	chrA08	10149585	10152879	Stearic_acid	A08	AT4G34640.1	AT4G34640	squalene synthase 1	cim	GO:0004310;GO:0008610;GO:0009058;GO:0016021;GO:0016740	farnesyl-diphosphate farnesyltransferase activity;lipid biosynthetic process;biosynthetic process;integral component of membrane;transferase activity	9203680	10849748	40	40	36.513	42.4976	0.516096
BnaA08g11060D	chrA08	40	9170855	10252345	12.8616	14.651	chrA08	10149585	10152879	vaccenic_acid	A08	AT4G34640.1	AT4G34640	squalene synthase 1	cim	GO:0004310;GO:0008610;GO:0009058;GO:0016021;GO:0016740	farnesyl-diphosphate farnesyltransferase activity;lipid biosynthetic process;biosynthetic process;integral component of membrane;transferase activity	10043132	10252345	40	40	37.6493	40.3803	0.516096
BnaA08g11060D	chrA08	40	9170855	10252345	12.8616	14.651	chrA08	10149585	10152879	Linolenic_acid	A08	AT4G34640.1	AT4G34640	squalene synthase 1	scanone	GO:0004310;GO:0008610;GO:0009058;GO:0016021;GO:0016740	farnesyl-diphosphate farnesyltransferase activity;lipid biosynthetic process;biosynthetic process;integral component of membrane;transferase activity	4523415	10252345	40	40	23.9951	40.3803	0.516096
BnaA03g37760D	chrA03	101.08	18349010	20046128	16.7101	18.7414	chrA03	18784454	18787001	Crude_oil_contents	A03	AT2G04540.1	AT2G04540	Beta-ketoacyl synthase	cim	GO:0003824;GO:0006633;GO:0008152	catalytic activity;fatty acid biosynthetic process;metabolic process	17859843	18998089	101.08	101.08	93.5055	100.901	-0.457861
BnaC06g28980D	chrC06	86.3121	28330033	31785732	24.0585	29.2153	chrC06	30127652	30130278	Myristic_acid	C06	AT1G67830.1	AT1G67830	alpha-fucosidase 1	scanone	GO:0006629;GO:0016787	lipid metabolic process;hydrolase activity	25440524	33994242	86.3121	86.3121	65.052	105.075	-0.985281
BnaA10g22080D	chrA10	176	14774299	15131879	27.2346	28.3349	chrA10	14998617	15003197	days_to_bolt	A10	AT5G10140.1	AT5G10140	K-box region and MADS-box transcription factor family protein	cim	GO:0003677;GO:0003700;GO:0005634;GO:0046983	DNA binding;transcription factor activity, sequence-specific DNA binding;nucleus;protein dimerization activity	14613931	15142872	176	176	169.789	177.629	-0.972515
BnaA10g22080D	chrA10	176	14774299	15131879	27.2346	28.3349	chrA10	14998617	15003197	height_Hmax	A10	AT5G10140.1	AT5G10140	K-box region and MADS-box transcription factor family protein	cim	GO:0003677;GO:0003700;GO:0005634;GO:0046983	DNA binding;transcription factor activity, sequence-specific DNA binding;nucleus;protein dimerization activity	14772310	15394868	176	176	173.879	182.329	-0.972515
BnaA10g22080D	chrA10	176	14774299	15131879	27.2346	28.3349	chrA10	14998617	15003197	plant_height_2016_05_13	A10	AT5G10140.1	AT5G10140	K-box region and MADS-box transcription factor family protein	cim	GO:0003677;GO:0003700;GO:0005634;GO:0046983	DNA binding;transcription factor activity, sequence-specific DNA binding;nucleus;protein dimerization activity	14692950	15177742	176	176	171.365	180.337	-0.972515
BnaA10g22080D	chrA10	176	14774299	15131879	27.2346	28.3349	chrA10	14998617	15003197	leaf_number_I	A10	AT5G10140.1	AT5G10140	K-box region and MADS-box transcription factor family protein	scanone	GO:0003677;GO:0003700;GO:0005634;GO:0046983	DNA binding;transcription factor activity, sequence-specific DNA binding;nucleus;protein dimerization activity	13804529	16211022	176	176	152.219	193.33	-0.972515
BnaA10g21380D	chrA10	169.31	13862912	16950878	2.48919	4.51096	chrA10	14721771	14725315	days_to_bolt	A10	AT5G11030.2	AT5G11030	aberrant lateral root formation 4	cim	NA	NA	14613931	15142872	169.31	169.31	169.789	177.629	0.117748
BnaA10g21380D	chrA10	169.31	13862912	16950878	2.48919	4.51096	chrA10	14721771	14725315	plant_height_2016_05_13	A10	AT5G11030.2	AT5G11030	aberrant lateral root formation 4	cim	NA	NA	14692950	15177742	169.31	169.31	171.365	180.337	0.117748
BnaA10g21380D	chrA10	169.31	13862912	16950878	2.48919	4.51096	chrA10	14721771	14725315	root_weight_2016_05_13	A10	AT5G11030.2	AT5G11030	aberrant lateral root formation 4	cim	NA	NA	14613931	14763016	169.31	169.31	169.789	173.408	0.117748
BnaA10g21380D	chrA10	169.31	13862912	16950878	2.48919	4.51096	chrA10	14721771	14725315	leaf_number_I	A10	AT5G11030.2	AT5G11030	aberrant lateral root formation 4	scanone	NA	NA	13804529	16211022	169.31	169.31	152.219	193.33	0.117748
BnaC06g20640D	chrC06	68.9578	21044042	28330033	9.2324	17.3973	chrC06	22725435	22727560	days_to_bolt	C06	AT1G77850.1	AT1G77850	auxin response factor 17	cim	GO:0003677;GO:0005634;GO:0009725	DNA binding;nucleus;response to hormone	22643132	31785732	68.9578	68.9578	71.3034	87.9367	-0.287072
BnaC06g20640D	chrC06	68.9578	21044042	28330033	9.2324	17.3973	chrC06	22725435	22727560	lobe_number_I	C06	AT1G77850.1	AT1G77850	auxin response factor 17	cim	GO:0003677;GO:0005634;GO:0009725	DNA binding;nucleus;response to hormone	22643132	30253083	68.9578	68.9578	71.3034	86.3121	-0.287072
BnaC06g20640D	chrC06	68.9578	21044042	28330033	9.2324	17.3973	chrC06	22725435	22727560	lobe_number_2016_01_21	C06	AT1G77850.1	AT1G77850	auxin response factor 17	scanone	GO:0003677;GO:0005634;GO:0009725	DNA binding;nucleus;response to hormone	17988931	34186889	68.9578	68.9578	43.4926	112.896	-0.287072
BnaC06g27170D	chrC06	83.5362	25313239	33204851	2.64429	4.49171	chrC06	28615117	28619724	days_to_bolt	C06	AT5G37020.1	AT5G37020	auxin response factor 8	cim	GO:0003677;GO:0005634;GO:0009725;GO:0046983	DNA binding;nucleus;response to hormone;protein dimerization activity	22643132	31785732	83.5362	83.5362	71.3034	87.9367	0.161762
BnaC06g27170D	chrC06	83.5362	25313239	33204851	2.64429	4.49171	chrC06	28615117	28619724	lobe_number_I	C06	AT5G37020.1	AT5G37020	auxin response factor 8	cim	GO:0003677;GO:0005634;GO:0009725;GO:0046983	DNA binding;nucleus;response to hormone;protein dimerization activity	22643132	30253083	83.5362	83.5362	71.3034	86.3121	0.161762
BnaC06g27170D	chrC06	83.5362	25313239	33204851	2.64429	4.49171	chrC06	28615117	28619724	days_to_flower	C06	AT5G37020.1	AT5G37020	auxin response factor 8	scanone	GO:0003677;GO:0005634;GO:0009725;GO:0046983	DNA binding;nucleus;response to hormone;protein dimerization activity	25340726	32476288	83.5362	83.5362	66.6884	91.2448	0.161762
BnaC06g27170D	chrC06	83.5362	25313239	33204851	2.64429	4.49171	chrC06	28615117	28619724	lobe_number_2016_01_21	C06	AT5G37020.1	AT5G37020	auxin response factor 8	scanone	GO:0003677;GO:0005634;GO:0009725;GO:0046983	DNA binding;nucleus;response to hormone;protein dimerization activity	17988931	34186889	83.5362	83.5362	43.4926	112.896	0.161762

## Sheet: trans-eQTL_target
gene_ID	gene.chrom	gene.start	gene.end	B.napus_GO_term	GO_des	subject	AGI	At_symbol	eQTL_chr	eQTL_genetic_start	eQTL_genetic_end	trait	trait_chrom	trait_genetic_start	trait_genetic_end
BnaA08g27750D	A08	18397388	18397933	GO:0003824;GO:0008152;GO:0008610	catalytic activity;metabolic process;lipid biosynthetic process	AT1G04220.1	AT1G04220	3-ketoacyl-CoA synthase 2	chrC03	173	173	Behenic_acid	chrC03	167	180
BnaA08g27750D	A08	18397388	18397933	GO:0003824;GO:0008152;GO:0008610	catalytic activity;metabolic process;lipid biosynthetic process	AT1G04220.1	AT1G04220	3-ketoacyl-CoA synthase 2	chrC03	173	173	Erucic_acid	chrC03	167	175
BnaA08g27750D	A08	18397388	18397933	GO:0003824;GO:0008152;GO:0008610	catalytic activity;metabolic process;lipid biosynthetic process	AT1G04220.1	AT1G04220	3-ketoacyl-CoA synthase 2	chrC03	173	173	Linoleic_acid	chrC03	167	180
BnaA08g27750D	A08	18397388	18397933	GO:0003824;GO:0008152;GO:0008610	catalytic activity;metabolic process;lipid biosynthetic process	AT1G04220.1	AT1G04220	3-ketoacyl-CoA synthase 2	chrC03	173	173	Linolenic_acid	chrC03	152	175
BnaA08g27750D	A08	18397388	18397933	GO:0003824;GO:0008152;GO:0008610	catalytic activity;metabolic process;lipid biosynthetic process	AT1G04220.1	AT1G04220	3-ketoacyl-CoA synthase 2	chrC03	173	173	Palmitic_acid	chrC03	167	176
BnaA08g27750D	A08	18397388	18397933	GO:0003824;GO:0008152;GO:0008610	catalytic activity;metabolic process;lipid biosynthetic process	AT1G04220.1	AT1G04220	3-ketoacyl-CoA synthase 2	chrC03	173	173	vaccenic_acid	chrC03	137	175
BnaC06g29980D	C06	30792050	30795879	GO:0003677;GO:0003700;GO:0005634;GO:0046983	DNA binding;transcription factor activity, sequence-specific DNA binding;nucleus;protein dimerization activity	AT1G69120.1	AT1G69120	K-box region and MADS-box transcription factor family protein	chrA10	182	182	days_to_flower	chrA10	182	187
BnaC06g29980D	C06	30792050	30795879	GO:0003677;GO:0003700;GO:0005634;GO:0046983	DNA binding;transcription factor activity, sequence-specific DNA binding;nucleus;protein dimerization activity	AT1G69120.1	AT1G69120	K-box region and MADS-box transcription factor family protein	chrA10	182	182	height_Hmax	chrA10	173	182
BnaC06g29980D	C06	30792050	30795879	GO:0003677;GO:0003700;GO:0005634;GO:0046983	DNA binding;transcription factor activity, sequence-specific DNA binding;nucleus;protein dimerization activity	AT1G69120.1	AT1G69120	K-box region and MADS-box transcription factor family protein	chrA10	182	182	leaf_number_2016_03_21	chrA10	177	182
BnaC06g29980D	C06	30792050	30795879	GO:0003677;GO:0003700;GO:0005634;GO:0046983	DNA binding;transcription factor activity, sequence-specific DNA binding;nucleus;protein dimerization activity	AT1G69120.1	AT1G69120	K-box region and MADS-box transcription factor family protein	chrA10	182	182	leaf_number_I	chrA10	152	193
BnaC04g35060D	C04	36478652	36481951	GO:0003677;GO:0003700;GO:0005634;GO:0046983	DNA binding;transcription factor activity, sequence-specific DNA binding;nucleus;protein dimerization activity	AT2G22540.1	AT2G22540	K-box region and MADS-box transcription factor family protein	chrA10	182	182	days_to_flower	chrA10	182	187
BnaC04g35060D	C04	36478652	36481951	GO:0003677;GO:0003700;GO:0005634;GO:0046983	DNA binding;transcription factor activity, sequence-specific DNA binding;nucleus;protein dimerization activity	AT2G22540.1	AT2G22540	K-box region and MADS-box transcription factor family protein	chrA10	182	182	height_Hmax	chrA10	173	182
BnaC04g35060D	C04	36478652	36481951	GO:0003677;GO:0003700;GO:0005634;GO:0046983	DNA binding;transcription factor activity, sequence-specific DNA binding;nucleus;protein dimerization activity	AT2G22540.1	AT2G22540	K-box region and MADS-box transcription factor family protein	chrA10	182	182	leaf_number_2016_03_21	chrA10	177	182
BnaC04g35060D	C04	36478652	36481951	GO:0003677;GO:0003700;GO:0005634;GO:0046983	DNA binding;transcription factor activity, sequence-specific DNA binding;nucleus;protein dimerization activity	AT2G22540.1	AT2G22540	K-box region and MADS-box transcription factor family protein	chrA10	182	182	leaf_number_I	chrA10	152	193
